# Supplementary material for: A predictive endocrine resistance index accurately stratifies luminal breast cancer treatment responders and nonresponders
Source: J Clin Invest. 2025 Jul 24;135(19):e177813. doi: 10.1172/JCI177813 (PMC12483570; doi:10.1172/JCI177813)
Supplement: Supplemental table 1 [file jci-135-177813-s080.xlsx]

## Sheet: Tab1. List of content
Supplemental Table 1: Clinico-pathologic data of the discovery and validation cohorts and detailed description of the Predictive Endocrine ResistanCe Index (PERCI) and PERCI 450k.
Tab1. List of content
Tab2. Discovery cohort	Clinico-pathological information, cell type composition, data availability indicator
Tab3. Validation cohort 1	Clinico-pathological information, cell type composition, data availability indicator
Tab4. Validation cohort 2	Clinico-pathological information, cell type composition, data availability indicator
Tab5. PERCI TAM models	Summary of features and coefficients of the PERCI TAM and PERCI TAM 450k models
Tab6. PERCI AI models	Summary of features and coefficients of the PERCI AI and PERCI AI 450k models
Tab7. PERCI TAM data	Feature data of PERCI TAM model for all patients in the Discovery, Validation and Validation 2 cohorts
Tab8. PERCI TAM 450k data	Feature data of PERCI TAM 450k model for all patients in the Discovery, Validation and Validation 2 cohorts
Tab9. PERCI AI data	Feature data of PERCI AI model for all patients in the Discovery, Validation and Validation 2 cohorts
Tab10. PERCI AI 450k data	Feature data of PERCI AI 450k model for all patients in the Discovery, Validation and Validation 2 cohorts

## Sheet: Tab2. Discovery cohort
ID	Cohort	Pair_id	NR_R	Treatment	Age	Histology_type_baseline	Histology_type_post-pET	pT	pN	Histology_grade_baseline	Histology_grade_post-pET	ER_status_baseline	ER_percent_baseline	ER_status_post-pET	ER_percent_post-pET	PR_status_baseline	PR_percent_baseline	PR_status_post-pET	PR_percent_post-pET	HER2_status_baseline	HER2_IHC_Score_baseline	HER2_status_post-pET	HER2_IHC_Score_post-pET	E_Cadherin_Status_baseline	E_Cadherin_Status_post-pET	Ki67_baseline	Ki67_post-pET	Luminal Subtype*	RS_Score_baseline	Fibroblasts	Epithelial cells	Endothelial cells	Tumor epithelial cells	Immune cells	CD8	CD4	NK cells	B cells	Monocytes	Neutrophils	PaTILs	MeTILs	MeTIL_score	included_in_mutation_dataset	included_in_methylation_dataset	included_in_prediction_model_building	included_in_nanosting_dataset
352	Discovery	2	R	TAM	53	NST	NST	2	0	1	1	1	90	1	100	1	90	1	85	0	1	0	1	1	1	10	1	LumA	1	14.3	37.1	6.8	29.5	12.2	0.05	6.12	1.07	1.35	2	1.61	1	8.59	-2.4259	1	1	1	1
353	Discovery	2	NR	TAM	42	NST	NST	2	0	1	2	1	100	1	100	1	100	1	75	0	0	0	1	1	NA	5	30	LumA	1	12.3	33.4	9.2	29.2	15.9	0	7.6	1.85	2.4	1.7	2.36	10	11.85	-1.7033	1	1	1	1
354	Discovery	3	R	TAM	41	NST	NST	1	0	2	1	1	100	1	90	1	100	1	90	0	0	0	0	1	1	5	1	LumA	1	16.3	31.5	6.1	35.9	10.2	0	5.59	0.67	1.18	1.17	1.58	1	7.44	-3.3084	1	1	1	1
355	Discovery	3	NR	TAM	53	NST	NST	1	0	2	2	1	100	1	90	1	100	1	70	0	2	0	2	1	1	20	20	LumA	1	19.5	19.4	10.7	32.4	18	0	8.67	1.53	2.24	3.03	2.52	5	12.44	-1.5804	1	1	1	1
356	Discovery	4	R	TAM	51	NST	NST	1	0	2	1	1	100	1	100	1	100	1	100	0	0	0	0	1	1	10	1	LumA	1	14.1	31.7	11.5	32.7	10	0	5.55	0.94	0.89	1.05	1.56	1	7.38	-3.2777	1	1	1	0
357	Discovery	4	NR	TAM	54	NST	NST	1	0	2	2	1	100	1	85	1	70	1	55	0	2	0	2	1	1	5	20	LumA	1	16	24.8	9.1	31.3	18.7	0	8.7	1.44	2.1	3.84	2.63	1	12.24	-1.5834	1	1	1	0
358	Discovery	5	R	TAM	32	NST	NST	1	0	2	2	1	100	1	90	1	100	1	80	0	1	0	0	1	1	10	1	LumA	1	17.2	31.8	13.6	20.5	16.9	0	8.15	1.56	2.46	2.21	2.52	1	12.17	-2.1154	1	1	1	0
359	Discovery	5	NR	TAM	46	NST	NST	1	0	2	2	1	100	1	90	1	100	1	95	0	0	0	1	1	1	15	20	LumA	1	14.8	22.2	10.7	21.9	30.3	0	15.45	3.3	3.86	4.08	3.6	10	22.61	-0.5485	1	1	1	0
360	Discovery	6	R	TAM	41	NST	NST	1	0	2	2	1	100	1	100	1	100	1	70	0	1	0	2	1	1	20	5	LumA	1	11.9	29.3	5.5	29.2	24.1	0	12.52	2.51	2.91	1.91	3.74	10	17.94	-1.5499	1	1	1	1
361	Discovery	6	NR	TAM	27	NST	NST	1	0	2	2	1	90	1	100	1	80	1	70	0	1	0	1	1	1	20	25	LumA	1	17.3	25.7	7.1	25.7	24.2	0	11.6	2.89	3.11	2.85	3.75	5	17.6	-0.428	1	1	1	1
362	Discovery	7	R	TAM	53	NST	NST	1	0	2	2	1	90	1	90	1	90	1	60	0	2	0	2	1	1	20	1	LumA	1	10.1	29.8	8.1	30.5	21.6	0.21	10.61	1.98	2.78	2.62	3.4	1	15.58	-0.3253	1	1	1	1
363	Discovery	7	NR	TAM	52	NST	NST	1	0	2	3	1	100	1	100	1	100	1	100	0	1	0	1	1	1	15	20	LumA	1	16.1	28.4	8.8	24.6	22.1	0.3	11.22	1.56	2.85	3.43	2.73	1	15.93	-2.1062	1	1	1	1
364	Discovery	8	R	TAM	63	NST	NST	1	0	2	2	1	100	1	70	1	100	1	50	0	0	0	2	1	1	25	5	LumA	1	15.3	20.4	9	43.7	11.5	0	6.3	0.48	1.17	1.42	1.67	5	7.95	-1.2855	1	1	1	0
365	Discovery	8	NR	TAM	51	NST	NST	1	0	2	2	1	100	1	90	1	100	1	80	0	1	0	2	1	1	10	20	LumA	1	20.1	23.7	9.9	23	23.3	0	11.15	2.31	2.99	3.45	3.39	1	16.45	-0.8358	1	1	1	1
368	Discovery	10	R	TAM	48	NST	NST	1	0	2	2	1	100	1	90	1	100	1	95	0	1	0	1	1	1	15	1	LumA	1	22.4	21	10.6	31	15.1	0	7.69	1.38	2.02	1.77	2.25	1	11.09	-2.2306	1	1	1	1
369	Discovery	10	NR	TAM	41	NST	NST	1	0	2	2	1	90	1	65	1	90	1	60	0	0	0	1	1	1	15	20	LumA	1	20.9	12.6	7.9	20.6	38.1	2.31	18.8	3.89	5.4	4.3	3.4	5	30.4	1.649	1	1	1	0
370	Discovery	11	R	TAM	61	NST	NST	1	0	2	2	1	100	1	100	1	70	0	0	0	1	0	1	1	1	25	1	LumA	1	18.4	27.5	8.4	33.9	11.8	0	6.31	1.04	1.07	1.67	1.71	1	8.42	-3.3407	1	1	1	1
371	Discovery	11	NR	TAM	60	NST	NST	1	0	2	3	1	90	1	100	1	100	1	60	0	0	0	0	1	1	20	20	LumA	1	17.3	27.8	6	29.5	19.3	0	9.69	1.52	2.44	2.67	2.98	5	13.65	-2.0098	1	1	1	1
372	Discovery	12	R	TAM	68	NST	NST	1	0	2	2	1	90	1	40	1	70	1	40	0	1	0	0	1	1	10	1	LumA	1	18.1	22.4	9.4	31.7	18.4	0	9.29	1.27	2.37	2.95	2.52	5	12.93	-3.5943	1	1	1	0
373	Discovery	12	NR	TAM	47	NST	NST	1	0	2	2	1	100	1	100	1	100	1	100	0	0	0	1	1	1	10	20	LumA	1	12.7	21	9.1	26.6	30.7	0.41	13.75	2.31	6.59	4.04	3.59	5	23.06	0.8717	1	1	1	0
374	Discovery	13	R	TAM	46	NST	NST	1	0	2	2	1	100	1	100	1	100	1	70	0	1	0	2	1	1	20	5	LumA	1	17	20.5	6.5	30.3	25.7	0.3	12.8	1.53	3.79	4.08	3.19	5	18.42	0.02	1	1	1	0
375	Discovery	13	NR	TAM	58	NST	NST	1	0	2	3	1	100	1	90	1	90	1	60	0	1	0	0	1	1	15	25	LumA	1	15	22.3	10.2	26.2	26.3	0	12.52	2.42	3.53	4.42	3.42	1	18.47	-1.2208	1	1	1	1
378	Discovery	15	R	TAM	58	NST	NST	1	0	2	2	1	100	1	95	1	100	1	95	0	0	0	2	1	1	20	5	LumA	1	13.3	20.2	5.6	29.4	31.5	0	15.58	3.35	4.45	4.33	3.8	5	23.38	0.9275	1	1	1	0
379	Discovery	15	NR	TAM	50	NST	NST	1	0	2	2	1	90	1	90	1	90	1	75	0	0	0	1	1	1	15	20	LumA	1	25.5	30.3	9.7	23.1	11.3	0	5.58	0.9	1.34	1.59	1.89	1	7.82	-3.1113	1	1	1	0
380	Discovery	16	R	TAM	47	NST	NST	1	0	2	1	1	100	1	100	1	60	1	30	0	0	0	1	1	1	5	1	LumA	1	20.9	35.5	7.3	22	14.3	0	7.11	1.36	1.78	1.8	2.24	0	10.25	-1.6752	1	1	1	1
381	Discovery	16	NR	TAM	47	NST	NST	1	0	2	2	1	100	1	85	1	90	1	70	0	0	0	1	1	1	5	25	LumA	1	14.7	21.2	9.3	30.5	24.4	0	13.23	2.47	2.71	2.66	3.33	5	18.41	-1.7965	1	1	1	1
382	Discovery	17	R	TAM	51	NST	NST	1	0	2	1	1	100	1	90	1	90	1	40	0	1	0	1	1	1	5	1	LumA	1	NA	NA	NA	NA	NA	NA	NA	NA	NA	NA	NA	5	NA	NA	1	0	0	1
383	Discovery	17	NR	TAM	36	NST	NST	1	0	2	2	1	80	1	90	1	80	1	75	0	1	0	1	1	1	10	25	LumA	1	NA	NA	NA	NA	NA	NA	NA	NA	NA	NA	NA	1	NA	NA	1	0	0	0
384	Discovery	18	R	TAM	52	ILBC	ILBC	1	0	2	1	1	90	1	90	1	90	1	60	0	1	0	2	0	0	15	1	LumA	1	21	33.8	9	22.3	13.9	0	6.67	1.26	2.02	1.65	2.29	0	9.95	-2.4093	1	1	1	1
385	Discovery	18	NR	TAM	48	ILBC	ILBC	1	0	2	3	1	90	1	85	1	90	1	85	0	0	0	2	0	0	15	25	LumA	1	25.8	20.3	11.2	20.7	22	0	10.14	1.96	2.75	4.28	2.87	0	14.85	-0.1084	1	1	1	1
388	Discovery	20	R	TAM	55	NST	NST	2	0	2	2	1	100	1	100	1	100	1	90	0	1	0	2	1	1	20	1	LumA	1	18.5	23.7	8.4	31	18.4	0	9.71	1.62	2.46	1.79	2.82	1	13.79	-1.9238	1	1	1	0
389	Discovery	20	NR	TAM	38	NST	NST	2	0	2	3	1	85	1	85	1	85	1	60	0	0	0	0	1	1	20	30	LumA	1	24.5	26.7	8.8	21.7	18.3	0	8.93	1.85	2.45	2.54	2.54	1	13.23	-0.9302	1	1	1	0
390	Discovery	21	R	TAM	55	NST	NST	2	0	2	2	1	100	1	90	1	100	1	80	0	0	0	1	1	1	5	1	LumA	1	15.2	28.7	9.4	26.9	19.8	0	10.24	1.97	2.16	2.35	3.07	1	14.37	-0.4815	1	1	1	0
391	Discovery	21	NR	TAM	57	NST	NST	2	0	2	2	1	100	1	100	1	100	1	100	0	1	0	0	1	1	20	35	LumA	1	14	25.3	6.7	38.1	16	0	8.08	2.1	1.76	1.76	2.3	1	11.94	-3.0089	1	1	1	1
392	Discovery	22	R	TAM	49	NST	NST	2	0	2	1	1	90	1	100	1	10	1	100	0	2	0	2	1	1	15	1	LumB	1	20.6	27.2	7.8	18.9	25.5	0	11.93	2.86	3.67	4.09	2.95	1	18.46	0.236	1	1	1	0
393	Discovery	22	NR	TAM	50	NST	NST	2	0	2	3	1	100	1	85	1	90	1	95	0	1	0	1	1	1	30	35	LumA	1	12.5	27.6	5.5	38.6	15.7	0	8.4	1.88	1.49	1.45	2.48	0	11.77	-3.5321	1	1	1	1
394	Discovery	23	R	TAM	46	NST	NST	2	0	2	2	1	90	1	90	1	70	0	0	0	0	0	1	1	1	5	1	LumA	1	20	23.1	11.2	34.1	11.6	0	6.33	0.89	1.35	1.35	1.68	0	8.57	-1.9882	1	1	1	1
395	Discovery	23	NR	TAM	51	NST	NST	2	0	2	3	1	90	1	90	1	90	0	0	0	0	0	1	1	1	20	35	LumA	1	13.1	29.4	6.6	38.8	12	0	6.14	0.86	1.21	1.75	2.04	1	8.21	-3.016	1	1	1	0
396	Discovery	24	R	TAM	53	ILBC	ILBC	2	0	2	2	1	70	1	100	1	70	1	100	0	1	0	1	0	0	20	5	LumA	1	6.8	33.3	5.1	30.1	24.7	0	11.81	2.74	2.98	3.82	3.35	1	17.53	-1.1318	1	1	1	1
397	Discovery	24	NR	TAM	54	ILBC	ILBC	2	0	2	3	1	90	1	90	1	100	1	60	0	0	0	1	0	0	20	25	LumA	1	19.3	20	6.2	33	21.5	0	10.86	2.12	2.65	2.79	3.08	1	15.63	-3.0005	1	1	1	1
398	Discovery	25	R	TAM	47	ILBC	ILBC	2	0	2	2	1	100	1	100	1	100	1	100	0	1	0	0	0	0	20	5	LumA	1	11	25.2	7.7	45.5	10.6	0	6.13	0.5	1.05	1.13	1.79	1	7.68	-4.3944	1	1	1	1
399	Discovery	25	NR	TAM	51	ILBC	ILBC	2	0	2	2	1	90	1	85	1	90	1	60	0	1	0	1	0	0	15	20	LumA	1	19.6	29	9.8	24.5	17.1	0	8.6	1.84	2.27	2.01	2.39	1	12.71	-1.3649	1	1	1	1
402	Discovery	27	R	TAM	49	NST	NST	1	0	3	2	1	95	1	100	1	90	1	80	0	1	0	1	1	1	30	5	LumA	1	17.3	34	7.8	28.6	12.3	0	5.98	0.63	1.8	1.38	2.51	1	8.41	-1.2598	1	1	1	0
403	Discovery	27	NR	TAM	45	NST	NST	1	0	3	3	1	100	1	90	1	100	1	45	0	1	0	0	1	1	30	25	LumA	1	14.3	16.3	8.3	35.6	25.5	0.2	14.39	1.77	3.11	2.68	3.35	1	19.47	0.8323	1	1	1	1
406	Discovery	29	R	TAM	54	NST	NST	1	0	3	2	1	100	1	100	1	100	1	100	0	1	0	1	1	1	25	5	LumA	1	16.6	43.3	6.9	19.1	14.2	0	6.43	1.5	1.97	2	2.3	1	9.9	-1.2328	1	1	1	0
407	Discovery	29	NR	TAM	48	NST	NST	1	0	3	3	1	100	1	90	1	100	1	90	0	2	0	2	1	1	20	20	LumA	1	14.9	15.7	7.4	21.8	40.2	1.6	19.63	4.28	5.69	5.46	3.54	5	31.2	0.4165	1	1	1	1
408	Discovery	30	R	TAM	45	NST	NST	2	0	3	2	1	100	1	40	1	90	1	70	0	0	0	0	1	1	15	1	LumA	1	17.7	26.9	7.1	27.4	20.9	0	11.12	2.37	2.68	1.76	2.97	5	16.17	-1.0986	1	1	1	1
409	Discovery	30	NR	TAM	50	NST	NST	2	0	3	3	1	100	1	90	1	100	1	85	0	1	0	1	1	1	15	50	LumA	1	16.6	24.5	7.1	29.4	22.4	0	11	2.8	2.83	2.53	3.24	1	16.63	-1.9851	1	1	1	0
410	Discovery	32	R	TAM	66	NST	NST	1	1	2	2	1	100	1	90	1	100	1	95	0	0	0	1	1	1	5	1	LumA	1	21.4	24.1	14.6	21.8	18.1	0	7.92	1.58	2.39	3.26	2.96	1	11.89	-0.602	1	1	1	0
411	Discovery	32	NR	TAM	54	NST	NST	1	1	2	3	1	100	1	100	1	100	1	100	0	2	0	2	1	1	5	30	LumA	1	22.8	23.5	10.6	25.8	17.3	0	8.39	2.21	2.09	2.15	2.46	1	12.69	-3.0314	1	1	1	0
412	Discovery	33	R	TAM	52	NST	NST	2	1	2	2	1	95	1	100	1	80	1	100	0	0	0	0	1	1	10	1	LumA	1	14.4	34.9	7.7	27.4	15.6	0	7.88	1.05	2.28	1.86	2.53	5	11.21	-0.6163	1	1	1	0
413	Discovery	33	NR	TAM	46	NST	NST	2	1	2	2	1	100	1	90	1	100	1	100	0	0	0	1	1	1	5	20	LumA	1	20.3	21.5	11.7	23.2	23.4	0	11.58	2.02	3.01	3.88	2.91	1	16.61	-1.475	1	1	1	1
414	Discovery	34	R	TAM	53	NST	NST	1	0	1	1	1	80	1	90	1	90	1	90	0	1	0	0	1	1	10	1	LumA	2	7.8	36.9	6.8	30.2	18.3	0	9.36	1.32	2.23	2.5	2.89	5	12.91	-0.9064	1	1	1	1
415	Discovery	34	NR	TAM	40	NST	NST	1	0	1	3	1	90	1	85	1	90	1	60	0	0	0	2	1	1	10	20	LumA	2	22.4	22.9	9.3	27.9	17.5	0	8.39	1.43	2.11	3.01	2.56	5	11.93	-2.1178	1	1	1	0
416	Discovery	35	R	TAM	53	NST	NST	1	0	1	2	1	100	1	90	1	60	1	60	0	0	0	0	1	1	10	1	LumA	2	26.3	22.5	9.3	25.9	16.1	0	7.68	1.63	2.14	2.19	2.45	5	11.45	-1.5901	1	1	1	0
417	Discovery	35	NR	TAM	44	NST	NST	1	0	1	2	1	50	1	80	1	100	1	80	0	0	0	1	1	1	15	30	LumA	2	21.3	21.2	7.3	28.1	22	0	11.49	2.42	2.47	2.77	2.85	5	16.38	-0.4673	1	1	1	0
418	Discovery	36	R	TAM	49	NST	NST	1	0	1	2	1	85	1	90	1	85	1	70	0	1	0	2	1	1	10	1	LumA	2	17.7	18.1	8.7	34.7	20.8	0.52	10.01	1.35	3.53	2.26	3.13	1	15.41	-1.6313	1	1	1	1
419	Discovery	36	NR	TAM	32	NST	NST	1	0	1	2	1	100	1	90	1	100	1	95	0	1	0	1	1	1	10	20	LumA	2	21.2	22.4	6.9	25	24.6	0	12.09	2.76	3.09	3.51	3.15	5	17.94	-1.0117	1	1	1	0
420	Discovery	37	R	TAM	58	NST	NST	2	0	1	2	1	90	1	80	1	90	1	90	0	0	0	0	1	1	20	5	LumA	2	21	17.1	8.2	27.1	26.5	0.07	12.39	2.5	3.38	5.27	2.9	5	18.34	-0.5941	1	1	1	1
421	Discovery	37	NR	TAM	52	NST	NST	2	0	1	3	NA	85	1	85	1	100	1	75	0	1	0	2	NA	NA	25	60	LumA	2	15.6	21.4	5.2	38.9	18.9	0	10.42	1.39	2.26	1.72	3.12	5	14.07	-3.2216	1	1	1	1
422	Discovery	38	R	TAM	49	NST	NST	2	0	1	1	1	100	1	100	1	100	1	80	0	1	0	2	1	1	10	1	LumA	2	11.2	34.1	4.9	31.7	18.1	0	9.88	0.27	2.1	2.84	3.01	5	12.25	-2.3328	1	1	1	1
423	Discovery	38	NR	TAM	47	NST	NST	2	0	1	3	1	90	1	80	1	90	1	85	0	2	0	2	1	1	10	25	LumA	2	21.9	16.3	10.6	36.7	14.5	0.61	7.21	0.75	1.67	2.07	2.18	1	10.24	-2.6536	1	1	1	1
424	Discovery	39	R	TAM	37	NST	NST	1	0	2	2	1	100	1	90	1	100	1	90	0	1	0	1	1	1	20	5	LumA	2	31.1	18	10.4	26.9	13.7	0.34	6.35	0.99	1.83	2.22	1.97	1	9.51	0.058	1	1	1	0
425	Discovery	39	NR	TAM	52	NST	NST	1	0	2	3	1	100	1	85	1	70	1	85	1	2	0	0	1	1	25	50	LumA	2	15.4	19.2	7.8	24.4	33.2	0.37	17.69	2.61	3.54	4.94	3.87	5	24.21	-0.5023	1	1	1	1
429	Discovery	41	R	TAM	55	NST	NST	1	0	2	1	1	100	1	95	1	100	1	90	0	1	0	1	1	1	10	1	LumA	2	22.8	20.3	9.2	30.8	17	0	8.67	1.75	1.91	2.13	2.54	5	12.33	-1.7842	1	1	1	0
430	Discovery	41	NR	TAM	52	NST	NST	1	0	2	2	1	60	1	60	1	15	1	10	0	0	0	0	1	1	5	25	LumB	2	30.5	15	11.6	14.8	28.1	0.3	13	1.98	4.71	4.92	3.19	15	19.99	-0.9714	1	1	1	1
431	Discovery	42	R	TAM	55	NST	NST	1	0	2	2	1	100	1	100	1	90	1	85	0	0	0	1	1	1	20	5	LumA	2	21.8	24.7	7.4	29.6	16.4	0	8.72	1.22	2.09	1.79	2.58	1	12.03	-1.4719	1	1	1	1
432	Discovery	42	NR	TAM	36	NST	NST	1	0	2	2	1	90	1	90	1	80	1	30	0	2	0	2	1	1	15	20	LumA	2	21.3	17.2	8	24.7	28.8	1.01	13.87	2.34	3.75	4.32	3.51	1	20.97	0.2961	1	1	1	0
433	Discovery	43	R	TAM	42	NST	NST	1	0	2	2	1	90	1	100	1	90	1	100	0	1	0	1	1	1	5	1	LumA	2	23	28.7	10.3	28.5	9.4	0	4.52	0.99	1.25	1.13	1.51	1	6.76	-2.9807	1	1	1	0
434	Discovery	43	NR	TAM	41	NST	NST	1	0	2	3	1	100	1	85	1	90	1	45	0	0	0	1	1	1	20	20	LumA	2	19.6	18.7	8.7	20.6	32.5	1.37	14.84	2.78	4.33	5.4	3.77	25	23.32	-0.9752	1	1	1	0
435	Discovery	44	R	TAM	54	NST	NST	1	0	2	2	1	100	1	80	1	90	1	60	0	1	0	1	1	1	15	1	LumA	2	19	22.7	12.3	33.5	12.6	0	6.55	1.44	1.52	1.02	2.07	1	9.51	-2.932	1	1	1	1
436	Discovery	44	NR	TAM	37	NST	NST	1	0	2	3	1	100	1	85	1	100	1	85	0	1	0	0	1	1	35	30	LumB	2	18.1	33.2	8.9	26.5	13.4	0	5.83	1.65	1.81	1.87	2.23	5	9.29	-0.6795	1	1	1	1
437	Discovery	45	R	TAM	42	NST	NST	1	0	2	2	1	90	1	100	1	90	1	90	0	1	0	0	1	1	5	1	LumA	2	31.9	21.9	10.5	17.5	18.1	0.63	7.71	2.07	2.79	2.51	2.4	1	13.2	-0.0163	1	1	1	1
438	Discovery	45	NR	TAM	45	NST	NST	1	0	2	2	1	90	1	100	1	80	1	80	0	0	0	2	1	1	15	20	LumA	2	19.2	25.4	6.6	33.2	15.6	0	8.1	1.38	1.69	2.03	2.18	1	11.17	-3.0376	1	1	1	1
439	Discovery	46	R	TAM	51	NST	NST	1	0	2	2	1	100	1	80	1	80	1	30	0	1	0	1	1	1	15	1	LumA	2	19.2	28.3	10.3	23.2	19	0	9.81	1.6	2.42	2.64	2.53	5	13.83	0.212	1	1	1	1
440	Discovery	46	NR	TAM	49	NST	NST	1	0	2	3	1	100	1	95	1	15	1	5	0	2	0	2	1	1	10	25	LumB	2	20.4	13.4	12.5	37.3	16.4	0	9.21	0.9	1.68	1.69	2.92	1	11.79	-2.7717	1	1	1	1
441	Discovery	47	R	TAM	41	NST	NST	1	0	2	1	1	90	1	90	1	90	1	90	0	0	0	1	1	1	5	1	LumA	2	15.9	18.8	7.9	12.9	44.5	0.68	19.89	2.95	11.88	4.45	4.65	30	35.4	1.5167	1	1	1	1
442	Discovery	47	NR	TAM	49	NST	NST	1	0	2	2	1	75	1	100	1	70	1	50	0	1	0	1	1	1	25	25	LumA	2	18.7	26.2	8.5	24	22.5	0	10.82	1.52	2.46	3.73	2.66	1	14.8	-0.5295	1	1	1	1
443	Discovery	48	R	TAM	47	NST	NST	1	0	2	2	1	90	1	100	1	90	1	100	0	1	0	1	1	1	20	5	LumA	2	20.6	25	9.9	12.2	32.4	1.05	14.92	3.2	4.47	5.3	3.46	10	23.64	0.87	1	1	1	1
444	Discovery	48	NR	TAM	46	NST	NST	1	0	2	3	1	100	1	90	1	100	1	100	0	1	0	2	1	1	20	25	LumA	2	22.1	19.3	8.1	18.9	31.6	0.52	14.34	3.48	3.81	6	3.44	5	22.15	-0.2553	1	1	1	1
447	Discovery	50	R	TAM	50	NST	NST	1	0	2	2	1	90	1	90	1	90	1	60	0	0	0	0	1	1	25	5	LumA	2	16.2	23.4	6.1	24	30.2	0	15.04	3.3	4.32	3.21	4.34	5	22.66	0.1937	1	1	1	1
448	Discovery	50	NR	TAM	52	NST	NST	1	0	2	2	1	90	1	75	1	90	1	50	0	1	0	0	1	1	25	20	LumA	2	20.7	21.7	8.5	33.2	15.8	0	8.95	1.42	1.9	1.15	2.39	1	12.27	-2.8621	1	1	1	1
449	Discovery	51	R	TAM	49	NST	NST	1	0	2	2	1	100	1	90	1	100	1	60	0	1	0	1	1	1	10	1	LumA	2	23.7	31.2	8.7	22.1	14.4	0	6.61	1.6	2.09	1.81	2.28	1	10.3	-1.4743	1	1	1	0
450	Discovery	51	NR	TAM	47	NST	NST	1	0	2	3	1	100	1	100	1	100	1	85	0	1	0	2	1	1	15	35	LumA	2	19.9	27.6	11.2	33.7	7.6	0	3.94	0.43	0.73	1.09	1.03	1	5.1	-1.3215	1	1	1	1
453	Discovery	53	R	TAM	56	NST	NST	1	0	2	2	1	100	1	100	1	85	1	100	0	1	0	1	1	1	10	1	LumA	2	25.2	14.5	10.9	17.2	32.2	0.78	14.55	3.08	4.34	5.77	3.68	15	22.75	-1.0425	1	1	1	1
454	Discovery	53	NR	TAM	45	NST	NST	1	0	2	2	1	65	1	90	1	65	1	5	0	1	0	1	1	1	15	25	LumA	2	28.1	20.9	9.1	29.8	12.1	0	5.77	1.36	1.46	1.69	1.83	1	8.59	-2.577	1	1	1	0
455	Discovery	54	R	TAM	52	NST	NST	1	0	2	1	1	90	1	95	1	45	1	75	0	1	0	1	0	0	25	5	LumA	2	19.8	28.4	10.9	24.7	16.2	0	7.78	1.28	2.43	1.93	2.77	1	11.49	-0.694	1	1	1	1
456	Discovery	54	NR	TAM	51	NST	NST	1	0	2	3	1	90	1	90	1	35	1	80	0	2	0	1	1	1	10	25	LumA	2	14.3	23.3	6.4	34.7	21.3	0	10.64	2.16	2.39	2.29	3.83	1	15.19	-1.7814	1	1	1	0
457	Discovery	55	R	TAM	49	NST	NST	1	0	2	2	1	80	1	20	1	60	1	10	0	0	0	0	1	1	20	5	LumA	2	25.7	18.7	9.9	25.8	19.8	0	8.51	1.12	2.73	2.8	2.63	5	12.36	-3.9947	0	1	0	0
458	Discovery	55	NR	TAM	49	NST	NST	1	0	2	2	1	100	1	90	1	100	1	90	0	1	0	0	1	1	15	25	LumA	2	20.5	28.1	5.1	29.1	17.2	0	8.36	1.53	1.75	3.11	2.44	5	11.64	0.1352	1	1	1	1
463	Discovery	58	R	TAM	50	NST	NST	1	0	2	2	1	85	1	100	1	90	1	100	0	2	0	1	0	0	25	5	LumA	2	17.7	29.3	9.2	23.3	20.5	0	9.26	2.17	3.18	2.79	3.1	5	14.61	-0.4889	1	1	1	1
464	Discovery	58	NR	TAM	51	NST	NST	1	0	2	2	1	60	1	90	1	90	1	60	0	0	0	1	1	1	10	30	LumA	2	18.6	22.9	8.4	33	17.2	0	8.5	1.39	2.21	2.62	2.48	1	12.1	-3.2908	1	1	1	0
467	Discovery	60	R	TAM	50	NST	NST	1	0	2	2	1	100	1	85	1	60	1	60	0	0	0	1	1	1	20	5	LumA	2	21.2	23.1	11.6	15.3	28.8	1.34	13.24	2.67	3.75	4.13	3.67	5	21	1.1319	1	1	1	0
468	Discovery	60	NR	TAM	41	NST	NST	1	0	2	3	1	90	1	80	1	85	1	90	0	1	0	1	1	1	25	20	LumA	2	12	22.6	7	30.6	27.7	0.32	14.04	2.46	3.61	3.16	4.11	5	20.43	-1.5052	1	1	1	1
471	Discovery	63	R	TAM	47	NST	NST	1	0	2	1	1	100	1	90	1	100	1	70	0	1	0	1	1	1	20	5	LumA	2	17.2	23.6	8.2	34.9	16.2	0	8.76	1.92	1.75	1.25	2.52	5	12.43	-4.0846	1	1	1	1
472	Discovery	63	NR	TAM	43	NST	NST	1	0	2	3	1	95	1	90	1	100	1	100	NA	2	0	2	1	1	20	30	LumA	2	20.8	24.4	9	25.8	20.1	0	9.87	1.9	2.26	3.26	2.8	15	14.03	-1.3741	1	1	1	0
477	Discovery	66	R	TAM	49	ILBC	ILBC	1	0	2	2	1	100	1	85	1	100	1	40	0	1	0	1	0	0	20	1	LumA	2	18.5	34.1	7.1	30.2	10.1	0	5.25	0.63	1.44	1.22	1.56	1	7.32	-3.5754	1	1	1	1
478	Discovery	66	NR	TAM	50	ILBC	ILBC	1	0	2	3	1	70	1	90	1	90	1	70	0	0	0	0	0	0	5	35	LumA	2	25	23.6	5.4	35.2	10.9	0	6.06	0.95	1.21	1.05	1.63	1	8.22	-3.4715	1	1	1	1
479	Discovery	68	R	TAM	43	ILBC	ILBC	1	0	2	2	1	90	1	100	1	100	1	100	0	1	0	1	0	0	15	1	LumA	2	34.1	22.3	12.1	15.3	16.1	0	7.44	1.52	2.38	2.38	2.38	1	11.34	0.4094	1	1	1	0
480	Discovery	68	NR	TAM	48	ILBC	ILBC	1	0	2	2	1	70	1	75	0	0	0	0	0	0	0	1	0	0	15	20	LumB	2	29.2	24.6	10.3	16.4	19.6	0	9.08	1.92	2.86	2.87	2.87	1	13.86	-0.5162	1	1	1	0
481	Discovery	69	R	TAM	55	ILBC	ILBC	1	0	2	2	1	80	1	90	1	50	1	5	0	2	0	1	0	0	10	1	LumA	2	25	18.9	13.1	20	23	0	9.92	1.97	3.1	3.57	4.44	1	14.99	-0.2947	1	1	1	0
482	Discovery	69	NR	TAM	50	ILBC	ILBC	1	0	2	2	1	90	1	75	1	20	1	15	0	1	0	0	0	0	15	20	LumB	2	21	28.5	9	22.3	19.2	0.31	9.03	1.41	2.73	2.73	2.99	1	13.48	0.6565	1	1	1	0
483	Discovery	70	R	TAM	47	ILBC	ILBC	1	0	2	2	1	90	1	90	1	90	1	40	0	1	0	0	0	0	25	5	LumA	2	15.2	23.3	7.5	34.3	19.5	0.11	8.87	1.95	2.67	2.64	2.53	1	13.6	-2.8626	1	1	1	0
484	Discovery	70	NR	TAM	50	ILBC	ILBC	1	0	2	2	1	95	1	85	1	95	1	90	0	0	0	1	0	0	15	20	LumA	2	17.1	20.2	7.4	16.4	38.9	1.07	18.27	4.11	7.23	4.32	3.91	5	30.68	0.5874	1	1	1	0
487	Discovery	72	R	TAM	43	ILBC	ILBC	1	0	2	2	1	100	1	80	1	100	1	90	0	1	0	2	0	0	20	5	LumA	2	16.4	20	8.7	15.1	39.8	1.63	17.56	3.84	6.77	6.26	3.74	15	29.8	0.761	1	1	1	1
488	Discovery	72	NR	TAM	44	ILBC	ILBC	1	0	2	3	1	90	1	85	1	100	1	70	0	0	0	1	0	0	15	30	LumA	2	18.5	19.2	10.5	23.7	28.1	0.57	13.87	2.58	3.73	3.99	3.36	15	20.75	-1.3456	1	1	1	0
497	Discovery	75	R	TAM	51	NST	NST	2	0	2	2	1	90	1	90	1	90	1	90	0	1	0	2	1	1	15	1	LumA	2	10.6	30.4	6.9	32.4	19.7	0.11	10.23	1.54	2.65	2.39	2.79	1	14.53	-1.6198	1	1	1	1
498	Discovery	75	NR	TAM	40	NST	NST	2	0	2	3	1	100	1	90	1	70	1	50	0	0	0	0	1	1	25	30	LumA	2	20.5	20.2	8.8	17.7	32.8	0.62	15.02	3.28	4.4	5.68	3.79	5	23.32	-1.1141	1	1	1	1
499	Discovery	76	R	TAM	50	NST	NST	2	0	2	2	1	100	1	70	1	90	1	70	0	2	0	1	1	1	10	1	LumA	2	8.5	32.8	4.9	39.4	14.4	0	7.95	0.69	1.93	1.58	2.24	1	10.57	-4.7503	1	1	1	1
500	Discovery	76	NR	TAM	67	NST	NST	2	0	2	3	1	100	1	90	0	0	0	0	0	0	0	0	1	1	20	25	LumB	2	11.6	28.8	5.3	41.6	12.8	0	6.82	1.13	1.31	1.53	1.85	0	9.26	-4.1962	1	1	1	0
501	Discovery	77	R	TAM	50	NST	NST	2	0	2	2	1	90	1	90	1	60	1	90	0	2	0	2	1	1	25	5	LumA	2	17.3	21.8	8.1	23.6	29.1	0	12.62	4.22	4.66	3.99	3.6	1	21.5	-0.81	1	1	1	1
502	Discovery	77	NR	TAM	49	NST	NST	2	0	2	3	1	30	1	90	1	90	1	80	0	0	0	1	1	1	15	30	LumA	2	19.9	24.9	7	39	9.2	0	4.13	0.94	0.91	1.24	1.39	1	5.98	-4.0383	1	1	1	1
505	Discovery	79	R	TAM	43	NST	NST	2	0	2	1	1	85	1	100	1	95	1	100	0	1	0	1	1	1	20	1	LumA	2	14.1	23.6	9.6	31.4	21.3	0	11.07	1.85	2.71	2.78	2.9	5	15.63	-2.9111	1	1	1	1
506	Discovery	79	NR	TAM	46	NST	NST	2	0	2	3	1	100	1	90	1	100	1	40	0	2	0	1	1	1	30	40	LumA	2	15.9	19.1	7	41.3	16.6	0	8.61	1.74	1.51	2.2	2.54	5	11.86	-2.0206	1	1	1	1
801	Discovery	80	R	TAM	86	NST	NST	2	0	2	1	1	100	1	100	1	5	1	70	0	1	0	2	1	1	15	1	LumB	2	14.1	13.4	11	36.4	25.1	0	13.3	3.23	3.26	1.71	3.6	1	19.79	-0.9243	1	1	1	1
802	Discovery	80	NR	TAM	41	NST	NST	2	0	2	2	1	85	1	75	1	55	1	40	0	1	0	1	1	1	25	25	LumA	2	20.5	15	8.6	23.6	32.4	0	17.67	2.73	5.36	2.84	3.8	10	25.76	-0.2615	1	1	1	1
509	Discovery	82	R	TAM	53	NST	NST	2	0	2	2	1	100	1	90	1	100	1	90	0	0	0	2	1	1	20	5	LumA	2	27.3	18.2	12.1	22.5	19.8	0	9.22	1.83	2.66	3.32	2.77	1	13.71	-0.5811	1	1	1	0
510	Discovery	82	NR	TAM	39	NST	NST	2	0	2	2	1	100	1	90	0	0	0	0	0	1	0	2	1	1	20	25	LumB	2	26.3	17.9	9.6	35.1	11.1	0	5.84	1.3	1.34	0.77	1.85	1	8.48	-3.2317	1	1	1	0
514	Discovery	84	R	TAM	49	NST	NST	2	0	2	2	1	90	1	100	1	90	1	100	0	2	0	1	1	1	30	5	LumA	2	10.4	29.6	4.1	37.3	18.5	0.43	9.55	1.11	2.28	2.44	2.69	5	13.37	-2.8823	1	1	1	1
515	Discovery	84	NR	TAM	50	NST	NST	2	0	2	3	1	80	1	95	1	80	1	80	0	1	0	2	1	1	15	40	LumA	2	17.4	24.1	9.2	28.5	20.7	0.17	9.98	1.42	2.64	3.89	2.6	5	14.21	-1.4074	1	1	1	1
516	Discovery	86	R	TAM	49	NST	NST	2	0	2	2	1	100	1	90	1	100	1	90	0	0	0	1	1	1	5	1	LumA	2	13.6	17.7	8.6	15.5	44.6	0.88	20.12	5.34	9.83	4.72	3.71	10	36.17	2.4744	1	1	1	1
517	Discovery	86	NR	TAM	46	NST	NST	2	0	2	2	1	70	1	100	1	10	1	80	0	0	0	1	1	1	15	20	LumB	2	14.1	19.9	7.5	33.1	25.3	1.28	11.28	2.62	3.47	3.28	3.37	10	18.65	-1.6265	1	1	1	1
520	Discovery	88	R	TAM	50	NST	NST	2	0	2	2	1	80	1	70	1	80	1	20	0	2	0	1	1	1	10	1	LumA	2	17.9	26	8	28.7	19.4	0	9.25	1.26	2.76	3.03	3.1	5	13.27	-1.7063	1	1	1	0
521	Discovery	88	NR	TAM	45	NST	NST	2	0	2	3	1	75	1	100	1	60	1	85	0	1	0	2	1	1	25	25	LumA	2	17.6	22.1	7.7	33.5	19.1	0	9.39	1.62	2.47	2.86	2.76	5	13.48	-2.0184	1	1	1	1
522	Discovery	89	R	TAM	44	NST	NST	2	0	2	2	1	95	1	80	1	30	0	0	0	0	0	0	1	1	20	5	LumA	2	17.4	16.8	9.3	34.2	22.3	0	11.65	1.19	3.14	2.98	3.35	1	15.98	-1.6176	1	1	1	0
523	Discovery	89	NR	TAM	52	NST	NST	2	0	2	3	1	90	1	100	1	80	1	60	0	0	0	2	1	1	15	20	LumA	2	21.2	22.2	5.9	33.7	17.1	0	8.61	2.12	2.02	1.36	2.99	5	12.75	-2.2712	1	1	1	0
526	Discovery	91	R	TAM	56	ILBC	ILBC	2	0	2	2	1	90	1	90	1	100	1	90	0	1	0	2	0	0	10	1	LumA	2	25.3	20.2	13.3	17.8	23.5	0.17	10.83	2.43	3.46	3.52	3.1	1	16.89	0.53	1	1	1	0
527	Discovery	91	NR	TAM	53	ILBC	ILBC	2	0	2	3	1	90	1	90	1	100	1	95	0	1	0	1	0	0	15	30	LumA	2	18.8	23.3	8.8	32.8	16.2	0.4	8.53	1.29	2.03	1.58	2.37	15	12.25	-1.61	1	1	1	1
528	Discovery	92	R	TAM	46	ILBC	ILBC	2	0	2	2	1	100	1	95	1	100	1	95	0	1	0	1	0	0	15	3	LumA	2	23.9	23.6	9.5	23.2	19.9	0	9.74	1.76	3.14	2.55	2.71	1	14.64	-1.6288	1	1	1	0
529	Discovery	92	NR	TAM	36	ILBC	ILBC	2	0	2	2	1	100	1	30	1	100	1	50	0	0	0	1	0	0	20	20	LumA	2	25.8	23.3	9.6	16	25.3	0.07	11.53	3.09	4.23	3.27	3.12	1	18.92	-0.7509	1	1	1	1
534	Discovery	95	R	TAM	53	ILBC	ILBC	2	0	2	2	1	100	1	100	1	100	1	100	0	0	0	0	0	0	20	5	LumA	2	22.4	17.8	11.9	28.5	19.4	0.46	9.36	1.76	3.04	1.99	2.78	1	14.62	-2.3526	1	1	1	0
535	Discovery	95	NR	TAM	51	ILBC	ILBC	2	0	2	3	1	40	1	95	1	5	0	0	0	0	0	1	0	0	10	90	LumB	2	18.5	11	10.5	24	36	3.18	17.32	2.92	5.19	4.01	3.38	5	28.61	-0.1203	1	1	1	0
536	Discovery	97	R	TAM	54	NST	NST	1	0	3	2	1	70	1	95	1	60	1	90	0	1	0	0	1	1	20	5	LumA	2	17.3	26.7	7.9	31.9	16.1	0	8.32	1.35	1.95	1.73	2.75	10	11.62	-2.5372	1	1	1	1
537	Discovery	97	NR	TAM	52	NST	NST	1	0	3	3	1	100	1	85	1	60	1	45	0	1	0	1	1	1	25	30	LumA	2	16.1	18.6	7.8	31.6	25.9	0	12.61	3.7	3.25	2.71	3.63	15	19.56	-1.9621	1	1	1	1
538	Discovery	98	R	TAM	52	NST	NST	1	0	3	2	1	100	1	50	1	100	0	0	0	0	0	1	1	1	30	1	LumA	2	26.2	22.4	10.6	27.5	13.2	0	6.55	1.05	1.68	1.96	1.95	1	9.28	-1.9686	1	1	1	1
539	Discovery	98	NR	TAM	44	NST	NST	1	0	3	3	1	90	1	90	1	90	1	90	0	1	1	3	1	1	25	30	LumA	2	18.4	20.4	9.2	31.3	20.7	0	10.27	1.92	2.54	3.21	2.77	5	14.73	-2.8321	1	1	1	0
540	Discovery	99	R	TAM	43	NST	NST	1	0	3	2	1	90	1	70	1	90	1	90	0	1	0	2	1	1	20	5	LumA	2	20.2	26.9	5.4	26.2	21.2	0	9.61	1.68	2.17	4.51	3.23	1	13.46	0.3201	1	1	1	1
541	Discovery	99	NR	TAM	49	NST	NST	1	0	3	3	1	100	1	100	1	90	1	90	0	0	0	0	1	1	25	20	LumA	2	19.1	15	6.8	25.9	33.3	0	17.27	3.41	5.23	3.22	4.17	15	25.91	0.0942	1	1	1	1
544	Discovery	101	R	TAM	66	NST	NST	1	0	3	2	1	100	1	100	0	0	1	20	0	2	0	1	1	1	30	5	LumB	2	28.1	16.3	13.7	21.5	20.4	0	10.17	1.7	2.49	3.56	2.48	10	14.36	-1.4344	1	1	1	0
545	Discovery	101	NR	TAM	52	NST	NST	1	0	3	3	1	90	1	85	1	90	1	70	0	0	0	1	1	1	25	20	LumA	2	13.5	30.8	4.3	29.6	21.8	0	11.16	2.03	3.27	1.96	3.36	1	16.46	-1.9709	1	1	1	1
546	Discovery	102	R	TAM	44	NST	NST	1	0	3	2	1	100	1	95	1	100	1	95	0	1	0	0	1	1	30	1	LumA	2	15.1	30.3	8.4	27.3	18.9	0	8.76	2.4	2.41	2.61	2.71	1	13.57	-3.6798	1	1	1	1
547	Discovery	102	NR	TAM	53	NST	NST	1	0	3	3	1	90	1	100	1	90	1	95	0	0	0	1	1	1	35	55	LumB	2	30.9	22.3	8.1	19.9	18.7	0	9.05	1.78	2.23	3.1	2.53	5	13.06	-0.3791	1	1	1	0
548	Discovery	103	R	TAM	41	NST	NST	1	0	3	2	1	90	1	100	1	90	1	100	0	1	0	0	1	1	30	5	LumA	2	16.5	31.9	9.2	27.6	14.8	0	7.56	1.46	1.8	1.68	2.3	5	10.82	-1.9615	1	1	1	1
549	Discovery	103	NR	TAM	52	NST	NST	1	0	3	2	1	100	1	95	1	100	1	95	0	0	0	0	1	1	25	20	LumA	2	18.7	18.3	9.1	9.8	44.1	3.58	18.49	3.61	6.36	8.09	3.97	30	32.04	1.7568	1	1	1	1
550	Discovery	104	R	TAM	71	NST	NST	1	0	3	2	1	90	1	100	1	100	1	100	0	0	0	2	1	1	80	5	LumB	2	19.4	22.3	8.2	36.4	13.8	0	7.56	1.01	1.87	1.13	2.23	1	10.44	-3.5381	1	1	1	1
551	Discovery	104	NR	TAM	49	NST	NST	1	0	3	2	1	80	1	85	1	85	1	70	0	1	0	2	1	1	25	20	LumA	2	24.6	18.2	9.5	22.7	25	1.45	10.84	2.15	3.65	4.09	2.81	10	18.09	0.4458	1	1	1	0
552	Discovery	105	R	TAM	51	NST	NST	1	0	3	2	1	100	1	100	1	100	1	85	0	0	0	0	1	1	30	5	LumA	2	17.6	27.6	4.3	34	16.4	0	7.91	2.1	1.38	1.96	2.49	1	11.39	-3.4442	1	1	1	1
553	Discovery	105	NR	TAM	42	NST	NST	1	0	3	3	1	90	1	100	1	90	1	85	0	2	0	2	1	1	15	20	LumA	2	13.8	26.7	6.5	29.4	23.6	0	11.66	2.32	3.01	3.19	3.42	1	16.99	-1.8178	1	1	1	1
556	Discovery	107	R	TAM	51	NST	NST	1	0	3	2	1	100	1	90	1	100	1	90	0	2	0	1	1	1	20	5	LumA	2	12	23.1	6.3	42.3	16.4	0	8.26	1.33	1.92	2.29	2.6	1	11.51	-3.3267	1	1	1	1
557	Discovery	107	NR	TAM	46	NST	NST	1	0	3	3	1	80	1	80	1	60	1	90	0	1	0	2	1	1	25	30	LumA	2	25.1	18.2	7	31.1	18.4	0	9.21	1.46	2.13	2.58	3.03	1	12.8	-2.4334	1	1	1	1
558	Discovery	108	R	TAM	49	NST	NST	1	0	3	2	1	100	1	30	1	100	1	10	0	0	0	1	1	1	25	5	LumA	2	18.5	13	9.6	36.1	22.9	0.43	12.14	2.14	3.1	2.22	2.88	1	17.81	-2.0531	1	1	1	1
559	Discovery	108	NR	TAM	50	NST	NST	1	0	3	3	1	100	1	90	1	100	1	100	0	0	0	1	1	1	15	25	LumA	2	14.1	23.6	8.4	20.2	33.8	0.83	16.93	2.95	5.29	4.04	3.75	20	26	0.4523	1	1	1	1
560	Discovery	109	R	TAM	50	ILBC	ILBC	1	0	3	2	1	5	1	80	1	20	1	30	0	0	0	1	0	0	30	5	LumB	2	30.7	15	11.2	31	12.1	0	5.99	0.65	1.55	2.09	1.83	1	8.19	-2.65	1	1	1	0
561	Discovery	109	NR	TAM	45	ILBC	ILBC	1	0	3	3	1	85	1	90	1	100	1	85	0	1	0	1	0	0	25	25	LumA	2	16.1	20.8	7.2	40.1	15.8	0.32	8.79	1.27	1.68	1.46	2.28	1	12.06	-3.5329	1	1	1	1
562	Discovery	110	R	TAM	50	ILBC	ILBC	1	0	3	2	1	100	1	95	1	100	1	30	0	1	0	1	0	0	15	1	LumA	2	23.3	24.7	9.3	26.1	16.6	0	8.19	1.6	2.47	2.08	2.26	1	12.26	-2.5049	1	1	1	1
563	Discovery	110	NR	TAM	49	ILBC	ILBC	1	0	3	3	1	90	1	85	1	100	1	50	0	1	0	1	0	0	20	25	LumA	2	12.5	23.5	8.2	28.9	26.9	0	13.21	2.35	2.92	4.93	3.5	1	18.48	-2.0664	1	1	1	1
564	Discovery	111	R	TAM	64	ILBC	ILBC	1	0	3	2	1	100	1	95	1	100	1	30	0	1	0	0	0	0	25	1	LumA	2	9.5	28.3	5.5	37.7	19	0	10.07	2.21	2.5	0.91	3.32	5	14.78	-4.4168	1	1	1	1
565	Discovery	111	NR	TAM	45	ILBC	ILBC	1	0	3	3	1	85	1	90	1	90	1	70	0	2	0	2	0	0	25	25	LumA	2	25.2	20.4	7.6	27.6	19.2	0	9.89	1.38	2.6	2.44	2.9	1	13.87	-3.2771	1	1	1	0
568	Discovery	114	R	TAM	51	NST	NST	2	0	3	2	1	100	1	100	1	40	1	70	0	1	0	1	1	1	20	1	LumA	2	25.7	10.7	12.2	25.3	26.1	0.76	12.61	2.22	3.78	3.7	3.03	1	19.37	-0.7223	1	1	1	0
569	Discovery	114	NR	TAM	41	NST	NST	2	0	3	3	1	90	1	100	1	90	1	85	0	0	0	1	1	1	30	30	LumA	2	17.2	18.3	10.3	25.8	28.3	0	11.94	3.67	4.28	2.69	5.72	1	19.89	-2.0131	1	1	1	1
570	Discovery	116	R	TAM	56	NST	NST	2	0	3	2	1	100	1	100	1	100	1	100	0	0	0	0	1	1	15	5	LumA	2	18.8	16.5	11.4	36.5	16.8	0	8.5	1.72	2.33	1.46	2.79	1	12.55	-1.2501	1	1	1	1
571	Discovery	116	NR	TAM	44	NST	NST	2	0	3	2	1	90	1	95	1	80	1	90	0	1	0	0	1	1	20	25	LumA	2	12.7	26.1	6.5	33.1	21.6	0	11.82	1.74	2.36	2.22	3.46	15	15.92	-1.9202	1	1	1	1
572	Discovery	117	R	TAM	53	NST	NST	1	1	2	1	1	100	1	85	1	100	1	30	0	1	0	1	1	1	20	1	LumA	2	23.9	26.1	9	26.2	14.8	0	7.19	1.4	2.13	2.04	2.03	1	10.72	-0.8053	1	1	1	1
573	Discovery	117	NR	TAM	54	NST	NST	1	1	2	2	1	100	1	90	0	0	1	10	0	0	0	0	1	1	20	20	LumB	2	11.6	14.6	10.9	30.3	32.6	2.1	17	2.65	4.28	2.49	4.08	5	26.03	-1.9252	1	1	1	0
574	Discovery	118	R	TAM	41	NST	NST	2	1	2	1	1	100	1	100	1	100	1	100	0	2	0	1	1	1	25	5	LumA	2	15.4	15	7.4	18.1	44.1	6.88	18.29	4.01	4.98	6.28	3.67	15	34.16	2.6163	1	1	1	1
575	Discovery	118	NR	TAM	45	NST	NST	2	1	2	2	1	85	1	100	1	85	1	90	0	2	0	2	1	1	35	30	LumB	2	12.2	20.9	6	40.1	20.9	0	11.91	1.14	2.18	2.83	2.4	5	15.23	-2.7395	1	1	1	1
576	Discovery	119	R	TAM	49	NST	NST	2	1	2	2	1	100	1	10	1	90	1	100	0	1	0	0	1	1	15	1	LumA	2	16.2	26.3	7.7	31.2	18.6	0	9.52	1.72	2.27	2.48	2.62	1	13.51	-3.457	1	1	1	1
577	Discovery	119	NR	TAM	41	NST	NST	2	1	2	3	1	90	1	90	1	80	1	80	0	0	0	0	1	1	15	30	LumA	2	21.7	23.7	6.1	27.9	20.5	0	10.22	1.99	2.57	3.01	2.71	1	14.78	-0.2354	1	1	1	1
580	Discovery	121	R	TAM	63	NST	NST	1	0	2	2	1	75	1	25	1	40	0	0	0	0	0	0	1	1	20	5	LumA	3	24.8	16.2	8.3	23.1	27.6	0	13.99	2.89	3.05	4.83	2.83	5	19.93	-0.0147	1	1	1	1
581	Discovery	121	NR	TAM	52	NST	NST	1	0	2	3	1	80	1	95	0	0	1	1	0	2	0	2	1	1	10	25	LumB	3	17.7	14.7	7.8	35.7	24.1	0	13.35	2.93	2.82	2.38	2.62	1	19.1	-1.6378	1	1	1	1
582	Discovery	122	R	TAM	50	NST	NST	1	0	2	2	1	90	1	95	1	40	0	0	0	1	0	1	1	1	20	1	LumA	3	20.4	19	11.6	24.1	24.8	0	12.61	1.87	3.53	3.84	2.96	1	18.01	-1.7004	1	1	1	0
583	Discovery	122	NR	TAM	43	NST	NST	1	0	2	2	1	95	1	95	1	4	1	15	0	1	0	2	1	NA	25	35	LumB	3	20.8	20.2	9.3	27.4	22.2	0	11.33	3.1	2.57	2.42	2.78	5	17	-1.9675	1	1	1	1
586	Discovery	124	R	TAM	50	NST	NST	2	0	2	2	1	90	1	70	1	60	1	30	0	0	0	0	1	1	25	1	LumA	3	14.7	12.9	10.9	28.4	33.2	2.44	15.02	3.67	6.48	1.58	4.01	30	27.61	-0.7984	1	1	1	1
587	Discovery	124	NR	TAM	52	NST	NST	2	0	2	2	1	70	1	40	0	0	0	0	0	0	0	0	1	1	20	20	LumB	3	15.8	17.1	7.7	43.1	16.2	0	7.8	0.96	2.08	2.22	1.58	1	10.84	0.2812	1	1	1	1
588	Discovery	125	R	TAM	50	NST	NST	3	0	2	2	1	30	1	90	1	100	1	75	0	0	0	1	1	1	20	5	LumA	3	22.3	21.2	10.9	31.1	14.5	0	7.58	1.24	1.56	1.82	2.3	5	10.38	-3.3505	1	1	1	0
589	Discovery	125	NR	TAM	47	NST	NST	3	0	2	2	1	100	1	70	1	60	1	80	0	1	0	0	1	1	20	70	LumA	3	16.5	15.3	7.6	24	36.6	0.13	18.13	3.41	4.2	6.87	3.86	5	25.87	-0.0479	1	1	1	1
594	Discovery	130	R	TAM	46	NST	NST	1	0	3	2	1	90	1	90	1	5	0	0	0	0	0	1	1	1	35	5	LumB	3	18.8	11.8	10.5	31.5	27.3	0	14.11	2.72	2.82	4.72	2.94	5	19.65	-1.9688	1	1	1	1
595	Discovery	130	NR	TAM	40	NST	NST	1	0	3	3	1	100	1	90	1	80	1	20	0	1	0	1	1	1	25	30	LumA	3	13.6	14.2	6.8	27.7	37.6	1.14	15.13	4.36	5.35	4.16	7.46	10	25.98	1.1378	1	1	1	1
596	Discovery	131	R	TAM	54	NST	NST	1	0	3	2	1	100	1	95	1	100	1	95	0	1	0	2	1	1	30	8	LumA	3	16.2	15.8	9.4	36.1	22.4	0	12.52	2.11	2.96	0.98	3.83	10	17.59	-3.7311	1	1	1	1
597	Discovery	131	NR	TAM	48	NST	NST	1	0	3	3	1	80	1	100	1	60	1	85	0	0	0	0	1	1	80	65	LumB	3	11.3	27.1	2	39.4	20.2	0	10.02	2	2.25	2.48	3.29	5	14.27	-0.9022	1	1	1	1
351	Discovery	236	NR	TAM	52	NST	NST	1	0	1	2	1	100	1	90	1	100	1	90	0	0	0	0	1	1	10	25	LumA	1	11.2	22.4	6.2	20.5	39.6	2.23	18.48	4.01	5.24	5.68	3.96	10	29.96	1.6423	1	1	1	1
805	Discovery	236	R	TAM	44	NST	NST	1	0	1	1	1	90	1	90	1	85	1	65	0	1	0	1	1	1	10	3	LumA	1	24	21.6	10.6	13.6	30.3	0.63	12.91	2.18	5.71	4.84	4.03	5	21.43	1.6384	1	1	1	1
367	Discovery	237	NR	TAM	54	NST	NST	1	0	2	3	1	100	1	95	1	100	1	100	0	1	0	2	1	1	15	20	LumA	1	9.3	25.2	5.1	35.9	24.5	0	14.16	1.74	3.08	2.11	3.41	5	18.98	-3.7575	1	1	1	1
806	Discovery	237	R	TAM	48	NST	NST	1	0	2	2	1	95	1	100	1	85	1	80	0	0	0	0	1	1	10	1	LumA	1	21.3	20.2	9.8	23	25.7	0	12.45	2.14	3.1	4.26	3.75	5	17.69	-1.2421	1	1	1	1
377	Discovery	238	NR	TAM	48	NST	NST	1	0	2	3	1	100	1	95	1	100	1	85	0	0	0	1	1	1	10	25	LumA	1	23.8	21.2	11.8	15.6	27.6	0.31	12.65	2.79	3.64	5.04	3.18	5	19.39	-0.2362	1	1	1	1
807	Discovery	238	R	TAM	54	NST	NST	1	0	2	1	1	90	1	90	1	90	1	65	0	0	0	1	1	1	20	5	LumA	1	16.2	18.4	8.1	32.2	25	0.07	11.62	1.45	2.93	4.99	2.8	10	16.07	-1.5384	1	1	1	0
405	Discovery	239	NR	TAM	49	NST	NST	1	0	3	2	1	100	1	90	1	100	1	100	0	0	0	1	1	1	20	25	LumA	1	21.3	21	9.3	18	30.4	0	13.4	3.95	4.59	4.43	4.04	5	21.94	-1.4378	1	1	1	1
808	Discovery	239	R	TAM	49	NST	NST	1	0	3	2	1	90	1	100	1	90	1	100	0	1	0	0	1	1	30	5	LumA	1	13.2	21.9	8.1	39.6	17.2	0	8.87	2.27	2.37	1.13	2.56	1	13.51	-3.0794	1	1	1	0
427	Discovery	240	R	TAM	70	NST	NST	1	0	2	2	1	100	1	90	1	50	0	0	1	2	0	1	1	1	20	5	LumA	2	14.7	11.1	8.3	18.2	47.7	2.27	21.2	4.14	10.58	5.32	4.19	1	38.19	0.3312	1	1	1	0
460	Discovery	240	NR	TAM	47	NST	NST	1	0	2	3	1	90	1	85	1	90	1	75	0	1	0	1	1	1	20	35	LumA	2	20.1	23.6	6.6	33	16.7	0.05	8.74	1.42	1.85	2.55	2.09	1	12.06	-1.5566	1	1	1	1
462	Discovery	241	NR	TAM	40	NST	NST	1	0	2	2	1	90	1	90	1	90	1	90	0	0	0	1	1	1	15	20	LumA	2	17.8	20.9	10.8	22	28.5	0.26	14.91	2.62	4.34	2.35	4.01	5	22.13	0.6415	1	1	1	0
469	Discovery	241	R	TAM	41	NST	NST	1	0	2	1	1	100	1	100	1	90	1	100	0	1	0	1	1	1	25	5	LumA	2	16.3	17.3	17.9	33.8	14.8	0	7.79	1.27	1.42	2.01	2.31	1	10.48	-0.9906	1	1	1	0
466	Discovery	242	NR	TAM	51	NST	NST	1	0	2	3	1	90	1	40	1	90	1	40	0	1	0	0	1	1	20	25	LumA	2	23.5	14.7	8.5	31.1	22.2	0	10.43	2.55	2.38	3.8	3.04	1	15.36	-1.7991	1	1	1	1
809	Discovery	242	R	TAM	52	NST	NST	1	0	2	2	1	100	1	90	1	100	1	90	0	0	0	1	1	1	35	5	LumB	2	15.2	21.6	9	26.2	28	0	14.17	2.94	4.48	3.01	3.4	15	21.59	-2.3088	1	1	1	1
486	Discovery	243	NR	TAM	54	ILBC	ILBC	1	0	2	3	1	90	1	100	1	100	1	100	0	0	0	1	0	0	30	70	LumA	2	11.7	27.4	7.2	35.6	18.2	0.22	9.06	2.27	2.32	2.1	2.23	5	13.87	-0.4815	1	1	1	1
810	Discovery	243	R	TAM	46	ILBC	ILBC	1	0	2	1	1	90	1	100	1	95	1	95	0	2	0	2	0	0	20	5	LumA	2	31	26.6	10.4	20.8	11.2	0	5.05	1.16	1.6	1.57	1.83	1	7.81	-1.8042	1	1	1	0
493	Discovery	244	R	TAM	41	NST	NST	2	0	2	2	1	90	1	90	1	70	1	90	0	0	0	0	1	1	20	5	LumA	2	28.3	24.6	9.1	22.5	15.6	0	6.58	1.95	2.24	2.61	2.21	5	10.77	-1.317	1	1	1	1
811	Discovery	244	NR	TAM	51	NST	NST	2	0	2	2	1	95	1	90	1	90	1	90	0	1	0	2	1	1	20	20	LumA	2	22.2	24.6	7.1	29.3	16.9	0.09	7.72	1.86	1.78	3.33	2.12	5	11.45	-0.7748	1	1	1	1
507	Discovery	245	R	TAM	49	NST	NST	2	0	2	1	1	95	1	95	1	95	1	50	0	1	0	1	1	1	25	5	LumA	2	19	29.6	6.7	26.8	17.9	0	8.78	1.62	2.2	2.93	2.37	5	12.6	-1.6089	1	1	1	1
525	Discovery	245	NR	TAM	49	NST	NST	2	0	2	2	1	90	1	100	1	85	1	95	0	2	0	1	1	1	15	30	LumA	2	24.4	19.2	6.1	23.1	27.1	0	11.96	3.32	3.38	5.26	2.94	15	18.66	1.3285	1	1	1	0
542	Discovery	249	R	TAM	75	NST	NST	1	0	3	2	1	100	1	100	0	1	1	5	0	1	0	0	1	1	20	5	LumB	2	NA	NA	NA	NA	NA	NA	NA	NA	NA	NA	NA	1	NA	NA	1	0	0	0
814	Discovery	249	NR	TAM	57	NST	NST	1	0	3	2	NA	100	1	90	1	70	1	65	0	1	0	1	NA	1	25	25	LumA	2	NA	NA	NA	NA	NA	NA	NA	NA	NA	NA	NA	1	NA	NA	1	0	0	0
554	Discovery	250	R	TAM	49	NST	NST	1	0	3	2	1	100	1	90	1	100	1	90	0	1	0	1	1	1	35	5	LumB	2	22	20.6	11.7	19.7	26	1.28	10.77	3.1	3.23	4.56	3.06	5	18.38	-0.0976	1	1	1	1
815	Discovery	250	NR	TAM	50	NST	NST	1	0	3	2	1	85	1	100	1	90	1	90	0	0	0	0	1	1	30	25	LumA	2	24.4	19.3	8.7	31.5	16.1	0	7.75	1.75	2.25	1.96	2.4	1	11.75	-2.5197	1	1	1	1
566	Discovery	251	R	TAM	44	NST	NST	2	0	3	2	1	90	1	100	1	75	1	80	0	1	0	2	1	1	25	5	LumA	2	23.4	20.9	6	36.2	13.5	0	7.07	0.84	1.45	1.88	2.25	1	9.36	-3.0693	1	1	1	0
816	Discovery	251	NR	TAM	41	NST	NST	2	0	3	3	1	100	1	90	1	80	1	80	0	1	0	1	1	1	30	30	LumA	2	22.4	20.9	5.8	23.7	27.2	0.38	12.51	2.45	3.19	5.76	2.92	1	18.53	0.3084	1	1	1	0
590	Discovery	252	R	TAM	41	NST	NST	1	0	3	2	1	90	1	90	1	60	1	70	0	2	0	2	1	1	30	5	LumA	3	28.9	10.8	10.5	15.4	34.4	1.69	15.46	2.93	5.61	5.79	2.92	30	25.69	1.631	1	1	1	0
817	Discovery	252	NR	TAM	42	NST	NST	1	0	3	3	1	90	1	85	1	10	1	15	0	1	0	1	1	1	35	30	LumB	3	18.5	16.2	9.4	35.2	20.7	0	9.8	1.79	2.06	3.58	3.37	1	13.65	-0.9269	1	1	1	1
598	Discovery	253	R	TAM	56	NST	NST	2	0	3	1	1	85	1	90	1	10	1	20	0	1	0	2	1	1	30	5	LumB	3	19.3	13.5	13.8	37.2	16.1	0	8.52	0.96	2.11	1.82	2.68	1	11.59	-2.089	1	1	1	1
818	Discovery	253	NR	TAM	52	NST	NST	2	0	3	3	1	75	1	100	1	90	1	20	0	2	0	1	1	1	45	45	LumB	3	14.7	14.8	6.5	39.4	24.6	1.19	13.23	1.83	2.59	2.01	3.76	15	18.84	-0.855	1	1	1	1
600	Discovery	254	R	TAM	49	NST	NST	2	0	3	2	1	80	1	20	1	80	1	40	0	2	0	0	1	1	60	1	LumB	3	28	20.3	10.4	22.6	18.7	0.19	8.54	1.74	2.79	2.73	2.71	10	13.26	-2.6963	1	1	1	1
819	Discovery	254	NR	TAM	52	NST	NST	2	0	3	3	1	70	1	80	1	80	1	70	0	0	0	2	1	1	75	60	LumB	3	13.4	25.7	6.1	36.5	18.3	0	9.45	2.18	2.22	1.8	2.65	5	13.85	-1.7637	1	1	1	1
512	Discovery	279	R	TAM	47	NST	NST	2	0	2	2	1	100	1	90	1	100	1	80	0	1	0	2	1	1	20	5	LumA	2	26.6	18.8	8.8	15.7	30	0.14	14.09	2.6	4.93	5.04	3.19	10	21.76	0.2114	1	1	1	0
1112	Discovery	279	NR	TAM	37	NST	NST	2	0	2	3	1	100	1	95	0	0	1	5	0	1	0	0	1	1	20	20	LumB	2	19.4	18.3	8.8	32	21.6	0	10.76	2.27	2.53	2.47	3.57	1	15.56	-1.7887	1	1	1	1
604	Discovery	136	R	AI	60	NST	NST	1	0	1	1	1	100	1	100	1	90	1	70	0	1	0	1	1	1	10	1	LumA	1	23.3	21.1	14	19	22.6	0	10.6	1.84	3.09	3.32	3.75	1	15.53	-0.5168	1	1	1	0
605	Discovery	136	NR	AI	58	NST	NST	1	0	1	2	1	100	1	100	1	60	1	70	0	0	0	0	1	1	15	20	LumA	1	11.4	27.7	3.5	34.4	23.1	0	11.39	2.59	2.64	2.61	3.86	1	16.62	-1.57	1	1	1	0
606	Discovery	137	R	AI	67	NST	NST	1	0	2	2	1	100	1	100	1	90	1	20	0	0	0	2	1	1	30	5	LumA	1	17.8	13.9	6.5	27.9	33.8	0.69	18.09	2.88	4.75	3.99	3.4	5	26.41	0.1671	1	1	1	0
607	Discovery	137	NR	AI	59	NST	NST	1	0	2	2	1	100	1	100	1	100	1	100	0	1	0	0	1	1	15	25	LumA	1	11.4	14	7.3	26.5	40.8	0.08	20.88	3.53	7.15	4.85	4.3	25	31.64	-0.0198	1	1	1	0
608	Discovery	138	R	AI	55	NST	NST	2	0	2	1	1	100	1	90	1	100	1	1	0	1	0	1	1	1	20	1	LumA	1	21.3	25	11.2	25.4	17.1	0	8.18	1.75	2.42	2.34	2.42	5	12.35	-1.3391	1	1	1	0
609	Discovery	138	NR	AI	58	NST	NST	2	0	2	3	1	100	1	100	1	100	1	10	0	1	0	2	1	1	20	30	LumA	1	8.5	24.9	5.5	33.3	27.8	0.85	13.91	1.48	3.1	5.15	3.31	15	19.34	-2.7161	1	1	1	1
610	Discovery	139	R	AI	63	ILBC	ILBC	2	0	2	2	1	100	1	95	1	100	1	30	0	1	0	0	0	0	20	1	LumA	1	16.5	18	8.6	23.9	33	1.18	15.92	3.29	4.05	5.21	3.35	5	24.44	-0.1709	1	1	1	1
611	Discovery	139	NR	AI	59	ILBC	ILBC	2	0	2	2	1	100	1	95	1	100	1	60	0	0	0	1	0	0	10	25	LumA	1	7.4	15.2	7.3	31.3	38.8	4.27	19.27	2.36	5.5	3.02	4.38	20	31.4	0.2374	1	1	1	1
612	Discovery	140	R	AI	68	NST	NST	1	0	3	2	1	100	1	100	1	90	1	5	0	1	0	1	1	1	15	1	LumA	1	13.6	18.2	10.8	24.1	33.2	0.48	18.71	3.58	3.78	3.7	2.94	15	26.55	-1.5069	1	1	1	1
613	Discovery	140	NR	AI	59	NST	NST	1	0	3	2	1	90	1	95	1	5	1	1	0	1	0	1	1	1	20	20	LumB	1	15.8	22.6	13.1	41	7.5	0	4.08	0.94	0.96	0.24	1.27	1	5.98	-3.944	1	1	1	1
614	Discovery	141	R	AI	68	NST	NST	1	0	3	2	1	100	1	100	1	100	1	40	0	0	0	1	1	1	25	1	LumA	1	17.6	22.6	11.3	29.8	18.7	0	8.53	2.76	1.89	2.8	2.44	1	13.18	-2.2996	1	1	1	0
615	Discovery	141	NR	AI	57	NST	NST	1	0	3	3	1	100	1	100	1	95	1	100	0	1	0	1	1	1	25	30	LumA	1	15.8	20.9	7.9	34.7	20.7	0	10.6	1.67	2.64	2.8	2.98	1	14.91	-3.2755	1	1	1	1
616	Discovery	142	R	AI	71	NST	NST	1	0	3	2	1	70	1	90	1	50	1	30	0	0	0	0	1	1	20	1	LumA	1	34.2	11.8	15.9	19.3	18.8	0	8.52	1.26	2.44	4.16	2.42	1	12.22	0.0275	1	1	1	0
617	Discovery	142	NR	AI	73	NST	NST	1	0	3	3	1	100	1	95	1	100	1	85	0	1	0	1	0	0	30	30	LumA	1	16.4	32.1	6.3	28.2	17	0	8.35	1.4	2.12	2.46	2.68	1	11.87	-3.1379	1	1	1	0
618	Discovery	143	R	AI	64	NST	NST	1	0	3	2	1	100	1	100	1	100	1	70	0	2	0	2	1	1	15	1	LumA	1	15.3	14.2	9	29.9	31.5	0	12.35	2.44	3.84	5.69	7.18	1	18.63	-0.6335	1	1	1	1
619	Discovery	143	NR	AI	52	NST	NST	1	0	3	3	NA	NA	1	90	1	90	1	15	0	1	0	0	1	1	20	35	LumA	1	13.9	21.9	9	30.1	25	0	12.8	2.28	3.34	3.43	3.15	1	18.42	-2.3219	1	1	0	1
620	Discovery	144	R	AI	61	NST	NST	1	0	3	1	1	100	1	95	1	90	1	20	0	1	0	1	1	1	20	3	LumA	1	12.4	14	6.4	18.5	48.7	7.77	21.14	4.56	7.22	4.41	3.61	25	40.69	1.2564	1	1	1	0
621	Discovery	144	NR	AI	55	NST	NST	1	0	3	2	1	100	1	100	1	100	1	100	0	1	0	1	1	1	20	20	LumA	1	19.6	27.2	8.6	29.2	15.4	0.03	7.87	1.33	1.84	2.06	2.26	1	11.07	0.2794	1	1	1	0
622	Discovery	145	R	AI	65	NST	NST	1	0	1	1	1	100	1	90	0	0	0	0	0	1	0	1	1	1	5	1	LumB	2	21.1	20	9.4	31.7	17.9	0	8.79	1.38	2.34	2.55	2.83	1	12.51	-2.6348	1	1	1	0
623	Discovery	145	NR	AI	59	NST	NST	1	0	1	2	1	100	1	80	1	60	0	0	0	0	0	0	1	1	15	25	LumA	2	24	15.3	9.4	20.5	30.8	0.96	13.59	2.92	4.53	5.6	3.2	1	22	-1.213	1	1	1	1
630	Discovery	149	R	AI	64	NST	NST	1	0	2	1	1	100	1	100	1	60	0	0	0	1	0	2	1	1	15	1	LumA	2	31.2	20.4	16.3	13.4	18.6	0	7.75	2.04	2.83	3.29	2.69	1	12.62	-0.791	1	1	1	0
631	Discovery	149	NR	AI	60	NST	NST	1	0	2	2	1	70	1	95	1	90	1	5	0	1	0	1	1	1	15	20	LumA	2	21.4	29	7.6	21.5	20.5	0	9.83	2.29	2.3	2.97	3.1	1	14.42	-1.0647	1	1	1	0
632	Discovery	150	R	AI	64	NST	NST	1	0	2	1	1	90	1	95	1	90	1	70	0	0	0	1	1	1	15	1	LumA	2	23.7	18.3	8.8	31.5	17.8	0	9.01	1.21	2.06	2.78	2.74	1	12.28	-2.1352	1	1	1	1
633	Discovery	150	NR	AI	62	NST	NST	1	0	2	2	1	90	1	95	1	70	1	30	0	1	0	1	1	1	25	20	LumA	2	14.1	10.7	6	21.4	47.8	2.85	24.87	3.91	8.35	4.08	3.73	20	39.98	1.3339	1	1	1	0
636	Discovery	152	R	AI	68	NST	NST	1	0	2	1	1	100	1	90	1	100	1	90	0	0	0	1	1	1	20	5	LumA	2	21.3	21.2	12.7	24.4	20.3	0	9.13	2.09	2.67	3.66	2.75	0	13.89	-1.7447	1	1	1	0
637	Discovery	152	NR	AI	77	NST	NST	1	0	2	2	1	100	1	85	1	40	0	0	0	0	0	0	1	1	5	25	LumA	2	19.4	14	11.9	26.1	28.6	0.5	15.25	2.69	3.45	3.63	3.07	10	21.89	-1.0557	1	1	1	1
638	Discovery	153	R	AI	72	NST	NST	1	0	2	1	1	100	1	95	1	100	1	3	0	1	0	2	1	NA	25	1	LumA	2	20.5	14.5	11.6	33.4	20	0	10.12	1.6	2.74	2.37	3.17	10	14.46	-3.4303	1	1	1	0
639	Discovery	153	NR	AI	59	NST	NST	1	0	2	3	1	90	1	100	1	25	1	20	0	0	0	1	1	1	20	25	LumA	2	9.3	26.9	5.4	21.6	36.8	2.28	18.16	3.69	5.31	2.62	4.74	1	29.44	1.4958	1	1	1	0
640	Discovery	154	R	AI	65	NST	NST	1	0	2	2	1	100	1	60	1	100	1	20	0	1	0	2	0	NA	25	1	LumA	2	20.1	24.3	11.1	23.1	21.4	0.3	10.69	1.66	2.93	2.8	3.02	1	15.58	-1.5211	1	1	1	1
641	Discovery	154	NR	AI	67	NST	NST	1	0	2	3	1	100	1	95	1	70	0	0	0	0	0	0	1	1	20	25	LumA	2	11.1	9.7	8.5	17.9	52.8	4.53	25.86	4.26	9.73	5.12	3.3	30	44.38	0.0877	1	1	1	1
642	Discovery	155	R	AI	62	NST	NST	1	0	2	1	1	75	1	90	1	90	1	70	0	1	0	1	1	1	20	1	LumA	2	17.5	22.4	10.6	30.3	19.1	0.26	8.94	1.2	3.11	2.4	3.19	1	13.51	-1.7303	1	1	1	1
643	Discovery	155	NR	AI	53	NST	NST	1	0	2	3	1	100	1	100	1	100	1	100	0	1	0	2	1	1	15	30	LumA	2	19	26	9.7	29.3	15.9	0	8.22	1.23	2.17	1.89	2.4	5	11.62	-2.8867	1	1	1	1
644	Discovery	156	R	AI	67	NST	NST	1	0	2	1	1	100	1	100	0	0	0	0	0	1	0	1	1	1	15	1	LumB	2	18.4	14.3	8.7	48.1	10.6	0	5.78	1.12	1.09	0.76	1.85	1	7.99	-3.9415	1	1	1	0
645	Discovery	156	NR	AI	59	NST	NST	1	0	2	3	1	100	1	100	1	70	1	25	0	1	0	1	1	1	25	25	LumA	2	5.5	15.7	3.1	29.3	46.3	3.82	23.46	4.83	6.81	2.84	4.55	40	38.92	1.6172	1	1	1	0
646	Discovery	157	R	AI	66	NST	NST	1	0	2	1	1	100	1	100	0	0	0	0	0	1	0	0	1	1	20	1	LumB	2	20.5	17.5	12.8	25.5	23.7	0	11.41	2.63	3.17	3.29	3.2	1	17.21	-0.4093	1	1	1	0
647	Discovery	157	NR	AI	44	NST	NST	1	0	2	3	1	50	1	70	1	60	1	45	0	1	0	0	1	1	15	35	LumA	2	18.7	22.2	6.7	29.4	23.1	0	10.54	2.78	3.05	3.06	3.55	1	16.37	-1.1075	1	1	1	1
650	Discovery	160	R	AI	70	ILBC	ILBC	1	0	2	2	1	90	1	70	1	70	1	5	0	1	0	2	0	0	25	5	LumA	2	17.5	29.5	6.9	32.9	13.2	0	7.07	1.31	1.48	1.14	2.2	1	9.86	-1.356	1	1	1	0
651	Discovery	160	NR	AI	63	ILBC	ILBC	1	0	2	2	1	100	1	60	0	0	0	0	0	1	0	1	0	0	15	20	LumB	2	17.5	18.3	11.2	25.6	27.3	0.92	13.22	2.23	3.94	3.62	3.37	1	20.31	0.0654	1	1	1	0
654	Discovery	162	R	AI	61	NST	NST	2	0	2	2	1	100	1	100	1	100	1	60	0	1	0	1	1	1	20	5	LumA	2	16.6	19.5	7.5	32.5	23.8	0	12.54	2.23	2.83	2.34	3.85	1	17.6	-2.8154	1	1	1	1
655	Discovery	162	NR	AI	72	NST	NST	2	0	2	3	1	100	1	100	1	40	1	10	0	1	0	2	1	1	15	25	LumA	2	9.6	12.7	7.6	31.3	38.9	1.07	19.1	5.19	6.91	2.63	4	10	32.27	1.4905	1	1	1	1
656	Discovery	163	R	AI	74	ILBC	ILBC	2	0	2	2	1	100	1	100	1	100	1	20	0	1	0	2	0	0	25	5	LumA	2	20.5	20.4	10.1	31.5	17.6	0	8.34	1.33	1.95	3.62	2.35	5	11.62	-2.0248	1	1	1	0
657	Discovery	163	NR	AI	55	ILBC	ILBC	2	0	2	3	1	90	1	100	1	90	1	100	0	1	0	0	0	0	10	40	LumA	2	28.3	14.8	14.4	27.2	15.3	0	7.05	1.49	2.23	2.1	2.43	1	10.77	-2.6332	1	1	1	0
660	Discovery	165	R	AI	60	NST	NST	1	0	3	2	1	100	1	95	1	90	1	15	0	0	0	0	1	1	20	5	LumA	2	15.3	29	7.7	32.1	16	0	7.88	1.67	1.58	1.44	2.21	5	11.13	-2.0288	1	1	1	1
661	Discovery	165	NR	AI	71	NST	NST	1	0	3	2	1	100	1	100	1	90	0	0	0	0	0	0	1	1	30	25	LumA	2	18.4	15	10.5	17.5	38.6	4.73	16.03	3.85	5.3	5.2	3.49	20	29.91	1.4892	1	1	1	1
664	Discovery	167	R	AI	81	NST	NST	1	0	3	2	1	100	1	90	1	100	1	30	0	1	0	2	1	1	15	1	LumA	2	29	12.9	15.3	20.5	22.3	0.34	9.98	1.59	2.97	4.98	2.42	1	14.88	-0.5305	1	1	1	0
665	Discovery	167	NR	AI	54	NST	NST	1	0	3	3	1	80	1	90	1	100	1	100	0	1	0	0	1	1	25	35	LumA	2	18.4	22.1	5.8	36.6	17.1	0	8.56	1.27	1.9	2.82	2.54	1	11.73	-1.829	1	1	1	1
670	Discovery	170	R	AI	63	NST	NST	1	0	3	1	1	100	1	90	1	100	1	20	0	0	0	1	1	1	15	1	LumA	2	12.5	37	5.8	26.3	18.5	0	9.18	1.87	2.18	2.37	2.92	1	13.23	-0.3855	1	1	1	1
671	Discovery	170	NR	AI	74	NST	NST	1	0	3	3	1	100	1	90	1	100	1	40	0	0	0	1	1	1	25	40	LumA	2	19.2	20.1	10.1	27.4	23.2	0.1	11.42	1.74	2.4	4.08	3.45	1	15.66	-1.372	1	1	1	1
672	Discovery	171	R	AI	69	NST	NST	1	0	3	2	1	100	1	90	1	90	0	0	0	1	0	1	1	1	15	1	LumA	2	14.3	19.7	9	27.9	29	0.61	15.84	2.27	3.34	4.18	2.44	5	22.06	-0.0784	1	1	1	1
673	Discovery	171	NR	AI	56	NST	NST	1	0	3	3	1	100	1	100	0	0	0	0	0	0	0	0	1	1	25	20	LumB	2	24	21.3	11.8	31.6	11.3	0	5.49	1.08	1.61	1.2	1.92	1	8.18	-3.3338	1	1	1	1
674	Discovery	172	R	AI	65	NST	NST	1	0	3	2	1	90	1	100	0	0	0	0	0	1	0	1	1	1	40	5	LumB	2	7.1	31.2	6.5	42	13.2	0	7.24	0.7	1.94	0.79	2.54	5	9.88	-4.27	1	1	1	1
675	Discovery	172	NR	AI	52	NST	NST	1	0	3	3	1	90	1	85	1	90	1	95	0	0	0	1	1	1	25	40	LumA	2	19.8	17.2	7.3	30.6	25.1	0	11.99	2.52	3.01	4.5	3.09	1	17.52	-2.7999	1	1	1	0
676	Discovery	173	R	AI	62	NST	NST	1	0	3	2	1	70	1	100	1	70	1	70	0	2	0	2	1	1	25	5	LumA	2	17.5	17	10	34.1	21.3	0	11.38	1.66	3.03	2.54	2.69	5	16.07	-1.1724	1	1	1	1
677	Discovery	173	NR	AI	56	NST	NST	1	0	3	3	1	70	1	100	1	45	1	90	0	1	0	0	1	1	20	30	LumA	2	20.9	25.5	7.7	25.5	20.5	0	9.75	1.54	2.6	2.85	2.68	5	13.89	-2.3962	1	1	1	0
678	Discovery	174	R	AI	59	NST	NST	1	0	3	2	1	100	1	100	1	70	0	0	0	0	0	1	1	1	45	1	LumB	2	21.8	13.8	11.2	32	21.2	0.51	10.4	1.57	2.44	3.39	2.9	1	14.92	-1.1199	1	1	1	1
679	Discovery	174	NR	AI	51	NST	NST	1	0	3	3	1	90	1	85	1	90	1	75	0	2	0	2	1	1	30	30	LumA	2	16.5	24.8	8.3	25.7	24.7	0	11.88	2.6	2.84	3.44	3.94	1	17.32	-0.6102	1	1	1	0
680	Discovery	175	R	AI	67	NST	NST	1	0	3	2	1	100	1	100	0	0	0	0	0	2	0	1	1	1	25	5	LumB	2	28.8	21.1	9.7	17.5	23	0.35	10.5	1.92	3.23	3.7	3.3	10	16	0.1125	1	1	1	0
681	Discovery	175	NR	AI	60	NST	NST	1	0	3	3	1	90	1	60	1	70	0	0	0	0	0	1	1	1	20	20	LumA	2	22	14.1	6.9	24.2	32.8	0	15.84	2.53	4.55	4.18	5.7	1	22.92	-0.9623	1	1	1	1
682	Discovery	176	R	AI	72	NST	NST	1	0	3	2	1	100	1	100	1	40	0	0	0	0	0	1	1	1	25	5	LumA	2	20.5	13.9	13.9	23.6	28.1	0	13.68	1.66	4.14	5.03	3.58	10	19.48	-2.4745	1	1	1	0
683	Discovery	176	NR	AI	61	NST	NST	1	0	3	3	1	100	1	95	1	15	0	0	0	1	0	1	1	1	20	20	LumB	2	23.9	14.6	9.8	22.7	29	0.73	12.53	2.45	4.43	5.96	2.91	1	20.14	-0.8256	1	1	1	0
688	Discovery	179	R	AI	64	NST	NST	2	0	3	2	1	100	1	90	1	90	1	20	0	1	0	2	1	1	30	5	LumA	2	26.4	13	9.2	23.6	27.8	0	13.02	2.81	3.01	5.84	3.12	1	18.84	0.5957	1	1	1	1
689	Discovery	179	NR	AI	68	NST	NST	2	0	3	2	1	100	1	90	0	0	0	0	0	0	0	1	1	1	20	20	LumB	2	23.1	17	10.9	25.3	23.8	0	11.14	2.15	2.84	4.24	3.43	1	16.13	-1.2537	1	1	1	1
692	Discovery	181	R	AI	60	NST	NST	2	0	3	2	1	100	1	90	1	40	0	0	0	0	0	1	1	1	30	1	LumA	2	22.4	21.7	13.4	17.5	24.9	0	11.65	2.06	4	3.85	3.34	10	17.71	0.6981	1	1	1	1
693	Discovery	181	NR	AI	75	NST	NST	2	0	3	3	1	100	1	100	1	85	1	70	0	2	0	2	1	1	25	30	LumA	2	8.1	13.1	7.6	41.3	29.7	0	16.53	1.64	3.49	3.31	2.94	30	21.66	-1.3787	1	1	1	1
694	Discovery	182	R	AI	63	NST	NST	2	0	3	2	1	100	1	90	1	20	0	0	0	1	0	2	1	1	20	1	LumB	2	18.2	14.1	8.6	29.8	29.3	0.98	11.9	1.31	2.89	6.76	2.59	1	17.08	-0.1143	1	1	1	0
695	Discovery	182	NR	AI	62	NST	NST	2	0	3	3	1	90	1	85	1	65	1	30	0	2	0	2	1	1	30	25	LumA	2	20.2	18.3	8.6	34	18.9	0	8.94	2.31	1.89	3.12	2.64	1	13.14	-2.5406	1	1	1	0
696	Discovery	183	R	AI	66	NST	NST	2	0	3	2	NA	NA	1	100	1	90	1	5	0	1	0	1	1	1	20	5	LumA	2	13.7	21.9	8.3	20.7	35.4	1.43	16.01	2.87	5.64	5.34	4.11	10	25.95	-1.9157	1	1	0	1
697	Discovery	183	NR	AI	55	NST	NST	2	0	3	3	1	100	1	95	1	100	1	80	0	0	0	1	1	1	25	20	LumA	2	16.1	16.2	5.8	30.5	31.4	0	15.01	3.07	3.45	4.81	3.39	5	21.53	-1.7938	1	1	1	1
702	Discovery	186	R	AI	69	NST	NST	1	1	2	2	1	100	1	100	1	15	0	0	0	1	0	1	1	1	20	5	LumB	2	12.2	23.3	7.1	27.7	29.7	0	13.91	2.15	5.86	3.37	2.52	5	21.92	-0.449	1	1	1	0
703	Discovery	186	NR	AI	73	NST	NST	1	1	2	3	1	90	1	100	1	75	1	10	0	1	0	2	1	1	20	20	LumA	2	17.9	12.8	10.9	20.8	37.6	0.09	16.66	3.7	5.84	7.23	4.03	5	26.29	0.4649	1	1	1	1
708	Discovery	190	R	AI	51	NST	NST	2	1	2	2	1	100	1	100	1	50	0	0	0	1	0	1	1	1	20	5	LumA	2	20.1	22.5	10.3	19.7	27.4	0	12.43	2.59	3.67	5.21	3.5	15	18.69	-1.0513	1	1	1	1
709	Discovery	190	NR	AI	42	NST	NST	2	1	2	2	1	100	1	85	0	0	1	50	0	0	0	0	1	1	10	25	LumB	2	22.6	22.9	7.1	25.3	22	0	11.33	1.97	2.91	3.09	2.7	10	16.21	-2.4245	1	1	1	0
710	Discovery	191	R	AI	53	NST	NST	1	1	3	2	1	100	1	95	1	90	1	70	0	1	0	1	1	1	25	1	LumA	2	19	17.7	8.8	31.9	22.6	0	11.69	3.1	2.29	1.92	3.6	1	17.08	-2.2045	1	1	1	1
711	Discovery	191	NR	AI	51	NST	NST	1	1	3	3	1	100	1	95	1	55	1	60	0	1	0	1	1	1	25	30	LumA	2	16.6	16.9	9.1	36.5	20.9	0.6	10.64	1.82	2.57	2.23	3.05	1	15.63	-2.7609	1	1	1	1
714	Discovery	193	R	AI	62	NST	NST	1	0	2	2	1	90	1	75	1	90	1	40	0	1	0	1	1	1	15	1	LumA	3	20.1	19.8	9.8	17.6	32.7	0	14.66	3.41	5.52	5.07	4.04	5	23.59	-0.4491	1	1	1	1
715	Discovery	193	NR	AI	56	NST	NST	1	0	2	3	1	100	1	90	1	60	1	40	0	0	0	1	1	1	20	30	LumA	3	21.8	19.8	4.8	21	32.7	0	15.88	3.88	3.77	6	3.17	1	23.53	0.2704	1	1	1	1
716	Discovery	194	R	AI	64	NST	NST	1	0	2	1	1	90	1	100	1	10	0	0	0	0	0	0	1	1	10	1	LumB	3	7	28.8	7	35.3	21.9	0	12.05	1.52	2.42	2.45	3.47	5	15.99	-0.8112	1	1	1	0
717	Discovery	194	NR	AI	67	NST	NST	1	0	2	2	1	100	1	100	1	60	1	25	0	2	0	1	1	1	25	20	LumA	3	18.4	22.3	9.1	26.9	23.3	0	10.48	1.25	3.12	4.23	3.7	1	14.85	-2.8968	1	1	1	0
718	Discovery	195	R	AI	57	NST	NST	1	0	2	2	1	85	1	100	1	75	1	35	0	1	0	1	1	1	25	1	LumA	3	23.6	20.3	14.6	30.7	10.8	0	5.96	0.51	1.47	1.05	1.81	1	7.94	-3.2293	1	1	1	0
719	Discovery	195	NR	AI	53	NST	NST	1	0	2	3	1	80	1	90	1	85	1	80	0	1	0	1	1	1	15	30	LumA	3	17.9	23	7.5	34.5	17.1	0	9.17	1.13	2.22	1.86	2.71	1	12.52	-1.0581	1	1	1	1
726	Discovery	199	R	AI	67	NST	NST	2	0	2	2	1	90	1	90	1	30	0	0	0	0	0	2	1	1	25	5	LumA	3	20.2	14.9	11.6	33	20.4	0.04	10.14	1.53	2.23	3.73	2.72	1	13.94	-0.5895	1	1	1	1
727	Discovery	199	NR	AI	57	NST	NST	2	0	2	3	1	100	1	100	0	0	0	0	0	2	0	1	1	1	20	25	LumB	3	14.9	11.5	8	17.7	47.8	2.82	25.55	3.42	7.61	4.92	3.48	5	39.4	0.3952	1	1	1	0
728	Discovery	200	R	AI	58	NST	NST	2	0	2	2	1	100	1	80	0	0	0	0	0	1	0	1	1	1	20	1	LumB	3	13.4	9.9	8.5	16.9	51.3	4.15	24.5	5.08	8.28	6.44	2.84	25	42.01	1.6297	1	1	1	1
729	Discovery	200	NR	AI	66	NST	NST	2	0	2	2	1	100	1	100	0	0	0	0	0	0	0	0	1	1	20	25	LumB	3	35.1	10.7	9.6	25.5	19	0	7.94	1.92	2.06	4.81	2.02	5	11.92	0.7834	1	1	1	1
730	Discovery	201	R	AI	74	NST	NST	1	0	3	2	1	70	1	100	1	100	0	0	0	0	0	1	1	1	15	1	LumA	3	32.2	15.2	11.7	14.2	26.7	0.93	11.81	2.44	3.53	5.09	2.9	5	18.71	0.912	1	1	1	0
731	Discovery	201	NR	AI	57	NST	NST	1	0	3	2	1	100	1	95	1	100	0	0	0	0	0	1	1	1	25	25	LumA	3	18.2	16.2	7.2	37.6	20.7	0	10.48	1.88	2.82	2.41	3.11	1	15.18	-2.4861	1	1	1	1
734	Discovery	203	R	AI	70	NST	NST	1	0	3	2	1	80	1	90	1	30	0	0	1	2	0	2	1	NA	70	3	LumB	3	26	12.1	13.9	13.9	34	2	14.23	2.81	5.49	5.22	3.43	10	24.53	0.6104	1	1	1	1
735	Discovery	203	NR	AI	61	NST	NST	1	0	3	3	1	100	1	90	1	40	0	0	0	1	0	2	1	1	20	25	LumA	3	24.8	11.1	10	24.7	29.4	0	13.78	3.11	3.04	6.06	3.41	20	19.93	-1.3559	1	1	1	1
736	Discovery	204	R	AI	53	NST	NST	1	0	3	2	1	60	1	100	1	30	0	0	0	1	0	1	1	1	40	1	LumB	3	27.1	16.6	15.5	19	21.8	0	9.43	1.79	2.96	4.64	2.8	0	14.18	-0.9898	1	1	1	1
737	Discovery	204	NR	AI	52	NST	NST	1	0	3	3	1	100	1	100	1	90	0	0	0	2	0	1	1	1	20	20	LumA	3	22.9	17.7	6.5	41.4	11.5	0	5.81	0.83	1.35	1.59	1.4	1	7.99	-3.6544	1	1	1	0
739	Discovery	205	R	AI	65	NST	NST	1	0	3	2	1	100	1	100	1	40	0	0	0	1	0	1	1	1	40	5	LumB	3	18	18.1	9.9	37.3	16.7	0	8.73	1.04	1.85	2.31	2.77	1	11.62	-3.096	1	1	1	1
740	Discovery	205	NR	AI	54	NST	NST	1	0	3	3	1	100	1	80	1	100	1	10	0	0	0	0	1	1	40	60	LumB	3	18.9	17.3	6.3	20.3	37.1	0.21	19.13	4.24	4.29	5.07	3.37	15	27.87	-0.3189	1	1	1	1
741	Discovery	206	R	AI	75	NST	NST	1	0	3	2	1	100	1	50	1	10	0	0	0	0	0	0	1	1	30	5	LumB	3	12.7	33.9	8.3	29.7	15.4	0	7.37	1.62	1.48	0.8	2.34	5	10.47	-1.6775	1	1	1	1
742	Discovery	206	NR	AI	60	NST	NST	1	0	3	3	0	0	0	0	1	30	0	0	0	1	0	0	1	1	65	65	LumB	3	9.4	36.4	4.2	17.7	32.3	0	13.07	3.18	4.69	5.97	4.41	1	20.94	-1.2534	1	1	1	0
743	Discovery	207	R	AI	75	NST	NST	1	0	3	2	1	85	1	80	1	15	0	0	0	1	0	1	1	1	25	1	LumB	3	29	15	13	13.7	29.2	0.25	13.14	2.52	5.34	4.51	3.43	10	21.25	0.2232	1	1	1	1
744	Discovery	207	NR	AI	72	NST	NST	1	0	3	3	1	40	1	20	0	0	0	0	0	1	0	1	1	1	40	65	LumB	3	9.6	26.3	8.5	38.1	17.5	0	8.95	0.99	2.4	2.54	2.5	1	12.34	-1.7972	1	1	1	1
745	Discovery	208	R	AI	61	NST	NST	1	0	3	2	1	100	1	100	1	60	1	3	0	1	0	0	1	1	30	5	LumA	3	16.9	13.2	9.9	34.2	25.8	0	14.37	1.22	3.65	2.83	3.73	1	19.24	-1.9258	1	1	1	1
746	Discovery	208	NR	AI	45	NST	NST	1	0	3	3	1	100	1	100	1	10	1	20	0	2	0	1	1	1	25	40	LumB	3	17	15.7	10.3	24.1	32.8	0	15.76	3.27	5.78	3.71	4.28	5	24.81	-1.8112	1	1	1	0
747	Discovery	209	R	AI	70	NST	NST	1	0	3	2	1	100	1	90	0	0	0	0	0	1	0	2	1	1	25	5	LumB	3	16.7	10.5	12.7	36.6	23.5	0	12.95	1.94	3.46	1.66	3.12	30	18.35	-1.6527	1	1	1	1
748	Discovery	209	NR	AI	63	NST	NST	1	0	3	3	0	0	0	0	1	50	1	10	0	1	0	1	1	1	80	85	LumB	3	14	28.6	5.2	17.2	35	0.96	11.67	1.68	5.26	5.28	10.16	5	19.57	0.438	1	1	1	0
751	Discovery	211	R	AI	70	NST	NST	1	0	3	2	1	100	1	95	0	1	0	0	0	2	0	2	1	1	35	1	LumB	3	14.7	19.1	11.1	38.4	16.7	0	8.76	2.17	1.63	1.43	2.71	10	12.56	-1.3888	1	1	1	0
752	Discovery	211	NR	AI	64	NST	NST	1	0	3	3	1	100	1	100	0	0	0	0	0	1	0	2	1	1	30	25	LumB	3	13.6	11.2	8.4	25.2	41.6	2.4	19.41	2.12	5.65	6	4.28	5	29.58	-0.5733	1	1	1	1
755	Discovery	213	R	AI	77	NST	NST	1	0	3	2	1	90	1	95	1	5	0	0	0	0	0	2	1	1	40	5	LumB	3	13.9	14.6	11.7	50.4	9.3	0	5.4	0.44	0.97	1.19	1.29	1	6.81	-4.3645	1	1	1	0
756	Discovery	213	NR	AI	59	NST	NST	1	0	3	2	1	100	1	80	0	0	0	0	0	0	0	0	1	1	25	20	LumB	3	22.4	18.8	7.9	37.5	13.5	0	6.24	1	2.14	1.54	2.51	1	9.38	-2.6788	1	1	1	1
763	Discovery	217	R	AI	65	NST	NST	2	0	3	2	1	90	1	90	1	45	0	0	0	1	0	2	1	1	20	1	LumA	3	18	14.4	12.4	34.1	21.1	0	11.1	1.83	2.63	2.48	3.07	5	15.56	-1.8585	1	1	1	1
764	Discovery	217	NR	AI	52	NST	NST	2	0	3	3	1	100	1	95	1	40	1	20	0	2	0	2	1	1	40	45	LumB	3	12.7	15.6	8.4	47.4	15.9	0	9.13	0.95	1.75	1.5	2.56	1	11.83	-1.8343	1	1	1	1
767	Discovery	219	R	AI	67	NST	NST	2	0	3	2	1	100	1	100	1	60	0	0	0	0	0	0	1	1	40	5	LumB	3	19.4	16.8	8	28.1	27.6	0	14.64	2.22	3.41	3.59	3.74	15	20.27	-0.9543	1	1	1	0
768	Discovery	219	NR	AI	61	NST	NST	2	0	3	3	1	80	1	60	1	10	0	1	0	0	0	1	1	1	25	30	LumB	3	20.9	22.2	7	27.2	22.7	0	11.79	1.45	3	3.43	3.03	5	16.24	-1.0551	1	1	1	1
769	Discovery	220	R	AI	70	NST	NST	2	0	3	2	1	90	1	80	1	1	0	0	0	1	0	2	1	1	50	5	LumB	3	24	7.1	11.6	15.2	42	2.91	17.22	4.19	6.37	8.32	2.85	5	30.69	2.4547	1	1	1	0
770	Discovery	220	NR	AI	58	NST	NST	2	0	3	3	1	100	1	90	0	0	0	0	0	1	0	1	1	1	30	25	LumB	3	11.9	11.5	9.2	28.8	38.5	2.34	17.16	3.13	6.33	4.95	3.42	5	28.96	0.144	1	1	1	1
781	Discovery	226	R	AI	68	NST	NST	2	0	3	2	1	100	1	95	0	0	0	0	0	2	0	1	1	1	30	1	LumB	3	21.6	10.8	11	31.4	25.2	1.01	12.92	1.94	2.86	3.67	2.8	1	18.73	-1.2027	1	1	1	1
782	Discovery	226	NR	AI	77	NST	NST	2	0	3	3	1	100	1	95	0	0	1	1	0	2	0	2	1	1	20	25	LumB	3	18.6	20.6	13.2	31.9	15.7	0	8.36	1.74	1.84	1.88	1.88	1	11.94	-1.6894	1	1	1	0
783	Discovery	227	R	AI	60	NST	NST	2	0	3	2	1	100	1	100	0	1	0	0	0	1	0	1	1	1	30	5	LumB	3	13.1	19.3	11.5	44.6	11.6	0.02	6.14	0.54	0.66	1.31	1.32	1	7.36	-1.8022	1	1	1	1
784	Discovery	227	NR	AI	62	NST	NST	2	0	3	3	0	0	0	0	1	60	0	0	0	2	0	1	1	1	40	55	LumB	3	0	39.5	5	16.8	38.7	2.78	18.43	2.5	5.4	5.21	4.37	25	29.11	2.292	1	1	1	0
799	Discovery	235	R	AI	75	NST	NST	2	1	3	2	1	55	1	100	1	25	1	5	0	2	0	2	1	1	50	5	LumB	3	9.9	23.3	5.3	46.2	15.4	0	8.33	1.1	1.25	1.79	2.62	1	10.68	-2.9873	1	1	1	1
800	Discovery	235	NR	AI	75	NST	NST	2	1	3	3	1	100	1	90	1	1	0	0	0	0	0	1	1	1	25	40	LumB	3	22.3	16.4	15.1	19.1	27.1	0.52	13.71	2.33	3.12	4.17	3.25	1	19.68	-0.4027	1	1	1	1
627	Discovery	257	NR	AI	66	NST	NST	1	0	2	2	1	95	1	90	1	5	1	10	0	0	0	0	1	1	10	20	LumB	2	20	23.9	7.5	34.9	13.7	0	6.9	1.29	1.64	1.33	2.54	1	9.83	-0.4227	1	1	1	1
822	Discovery	257	R	AI	57	NST	NST	1	0	2	2	1	100	1	90	1	40	0	0	0	1	0	1	1	1	15	1	LumA	2	24.2	17.7	9.9	19.5	28.7	0	12.5	2.55	3.62	5.93	4.1	5	18.67	0.0241	1	1	1	0
649	Discovery	259	NR	AI	64	NST	NST	1	0	2	2	1	100	1	20	1	100	0	0	0	1	0	2	1	0	20	20	LumA	2	18	19.9	13.8	29.8	18.6	0	10.1	1.63	2.56	1.43	2.88	25	14.29	-2.417	1	1	1	1
824	Discovery	259	R	AI	70	NST	NST	1	0	2	2	1	90	1	100	1	90	0	0	0	1	0	2	1	1	5	1	LumA	2	16.6	25.9	7.9	34.1	15.4	0	8.23	1.32	1.83	1.58	2.45	1	11.38	-2.7424	1	1	1	1
662	Discovery	260	R	AI	61	NST	NST	1	0	3	2	1	100	1	100	1	100	1	2	0	1	0	1	1	1	20	1	LumA	2	10.2	34.9	8.7	37.7	8.5	0	4.58	0.73	0.62	0.44	1.66	1	5.93	-3.669	1	1	1	1
669	Discovery	260	NR	AI	71	NST	NST	1	0	3	2	1	80	1	70	1	90	1	15	0	1	0	2	1	1	20	20	LumA	2	21.6	13.9	8.7	22.8	33	3.01	15.13	2.06	5.2	4.09	3.52	10	25.4	0.1117	1	1	1	1
685	Discovery	261	NR	AI	56	ILBC	ILBC	1	0	3	2	1	85	1	100	0	0	0	0	0	1	0	1	0	0	25	40	LumB	2	19.2	16.6	14.3	36.2	13.7	0	7.2	1.21	1.92	1.17	2.2	1	10.33	-4.3833	1	1	1	0
825	Discovery	261	R	AI	64	ILBC	ILBC	1	0	3	2	1	90	1	100	1	75	1	70	0	1	0	1	0	0	25	5	LumA	2	22.1	20.1	11.1	27.2	19.5	0	8.71	1.68	2.65	3.61	2.85	1	13.04	-2.0781	1	1	1	0
687	Discovery	262	NR	AI	69	ILBC	ILBC	1	0	3	3	1	90	1	90	1	60	1	10	0	1	0	1	0	0	45	50	LumB	2	14.6	26.7	7.9	40.9	9.9	0	4.55	0.95	1.01	1.24	1.75	5	6.51	-1.9961	1	1	1	1
826	Discovery	262	R	AI	60	ILBC	ILBC	1	0	3	2	1	85	1	95	1	75	1	1	0	1	0	0	0	0	25	1	LumA	2	23	15.8	12.3	28.4	20.5	0	9.33	1.48	3.1	3.15	3.03	1	13.91	-2.1995	1	1	1	0
691	Discovery	263	NR	AI	76	NST	NST	2	0	3	3	1	100	1	85	0	0	0	0	0	0	0	0	1	1	30	30	LumB	2	18.6	18.7	11.8	28.9	21.9	1.05	10.44	1.24	3.41	2.24	3.53	20	16.14	-3.448	1	1	1	0
700	Discovery	263	R	AI	83	NST	NST	2	0	3	2	1	100	1	95	1	90	1	60	0	2	0	2	1	1	20	1	LumA	2	19.4	21.2	9.4	37.5	12.5	0	5.81	1.24	1.51	1.78	2.16	0	8.56	-1.9373	1	1	1	0
704	Discovery	264	R	AI	74	NST	NST	2	1	2	2	1	85	1	70	1	75	1	10	0	1	0	1	1	1	20	1	LumA	2	21	20.9	8.3	30.3	19.5	0	9.63	1.05	2.07	4.42	2.34	1	12.75	-2.8176	1	1	1	0
707	Discovery	264	NR	AI	72	NST	NST	2	1	2	3	1	100	1	75	1	70	1	40	0	2	0	2	1	1	25	25	LumA	2	20.4	16.6	8.4	34.6	19.9	0	10.78	1.51	2.26	2.41	2.95	5	14.55	-0.7278	1	1	1	1
723	Discovery	265	NR	AI	47	NST	NST	2	0	2	2	1	95	1	85	0	0	1	35	0	1	0	1	1	1	20	20	LumB	3	20.1	26.4	7.9	30.2	15.4	0	7.58	1.06	1.64	2.95	2.17	1	10.28	-3.0384	1	1	1	0
724	Discovery	265	R	AI	73	NST	NST	2	0	2	2	1	90	1	100	1	10	0	0	0	2	0	2	1	1	10	1	LumB	3	26.4	12.4	11.7	26.2	23.2	0	10.33	2.46	3.13	4.61	2.67	5	15.92	-0.7628	1	1	1	0
754	Discovery	266	NR	AI	52	NST	NST	1	0	3	3	1	80	1	90	1	5	0	0	0	2	0	1	1	1	35	30	LumB	3	10.9	8.3	6.3	19.1	55.5	7.78	26.15	4.24	8.09	6.07	3.17	60	46.26	2.3283	1	1	1	1
827	Discovery	266	R	AI	62	NST	NST	1	0	3	2	1	100	1	95	1	15	1	15	0	0	0	1	1	1	35	5	LumB	3	14.8	9.3	10.9	12.2	52.8	6.22	25.44	2.43	10.84	4.67	3.19	20	44.93	2.6295	1	1	1	1
758	Discovery	267	NR	AI	56	NST	NST	1	0	3	3	1	60	1	50	1	60	1	10	0	1	0	1	1	1	70	65	LumB	3	11.7	20.7	5.4	27.3	34.9	0.98	17.59	3.06	6.15	3.21	3.91	5	27.78	-0.2827	1	1	1	1
828	Discovery	267	R	AI	67	NST	NST	1	0	3	2	1	100	1	80	1	60	0	0	0	1	0	2	1	1	70	5	LumB	3	21.2	13.1	9.7	15.4	40.5	1.12	18.39	3.68	5.13	7.3	4.88	10	28.32	0.7496	1	1	1	0
762	Discovery	269	NR	AI	62	NST	NST	1	0	3	3	1	70	1	95	0	0	0	0	0	1	0	1	1	1	35	30	LumB	3	14.6	14.7	9.9	14.7	46.1	2.04	20.98	2.82	11.2	4.81	4.24	15	37.04	1.1675	1	1	1	1
829	Discovery	269	R	AI	53	NST	NST	1	0	3	2	1	100	1	100	1	90	0	0	0	1	0	1	1	1	25	5	LumA	3	19.5	17.6	8.4	33.4	21.2	0	10.62	0.89	2.97	2.77	3.95	5	14.48	-2.1863	1	1	1	0
771	Discovery	270	R	AI	66	NST	NST	2	0	3	2	NA	100	1	100	1	60	1	10	0	0	0	2	NA	1	35	1	LumB	3	11.5	18.7	8.5	45.8	15.4	0	8.32	1.04	1.91	1.74	2.24	1	11.27	-2.7416	1	1	1	0
776	Discovery	270	NR	AI	73	NST	NST	2	0	3	3	1	20	1	5	1	15	0	0	0	0	0	0	1	1	80	75	LumB	3	11.1	14.1	9.5	39.7	25.7	0	12.71	2.09	5.25	1.83	3.26	20	20.05	-2.5333	1	1	1	0
773	Discovery	271	R	AI	69	NST	NST	2	0	3	2	1	100	1	100	0	0	0	0	0	1	0	2	1	1	25	5	LumB	3	14.6	14.6	10.1	42.9	17.7	0	9.87	1.55	1.8	1.85	2.63	1	13.22	-2.3392	1	1	1	1
778	Discovery	271	NR	AI	57	NST	NST	2	0	3	3	1	80	1	95	0	1	0	0	0	1	0	1	1	1	20	20	LumB	3	14	12.5	9.5	51.1	13	0	6.31	0.84	1.91	1.67	2.17	1	9.06	-3.6841	1	1	1	1
779	Discovery	272	R	AI	75	NST	NST	2	0	3	2	1	100	1	100	1	25	1	10	0	1	0	1	1	1	35	5	LumB	3	13.9	13.3	6.2	30.5	36.1	4.79	14.04	2.02	3.49	8.19	2.73	20	24.34	2.1103	1	1	1	1
786	Discovery	272	NR	AI	63	NST	NST	2	0	3	3	1	80	1	10	0	0	0	0	0	1	0	0	1	1	30	60	LumB	3	16.4	14.6	6.3	22.1	40.5	5.26	16.31	3.04	5.2	7.49	3.16	5	29.81	1.0846	1	1	1	1
790	Discovery	274	NR	AI	63	NST	NST	2	0	3	3	1	100	1	95	1	60	1	5	0	1	0	2	1	1	25	30	LumA	3	18.2	26.3	5.8	34.7	15.1	0	7.81	1.41	2.04	1.05	2.79	10	11.26	-2.7522	1	1	1	1
830	Discovery	274	R	AI	61	NST	NST	2	0	3	2	1	100	1	100	0	0	0	0	0	1	0	1	1	1	25	1	LumB	3	19.4	15.5	12.6	26.3	26.1	1.51	12.06	1.3	3.12	4.95	3.15	20	17.99	0.3827	1	1	1	1
793	Discovery	275	R	AI	67	NST	NST	1	1	2	2	1	100	1	100	1	10	0	0	0	1	0	2	1	1	20	5	LumB	3	17.5	22.6	9.2	29.8	20.9	0	10.89	1.65	2.97	2.3	3.09	1	15.51	-2.857	1	1	1	0
831	Discovery	275	NR	AI	44	NST	NST	1	1	2	3	1	70	1	60	1	100	1	1	0	0	0	2	1	1	25	20	LumA	3	19.1	13.3	8.6	18.8	40.2	1.66	18.71	5.1	6.48	4.44	3.81	35	31.95	0.458	1	1	1	1
629	Discovery	278	NR	AI	55	NST	NST	1	0	2	3	1	40	1	95	1	5	1	75	0	1	0	1	1	1	5	40	LumB	2	18.7	14.4	10	30	26.9	1.09	13.96	2.03	3.75	3.01	3.07	15	20.83	-2.313	1	1	1	0
634	Discovery	278	R	AI	63	NST	NST	1	0	2	2	1	100	1	100	1	20	0	0	0	1	0	0	1	1	15	1	LumB	2	17.3	24.6	8.2	34.5	15.4	0	8.01	2.08	1.61	1.27	2.43	1	11.7	-1.867	1	1	1	1
*Luminal B: Ki67 baseline ≥ 35% or PR baseline ≤ 20%, Luminal A: all others

## Sheet: Tab3. Validation cohort 1
ID	Cohort	Pair_id	NR_R	Treatment	Age	Histology_type_baseline	Histology_type_post-pET	pT	pN	Histology_grade_baseline	Histology_grade_post-pET	ER_status_baseline	ER_percent_baseline	ER_status_post-pET	ER_percent_post-pET	PR_status_baseline	PR_percent_baseline	PR_status_post-pET	PR_percent_post-pET	HER2_status_baseline	HER2_IHC_Score_baseline	HER2_status_post-pET	HER2_IHC_Score_post-pET	E_Cadherin_Status_baseline	E_Cadherin_Status_post-pET	Ki67_baseline	Ki67_post-pET	Luminal Subtype*	RS_Score_baseline	Fibroblasts	Epithelial cells	Endothelial cells	Tumor epithelial cells	Immune cells	CD8	CD4	NK cells	B cells	Monocytes	Neutrophils	PaTILs	MeTILs	MeTIL_score	included_in_mutation_dataset	included_in_methylation_dataset	included_in_prediction_model_building
1306	Validation	Val-001	R	TAM	37	NST	NST	1	1	1	1	NA	100	1	100	1	100	1	80	0	1	0	1	NA	1	2	1	LumA	1	23.65	25.25	5.83	16.53	28.74	0	13.86	3.19	4.01	3.91	3.76	5	21.06	-1.9545	1	1	1
1308	Validation	Val-004	R	TAM	44	ILBC	ILBC	1	0	2	2	1	80	1	100	1	90	1	90	0	0	0	0	0	0	5	2	LumA	1	13.51	25.65	6.14	18.76	35.93	0	17.92	3.94	5.47	3.75	4.85	5	27.33	-0.3518	1	1	1
1309	Validation	Val-005	R	TAM	48	NST	NST	2	0	2	2	1	100	1	90	1	100	1	100	0	2	0	2	1	1	10	5	LumA	1	21.93	31.94	4.73	16.52	24.88	0	12.06	2.52	3.51	3.33	3.47	1	18.09	-1.6161	1	1	1
1310	Validation	Val-006	R	TAM	57	NST	NST	1	1	3	3	1	100	1	100	1	70	1	100	0	1	0	0	1	1	35	5	LumB	3	9.78	10.48	5.63	28.85	45.26	0.18	22.67	4.02	7.29	6.04	5.06	1	34.16	-1.9625	1	1	1
1312	Validation	Val-008	R	TAM	47	ILBC	ILBC	2	1	2	2	1	90	1	90	1	20	1	70	0	1	0	1	0	0	15	5	LumB	2	NA	NA	NA	NA	NA	NA	NA	NA	NA	NA	NA	1	NA	NA	1	0	0
1313	Validation	Val-009	R	TAM	43	NST	NST	2	0	2	1	1	90	1	100	1	90	1	10	0	2	0	2	1	1	2	1	LumA	2	26.72	27.29	7.56	11.56	26.87	0	12.9	2.98	3.72	3.41	3.87	5	19.6	-0.3965	1	1	1
1321	Validation	Val-017	R	TAM	57	ILBC	ILBC	1	0	2	1	1	100	1	95	1	100	1	85	0	1	0	1	0	0	15	5	LumA	2	15.1	15.75	5.1	12.67	51.38	1.61	19.81	5.57	7.47	7.35	9.57	5	34.46	2.0039	1	1	1
1325	Validation	Val-021	R	TAM	38	ILBC	ILBC	1	0	2	2	NA	95	1	100	1	70	1	30	0	1	0	1	NA	0	20	9	LumA	2	23.56	23.29	8.9	14.62	29.64	0.05	13.95	3.37	4.08	3.82	4.37	1	21.45	0.1756	1	1	1
1334	Validation	Val-030	R	TAM	52	ILBC	ILBC	1	0	2	2	1	80	1	90	1	100	1	70	0	1	0	1	0	0	15	5	LumA	2	21.86	30.59	4.16	27.17	16.22	0	7.89	1.93	1.86	1.89	2.66	0	11.68	-2.634	1	1	1
1335	Validation	Val-031	R	TAM	55	Others	Others	1	0	1	1	1	100	1	100	1	70	1	50	0	0	0	0	1	1	10	1	LumA	1	21	22.94	8.43	10.06	37.56	0.19	17.2	4.08	5.74	5.66	4.7	1	27.21	-0.0855	1	1	1
1338	Validation	Val-034	R	TAM	52	NST	NST	1	0	2	2	1	100	1	100	1	100	1	100	0	0	0	1	1	1	5	1	LumA	1	7.79	23.82	1.3	23.09	44	0.01	24.04	4.39	5.5	3.84	6.21	5	33.94	-0.9418	1	1	1
1339	Validation	Val-035	R	TAM	47	Others	Others	2	0	3	2	1	100	1	90	1	100	1	1	0	0	0	0	1	1	30	5	LumA	3	4.43	23.62	3.24	46.72	22	0	12.66	1.51	2.67	1.41	3.75	1	16.84	-4.4925	1	1	1
1342	Validation	Val-040	R	TAM	49	NST	NST	2	0	2	2	1	85	1	80	1	80	1	70	0	1	0	1	1	1	20	8	LumA	2	15.1	25.21	9.68	28.12	21.89	0	10.21	2.15	3.01	3.43	3.1	5	15.37	-3.2836	1	1	1
1345	Validation	Val-043	R	TAM	45	ILBC	ILBC	1	0	2	2	1	100	1	100	1	100	1	95	0	1	0	2	0	0	25	5	LumA	2	21.34	20.12	4.12	17.7	36.73	0	17.41	3.78	4.92	6.69	3.93	1	26.11	-0.1499	1	1	1
1348	Validation	Val-046	R	TAM	29	NST	NST	1	0	2	2	1	100	1	100	1	60	1	70	0	0	0	0	1	1	15	5	LumA	2	17.42	23.84	11.88	22.27	24.59	0	12.65	2.17	2.88	2.92	3.98	1	17.7	-2.7874	1	1	1
1349	Validation	Val-047	R	TAM	53	NST	NST	1	0	2	2	1	90	1	95	1	85	1	60	0	1	0	1	1	1	20	8	LumA	1	NA	NA	NA	NA	NA	NA	NA	NA	NA	NA	NA	1	NA	NA	1	0	0
1351	Validation	Val-050	R	TAM	51	NST	NST	2	0	1	2	1	100	1	80	1	100	1	95	0	0	0	0	1	1	15	5	LumA	1	18.63	29.03	5.25	23.62	23.47	0	11.85	2.2	2.98	3.17	3.26	1	17.03	-2.2417	1	1	1
1353	Validation	Val-052	R	TAM	48	ILBC	ILBC	1	0	2	1	1	95	1	95	1	95	1	95	0	0	0	0	0	0	15	5	LumA	1	15.17	29.71	3.65	18.24	33.23	0.39	14.83	3.6	3.99	6.81	3.62	1	22.81	-1.393	1	1	1
1355	Validation	Val-055	R	TAM	45	NST	NST	1	0	2	2	1	85	1	95	1	70	1	10	0	1	0	2	1	1	15	5	LumA	2	10.28	25.54	14.58	23.75	25.86	0	12.35	2.81	3.31	3.63	3.76	0	18.47	-1.0016	1	1	1
1364	Validation	Val-063	R	TAM	49	NST	NST	1	0	2	2	1	100	1	70	1	95	1	20	0	0	0	0	1	0	15	5	LumA	2	16.19	29.27	7.54	26.31	20.69	0	10.08	2.23	2.92	2.45	3.02	5	15.23	-2.814	1	1	1
1368	Validation	Val-068	R	TAM	49	NST	NST	1	1	2	2	1	90	1	60	1	95	1	75	0	1	0	1	1	1	15	5	LumA	2	15.63	21.27	3.55	15.68	43.87	0.63	18.88	4.36	7.59	6.52	5.89	5	31.46	0.6303	1	1	1
1371	Validation	Val-071	R	TAM	56	NST	NST	1	0	1	1	1	75	1	75	1	60	1	30	0	0	0	2	1	1	15	5	LumA	2	27.53	22.24	5	18.4	26.83	0	11.89	2.92	3.26	5.33	3.42	1	18.07	-1.2358	1	1	1
1381	Validation	Val-081	R	TAM	60	NST	NST	1	0	2	2	1	95	1	100	1	10	1	30	0	1	0	0	1	NA	15	5	LumB	3	NA	NA	NA	NA	NA	NA	NA	NA	NA	NA	NA	5	NA	NA	1	0	0
1383	Validation	Val-083	R	TAM	51	NST	NST	2	2	2	2	NA	75	1	60	1	85	1	60	0	0	0	0	NA	0	15	5	LumA	1	NA	NA	NA	NA	NA	NA	NA	NA	NA	NA	NA	1	NA	NA	0	0	0
1388	Validation	Val-089	R	TAM	43	NST	NST	2	0	2	2	1	90	1	90	1	85	1	85	0	1	0	1	0.5	1	15	5	LumA	1	19.82	25.24	5.35	10.16	39.43	0	17.32	3.59	9.04	4.89	4.59	10	29.95	1.9247	1	1	1
1391	Validation	Val-092	R	TAM	56	NST	NST	2	1	1	1	1	90	1	90	1	70	1	60	0	1	0	1	1	1	10	1	LumA	2	12.65	29.29	7.67	24.53	25.86	0	12.16	2.27	4.23	3.15	4.05	1	18.66	-3.5072	1	1	1
1392	Validation	Val-093	R	TAM	50	Others	Others	2	1	2	2	1	85	1	90	1	70	1	70	0	1	0	2	1	1	5	1	LumA	2	5.73	47.95	10.7	20.78	14.84	0	8.12	1.18	1.67	1.51	2.36	0	10.97	-4.5605	1	1	1
1394	Validation	Val-096	R	TAM	48	NST	NST	1	1	1	2	1	70	1	100	1	75	1	15	0	0	0	0	1	1	5	1	LumA	1	NA	NA	NA	NA	NA	NA	NA	NA	NA	NA	NA	1	NA	NA	1	0	0
1395	Validation	Val-097	R	TAM	47	NST	NST	1	0	2	2	1	90	1	90	1	60	1	100	0	2	0	1	1	1	15	5	LumA	1	17.19	29.54	9.72	21.6	21.96	0	11.42	1.45	2.78	3.05	3.26	5	15.65	-2.1013	1	1	1
1399	Validation	Val-102	R	TAM	55	NST	NST	1	1	2	1	1	80	1	90	1	80	1	45	0	0	0	2	1	1	15	5	LumA	2	19.43	23.9	8.6	20.05	28.02	0	13.17	2.71	3.7	4.38	4.05	1	19.58	-2.2167	1	1	1
1401	Validation	Val-106	R	TAM	77	NST	NST	2	1	2	2	1	100	1	60	1	100	1	90	0	0	0	0	1	1	30	1	LumA	1	15.59	36.02	7.85	19.69	20.85	0	9.79	2.3	3.12	2.34	3.3	1	15.21	-2.6837	1	1	1
1403	Validation	Val-109	R	TAM	49	NST	NST	3	0	2	2	1	90	1	85	1	90	1	60	0	1	0	1	1	1	10	1	LumA	2	19.14	38.86	7.64	20.18	14.18	0	6.92	0.99	2.05	1.6	2.62	0	9.96	-2.7119	1	1	1
1410	Validation	Val-118	R	TAM	48	ILBC	ILBC	3	0	3	1	1	70	1	85	1	80	1	80	0	0	0	1	0	0	15	1	LumA	2	21.13	16.96	10.08	13.79	38.04	2.5	15.31	3.45	6.28	6.69	3.8	0	27.54	1.5399	1	1	1
1415	Validation	Val-123	R	TAM	47	NST	NST	1	0	2	2	1	100	1	90	1	100	1	100	0	1	0	1	1	1	15	5	LumA	1	10.7	23.23	5.47	28.36	32.24	0	16.62	3.23	4.4	4.08	3.91	10	24.25	-2.6201	1	1	1
1417	Validation	Val-126	R	TAM	52	ILBC	ILBC	1	0	2	1	1	90	1	90	1	40	1	1	0	0	0	0	0	0	15	5	LumA	2	NA	NA	NA	NA	NA	NA	NA	NA	NA	NA	NA	1	NA	NA	1	0	0
1424	Validation	Val-133	R	TAM	53	NST	NST	1	0	1	1	1	90	1	95	1	30	1	40	0	1	0	2	1	1	10	1	LumA	1	18.28	30.01	7.58	17.9	26.24	0	13.22	1.97	3.46	4.04	3.55	0	18.65	-0.686	1	1	1
1425	Validation	Val-134	R	TAM	50	NST	NST	1	0	2	2	1	100	1	85	1	100	1	95	0	0	0	1	1	1	15	5	LumA	2	NA	NA	NA	NA	NA	NA	NA	NA	NA	NA	NA	1	NA	NA	1	0	0
1428	Validation	Val-137	R	TAM	54	NST	NST	1	0	2	2	1	100	1	90	1	100	1	60	0	0	0	1	1	1	15	5	LumA	2	NA	NA	NA	NA	NA	NA	NA	NA	NA	NA	NA	0	NA	NA	1	0	0
1433	Validation	Val-145	R	TAM	52	NST	NST	1	0	2	2	1	100	1	95	1	70	1	5	0	1	0	2	1	1	20	8	LumA	2	NA	NA	NA	NA	NA	NA	NA	NA	NA	NA	NA	10	NA	NA	1	0	0
1439	Validation	Val-153	R	TAM	54	ILBC	ILBC	2	0	2	2	1	35	1	70	1	35	1	80	0	1	0	0	0	0	15	5	LumA	1	33.21	18.98	7.27	14.47	26.07	0.24	11.53	2.58	3.79	4.48	3.45	1	18.14	-0.9042	1	1	1
1445	Validation	Val-159	R	TAM	71	ILBC	ILBC	1	1	2	2	1	100	1	100	1	100	1	100	0	0	0	0	1	1	15	1	LumA	1	10.58	31.98	4.79	21.97	30.68	0	16	2.84	3.53	3.96	4.35	1	22.37	-1.9122	1	1	1
1450	Validation	Val-164	R	TAM	53	Others	Others	2	0	1	1	1	100	1	100	1	100	1	80	0	2	0	2	1	1	5	1	LumA	1	21.78	28.82	6.49	15.53	27.37	0	12.24	2.97	3.75	4.03	4.38	1	18.96	-0.9446	1	1	1
1457	Validation	Val-172	R	TAM	51	NST	NST	1	0	2	2	1	100	1	100	1	100	1	100	0	0	0	0	1	1	15	5	LumA	2	NA	NA	NA	NA	NA	NA	NA	NA	NA	NA	NA	1	NA	NA	1	0	0
1461	Validation	Val-176	R	TAM	49	NST	NST	1	0	3	2	1	90	1	1	1	85	1	10	0	2	0	0	1	1	15	5	LumA	2	7.54	38.64	7.99	27.73	18.09	0	8.72	1.19	2.61	2.4	3.18	0	12.52	-4.3483	1	1	1
1467	Validation	Val-182	R	TAM	60	ILBC	ILBC	2	0	2	2	1	90	1	95	1	90	1	40	0	0	0	1	0	0	5	1	LumA	1	20.12	22.63	9.62	19.83	27.8	0	13.19	2.28	3.79	3.9	4.64	0	19.26	-1.7496	1	1	1
1473	Validation	Val-189	R	TAM	39	NST	NST	2	0	3	2	1	70	1	90	1	60	1	30	0	1	0	1	1	1	15	5	LumA	2	NA	NA	NA	NA	NA	NA	NA	NA	NA	NA	NA	0	NA	NA	1	0	0
1478	Validation	Val-195	R	TAM	45	NST	NST	1	0	2	2	1	80	1	80	1	60	1	35	0	1	0	1	1	1	15	5	LumA	2	20.56	16.61	8.52	31.54	22.77	0	11.95	1.93	3.07	2.38	3.44	0	16.95	-3.062	1	1	1
1484	Validation	Val-205	R	TAM	41	NST	NST	2	0	2	1	1	100	1	50	1	100	1	50	0	1	0	1	1	1	15	5	LumA	2	11.09	39.52	7.6	25.42	16.36	0	8.78	1.52	2.35	1.49	2.21	0	12.65	-2.978	1	1	1
1486	Validation	Val-207	R	TAM	57	NST	NST	1	0	2	2	1	90	1	100	1	90	1	75	0	1	0	1	1	1	15	5	LumA	1	20.12	26.85	5.66	19.95	27.42	0	13.96	2.4	3.86	3.53	3.67	1	20.22	-1.9455	1	1	1
1487	Validation	Val-209	R	TAM	52	NST	NST	1	0	1	1	1	85	1	100	1	90	1	100	0	0	0	2	1	1	10	1	LumA	1	17.46	29.4	10.31	18.43	24.41	0.2	11.82	2.23	2.92	3.55	3.7	0	17.17	-2.3728	1	1	1
1490	Validation	Val-213	R	TAM	51	ILBC	ILBC	1	0	1	2	1	90	1	90	1	90	1	30	0	0	0	2	0	1	5	1	LumA	1	30.48	23.26	7.62	13.66	24.99	0	11.32	2.59	3.62	3.68	3.78	0	17.53	-2.2192	1	1	1
1500	Validation	Val-224	R	TAM	53	ILBC	ILBC	2	0	2	2	1	85	1	70	1	75	1	25	0	1	0	2	0	0	10	5	LumA	1	21.27	28.51	7.64	13	29.57	0	13.06	2.77	4.19	4.68	4.88	1	20.02	-0.9384	1	1	1
1502	Validation	Val-226	R	TAM	83	NST	NST	1	0	2	2	1	95	1	95	1	95	1	85	0	1	0	2	1	1	15	5	LumA	1	13.21	17	10.2	25.39	34.19	1.12	15.91	2.26	5.08	5.67	4.15	5	24.37	0.0443	1	1	1
1503	Validation	Val-227	R	TAM	52	NST	NST	2	0	3	2	1	100	1	100	1	100	1	100	0	1	0	1	1	1	15	5	LumA	2	NA	NA	NA	NA	NA	NA	NA	NA	NA	NA	NA	1	NA	NA	1	0	0
1508	Validation	Val-232	R	TAM	47	ILBC	ILBC	1	0	2	2	1	100	1	90	1	90	1	50	0	1	0	2	0	0	5	1	LumA	2	NA	NA	NA	NA	NA	NA	NA	NA	NA	NA	NA	5	NA	NA	1	0	0
1510	Validation	Val-234	R	TAM	47	ILBC	ILBC	2	1	1	2	1	50	1	80	1	60	1	30	0	1	0	0	0	0	10	1	LumA	1	19.61	20.72	7.3	20.36	32.02	0	15.15	3.01	4.82	4.37	4.67	1	22.98	-0.4121	1	1	1
1513	Validation	Val-237	R	TAM	48	Others	Others	1	0	2	2	1	100	1	90	1	5	1	20	0	1	0	1	1	1	15	5	LumB	1	9.09	20.64	4.7	26.59	38.97	0	20.22	1.53	3.63	5.89	7.7	0	25.38	0.5407	1	1	1
1514	Validation	Val-238	R	TAM	50	NST	NST	2	0	2	2	1	100	1	90	1	90	1	20	0	1	0	2	1	1	15	5	LumA	2	19.05	28.33	2.23	30.12	20.26	0.39	10.36	1.71	2.28	2.02	3.5	1	14.74	-2.8197	1	1	1
1516	Validation	Val-241	R	TAM	53	NST	NST	1	0	2	2	1	90	1	60	1	100	1	80	0	1	0	1	1	1	15	5	LumA	2	21.9	22.53	8.99	17.46	29.13	0.02	13.87	1.99	4.19	4.96	4.1	1	20.07	-1.6122	1	1	1
1517	Validation	Val-243	R	TAM	50	ILBC	ILBC	3	1	2	2	1	100	1	70	1	90	1	90	0	0	0	1	0	0	15	5	LumA	2	18.4	14.18	5.98	24.93	36.52	2.03	18.14	2.98	4.58	4.18	4.61	1	27.73	0.2432	1	1	1
1520	Validation	Val-247	R	TAM	52	NST	NST	1	0	2	2	1	100	1	80	1	5	0	0	0	0	0	1	1	1	15	5	LumB	2	14.18	24.46	4.2	27.56	29.6	0	13.85	3.84	3.4	4.25	4.26	1	21.09	-0.8735	1	1	1
1530	Validation	Val-257	R	TAM	52	NST	NST	1	0	3	2	1	90	1	90	1	90	1	80	0	0	0	0	1	1	15	5	LumA	2	NA	NA	NA	NA	NA	NA	NA	NA	NA	NA	NA	1	NA	NA	0	0	0
1534	Validation	Val-261	R	TAM	43	NST	NST	2	0	1	1	1	90	1	100	1	90	1	100	0	1	0	1	1	1	15	5	LumA	1	13.73	41.41	6.39	16.75	21.72	0	11.6	1.82	1.8	3.23	3.26	1	15.22	-0.5	1	1	1
1541	Validation	Val-268	R	TAM	49	NST	NST	3	1	2	2	1	95	1	100	1	90	1	100	0	2	0	1	1	1	15	5	LumA	2	17	27.79	6.4	19.95	28.86	0.82	13.4	1.83	3.49	5.21	4.11	1	19.54	-1.0676	1	1	1
1547	Validation	Val-275	R	TAM	64	ILBC	ILBC	2	0	3	2	1	95	1	100	1	40	1	100	0	1	0	0	0	0	25	5	LumA	2	8.88	20.77	0.97	28.62	40.76	1	21.31	4.62	3.88	5.68	4.27	15	30.81	-0.0269	1	1	1
1548	Validation	Val-276	R	TAM	51	NST	NST	1	0	1	2	1	90	1	70	1	90	1	30	0	0	0	1	1	1	10	1	LumA	1	12.97	30.05	7.04	27.37	22.57	0.14	10.96	2.12	3.27	2.52	3.55	1	16.49	-3.1196	1	1	1
1549	Validation	Val-277	R	TAM	35	ILBC	ILBC	3	0	3	2	1	100	1	95	1	100	1	90	0	1	0	2	0	0	20	5	LumA	1	20.53	28.12	6.5	14.38	30.47	0	14.21	2.63	4.59	4.69	4.36	1	21.43	-0.5474	1	1	1
1550	Validation	Val-278	R	TAM	46	NST	NST	1	0	1	1	1	100	1	100	1	70	1	100	0	1	0	1	1	1	15	5	LumA	2	23.93	29.39	6.15	16.85	23.67	0	11.28	1.9	2.99	3.83	3.68	1	16.17	-1.0483	1	1	1
400	Validation	Val-282	R	TAM	53	ILBC	ILBC	2	0	2	2	1	100	1	100	1	100	1	90	0	0	0	2	0	0	5	1	LumA	1	25.39	29.75	5.64	18.16	21.06	0	9.96	1.97	2.6	3.2	3.32	1	14.53	-1.1221	1	1	1
1553	Validation	Val-283	R	TAM	44	NST	NST	1	1	2	2	1	85	1	95	1	85	1	90	0	2	0	1	1	1	15	1	LumA	1	18.06	21.51	12.29	21.3	26.83	0	12.64	2.17	3.68	3.82	4.52	1	18.49	-0.4433	1	1	1
451	Validation	Val-285	R	TAM	31	NST	NST	1	0	2	2	1	30	1	10	1	80	1	90	0	1	0	1	0	0	5	1	LumA	2	19.98	31.71	5.72	18.09	24.5	0	12.17	2.41	3.02	3.16	3.74	1	17.6	-2.1398	1	1	1
530	Validation	Val-303	R	TAM	51	ILBC	ILBC	2	0	2	2	1	90	1	90	1	100	1	95	0	1	0	1	0	0	10	1	LumA	2	14.92	30.48	4.56	18.89	31.15	0	14.96	3.17	5.45	3.17	4.41	1	23.58	-2.0888	1	1	1
1557	Validation	Val-304	R	TAM	52	ILBC	ILBC	2	0	2	2	1	100	1	95	1	100	1	70	0	0	0	0	0	0	15	4	LumA	2	NA	NA	NA	NA	NA	NA	NA	NA	NA	NA	NA	10	NA	NA	1	0	0
503	Validation	Val-305	R	TAM	47	NST	NST	2	0	2	2	1	90	1	90	1	80	0	0	0	1	0	2	0	0	10	1	LumA	2	15.37	29.74	4.42	18.65	31.82	0	15.79	2.6	3.91	5.58	3.93	5	22.3	0.5487	1	1	1
820	Validation	Val-306	R	TAM	35	NST	NST	2	0	3	2	1	90	1	70	1	90	1	85	0	1	0	0	1	1	25	5	LumA	2	8.42	19.87	3	22.5	46.21	0	24.36	2.03	5.85	6.89	7.07	1	32.24	-2.8652	0	1	0
1315	Validation	Val-011	NR	TAM	50	NST	NST	2	0	2	2	1	100	1	95	1	100	1	90	0	0	0	0	1	NA	10	20	LumA	1	15.41	27.8	4.57	25.31	26.91	0	13.1	3	3.26	3.47	4.07	15	19.36	-1.9957	1	1	1
1317	Validation	Val-013	NR	TAM	42	NST	NST	1	0	3	3	1	80	1	70	1	80	1	80	0	1	0	1	1	0.5	15	25	LumA	2	21.01	21.71	7.01	12.7	37.58	1.49	17.73	3.71	4.34	6.37	3.95	10	27.27	1.3695	1	1	1
1320	Validation	Val-016	NR	TAM	41	NST	NST	1	0	3	3	1	100	1	90	1	100	1	60	0	1	0	1	1	1	30	60	LumA	2	11.12	17.36	1.2	27.6	42.72	0	22.41	4.63	6.28	3.81	5.59	10	33.32	-1.1071	1	1	1
1322	Validation	Val-018	NR	TAM	48	NST	NST	2	0	3	3	NA	90	1	95	1	90	1	75	0	0	0	1	NA	1	40	60	LumB	2	17.07	24.52	1.93	23.11	33.37	0	16.21	2.85	4.61	4.69	5.02	10	23.67	-1.5362	1	1	1
1333	Validation	Val-029	NR	TAM	45	NST	NST	2	0	2	2	1	100	1	90	1	100	1	70	0	1	0	1	1	1	10	25	LumA	2	18.67	19.57	4.29	17.37	40.1	1.59	17.45	3.52	5.57	6.48	5.49	5	28.13	1.3663	1	1	1
1344	Validation	Val-042	NR	TAM	43	NST	NST	2	0	3	3	1	100	1	95	1	100	1	90	0	0	0	1	1	1	20	40	LumA	1	14.75	28.97	7.12	21.77	27.39	0	13.76	3.18	3.25	3.33	3.89	10	20.19	-0.7296	1	1	1
1354	Validation	Val-053	NR	TAM	46	NST	NST	2	1	3	3	1	65	1	85	1	75	1	75	0	1	0	2	1	1	30	45	LumA	2	14.55	29.13	1.88	27.11	27.34	0.22	15.45	1.78	3.62	2.37	3.9	1	21.07	-1.8197	1	1	1
1366	Validation	Val-065	NR	TAM	48	NST	NST	1	0	3	3	1	90	1	85	1	1	1	20	0	1	0	1	1	0.5	20	30	LumB	2	11.76	8.36	6.79	17.96	55.12	2.63	23.44	6.15	8.21	8.29	6.4	40	40.43	-0.4471	1	1	1
1374	Validation	Val-074	NR	TAM	28	NST	NST	1	0	2	2	1	100	1	90	1	70	1	90	0	1	0	1	1	1	25	40	LumA	2	14.79	23.95	5.53	14.99	40.73	0	19.52	4.87	5.12	5.34	5.89	1	29.51	-0.1904	1	1	1
1376	Validation	Val-076	NR	TAM	42	NST	NST	2	0	2	2	1	100	1	90	1	100	1	100	0	2	0	1	1	1	30	60	LumA	1	10.96	45.01	7.67	19.83	16.53	0	8.25	1.37	2.39	1.7	2.81	1	12.01	-3.1686	1	1	1
1387	Validation	Val-088	NR	TAM	36	NST	NST	2	1	3	3	1	90	1	90	1	90	1	1	0	0	0	0	1	1	35	70	LumB	3	10	9.77	3.83	21.89	54.51	3.23	28.37	3.6	9.09	6.65	3.57	15	44.29	0.7685	1	1	1
1389	Validation	Val-090	NR	TAM	51	NST	NST	1	0	3	3	NA	75	1	90	1	70	1	90	0	0	0	0	NA	1	35	60	LumB	3	16.02	30.42	0	30.21	23.35	0	11.82	2.35	2.66	2.4	4.12	1	16.83	-1.3362	1	1	1
1393	Validation	Val-094	NR	TAM	46	NST	NST	1	0	2	3	1	100	1	95	1	70	1	75	0	1	0	2	1	1	30	60	LumA	3	11.62	18.52	4.19	34.72	30.95	1.01	15.75	3.02	2.59	4.73	3.86	1	22.37	-0.3358	1	1	1
1396	Validation	Val-098	NR	TAM	63	NST	NST	2	0	2	2	1	90	1	90	1	80	1	85	0	1	0	1	1	1	25	40	LumA	3	9.51	6.24	6.67	12.65	64.94	8.51	27.54	4.9	12.3	7.34	4.36	30	53.25	1.2974	1	1	1
1398	Validation	Val-100	NR	TAM	41	NST	NST	1	0	2	2	1	95	1	85	1	80	1	30	0	1	0	1	1	1	10	20	LumA	2	19.03	19.57	5.41	14.07	41.93	2.18	19.88	3.42	5	7.23	4.22	5	30.48	1.3357	1	1	1
1400	Validation	Val-105	NR	TAM	54	NST	NST	1	0	3	3	1	100	1	100	0	0	0	0	0	0	0	0	1	0.5	40	70	LumB	3	5.59	10.08	2.97	38.73	42.64	0.35	24.03	5.15	6.9	1.31	4.9	10	36.43	-0.8101	1	1	1
1402	Validation	Val-107	NR	TAM	45	NST	NST	2	0	2	2	1	100	1	100	1	30	1	100	0	0	0	0	1	1	10	20	LumA	2	11.59	24.62	4.43	25.52	33.84	0	18.35	2.92	4.04	4.16	4.37	1	25.31	-0.871	1	1	1
1404	Validation	Val-110	NR	TAM	47	NST	NST	2	1	3	3	1	80	1	85	1	10	1	50	0	1	0	1	1	1	20	30	LumB	3	NA	NA	NA	NA	NA	NA	NA	NA	NA	NA	NA	1	NA	NA	1	0	0
1405	Validation	Val-111	NR	TAM	60	NST	NST	2	0	1	2	1	70	1	85	1	90	1	40	0	1	0	1	1	0	10	20	LumA	2	21.18	30.46	2.03	20.73	25.6	0	12.88	1.9	3.68	3.8	3.35	5	18.46	-1.348	1	1	1
1407	Validation	Val-113	NR	TAM	47	NST	NST	2	1	3	3	1	5	1	70	1	10	1	5	0	0	0	0	1	1	25	45	LumB	3	15.71	30.44	2.08	21.87	29.9	0	14.27	1.66	3.61	4.99	5.36	1	19.54	-1.0688	1	1	1
1413	Validation	Val-121	NR	TAM	45	NST	NST	1	0	2	3	1	90	1	90	1	70	1	55	0	0	0	1	1	1	15	30	LumA	2	21.52	18.39	5.69	14.54	39.85	1.61	18.39	3.67	4.77	6.89	4.53	1	28.44	0.9367	1	1	1
1414	Validation	Val-122	NR	TAM	43	NST	NST	2	0	2	3	1	100	1	85	1	100	1	75	0	2	0	1	1	1	15	25	LumA	1	9.51	40.77	8.8	29.39	11.54	0	6.04	0.81	1.43	1.14	2.12	1	8.28	-2.4382	1	1	1
1416	Validation	Val-124	NR	TAM	49	NST	NST	1	0	3	2	1	80	1	85	1	90	1	85	0	2	0	2	1	1	30	60	LumA	2	19.32	24.61	3.38	31.49	21.2	0	10.08	2.9	2	3.09	3.13	1	14.98	-3.1107	1	1	1
1419	Validation	Val-128	NR	TAM	50	NST	NST	1	0	3	3	1	90	1	90	1	30	1	5	0	1	0	1	1	1	30	65	LumA	2	7.92	13.8	7.72	31.66	38.91	1.44	19.6	3.74	4.3	5.48	4.35	0	29.08	-4.0848	1	1	1
1426	Validation	Val-135	NR	TAM	48	NST	NST	1	0	3	3	1	100	1	75	1	100	1	75	0	0	0	0	1	1	25	35	LumA	2	14.61	27.59	2.66	27.91	27.24	0	13.02	3.21	3.72	3.3	3.98	1	19.95	-1.4144	1	1	1
1427	Validation	Val-136	NR	TAM	47	NST	NST	2	0	3	3	1	100	1	90	1	100	1	90	0	2	0	2	1	1	25	35	LumA	2	NA	NA	NA	NA	NA	NA	NA	NA	NA	NA	NA	1	NA	NA	1	0	0
1429	Validation	Val-139	NR	TAM	46	NST	NST	2	0	2	3	1	100	1	95	1	100	1	90	0	1	0	2	1	1	15	35	LumA	1	14.71	24.66	6.17	30.69	23.77	0.13	12.54	1.86	3.17	2.73	3.34	1	17.7	-2.4946	1	1	1
1430	Validation	Val-140	NR	TAM	40	ILBC	ILBC	2	0	2	3	1	90	1	90	1	85	1	40	0	1	0	1	0	0	10	25	LumA	2	19.85	23.57	7.02	17.7	31.86	0.95	16.1	2.6	3.8	4.4	4	1	23.45	-0.581	1	1	1
1434	Validation	Val-146	NR	TAM	47	NST	NST	1	0	2	3	1	90	1	95	1	90	1	20	0	0	0	0	1	1	20	30	LumA	2	15.75	23.68	6.25	22.04	32.28	0	16.45	2.05	3.44	5.4	4.94	5	21.94	-0.4588	1	1	1
1435	Validation	Val-147	NR	TAM	49	NST	NST	1	0	2	2	1	50	1	95	1	70	1	95	0	0	0	1	1	1	10	20	LumA	2	17.14	25.96	5.88	19.64	31.39	0	15.01	3.13	4.38	4.47	4.4	1	22.52	-1.2219	1	1	1
1436	Validation	Val-148	NR	TAM	48	NST	NST	2	1	2	3	1	50	1	70	0	1	1	5	0	1	0	2	1	1	15	35	LumB	3	11.06	15.62	2.99	23.41	46.92	0	24.08	4.85	4.08	7.79	6.12	5	33.01	0.203	1	1	1
1440	Validation	Val-154	NR	TAM	47	NST	NST	2	0	1	3	1	100	1	90	1	90	1	90	0	1	0	2	1	0	10	25	LumA	2	14.9	34.65	7.77	22.46	20.22	0	10.59	1.83	2.6	2.18	3.02	5	15.02	-2.5063	1	1	1
1441	Validation	Val-155	NR	TAM	38	ILBC	ILBC	1	0	3	3	1	90	1	80	1	80	1	80	0	1	0	0	0	0	40	65	LumB	2	12.97	31.43	3.33	25.78	26.49	0	12.61	2.58	3.34	4.24	3.71	30	18.53	-2.0364	1	1	1
1442	Validation	Val-156	NR	TAM	42	NST	NST	1	1	2	2	1	100	1	95	1	60	1	60	0	0	0	1	1	1	15	25	LumA	2	10.01	32.78	5.38	33.24	18.6	0	9.62	2.2	1.55	2.62	2.61	1	13.37	-3.6672	1	1	1
1443	Validation	Val-157	NR	TAM	46	NST	NST	1	0	2	3	1	90	1	90	1	90	1	90	0	0	0	0	1	1	15	25	LumA	2	16.32	29.78	3.34	22.57	27.99	0	13.82	2.87	3.01	4.39	3.9	5	19.7	-1.831	1	1	1
1447	Validation	Val-161	NR	TAM	51	NST	NST	2	0	2	3	1	70	1	70	1	40	1	40	0	0	0	1	1	1	30	55	LumA	2	8.95	17.34	3.23	41.23	29.24	0	15.29	1.97	2.15	4.98	4.85	1	19.41	-2.6387	1	1	1
1449	Validation	Val-163	NR	TAM	48	NST	NST	1	0	1	2	1	90	1	95	0	0	0	0	0	1	0	0	1	0	10	25	LumB	3	NA	NA	NA	NA	NA	NA	NA	NA	NA	NA	NA	1	NA	NA	1	0	0
1456	Validation	Val-171	NR	TAM	47	NST	NST	1	0	3	3	1	90	1	100	1	60	1	70	0	0	0	1	1	1	20	30	LumA	3	NA	NA	NA	NA	NA	NA	NA	NA	NA	NA	NA	5	NA	NA	1	0	0
1458	Validation	Val-173	NR	TAM	41	NST	NST	2	0	2	2	1	85	1	75	1	65	1	70	0	0	0	0	1	1	10	25	LumA	2	11.91	16.52	2.49	35.87	33.2	0	18.77	2.58	3.71	3.72	4.41	10	25.06	-1.5238	1	1	1
1459	Validation	Val-174	NR	TAM	51	NST	NST	1	0	2	3	1	100	1	90	1	100	1	40	0	1	0	1	1	1	15	30	LumA	2	16.59	26.46	9.82	20.64	26.5	0	13.58	1.47	3.76	3.74	3.94	1	18.81	-1.4927	1	1	1
1464	Validation	Val-179	NR	TAM	50	NST	NST	2	0	2	2	1	60	1	80	1	90	1	70	0	0	0	1	1	1	15	25	LumA	2	17.06	27.81	7.9	14.42	32.81	0	15.71	3.35	4.95	4.61	4.18	0	24.01	-0.0737	1	1	1
1468	Validation	Val-183	NR	TAM	47	NST	NST	4	0	2	3	1	90	1	90	1	80	1	50	0	0	0	0	1	1	15	25	LumA	2	24.11	23.79	2.57	18.81	30.72	0	14.18	2.95	3.7	5.89	3.99	5	20.83	-2.1759	1	1	1
1469	Validation	Val-185	NR	TAM	51	NST	NST	2	0	2	3	1	90	1	90	1	90	1	75	0	1	0	2	1	1	25	35	LumA	2	20.17	24.17	4.22	23.49	27.95	0	13.26	2.19	3.28	5.44	3.78	1	18.73	-1.3243	1	1	1
1475	Validation	Val-191	NR	TAM	52	NST	NST	1	0	2	3	1	90	1	80	1	40	1	80	0	1	0	2	1	1	20	40	LumA	3	NA	NA	NA	NA	NA	NA	NA	NA	NA	NA	NA	1	NA	NA	1	0	0
1476	Validation	Val-193	NR	TAM	30	NST	NST	1	0	2	3	1	90	1	70	1	100	1	30	0	0	0	1	1	1	10	20	LumA	3	15.34	15.55	4.71	12.47	51.93	0.59	25.14	4.41	7.78	9.49	4.52	10	37.92	0.8913	1	1	1
1477	Validation	Val-194	NR	TAM	43	NST	NST	2	0	1	3	1	90	1	90	1	90	1	25	0	0	0	1	1	1	10	20	LumA	2	16.85	24.72	6.61	26.66	25.16	0.47	12.1	1.78	3.51	3.54	3.76	5	17.86	-2.3367	1	1	1
1479	Validation	Val-197	NR	TAM	52	NST	NST	2	0	3	3	1	90	1	100	1	80	1	100	0	1	0	2	1	1	30	45	LumA	2	10.16	25.72	5.75	34.74	23.63	0	11.98	1.68	2.22	3.71	4.04	0	15.88	-3.0922	1	1	1
1480	Validation	Val-198	NR	TAM	45	NST	NST	1	0	2	3	1	90	1	90	1	100	1	70	0	0	0	1	1	1	10	20	LumA	2	18.26	27.8	8.33	20.26	25.34	0	12.39	1.71	3.3	3.43	4.51	0	17.4	-0.816	1	1	1
1481	Validation	Val-199	NR	TAM	52	NST	NST	2	0	2	2	1	90	1	90	1	90	1	40	0	0	0	1	0	0	10	20	LumA	2	18.09	22.91	4.28	14.91	39.81	1.85	17.65	3.88	5.06	7.23	4.14	0	28.44	-0.0472	1	1	1
1483	Validation	Val-204	NR	TAM	74	NST	NST	2	2	2	3	1	100	1	90	0	1	1	5	0	0	0	2	1	1	20	30	LumB	2	4.82	29.3	2.31	51.16	12.41	0	6.18	1.29	1.47	1.23	2.24	0	8.94	-3.6678	1	1	1
1488	Validation	Val-211	NR	TAM	44	NST	NST	2	0	2	3	1	90	1	80	1	60	1	35	0	0	0	1	1	1	20	50	LumA	2	9.74	12.36	4.8	26.89	46.2	3.24	22.15	4.24	6.66	6.4	3.51	1	36.29	0.0259	1	1	1
1489	Validation	Val-212	NR	TAM	35	Others	Others	1	0	2	3	1	100	1	100	0	0	0	0	0	1	0	2	1	1	20	50	LumB	3	13.57	13.91	7.29	41.75	23.48	0	12.68	2.21	2.91	2.56	3.12	0	17.8	-3.2884	1	1	1
1491	Validation	Val-214	NR	TAM	54	NST	NST	2	0	2	3	1	90	1	95	1	80	1	30	0	1	0	2	1	1	20	30	LumA	3	NA	NA	NA	NA	NA	NA	NA	NA	NA	NA	NA	0	NA	NA	1	0	0
1492	Validation	Val-215	NR	TAM	46	NST	NST	2	0	2	3	1	100	1	80	1	90	1	90	0	0	0	1	1	1	15	25	LumA	2	20.13	28.37	4.52	24.09	22.89	0	11.48	1.91	2.46	3.52	3.52	0	15.85	-2.0801	1	1	1
1494	Validation	Val-218	NR	TAM	50	NST	NST	2	0	3	3	1	85	1	95	1	75	1	95	0	1	0	1	1	1	15	30	LumA	2	12.21	19.17	7.31	30.55	30.75	0.71	15.84	2.61	4	3.46	4.13	1	23.16	-2.3952	0	1	0
1495	Validation	Val-219	NR	TAM	45	NST	NST	2	0	3	2	1	80	1	90	1	90	1	90	0	0	0	1	1	1	25	40	LumA	2	3.71	27.39	4.74	28.04	36.11	0	19.36	4.34	2.84	4.98	4.59	1	26.54	-3.2016	1	1	1
1496	Validation	Val-220	NR	TAM	52	NST	NST	2	0	2	3	1	100	1	100	1	30	1	20	0	0	0	0	1	1	15	25	LumA	2	NA	NA	NA	NA	NA	NA	NA	NA	NA	NA	NA	1	NA	NA	1	0	0
1497	Validation	Val-221	NR	TAM	49	NST	NST	1	0	2	3	1	100	1	95	1	90	1	15	0	1	0	1	1	1	20	40	LumA	2	NA	NA	NA	NA	NA	NA	NA	NA	NA	NA	NA	1	NA	NA	1	0	0
1498	Validation	Val-222	NR	TAM	42	NST	NST	2	0	3	3	1	65	1	95	1	80	1	95	0	1	0	1	1	1	35	75	LumB	2	19.71	21.93	2.37	17.12	38.87	0	18.23	3.64	3.96	8.32	4.72	5	25.83	-0.3981	1	1	1
1501	Validation	Val-225	NR	TAM	45	NST	NST	2	0	2	3	1	90	1	85	1	80	1	15	0	0	0	1	1	1	10	20	LumA	3	31.88	12.26	4.46	14.35	37.06	0	16.37	2.39	3.55	11.08	3.67	1	22.31	-0.233	1	1	1
1512	Validation	Val-236	NR	TAM	49	NST	NST	1	0	2	3	1	80	1	90	1	90	1	100	0	1	0	2	1	1	20	40	LumA	2	16.69	20.88	6.32	17.87	38.25	1.23	18.03	4.09	4.43	5.59	4.88	5	27.78	0.6448	1	1	1
1519	Validation	Val-245	NR	TAM	49	NST	NST	2	0	3	3	1	100	1	100	1	100	1	90	0	1	0	1	1	1	40	65	LumB	2	8.97	31.3	0	32.09	27.64	0	13.16	4	3.04	2.74	4.7	1	20.2	-1.1365	1	1	1
1524	Validation	Val-251	NR	TAM	49	NST	NST	1	0	3	3	1	80	1	100	1	90	1	100	0	0	0	0	1	1	20	35	LumA	2	26.48	18.17	7.65	15.2	32.51	1.19	14.83	2.17	3.85	6.38	4.08	5	22.04	0.0346	1	1	1
1526	Validation	Val-253	NR	TAM	43	NST	NST	1	0	2	3	1	90	1	100	1	100	1	100	0	1	0	1	1	1	10	20	LumA	2	12.23	33.07	8.17	28.43	18.1	0	9.32	1.5	2.17	1.9	3.21	1	12.99	-1.4562	1	1	1
1527	Validation	Val-254	NR	TAM	37	NST	NST	1	0	2	3	1	90	1	100	1	70	1	100	0	2	0	1	1	1	15	30	LumA	2	9.8	20.41	5.64	19.09	45.07	2.76	21.07	3.63	8.86	3.35	5.38	15	36.32	1.2543	1	1	1
1528	Validation	Val-255	NR	TAM	42	NST	NST	1	1	2	3	1	60	1	95	1	70	1	80	0	2	0	2	1	1	20	30	LumA	2	7.86	32.33	0	23.7	36.11	0	18.64	4.35	4.76	3.83	4.53	1	27.75	-2.1902	0	1	0
1537	Validation	Val-264	NR	TAM	47	NST	NST	1	0	2	3	1	80	1	90	1	90	1	80	0	2	0	2	1	1	20	30	LumA	2	13.27	25.39	4.07	20.22	37.05	0	18.68	2.38	6.39	4.87	4.73	5	27.45	0.4657	1	1	1
1539	Validation	Val-266	NR	TAM	51	NST	NST	2	0	2	2	1	100	1	100	0	0	1	5	0	2	0	1	1	1	10	25	LumB	2	NA	NA	NA	NA	NA	NA	NA	NA	NA	NA	NA	1	NA	NA	1	0	0
1546	Validation	Val-274	NR	TAM	53	NST	NST	1	2	3	3	1	100	1	100	1	85	1	90	0	1	0	1	1	1	30	45	LumA	2	2.8	28.32	4.35	39.3	25.24	0	14.64	1.96	3.1	1.2	4.34	0	19.7	-2.6307	1	1	1
446	Validation	Val-284	NR	TAM	48	NST	NST	1	0	2	2	1	85	1	95	1	100	1	80	0	0	0	0	1	1	20	25	LumA	2	15.48	22.87	4.43	36.83	20.4	0	11.07	1.42	2.9	1.21	3.8	5	15.39	-3.1118	1	1	1
452	Validation	Val-286	NR	TAM	46	NST	NST	1	0	2	2	1	100	1	100	1	90	1	30	0	0	0	0	1	1	20	30	LumA	2	22.24	22.47	6.54	16.76	32	0	15.33	2.98	3.98	5.59	4.11	5	22.29	-1.6247	1	1	1
474	Validation	Val-287	NR	TAM	46	NST	NST	1	0	2	2	1	90	1	100	1	80	1	60	0	0	0	0	1	1	15	25	LumA	2	12.94	30.17	4.76	20.32	31.8	0.35	16.39	3.41	3.87	3.11	4.67	15	24.02	-0.3273	1	1	1
476	Validation	Val-288	NR	TAM	49	NST	NST	1	0	2	2	1	100	1	85	1	30	1	60	0	1	0	1	1	1	10	20	LumA	2	18.11	24.7	8.31	15.72	33.16	0	15	3.33	4.34	6.2	4.29	10	22.67	-0.2301	1	1	1
504	Validation	Val-289	NR	TAM	56	NST	NST	2	0	2	3	1	85	1	85	1	90	1	60	0	0	0	1	1	1	10	30	LumA	2	11.95	20.24	2.48	22.93	42.39	0	22.25	5.78	5.48	4.68	4.2	20	33.51	0.1043	1	1	1
519	Validation	Val-290	NR	TAM	52	NST	NST	2	0	2	2	1	100	1	85	1	90	1	65	0	1	0	1	1	1	15	20	LumA	2	9.05	36.88	6.23	24.84	23	0	11.97	1.76	3.2	2.76	3.31	5	16.93	-4.4905	1	1	1
579	Validation	Val-291	NR	TAM	47	NST	NST	1	1	3	3	1	100	1	90	1	90	1	90	0	1	0	0	1	1	30	25	LumA	2	15.5	29.9	2.99	25.66	25.95	0	12.59	2.87	3.05	3.48	3.96	1	18.51	-2.6128	1	1	1
585	Validation	Val-292	NR	TAM	47	NST	NST	2	0	2	2	1	35	1	30	1	20	1	15	0	1	0	2	1	1	10	20	LumB	3	16.56	18.48	2.36	11.82	50.79	5.69	22.66	4.64	6.64	6.87	4.29	30	39.63	1.9735	1	1	1
1554	Validation	Val-293	NR	TAM	47	NST	NST	1	0	3	3	1	40	1	100	1	60	1	100	0	1	0	1	1	1	45	45	LumB	3	10.8	32.3	0.34	32.97	23.58	0	12.57	2.98	2.29	1.46	4.29	10	17.84	-2.7262	1	1	1
593	Validation	Val-294	NR	TAM	33	NST	NST	1	0	3	3	0	0	0	0	1	40	1	1	0	0	0	0	1	1	60	80	LumB	3	11.54	27.26	6.62	8.86	45.73	2.7	16.97	4.25	8.38	8.64	4.79	20	32.3	1.3998	1	1	1
603	Validation	Val-295	NR	TAM	44	NST	NST	2	1	3	2	1	100	1	95	1	60	1	5	0	1	0	1	1	1	30	25	LumA	3	14.29	19.38	6.24	25.66	34.43	0.43	18.14	4.08	4.29	2.65	4.85	5	26.94	-0.4283	1	1	1
1311	Validation	Val-007	R	AI	58	ILBC	ILBC	1	0	2	2	1	100	1	80	1	100	1	40	0	0	0	1	0	0	15	1	LumA	2	20.93	21.37	11.26	18.74	27.71	0	13.1	2.56	3.99	4.14	3.92	1	19.65	-1.1287	1	1	1
1314	Validation	Val-010	R	AI	63	NST	NST	1	0	2	2	1	100	1	100	1	90	1	40	0	1	0	1	1	1	10	1	LumA	2	19.27	22.48	8.2	19.11	30.93	0	14.47	3.25	3.9	5.51	3.8	1	21.62	-0.4101	1	1	1
1316	Validation	Val-012	R	AI	55	NST	NST	1	0	1	1	1	100	1	100	1	100	1	70	0	0	0	1	1	1	5	1	LumA	1	NA	NA	NA	NA	NA	NA	NA	NA	NA	NA	NA	1	NA	NA	1	0	0
1318	Validation	Val-014	R	AI	63	NST	NST	2	0	3	2	1	100	1	100	1	60	0	0	0	0	0	1	1	1	35	1	LumB	1	17.71	30.6	2.2	20.89	28.6	0	14.62	1.36	2.97	5.35	4.31	1	18.95	-2.8502	1	1	1
1319	Validation	Val-015	R	AI	65	NST	NST	1	0	3	2	NA	95	1	100	1	60	1	100	0	0	0	2	NA	1	45	1	LumB	2	9.36	18.99	9.39	45.25	17.01	0	9.42	1.58	2.28	0.53	3.18	1	13.28	-3.7147	1	1	1
1323	Validation	Val-019	R	AI	54	NST	NST	4	1	2	2	1	100	1	90	1	100	1	70	0	1	0	1	1	1	15	1	LumA	2	17.87	18.14	7.67	27.12	29.21	0	14.26	2.63	3.64	4.2	4.47	5	20.53	-2.6047	1	1	1
1326	Validation	Val-022	R	AI	59	NST	NST	1	0	2	1	1	95	1	100	1	100	1	10	0	0	0	2	1	1	15	1	LumA	1	20.61	29.82	5.54	19.54	24.49	0	12.35	2.12	3.26	3.24	3.53	1	17.73	-1.19	1	1	1
1327	Validation	Val-023	R	AI	69	NST	NST	2	0	2	1	1	100	1	50	0	0	0	0	0	1	0	0	1	1	10	1	LumB	2	19.65	17.88	7.94	14.93	39.6	0.08	18.35	4.15	6.08	5.84	5.09	0	28.66	-1.4885	1	1	1
1328	Validation	Val-024	R	AI	68	NST	NST	1	0	2	2	1	100	1	100	1	90	1	60	0	0	0	1	1	1	5	1	LumA	1	24.61	24.4	7.19	16.28	27.53	0	13	2.63	4.05	3.77	4.07	0	19.68	-2.8679	1	1	1
1329	Validation	Val-025	R	AI	53	ILBC	ILBC	1	0	2	2	1	100	1	90	1	30	0	0	0	1	0	0	0	0	10	1	LumA	2	NA	NA	NA	NA	NA	NA	NA	NA	NA	NA	NA	0	NA	NA	0	0	0
1331	Validation	Val-027	R	AI	68	NST	NST	1	0	2	2	1	100	1	100	1	50	1	10	0	1	0	2	1	1	10	1	LumA	2	NA	NA	NA	NA	NA	NA	NA	NA	NA	NA	NA	0	NA	NA	1	0	0
1332	Validation	Val-028	R	AI	57	NST	NST	1	0	2	1	1	100	1	100	1	100	1	60	0	0	0	1	1	1	5	1	LumA	1	9.66	36.35	5.85	25.32	22.82	0	12.08	2.04	2.85	2.75	3.1	5	16.97	-2.7526	1	1	1
1336	Validation	Val-032	R	AI	69	NST	NST	1	0	2	1	1	100	1	100	1	100	0	0	0	1	0	1	1	1	20	1	LumA	2	NA	NA	NA	NA	NA	NA	NA	NA	NA	NA	NA	1	NA	NA	1	0	0
1337	Validation	Val-033	R	AI	76	NST	NST	2	0	2	2	1	100	1	85	1	90	0	0	0	1	0	1	0	0	15	1	LumA	2	9.96	18.77	2.88	19.9	48.49	0	17.95	5.3	5.86	6.58	12.8	0	29.11	1.7915	1	1	1
1343	Validation	Val-041	R	AI	59	NST	NST	1	0	3	2	1	90	1	100	1	75	1	1	0	1	0	1	1	0	35	1	LumB	2	NA	NA	NA	NA	NA	NA	NA	NA	NA	NA	NA	0	NA	NA	1	0	0
1347	Validation	Val-045	R	AI	46	NST	NST	1	0	3	2	1	90	1	100	1	90	1	10	0	0	0	0	1	1	30	1	LumA	1	NA	NA	NA	NA	NA	NA	NA	NA	NA	NA	NA	1	NA	NA	1	0	0
1352	Validation	Val-051	R	AI	64	ILBC	ILBC	2	0	3	2	1	100	1	100	1	100	0	0	0	0	0	1	0	0	40	1	LumB	2	16.3	20.14	8.87	19.52	35.16	2.18	15.31	2.59	4.47	6.05	4.56	1	24.55	-0.6502	1	1	1
1359	Validation	Val-059	R	AI	60	NST	NST	1	0	2	2	1	85	1	95	1	75	1	15	0	0	0	0	1	1	35	1	LumB	2	18.59	21.18	5.91	26.58	27.75	0.04	14.24	2.31	4.14	3.39	3.64	10	20.73	-2.4425	1	1	1
1365	Validation	Val-064	R	AI	43	NST	NST	1	0	3	1	1	90	1	100	1	85	1	5	0	1	0	1	1	1	30	1	LumA	1	14.92	31.78	7.79	22.78	22.73	0	11.03	2.09	3.04	2.78	3.79	5	16.16	-2.0914	1	1	1
1367	Validation	Val-067	R	AI	53	ILBC	ILBC	2	0	2	2	1	100	1	100	1	100	1	70	0	2	0	1	1	1	5	1	LumA	1	NA	NA	NA	NA	NA	NA	NA	NA	NA	NA	NA	1	NA	NA	1	0	0
1369	Validation	Val-069	R	AI	71	NST	NST	2	0	2	2	1	100	1	100	1	100	0	0	0	0	0	0	1	1	20	1	LumA	1	16.35	20.83	9.66	28.14	25.02	0	11.8	2.62	3.06	3.89	3.65	0	17.48	-2.7681	1	1	1
1370	Validation	Val-070	R	AI	72	NST	NST	2	0	2	1	0	0	1	60	1	30	1	20	0	1	0	1	1	0.5	30	1	LumA	1	11.72	27.11	0.78	19.03	41.37	0	19.02	2.86	5.36	9.75	4.38	1	27.24	-3.3272	1	1	1
1372	Validation	Val-072	R	AI	65	NST	NST	1	0	3	2	1	75	1	90	1	1	0	0	0	0	0	0	1	1	35	1	LumB	2	11.31	19.67	3.4	48.03	17.59	0	9.86	0.8	2.4	0.92	3.62	0	13.06	-4.9265	1	1	1
1373	Validation	Val-073	R	AI	57	NST	NST	2	2	3	2	1	95	1	70	1	40	1	1	0	1	0	1	1	1	45	1	LumB	2	16.22	17.65	7.35	25.96	32.82	0	16.72	2.15	3.92	5.05	4.98	1	22.79	-0.9092	1	1	1
1382	Validation	Val-082	R	AI	62	NST	NST	1	0	2	1	1	100	1	100	1	90	1	30	0	0	0	1	1	1	15	1	LumA	2	15.63	32.43	6.24	21.63	24.06	0.38	11.15	2.17	3.03	3.62	3.71	5	16.73	-2.6851	1	1	1
1384	Validation	Val-085	R	AI	58	NST	NST	1	0	2	2	1	85	1	100	1	90	1	40	0	1	0	2	1	1	10	1	LumA	2	14.38	27.17	8.16	16.65	33.64	0	16.64	2.94	5.42	3.93	4.7	1	25	-0.4127	1	1	1
1390	Validation	Val-091	R	AI	70	NST	NST	1	0	3	2	1	95	1	85	1	70	0	0	0	1	0	0	0.5	0.5	30	1	LumA	2	NA	NA	NA	NA	NA	NA	NA	NA	NA	NA	NA	20	NA	NA	0	0	0
1406	Validation	Val-112	R	AI	64	ILBC	ILBC	2	0	2	2	1	100	1	100	0	0	0	0	0	1	0	1	0	0	1	1	LumB	2	24.09	28	9.29	18.95	19.66	0	9.92	1.06	2.79	2.85	3.04	1	13.77	-2.1293	1	1	1
1408	Validation	Val-114	R	AI	67	NST	NST	1	0	3	2	1	100	1	95	1	100	0	0	0	0	0	1	1	1	50	1	LumB	1	NA	NA	NA	NA	NA	NA	NA	NA	NA	NA	NA	1	NA	NA	1	0	0
1411	Validation	Val-119	R	AI	62	ILBC	ILBC	1	0	2	2	1	90	1	95	1	90	1	70	0	1	0	1	0	0	1	1	LumA	2	16.62	22.19	10.69	19.39	31.1	0	14.45	2.41	4.8	4.41	5.03	0	21.66	-2.0491	1	1	1
1420	Validation	Val-129	R	AI	62	NST	NST	2	0	2	1	1	100	1	95	1	30	0	0	0	0	0	0	1	1	5	1	LumA	3	9.66	20.56	6.29	31.17	32.32	0	17.57	1.91	3.58	5.19	4.08	1	23.06	-1.0158	1	1	1
1423	Validation	Val-132	R	AI	54	NST	NST	1	0	3	1	1	100	1	95	1	5	0	0	0	1	0	1	1	1	30	1	LumB	1	NA	NA	NA	NA	NA	NA	NA	NA	NA	NA	NA	0	NA	NA	1	0	0
1431	Validation	Val-142	R	AI	74	NST	NST	1	0	3	2	1	100	1	95	1	95	1	50	0	1	0	2	1	1	30	1	LumA	2	18.25	29.51	4.92	22.38	24.94	1.15	12.46	1.69	3.03	3	3.61	10	18.33	-2.489	1	1	1
1446	Validation	Val-160	R	AI	61	NST	NST	1	0	3	2	1	100	1	70	1	100	0	0	0	0	0	0	1	1	45	1	LumB	2	NA	NA	NA	NA	NA	NA	NA	NA	NA	NA	NA	0	NA	NA	1	0	0
1451	Validation	Val-165	R	AI	74	NST	NST	1	0	2	2	1	100	1	90	1	90	0	0	0	0	0	0	1	1	30	1	LumA	2	8.77	20.35	8.17	30	32.71	0	16.51	2.62	3.69	4.05	5.84	1	22.82	-2.828	1	1	1
1452	Validation	Val-166	R	AI	60	NST	NST	1	0	3	2	1	100	1	60	1	100	0	0	0	0	0	2	1	NA	40	1	LumB	2	NA	NA	NA	NA	NA	NA	NA	NA	NA	NA	NA	1	NA	NA	1	0	0
1453	Validation	Val-167	R	AI	62	NST	NST	1	0	3	2	1	100	1	50	1	80	0	0	0	0	0	1	1	1	40	1	LumB	2	15.13	23.58	8.62	25.44	27.24	0	13.22	2.6	3.28	3.21	4.93	1	19.1	-1.8905	1	1	1
1462	Validation	Val-177	R	AI	57	NST	NST	1	0	2	2	1	100	1	100	1	100	1	10	0	1	0	0	1	1	5	1	LumA	1	NA	NA	NA	NA	NA	NA	NA	NA	NA	NA	NA	1	NA	NA	1	0	0
1463	Validation	Val-178	R	AI	75	ILBC	ILBC	2	0	3	2	1	100	1	90	1	30	0	0	0	0	0	0	0	0	30	1	LumA	3	NA	NA	NA	NA	NA	NA	NA	NA	NA	NA	NA	0	NA	NA	1	0	0
1465	Validation	Val-180	R	AI	69	NST	NST	2	0	2	1	1	100	1	100	1	100	1	10	0	2	0	2	1	1	1	1	LumA	2	6.21	33.34	6.34	25.05	29.07	0.77	14.23	2.46	4.96	2.75	3.9	10	22.42	-0.7817	1	1	1
1470	Validation	Val-186	R	AI	81	NST	NST	1	0	2	2	1	100	1	30	1	100	1	20	0	1	0	1	1	1	20	1	LumA	1	11.15	29.03	5.2	29.88	24.75	0	12.37	3.13	3.06	3.03	3.15	0	18.56	-4.0875	1	1	1
1471	Validation	Val-187	R	AI	74	NST	NST	1	0	3	2	1	100	1	90	1	5	0	0	0	2	0	1	1	1	30	1	LumB	2	9.6	10.31	12.93	26.44	40.73	0.97	20.08	3.07	4.81	6.81	5	1	28.93	-0.0834	1	1	1
1472	Validation	Val-188	R	AI	65	NST	NST	1	1	3	3	1	100	1	95	1	90	0	0	0	2	0	1	1	1	30	1	LumA	2	21.43	11.07	8	23.44	36.06	0.12	17.39	2.9	4.82	5.06	5.77	1	25.23	-0.395	1	1	1
1474	Validation	Val-190	R	AI	60	ILBC	ILBC	1	0	1	1	1	60	1	80	0	1	0	0	0	0	0	0	0	0	10	1	LumB	2	7.84	18.49	10.59	34.64	28.44	0.63	14	1.24	3.75	3.51	5.31	0	19.62	-2.6513	1	1	1
1482	Validation	Val-200	R	AI	63	NST	NST	1	0	3	1	1	100	1	90	1	70	0	0	0	0	0	0	1	1	35	1	LumB	2	15.2	33.15	2.83	26.3	22.52	0	11.41	2.07	2.67	2.43	3.94	0	16.15	-2.7075	1	1	1
1485	Validation	Val-206	R	AI	74	NST	NST	3	0	3	1	1	80	1	90	1	70	1	40	0	2	0	2	1	1	40	1	LumB	1	13.18	13.71	5.66	23.89	43.56	0	21.29	3.72	5.28	7.12	6.16	1	30.29	-3.7029	0	1	0
1493	Validation	Val-217	R	AI	63	NST	NST	2	0	3	1	1	100	1	100	0	0	0	0	0	0	0	1	1	1	30	1	LumB	2	8.41	34.77	4.94	25.62	26.26	0	14.61	2.42	2.61	3.04	3.58	0	19.64	-1.719	1	1	1
1499	Validation	Val-223	R	AI	80	NST	NST	1	0	3	2	1	90	1	95	1	70	1	5	0	1	0	2	1	1	30	1	LumA	2	7.91	16.38	9.29	33.86	32.56	0.28	17.29	1.09	2.85	6.97	4.09	0	21.51	-1.2401	1	1	1
1505	Validation	Val-229	R	AI	55	NST	NST	2	0	3	2	1	100	1	95	1	90	1	20	0	0	0	1	1	1	35	1	LumB	2	24.72	22.36	9.35	20.81	22.76	0	11.06	2.32	2.96	2.81	3.61	0	16.34	-2.7967	1	1	1
1506	Validation	Val-230	R	AI	57	NST	NST	1	0	2	2	1	90	1	100	1	40	0	0	0	1	0	0	1	0	25	1	LumA	2	NA	NA	NA	NA	NA	NA	NA	NA	NA	NA	NA	1	NA	NA	0	0	0
1507	Validation	Val-231	R	AI	55	NST	NST	2	0	3	2	1	95	1	90	1	90	1	5	0	1	0	1	1	1	30	1	LumA	2	12.3	26.97	5.68	33.42	21.63	0	12.21	1.66	2.58	1.67	3.52	1	16.45	-3.5681	1	1	1
1511	Validation	Val-235	R	AI	77	NST	NST	2	0	3	2	1	100	1	75	1	40	1	60	0	0	0	2	1	1	40	1	LumB	2	11.88	18.31	3.8	27.3	38.71	1.16	19.49	3.27	4.63	5.22	4.94	0	28.55	-0.4828	1	1	1
1522	Validation	Val-249	R	AI	73	NST	NST	1	0	2	2	1	100	1	100	1	90	1	40	0	1	0	1	1	1	35	1	LumB	1	13.22	23.9	6.26	26.52	30.1	0	15.4	2.62	3.66	3.82	4.6	1	21.68	-0.8439	1	1	1
1523	Validation	Val-250	R	AI	71	ILBC	ILBC	2	0	3	2	1	100	1	100	1	60	0	1	0	2	0	1	0	0	40	1	LumB	2	NA	NA	NA	NA	NA	NA	NA	NA	NA	NA	NA	0	NA	NA	0	0	0
1525	Validation	Val-252	R	AI	62	NST	NST	2	1	2	2	1	95	1	100	1	80	0	0	0	1	0	0	1	1	30	1	LumA	1	11.84	37.47	4.01	22.75	23.92	0	11.99	2.38	3.15	2.53	3.88	0	17.52	-2.0965	1	1	1
1529	Validation	Val-256	R	AI	79	NST	NST	2	0	3	2	1	100	1	10	1	30	0	0	0	2	0	0	1	1	30	1	LumA	1	8.28	18.11	11.77	34.7	27.13	0	13.3	2.21	3.79	3.99	3.85	1	19.3	-2.7347	1	1	1
1531	Validation	Val-258	R	AI	68	NST	NST	2	0	3	2	1	90	1	90	1	5	1	5	0	0	0	2	1	1	30	1	LumB	2	17.06	27.07	4.21	28.88	22.78	0	11.36	2.74	2.72	2.53	3.43	1	16.82	-3.0207	1	1	1
1532	Validation	Val-259	R	AI	66	ILBC	ILBC	2	0	3	2	1	75	1	90	1	65	0	0	0	1	0	0	0	0	35	1	LumB	2	19.06	29.47	6.52	22.08	22.88	0	11.01	1.57	2.98	3.6	3.73	1	15.56	-0.692	1	1	1
1538	Validation	Val-265	R	AI	86	NST	NST	2	1	3	2	1	90	1	90	1	90	1	90	0	2	0	2	1	1	35	1	LumB	1	NA	NA	NA	NA	NA	NA	NA	NA	NA	NA	NA	1	NA	NA	1	0	0
1542	Validation	Val-269	R	AI	70	NST	NST	2	1	3	2	1	100	1	100	1	100	1	50	0	0	0	0	1	1	30	1	LumA	1	23.29	22.24	3.35	19.94	31.18	0	14.87	3.69	4.08	4.13	4.41	5	22.64	-0.9722	1	1	1
624	Validation	Val-296	R	AI	65	NST	NST	1	0	1	1	1	100	1	100	0	0	0	0	0	0	0	1	1	1	5	1	LumB	2	13.29	29.67	9.66	29.5	17.89	0	9.32	1.23	2.41	1.73	3.19	1	12.96	-2.5169	1	1	1
1555	Validation	Val-297	R	AI	66	NST	NST	1	0	2	2	1	100	1	85	1	40	0	0	0	0	0	0	1	1	25	5	LumA	2	22.02	15.53	5.06	20.76	36.64	0.07	17.39	2.47	5.89	5.76	5.06	1	25.82	-3.6155	0	1	0
652	Validation	Val-298	R	AI	70	NST	NST	2	0	2	2	1	85	1	100	1	85	0	0	0	1	0	1	1	1	30	5	LumA	2	22.25	17.11	5.27	12.75	42.62	1.32	18.37	5.06	5.86	6.76	5.26	10	30.61	0.7335	1	1	1
658	Validation	Val-299	R	AI	59	NST	NST	3	0	2	2	1	95	1	95	1	10	1	80	0	1	0	1	1	1	10	3	LumB	2	25.82	11.33	12.65	22.82	27.38	0.12	12.85	2.95	3.71	3.6	4.14	5	19.63	-0.8187	1	1	1
1556	Validation	Val-300	R	AI	74	NST	NST	2	1	2	2	1	100	1	85	1	70	1	50	0	1	0	0	0	0	10	3	LumA	2	11.84	25.03	4.69	27.9	30.54	0	15.61	2.99	4.21	3.84	3.89	1	22.81	-0.6446	1	1	1
720	Validation	Val-301	R	AI	74	NST	NST	1	0	2	1	1	100	1	95	0	0	0	0	0	1	0	1	1	1	25	1	LumB	3	25.53	28.07	7.17	16.35	22.88	0	11.02	1.74	3.35	3.54	3.23	1	16.11	-2.5158	1	1	1
795	Validation	Val-302	R	AI	65	NST	NST	2	1	2	2	1	100	1	95	0	0	0	0	0	1	0	2	1	1	20	5	LumB	3	8.84	10.8	1.7	31.76	46.9	1.59	25.04	4.16	4.93	6.63	4.55	20	35.72	-0.9628	1	1	1
1307	Validation	Val-003	NR	AI	57	NST	NST	2	1	3	3	1	100	1	100	0	0	0	0	0	1	0	1	1	1	35	30	LumB	3	12.63	10.55	9.13	42.37	25.31	1.62	12.01	1.56	3.09	3.81	3.21	1	18.28	-1.3843	1	1	1
1324	Validation	Val-020	NR	AI	58	NST	NST	2	0	3	3	1	90	1	80	1	90	0	0	0	1	0	1	0	0	40	20	LumB	2	4.08	6.53	3.26	22.03	64.09	9.6	29.03	4.97	14.13	2.23	4.14	80	57.73	1.4685	1	1	1
1330	Validation	Val-026	NR	AI	70	NST	NST	1	0	3	3	1	100	1	100	1	60	0	0	0	2	0	2	1	1	60	30	LumB	3	19.71	23.19	4.02	26.86	26.22	0	12.91	2.26	2.68	4.53	3.85	1	17.85	-2.7907	1	1	1
1340	Validation	Val-037	NR	AI	68	NST	NST	1	1	3	3	1	100	1	100	1	100	0	0	0	0	0	1	1	1	35	25	LumB	3	19.71	18.05	5.99	24.31	31.94	0.38	14.77	3.51	4.05	5.37	3.86	1	22.71	-1.2301	1	1	1
1341	Validation	Val-038	NR	AI	69	NST	NST	1	1	3	3	1	100	1	100	1	1	1	1	0	1	0	0	1	1	40	25	LumB	3	10.89	23.15	4.88	27.82	33.25	0	16.13	3.22	3.56	5.46	4.88	0	22.91	-1.1502	1	1	1
1346	Validation	Val-044	NR	AI	64	NST	NST	2	0	3	3	1	90	1	100	1	40	1	1	0	1	0	1	1	1	35	20	LumB	2	NA	NA	NA	NA	NA	NA	NA	NA	NA	NA	NA	0	NA	NA	1	0	0
1350	Validation	Val-048	NR	AI	66	NST	NST	1	0	3	3	1	100	1	95	1	50	1	10	0	1	0	0	1	1	45	25	LumB	3	15.75	11.37	7.49	23.52	41.87	0	21.41	3.4	6.08	6.53	4.45	1	30.89	-1.2022	1	1	1
1356	Validation	Val-056	NR	AI	61	NST	NST	1	0	2	2	1	85	1	100	1	85	1	5	0	2	0	2	1	1	35	20	LumB	2	12.66	19.25	8.29	21.88	37.92	0	16.91	2.74	5.73	7.54	5	10	25.38	-0.7362	1	1	1
1357	Validation	Val-057	NR	AI	71	NST	NST	1	0	3	3	1	100	1	75	1	60	0	0	0	0	0	1	1	1	50	30	LumB	3	19.13	12.48	7.69	14.84	45.86	1.31	19.46	2.08	4.86	14.15	4	1	27.71	-1.5759	1	1	1
1358	Validation	Val-058	NR	AI	60	NST	NST	1	0	3	2	1	85	1	100	1	100	1	100	0	1	0	2	1	1	35	20	LumB	1	13.39	29.11	4.66	23.44	29.4	0	14.1	3.46	3.93	3.43	4.48	1	21.49	-1.2406	1	1	1
1360	Validation	Val-060	NR	AI	72	NST	NST	2	0	3	3	1	95	1	100	1	80	0	0	0	1	0	2	1	1	30	20	LumA	2	6.78	34.22	5.21	31.61	22.18	0	10.91	2.08	3.07	2.56	3.55	1	16.06	-0.6855	1	1	1
1361	Validation	Val-061	NR	AI	68	NST	NST	1	0	2	2	1	95	1	90	1	50	1	5	0	2	0	2	1	1	35	20	LumB	2	18.83	27.32	1.85	29.28	22.72	0	11.92	2.3	2.78	2.13	3.59	NA	17	-2.5711	1	1	1
1363	Validation	Val-062	NR	AI	52	NST	NST	1	0	3	3	1	100	1	100	1	20	0	0	0	1	0	0	1	1	50	35	LumB	3	18.57	16.43	11.27	19.4	34.33	0.31	15.35	1.33	4.91	6.91	5.51	1	21.9	-0.9536	1	1	1
1375	Validation	Val-075	NR	AI	56	ILBC	ILBC	1	0	3	3	1	15	1	90	0	0	0	0	0	1	0	0	0	0	35	25	LumB	3	13.52	12.46	7.62	15.55	50.84	4.91	21.69	4.99	6.59	8.13	4.52	15	38.18	1.5599	1	1	1
1377	Validation	Val-077	NR	AI	63	NST	NST	2	0	3	2	1	95	1	75	1	10	0	0	0	0	0	0	1	1	35	20	LumB	3	NA	NA	NA	NA	NA	NA	NA	NA	NA	NA	NA	1	NA	NA	1	0	0
1378	Validation	Val-078	NR	AI	61	NST	NST	2	0	3	3	1	95	1	100	0	0.5	0	0	0	2	0	1	1	1	30	20	LumB	3	5.23	14.57	3.51	43.56	33.13	0	17.97	3.22	3.17	3.7	5.07	5	24.36	-0.8651	1	1	1
1379	Validation	Val-079	NR	AI	41	NST	NST	1	0	2	2	1	100	1	100	1	60	1	40	0	0	0	2	1	1	30	20	LumA	2	10.55	25.26	6.62	27.33	30.24	0	15.47	3.22	2.53	5	4.02	0	21.22	-1.5301	1	1	1
1380	Validation	Val-080	NR	AI	61	ILBC	ILBC	1	0	3	2	NA	95	1	100	1	20	0	0	0	1	0	2	NA	0	30	20	LumB	3	14.54	21.08	12.83	25.23	26.31	0	13.51	2.65	2.96	3.15	4.04	1	19.12	-1.9229	1	1	1
1385	Validation	Val-086	NR	AI	56	Others	Others	2	0	2	2	NA	100	1	95	1	1	1	15	0	1	0	1	NA	1	25	40	LumB	2	11.38	18.86	5.03	34.97	29.76	0	15.68	2.39	3.77	4.12	3.79	0	21.84	-2.5996	1	1	1
1386	Validation	Val-087	NR	AI	54	NST	NST	1	0	3	3	1	90	1	50	1	5	0	0	0	1	0	2	1	0.5	45	30	LumB	3	11.97	15.39	6.42	23.22	43	1.57	21.63	2.57	6.92	5.75	4.56	20	32.69	0.1842	1	1	1
1397	Validation	Val-099	NR	AI	73	NST	NST	2	0	3	3	1	100	1	100	1	40	0	0	0	1	0	1	1	1	30	20	LumA	3	NA	NA	NA	NA	NA	NA	NA	NA	NA	NA	NA	10	NA	NA	1	0	0
1409	Validation	Val-117	NR	AI	73	NST	NST	1	0	3	3	1	90	1	40	0	0	0	0	0	1	0	1	1	1	45	35	LumB	3	15	23.69	4.39	19.7	37.22	0	15.35	3.18	5.03	5.2	8.46	5	23.56	-0.95	1	1	1
1412	Validation	Val-120	NR	AI	55	NST	NST	2	0	3	3	1	100	1	95	1	90	1	10	0	0	0	0	1	1	35	25	LumB	2	NA	NA	NA	NA	NA	NA	NA	NA	NA	NA	NA	1	NA	NA	1	0	0
1418	Validation	Val-127	NR	AI	64	NST	NST	2	0	3	3	1	100	1	90	1	100	1	90	0	0	0	1	1	1	75	30	LumB	3	12.03	5.61	5.59	14.97	61.8	5.88	26.57	6.26	9.9	8.91	4.28	40	48.61	1.2417	1	1	1
1421	Validation	Val-130	NR	AI	57	NST	NST	1	0	2	3	1	90	1	85	1	1	0	0	0	1	0	0	1	1	40	30	LumB	2	NA	NA	NA	NA	NA	NA	NA	NA	NA	NA	NA	0	NA	NA	0	0	0
1422	Validation	Val-131	NR	AI	63	ILBC	ILBC	1	0	3	2	1	100	1	100	1	1	0	0	0	0	0	0	0	0	90	20	LumB	3	11.26	32.79	3.09	35.39	17.47	0	8.93	1.99	2.29	0.82	3.45	1	13.21	-1.889	1	1	1
1432	Validation	Val-144	NR	AI	55	NST	NST	2	0	2	2	1	100	1	90	1	30	0	0	0	0	0	1	1	1	30	20	LumA	3	NA	NA	NA	NA	NA	NA	NA	NA	NA	NA	NA	10	NA	NA	0	0	0
1437	Validation	Val-149	NR	AI	61	NST	NST	2	0	3	2	1	95	1	100	1	85	1	10	0	1	0	1	1	1	50	20	LumB	3	19.08	17.18	3.67	28.36	31.71	0	14.07	3.88	5.1	4.23	4.43	5	23.05	-3.7066	1	1	1
1444	Validation	Val-158	NR	AI	60	NST	NST	2	0	3	3	1	85	1	100	1	30	1	1	0	1	0	2	1	1	40	30	LumB	3	NA	NA	NA	NA	NA	NA	NA	NA	NA	NA	NA	0	NA	NA	0	0	0
1448	Validation	Val-162	NR	AI	67	NST	NST	2	1	3	3	1	100	1	30	1	70	0	0	0	1	0	1	1	1	65	25	LumB	3	14.52	12.38	3.88	20.88	48.34	1.52	22.98	4.92	6.94	7.14	4.84	10	36.36	0.5618	1	1	1
1455	Validation	Val-170	NR	AI	75	NST	NST	2	0	3	3	1	100	1	100	1	60	1	5	0	0	0	0	1	1	70	20	LumB	2	11.66	19.39	2.26	29.87	36.82	0	19.74	4.46	4.39	3.44	4.78	5	28.59	-1.1607	1	1	1
1460	Validation	Val-175	NR	AI	66	NST	NST	3	1	3	3	1	100	1	95	0	0	0	0	0	0	0	2	1	1	50	25	LumB	3	6.45	10.78	16.29	31.56	34.92	2.94	14.43	2.49	6.38	5.31	3.36	10	26.24	0.8385	1	1	1
1466	Validation	Val-181	NR	AI	63	NST	NST	2	0	3	2	1	100	1	95	0	1	0	0	0	1	0	1	1	1	30	20	LumB	3	12.47	14.64	6.41	16.79	49.7	2.53	22	4.23	5.41	11.28	4.25	1	34.17	1.2224	1	1	1
1509	Validation	Val-233	NR	AI	62	NST	NST	1	0	2	3	1	100	1	100	1	10	0	0	0	0	0	0	1	1	40	30	LumB	3	14.17	19.84	3.01	27.1	35.88	0	18.64	3.59	4.56	4.54	4.55	15	26.79	-0.2349	1	1	1
1515	Validation	Val-239	NR	AI	59	ILBC	ILBC	1	1	2	3	1	80	1	50	0	0	0	0	0	1	0	2	0	1	10	20	LumB	2	10.26	20.27	7.89	27.46	34.12	0.55	16.77	2.53	6.15	2.97	5.15	1	26	-0.5276	1	1	1
1518	Validation	Val-244	NR	AI	68	NST	NST	2	1	3	2	1	100	1	90	1	15	0	0	0	1	0	0	1	1	35	20	LumB	2	9.89	17.77	6.05	44.84	21.45	0	12.29	2.16	2.53	0.97	3.5	1	16.98	-3.7727	1	1	1
1521	Validation	Val-248	NR	AI	58	NST	NST	2	0	3	3	1	100	1	40	1	30	0	0	0	1	0	1	1	1	45	30	LumB	3	12.39	14.25	2.15	16.71	54.5	6.75	24.74	3.43	9.08	6.71	3.79	15	44	1.3321	1	1	1
1533	Validation	Val-260	NR	AI	67	NST	NST	2	1	3	3	1	90	1	60	0	0	0	0	0	0	0	1	1	1	50	40	LumB	3	14.74	25.55	1.27	31.97	26.47	0.58	13.33	2.41	3.19	2.85	4.12	10	19.51	-3.1187	1	1	1
1536	Validation	Val-263	NR	AI	56	NST	NST	1	0	3	2	1	100	1	95	1	35	0	1	0	1	0	1	0	1	40	20	LumB	2	21.45	18.61	7.36	16.66	35.93	0	16.32	3.59	4.57	6.73	4.72	5	24.48	-0.2652	1	1	1
1540	Validation	Val-267	NR	AI	60	ILBC	ILBC	1	0	2	3	1	100	1	90	0	0	0	0	0	1	0	1	0	0	25	20	LumB	3	13.23	27.82	6.5	17.38	35.06	1.58	16.49	3.68	4.96	3.74	4.61	15	26.71	0.7348	1	1	1
1543	Validation	Val-270	NR	AI	57	NST	NST	4	1	3	3	1	15	1	30	1	5	1	30	0	1	0	0	1	1	40	80	LumB	3	17.5	23.29	7.9	8.57	42.75	0.45	19.43	3.45	5.94	8.01	5.48	5	29.27	1.3664	1	1	1
1545	Validation	Val-273	NR	AI	64	NST	NST	1	0	3	2	1	90	1	40	1	40	1	10	0	0	0	2	1	1	40	20	LumB	3	13.49	8.38	4.24	13.57	60.32	10.33	21.47	6.97	7.47	10.16	3.92	30	46.24	2.1401	1	1	1
1551	Validation	Val-279	NR	AI	52	NST	NST	4	0	2	3	1	90	1	80	1	90	1	90	0	1	0	2	1	1	40	20	LumB	2	10.37	8.08	6.99	7.16	67.39	3.9	32.79	2.24	19.93	6.69	1.84	25	58.86	4.0764	1	1	1
1552	Validation	Val-280	NR	AI	75	ILBC	ILBC	1	0	3	3	1	80	1	30	1	20	0	0	0	0	0	0	0	1	40	30	LumB	2	11.06	23.11	13.21	32.22	20.4	0	12	1.56	2.48	1.52	2.84	0	16.04	-1.9868	1	1	1
760	Validation	Val-307	NR	AI	56	NST	NST	1	0	3	3	1	100	1	90	0	0	0	0	0	1	0	1	1	1	30	25	LumB	3	8.64	9.11	2.87	12.07	67.31	11.23	27.84	6.84	11.08	7.61	2.71	30	56.99	3.4316	1	1	1
788	Validation	Val-308	NR	AI	67	NST	NST	2	0	3	3	1	100	1	70	1	85	1	20	0	1	0	1	1	1	30	75	LumA	3	14.74	14.81	4.13	27.29	39.04	0	19.88	5	4.22	4.99	4.94	5	29.1	0.5908	1	1	1
798	Validation	Val-309	NR	AI	76	NST	NST	1	1	3	3	1	5	1	15	0	0	0	0	0	0	0	1	1	1	30	75	LumB	3	8.71	18.22	4.31	10.81	57.95	10.64	19.21	5.89	8.48	9.5	4.23	5	44.22	3.1881	1	1	1
1558	Validation	Val-310	NR	AI	74	ILBC	ILBC	1	0	2	2	1	100	1	95	1	100	1	30	0	2	0	0	0	0	10	20	LumA	2	7.84	29.2	6.81	30.95	25.21	0	12.35	1.52	3.24	4.29	3.81	1	17.11	-1.3784	1	1	1
*Luminal B: Ki67 baseline ≥ 35% or PR baseline ≤ 20%, Luminal A: all others

## Sheet: Tab4. Validation cohort 2
ID	Cohort	NR_R	Treatment	Age	cT	cN	ER_status_baseline	ER_percent_baseline	ER_status_post-pET	ER_percent_post-pET	PR_status_baseline	PR_percent_baseline	PR_status_post-pET	PR_percent_post-pET	HER2_status_baseline	HER2_IHC_Score_baseline	HER2_status_post-pET	HER2_IHC_Score_post-pET	E_Cadherin_Status_baseline	E_Cadherin_Status_post-pET	Ki67_baseline	Ki67_post-pET	Luminal subtype	RS_group_baseline	Recurrence_score (RS)
228	Validation2	R	TAM	48	1	0	1	100	1	100	1	100	1	80	NA	1	NA	1	0	0	10	5	LumA	2	20
286	Validation2	R	TAM	54	2	0	1	100	1	95	1	80	1	60	NA	1	NA	1	0	0	10	5	LumA	2	16
328	Validation2	R	TAM	50	1	0	1	100	1	100	1	100	1	70	NA	1	NA	1	1	1	10	5	LumA	1	7
847	Validation2	R	TAM	57	1	0	1	100	1	100	1	90	1	10	0	2	0	2	1	1	10	1	LumA	1	11
849	Validation2	R	TAM	57	1	0	1	100	1	100	1	100	1	100	NA	1	NA	0	0	0	1	1	LumA	1	10
868	Validation2	R	TAM	68	2	0	1	100	1	100	1	60	0	0	0	2	0	2	1	1	20	1	LumA	2	16
871	Validation2	R	TAM	58	1	0	1	90	1	95	1	85	1	30	NA	1	NA	0	0	0	20	5	LumA	1	10
875	Validation2	R	TAM	73	2	0	1	100	1	90	1	100	1	2	NA	1	0	2	0	0	25	8	LumA	3	27
895	Validation2	R	TAM	61	1	1	1	90	1	100	1	90	1	40	0	2	0	2	1	1	15	1	LumA	2	15
896	Validation2	R	TAM	69	2	0	1	100	1	100	1	100	1	85	NA	1	0	2	1	1	5	1	LumA	1	0
902	Validation2	R	TAM	73	1	0	1	85	1	100	1	90	0	0	NA	1	NA	1	1	1	10	1	LumA	2	14
909	Validation2	R	TAM	67	2	0	1	90	1	100	1	80	1	65	NA	1	0	2	1	1	20	5	LumA	1	4
915	Validation2	R	TAM	61	1	1	1	90	1	100	1	90	1	80	NA	1	NA	0	1	1	15	1	LumA	1	7
921	Validation2	R	TAM	48	2	0	1	100	1	100	1	85	1	60	0	2	0	2	1	1	10	5	LumA	2	15
926	Validation2	R	TAM	61	1	1	1	100	1	100	1	60	0	0	NA	0	NA	0	1	1	20	1	LumA	1	2
934	Validation2	R	TAM	64	2	0	1	100	1	95	1	5	0	0	NA	0	NA	0	1	1	25	1	LumB	3	31
936	Validation2	R	TAM	54	1	0	1	100	1	100	1	100	1	100	NA	1	0	2	1	1	15	5	LumA	1	6
938	Validation2	R	TAM	57	2	0	1	100	1	90	0	0	0	0	NA	1	NA	1	0	0	15	1	LumB	2	17
941	Validation2	R	TAM	65	2	0	1	100	1	100	1	40	0	0	NA	1	0	2	1	1	25	1	LumA	2	24
945	Validation2	R	TAM	58	1	0	1	100	1	100	1	100	1	30	NA	0	NA	1	1	1	10	1	LumA	1	5
964	Validation2	R	TAM	69	1	0	1	100	1	95	1	100	1	20	NA	0	0	2	0	0	20	5	LumA	2	14
968	Validation2	R	TAM	61	3	0	1	100	1	80	1	70	1	20	NA	1	NA	1	1	1	2	5	LumA	1	9
969	Validation2	R	TAM	69	2	0	1	100	1	75	1	100	1	60	NA	1	NA	0	1	1	20	3	LumA	1	9
970	Validation2	R	TAM	73	1	0	1	100	1	100	1	10	0	0	NA	0	NA	0	1	1	15	5	LumB	2	16
973	Validation2	R	TAM	50	1	0	1	100	1	85	1	50	1	55	0	2	NA	1	1	1	5	5	LumA	2	24
974	Validation2	R	TAM	52	1	0	1	90	1	95	1	70	0	0	NA	0	0	2	1	1	20	5	LumA	2	17
982	Validation2	R	TAM	65	2	0	1	100	1	90	1	100	1	30	NA	0	NA	0	1	1	25	5	LumA	1	11
996	Validation2	R	TAM	68	2	0	1	90	1	90	1	80	1	10	NA	1	NA	0	1	1	10	1	LumA	2	15
1002	Validation2	R	TAM	57	2	0	1	100	1	100	0	0	0	0	NA	0	NA	0	0	0	15	5	LumB	2	21
1014	Validation2	R	TAM	66	3	1	1	100	1	100	1	100	0	0	NA	1	0	2	1	1	25	1	LumA	2	14
1028	Validation2	R	TAM	66	3	0	1	100	1	85	1	40	1	50	NA	0	0	2	0	0	20	5	LumA	1	9
1048	Validation2	R	TAM	75	1	0	1	95	1	100	0	0	0	0	NA	1	NA	0	1	1	15	1	LumB	2	20
1049	Validation2	R	TAM	52	2	0	1	85	1	100	1	15	0	0	NA	1	NA	1	0	0	5	1	LumB	1	10
1055	Validation2	R	TAM	60	1	0	1	85	1	100	1	90	0	0	NA	1	NA	1	1	1	15	1	LumA	2	17
1065	Validation2	R	TAM	70	1	0	1	95	1	100	1	85	0	0	NA	0	NA	0	0	0	20	5	LumA	1	9
1077	Validation2	R	TAM	67	1	0	1	100	1	95	1	40	0	0	NA	1	0	2	1	1	10	2	LumA	1	2
1091	Validation2	R	TAM	57	2	0	1	100	1	60	1	100	1	25	NA	0	0	2	1	1	10	1	LumA	1	3
1093	Validation2	R	TAM	60	1	0	1	100	1	95	1	60	1	55	NA	1	0	2	1	1	5	3	LumA	1	10
1097	Validation2	R	TAM	54	2	0	1	70	1	100	1	70	0	0	NA	0	NA	0	0	0	10	1	LumA	1	5
1111	Validation2	R	TAM	57	1	0	1	80	1	70	1	100	1	50	NA	1	NA	1	1	1	15	5	LumA	2	13
1141	Validation2	R	TAM	66	1	0	1	100	1	100	1	5	0	0	NA	0	NA	0	0	0	15	1	LumB	2	19
1148	Validation2	R	TAM	58	1	1	1	85	1	90	1	30	1	30	NA	1	NA	1	0	0	25	5	LumA	1	8
1150	Validation2	R	TAM	41	2	0	1	70	1	100	1	90	1	100	NA	1	NA	0	NA	0	15	5	LumA	2	17
1151	Validation2	R	TAM	60	1	0	1	95	1	90	1	90	1	80	NA	1	NA	1	NA	0	25	5	LumA	2	14
1159	Validation2	R	TAM	62	2	0	1	90	1	95	1	85	1	25	NA	1	NA	1	0	0	20	5	LumA	1	10
1161	Validation2	R	TAM	63	1	2	1	100	1	100	1	15	0	0	0	2	NA	0	0	0	20	5	LumB	2	20
1170	Validation2	R	TAM	71	2	0	1	75	1	100	1	90	1	20	NA	1	NA	0	0	0	15	1	LumA	2	15
1176	Validation2	R	TAM	61	2	0	1	90	1	90	1	30	0	0	NA	1	NA	1	0	1	1	1	LumA	2	12
1189	Validation2	R	TAM	56	3	0	1	70	1	100	1	30	1	90	NA	1	0	1	0	0	10	5	LumA	1	10
1193	Validation2	R	TAM	41	2	0	1	90	1	90	1	90	1	90	NA	0	NA	1	0	NA	10	5	LumA	2	16
1211	Validation2	R	TAM	62	2	0	1	100	1	85	1	15	0	0	0	2	0	2	1	0	25	5	LumB	2	19
221	Validation2	NR	TAM	44	1	0	1	40	1	100	1	40	1	80	0	2	0	2	1	1	25	20	LumA	2	24
255	Validation2	NR	TAM	49	1	0	1	100	1	100	1	100	1	100	NA	0	NA	1	0	1	35	20	LumB	2	13
300	Validation2	NR	TAM	45	2	0	1	70	1	80	1	100	1	80	NA	0	NA	0	0	0	40	20	LumB	2	18
312	Validation2	NR	TAM	43	2	0	1	100	1	95	1	60	1	40	NA	0	NA	1	1	1	80	30	LumB	3	31
323	Validation2	NR	TAM	28	2	1	1	80	1	90	1	10	1	3	NA	0	NA	0	0	0	60	25	LumB	3	30
99	Validation2	NR	TAM	39	2	0	1	100	1	40	1	100	1	70	NA	0	NA	0	1	0	50	40	LumB	2	17
92	Validation2	NR	TAM	54	2	0	1	90	1	80	1	30	1	5	NA	0	NA	1	1	1	30	25	LumA	3	28
894	Validation2	NR	TAM	36	2	0	1	70	1	100	1	60	1	10	NA	1	NA	0	1	1	35	20	LumB	3	28
905	Validation2	NR	TAM	47	1	0	1	85	1	60	1	60	1	85	NA	1	0	2	1	1	40	25	LumB	2	25
1006	Validation2	NR	TAM	49	2	0	1	100	1	95	1	85	1	20	NA	1	0	2	1	1	30	20	LumA	2	17
1010	Validation2	NR	TAM	50	1	0	1	60	1	95	1	90	1	100	NA	1	NA	0	1	1	25	20	LumA	2	16
1023	Validation2	NR	TAM	38	2	0	1	100	1	95	1	15	1	5	NA	0	0	2	1	1	65	25	LumB	3	35
1030	Validation2	NR	TAM	39	1	0	1	100	1	85	1	100	1	75	NA	0	NA	1	1	1	20	25	LumA	2	12
1063	Validation2	NR	TAM	37	2	1	1	85	1	85	1	75	1	60	NA	1	NA	1	0	0	65	20	LumB	3	37
1087	Validation2	NR	TAM	45	2	0	1	100	1	100	1	100	1	60	0	2	0	2	1	1	75	70	LumB	3	36
1096	Validation2	NR	TAM	52	2	0	1	100	1	100	1	80	1	15	NA	1	NA	1	1	1	45	25	LumB	2	22
1105	Validation2	NR	TAM	46	2	1	1	85	1	85	1	25	1	20	NA	1	0	2	1	1	85	50	LumB	3	67
1194	Validation2	NR	TAM	57	2	1	1	90	1	75	1	70	1	50	NA	1	NA	1	0	0	15	20	LumA	2	18
154	Validation2	R	AI	74	1	0	1	100	1	100	1	100	1	5	NA	0	NA	1	NA	NA	3	2	LumA	1	9
158	Validation2	R	AI	62	4	0	1	100	1	95	1	50	1	20	NA	1	NA	1	NA	0	10	0	LumA	2	16
165	Validation2	R	AI	73	1	0	1	100	1	100	1	100	1	60	NA	1	NA	1	NA	NA	15	5	LumA	1	7
166	Validation2	R	AI	67	2	0	1	100	1	100	1	60	0	0	NA	1	0	2	NA	NA	25	2	LumA	2	19
176	Validation2	R	AI	67	1	0	1	95	1	100	1	80	1	10	0	2	0	2	1	NA	15	3	LumA	2	25
180	Validation2	R	AI	60	1	0	1	80	1	80	1	90	1	2	NA	1	NA	1	0	0	20	2	LumA	2	19
198	Validation2	R	AI	71	1	0	1	100	1	100	1	90	1	60	NA	0	0	2	1	1	5	1	LumA	2	13
200	Validation2	R	AI	63	1	0	1	100	1	100	1	100	1	20	NA	1	NA	1	0	0	1	1	LumA	1	10
205	Validation2	R	AI	51	2	0	1	100	1	100	1	100	1	40	NA	0	NA	0	1	1	10	1	LumA	1	8
210	Validation2	R	AI	61	2	1	1	100	1	100	1	100	1	5	NA	1	NA	1	0	1	5	1	LumA	1	7
214	Validation2	R	AI	52	1	0	1	100	1	100	1	50	0	0	0	2	NA	1	1	1	15	5	LumA	2	18
217	Validation2	R	AI	64	1	0	1	100	1	100	1	90	1	50	0	2	0	2	1	NA	20	2	LumA	2	12
224	Validation2	R	AI	54	1	0	1	100	1	70	1	100	1	10	NA	1	NA	0	1	NA	5	5	LumA	2	19
244	Validation2	R	AI	51	1	0	1	95	1	100	1	60	0	0	NA	1	NA	1	1	1	15	5	LumA	2	14
256	Validation2	R	AI	58	1	0	1	100	1	100	1	50	1	50	NA	1	NA	1	1	1	15	5	LumA	2	22
269	Validation2	R	AI	64	2	0	1	100	1	100	0	0	0	0	NA	0	NA	1	1	1	40	5	LumB	2	20
282	Validation2	R	AI	52	1	0	1	100	1	100	1	100	1	5	NA	0	NA	1	0	0	1	5	LumA	1	7
289	Validation2	R	AI	57	1	0	1	100	1	90	1	100	1	80	NA	0	0	2	1	1	10	5	LumA	2	13
296	Validation2	R	AI	61	1	0	1	100	1	100	1	1	0	0	0	2	0	2	1	1	10	1	LumB	2	21
305	Validation2	R	AI	68	2	1	1	90	1	90	1	30	0	0	NA	1	NA	1	1	1	20	1	LumA	2	24
307	Validation2	R	AI	55	2	0	1	100	1	100	1	60	1	5	NA	1	0	2	1	1	20	5	LumA	2	17
340	Validation2	R	AI	73	2	1	1	100	1	100	1	80	0	0	NA	0	NA	0	1	1	15	1	LumA	1	8
133	Validation2	R	AI	66	1	0	1	100	1	100	1	60	1	20	NA	1	NA	1	0	0	5	5	LumA	2	19
130	Validation2	R	AI	69	1	0	0	0	1	100	1	2	1	85	NA	0	0	2	0	1	2	1	LumB	1	9
107	Validation2	R	AI	58	2	0	1	100	1	90	1	70	0	0	NA	1	NA	1	0	0	15	1	LumA	2	16
106	Validation2	R	AI	61	1	0	1	90	1	100	1	95	1	20	NA	0	NA	0	1	1	25	5	LumA	2	13
104	Validation2	R	AI	68	2	0	1	100	1	100	1	70	1	5	NA	1	0	2	1	1	25	1	LumA	3	32
94	Validation2	R	AI	69	1	0	1	100	1	100	1	90	1	60	NA	0	NA	0	0.5	1	25	5	LumA	2	19
93	Validation2	R	AI	63	1	2	1	100	1	90	1	70	0	0	0	2	NA	1	0	0	30	5	LumA	2	20
88	Validation2	R	AI	58	1	0	1	70	1	90	1	85	0	0	NA	1	NA	1	0	0	10	5	LumA	3	26
87	Validation2	R	AI	54	3	0	1	100	1	100	1	80	0	0	NA	1	0	2	1	1	10	5	LumA	2	24
84	Validation2	R	AI	62	1	0	1	100	1	100	1	95	1	30	0	2	0	2	1	1	25	1	LumA	1	11
81	Validation2	R	AI	67	2	2	1	100	1	100	1	100	1	85	NA	0	0	2	1	1	25	5	LumA	NA	NA
79	Validation2	R	AI	59	3	1	1	100	1	100	1	70	1	20	NA	0	0	2	0.5	1	15	1	LumA	1	3
77	Validation2	R	AI	57	1	0	1	100	1	70	1	90	1	5	NA	0	NA	0	1	1	20	1	LumA	2	17
76	Validation2	R	AI	52	2	0	1	100	1	100	1	70	1	1	0	2	0	2	1	1	20	1	LumA	2	24
72	Validation2	R	AI	60	2	0	1	100	1	100	1	100	1	70	NA	0	NA	1	1	1	10	5	LumA	1	5
841	Validation2	R	AI	70	1	0	1	100	1	100	1	100	1	35	NA	0	NA	1	1	1	5	1	LumA	1	4
844	Validation2	R	AI	49	1	0	1	100	1	95	1	85	1	40	NA	0	0	2	1	1	20	3	LumA	2	20
850	Validation2	R	AI	63	2	0	1	100	1	100	1	40	0	0	0	2	NA	1	0	0	15	5	LumA	1	11
864	Validation2	R	AI	66	1	0	1	100	1	100	1	70	1	5	NA	0	NA	0	1	1	15	1	LumA	2	25
867	Validation2	R	AI	71	1	0	1	100	1	90	1	85	0	0.1	NA	1	NA	0	1	1	15	3	LumA	2	16
884	Validation2	R	AI	59	1	0	1	90	1	100	1	30	1	30	NA	1	0	2	1	1	15	5	LumA	2	19
885	Validation2	R	AI	54	1	0	1	80	1	100	1	1	0	0	NA	0	NA	1	1	1	25	5	LumB	2	23
890	Validation2	R	AI	72	2	0	1	95	1	95	1	90	1	50	NA	1	NA	1	1	1	35	2	LumB	2	20
891	Validation2	R	AI	61	1	0	1	95	1	100	1	50	1	40	NA	1	NA	0	1	1	18	5	LumA	1	10
901	Validation2	R	AI	64	2	0	1	90	1	100	1	60	1	100	NA	0	NA	0	1	1	25	1	LumA	NA	NA
910	Validation2	R	AI	48	2	0	1	60	1	85	1	70	1	100	0	2	0	2	1	1	5	5	LumA	2	22
911	Validation2	R	AI	42	NA	NA	1	60	1	90	1	90	1	100	0	2	NA	1	1	1	10	5	LumA	1	11
913	Validation2	R	AI	75	2	1	1	100	1	70	1	100	1	20	NA	1	NA	1	1	1	20	1	LumA	1	4
918	Validation2	R	AI	41	1	0	1	70	1	40	1	100	1	90	NA	1	NA	0	1	1	10	5	LumA	1	9
925	Validation2	R	AI	60	2	0	1	100	1	100	1	60	1	1	NA	1	NA	1	1	1	5	1	LumA	1	11
932	Validation2	R	AI	71	1	0	1	100	1	100	1	100	0	0	NA	0	NA	0	0	0	15	5	LumA	2	14
935	Validation2	R	AI	69	2	0	1	85	1	60	1	100	1	85	NA	0	0	2	1	1	20	1	LumA	1	9
949	Validation2	R	AI	54	1	0	1	100	1	100	1	100	0	0	NA	0	NA	0	1	1	15	1	LumA	2	21
952	Validation2	R	AI	68	2	0	1	100	1	95	1	100	1	80	NA	1	NA	0	1	NA	5	1	LumA	1	6
960	Validation2	R	AI	61	1	0	1	80	1	90	1	90	1	20	NA	1	0	2	1	1	15	5	LumA	2	12
963	Validation2	R	AI	69	1	0	1	100	1	95	1	100	1	95	NA	0	NA	0	1	1	15	5	LumA	2	15
978	Validation2	R	AI	70	1	0	1	100	1	100	1	33	1	1	NA	1	NA	1	1	1	15	5	LumA	1	8
980	Validation2	R	AI	54	2	1	1	100	1	100	1	85	1	100	NA	1	NA	1	1	1	10	5	LumA	2	19
997	Validation2	R	AI	69	1	0	1	90	1	100	1	70	0	0	0	2	0	2	1	1	20	5	LumA	2	12
1000	Validation2	R	AI	64	1	0	1	85	1	100	1	90	1	90	NA	1	NA	1	1	1	15	5	LumA	1	7
1015	Validation2	R	AI	37	2	0	1	70	1	85	1	85	1	90	NA	1	NA	1	1	1	10	5	LumA	2	12
1017	Validation2	R	AI	50	2	0	1	100	1	95	1	90	1	40	NA	0	0	2	1	1	15	8	LumA	2	24
1019	Validation2	R	AI	70	1	0	1	85	1	80	1	90	1	30	NA	0	NA	1	1	1	10	5	LumA	2	15
1027	Validation2	R	AI	65	2	0	1	100	1	95	1	15	0	0	0	2	0	2	1	1	20	1	LumB	3	33
1029	Validation2	R	AI	61	1	0	1	100	1	95	1	100	1	60	NA	1	0	2	1	1	15	5	LumA	1	1
1034	Validation2	R	AI	66	2	0	1	95	1	75	1	20	0	0	NA	1	0	2	1	1	30	2	LumB	2	24
1053	Validation2	R	AI	76	2	0	1	95	1	100	1	85	1	70	NA	1	NA	1	1	1	25	5	LumA	2	20
1060	Validation2	R	AI	60	1	0	1	90	1	100	1	70	0	0	NA	1	NA	0	1	NA	25	1	LumA	1	2
1061	Validation2	R	AI	70	1	0	1	85	1	100	1	20	0	0	NA	0	NA	1	1	1	10	1	LumB	2	12
1064	Validation2	R	AI	68	1	1	1	100	1	100	1	85	1	20	NA	0	NA	0	1	1	25	2	LumA	1	5
1066	Validation2	R	AI	68	1	0	1	85	1	95	1	95	1	90	NA	0	NA	1	1	1	10	3	LumA	1	2
1069	Validation2	R	AI	65	1	0	1	95	1	95	1	75	1	75	NA	0	NA	0	1	1	12	1	LumA	1	1
1074	Validation2	R	AI	71	2	0	1	95	1	100	1	1	0	0	NA	0	NA	1	1	1	12	1	LumB	2	16
1078	Validation2	R	AI	61	2	0	1	95	1	90	1	60	1	1	NA	1	NA	1	0	0	35	5	LumB	2	12
1079	Validation2	R	AI	57	1	0	1	100	1	75	1	100	1	60	0	2	NA	1	1	1	20	1	LumA	1	3
1088	Validation2	R	AI	68	1	0	1	100	1	95	0	0	1	1	NA	1	NA	1	0	0	15	5	LumB	2	18
1089	Validation2	R	AI	64	2	0	1	100	1	100	1	30	0	0	0	2	0	2	1	1	10	1	LumA	2	14
1092	Validation2	R	AI	46	2	0	1	100	1	70	1	100	1	90	0	2	NA	1	1	1	5	5	LumA	2	18
1110	Validation2	R	AI	62	1	0	1	100	1	85	1	40	1	20	NA	1	0	2	1	1	10	5	LumA	2	19
1140	Validation2	R	AI	66	3	0	1	95	1	100	1	85	0	0	NA	1	NA	1	0	0	25	1	LumA	2	17
1146	Validation2	R	AI	49	3	0	1	95	1	100	0	0	0	0	NA	0	NA	0	0	0	10	5	LumB	2	18
1157	Validation2	R	AI	68	2	0	1	100	1	100	1	100	1	100	NA	0	NA	0	1	1	20	5	LumA	1	4
1162	Validation2	R	AI	59	3	0	1	90	1	90	1	70	1	1	NA	1	NA	1	0	0	15	5	LumA	2	15
1166	Validation2	R	AI	66	1	0	1	90	1	90	1	80	0	0	NA	0	NA	0	0	0	20	5	LumA	2	14
1167	Validation2	R	AI	61	1	0	1	95	1	90	1	100	1	90	0	2	0	2	0	0	15	1	LumA	1	7
1195	Validation2	R	AI	70	2	0	1	80	1	100	1	1	0	0	NA	1	NA	1	0	0	10	5	LumB	2	22
1198	Validation2	R	AI	55	3	0	1	100	1	95	1	15	1	1	NA	0	NA	1	0	0	25	1	LumB	2	13
1200	Validation2	R	AI	69	2	0	1	100	1	100	0	0	1	15	NA	1	NA	1	0	0	10	1	LumB	2	18
1203	Validation2	R	AI	65	2	0	1	95	1	95	1	90	1	10	NA	1	NA	1	0	1	35	3	LumB	2	19
1209	Validation2	R	AI	70	2	0	1	60	1	90	1	40	1	1	NA	1	0	2	0	0	1	1	LumA	2	24
78	Validation2	NR	AI	60	1	0	1	70	1	70	1	35	1	1	NA	0	NA	1	1	1	25	25	LumA	3	27
858	Validation2	NR	AI	44	1	0	1	100	1	90	1	30	1	60	0	2	0	2	1	1	35	30	LumB	3	41
907	Validation2	NR	AI	40	2	3	1	90	1	100	1	60	1	70	NA	1	NA	1	1	1	30	30	LumA	2	15
924	Validation2	NR	AI	48	2	0	1	100	1	50	1	100	1	50	NA	0	NA	0	1	1	15	20	LumA	2	12
946	Validation2	NR	AI	43	1	0	1	100	1	70	0	0	0	0	NA	1	0	2	1	1	40	30	LumB	3	46
1013	Validation2	NR	AI	33	1	0	1	100	1	90	1	25	1	1	NA	1	0	2	1	1	30	25	LumA	3	45
1039	Validation2	NR	AI	43	2	0	1	95	1	75	1	95	1	20	NA	0	NA	1	1	1	30	20	LumA	2	19
1044	Validation2	NR	AI	36	1	0	1	85	1	95	1	95	1	90	NA	1	0	2	1	1	65	35	LumB	3	40
1046	Validation2	NR	AI	35	2	1	1	85	1	90	1	1	1	5	NA	1	NA	1	1	1	40	30	LumB	3	32
1051	Validation2	NR	AI	45	2	0	1	55	1	75	1	60	1	70	NA	1	NA	0	1	1	60	65	LumB	3	32
1072	Validation2	NR	AI	39	1	0	1	85	1	50	1	40	1	50	NA	1	0	2	1	1	20	20	LumA	2	19
1084	Validation2	NR	AI	49	1	0	1	100	1	90	1	100	1	75	NA	1	NA	1	1	1	20	20	LumA	2	17
1094	Validation2	NR	AI	49	2	0	1	60	1	85	1	95	1	95	NA	0	NA	1	1	1	25	30	LumA	2	15
1101	Validation2	NR	AI	49	1	0	1	90	1	90	1	90	1	65	NA	0	NA	1	0.5	1	20	25	LumA	2	12
1135	Validation2	NR	AI	43	1	0	1	85	1	85	1	85	1	70	NA	1	NA	1	0	0	45	30	LumB	2	20
*Luminal B: Ki67 baseline ≥ 35% or PR baseline ≤ 20%, Luminal A: all others

## Sheet: Tab5. PERCI TAM models
PERCI_TAM_Features	PERCI_TAM_Coefficients		PERCI_TAM_450k_Features	PERCI_TAM_450k_Coefficients		Sample_ID	Cohort	NR_R	Treatment	PERCI_TAM (scaled)	PERCI_TAM (raw)	PERCI_TAM_450k (scaled)	PERCI_TAM_450k (raw)
cg04286030	0.7254		cg04286030	0.716		352	Discovery	R	TAM	0.3687	-12.7372	0.3801	-14.9188
cg16177573	-0.0898		cg11756387	-0.1865		353	Discovery	NR	TAM	0.4936	-10.3413	0.4361	-13.2165
cg05444966	-0.3987		cg06121808	-0.1118		354	Discovery	R	TAM	0.3388	-13.311	0.3338	-16.3234
cg17329648	-0.1398		cg14226755	-0.0941		355	Discovery	NR	TAM	0.5196	-9.844	0.4703	-12.1777
cg01555579	-0.6226		cg06673130	-0.201		356	Discovery	R	TAM	0.3466	-13.1613	0.3525	-15.7565
cg09228095	-1.7469		cg15885016	0.1814		357	Discovery	NR	TAM	0.4125	-11.8978	0.4294	-13.4206
cg14226755	-0.9642		cg02948884	-0.6641		358	Discovery	R	TAM	0.3419	-13.2515	0.3566	-15.633
cg23192683	-0.452		cg23693485	-1.5059		359	Discovery	NR	TAM	0.4389	-11.3912	0.3913	-14.5773
cg06673130	-1.0061		cg00663832	0.7836		360	Discovery	R	TAM	0.4696	-10.8023	0.3872	-14.7032
cg10068219	-1.0851		cg15332750	1.5747		361	Discovery	NR	TAM	0.5368	-9.5125	0.4716	-12.1365
cg21184216	-0.6774		cg01838965	-0.3183		362	Discovery	R	TAM	0.3378	-13.3302	0.365	-15.3753
cg06129427	-0.2673		cg04334496	-0.1511		363	Discovery	NR	TAM	0.4503	-11.1727	0.4495	-12.8103
cg19843353	-0.3461		cg00057667	-0.2077		364	Discovery	R	TAM	0.3883	-12.3616	0.3665	-15.3323
cg13767447	-0.8937		cg24028809	-0.3013		365	Discovery	NR	TAM	0.4845	-10.5165	0.456	-12.61
cg15332750	1.7658		cg13798585	-2.3214		368	Discovery	R	TAM	0.3885	-12.3584	0.3876	-14.6896
cg01838965	-0.9701		cg18119803	-0.1101		369	Discovery	NR	TAM	0.487	-10.4685	0.456	-12.6105
cg17256711	-0.5826		cg03953232	-0.09		370	Discovery	R	TAM	0.311	-13.8457	0.3446	-15.9965
cg03889993	-0.0441		cg10809485	-0.5884		371	Discovery	NR	TAM	0.4494	-11.189	0.4101	-14.0076
cg24889122	-0.8073		cg19671648	-0.3405		372	Discovery	R	TAM	0.287	-14.3057	0.3419	-16.0797
cg12188528	-0.0494		cg15042080	0.2395		373	Discovery	NR	TAM	0.5678	-8.918	0.4831	-11.7889
cg15042080	0.204		cg13852822	1.2415		374	Discovery	R	TAM	0.4218	-11.7197	0.381	-14.8912
cg02323003	-0.1844		cg15387123	-1.1481		375	Discovery	NR	TAM	0.4889	-10.4323	0.4651	-12.3355
cg07761546	-0.2919		cg07380504	-0.0624		378	Discovery	R	TAM	0.3712	-12.6896	0.3781	-14.9801
cg23752828	-0.2754		cg17177816	-1.6655		379	Discovery	NR	TAM	0.415	-11.8492	0.3887	-14.6561
cg16766325	0.5917		cg02323003	-0.5064		380	Discovery	R	TAM	0.2911	-14.2267	0.3312	-16.4031
cg18396984	1.4096		cg23375717	-1.1717		381	Discovery	NR	TAM	0.5263	-9.7139	0.4788	-11.9187
cg01719405	-1.4045		cg09115116	-0.7462		384	Discovery	R	TAM	0.2578	-14.8649	0.301	-17.3213
cg21285193	-0.0596		cg18763536	-1.0783		385	Discovery	NR	TAM	0.4392	-11.3858	0.4018	-14.2595
cg23494319	-0.5311		cg23752828	-0.178		388	Discovery	R	TAM	0.4274	-11.612	0.3941	-14.4918
ABCA13	-0.5965		cg24776736	-0.3044		389	Discovery	NR	TAM	0.4997	-10.2259	0.4403	-13.0885
Age	-0.0901		cg18396984	0.6186		390	Discovery	R	TAM	0.3694	-12.7241	0.3679	-15.2872
Endothelial cells	-0.0629		cg01719405	-1.3189		391	Discovery	NR	TAM	0.4246	-11.6657	0.4447	-12.9551
			cg19256331	0.8725		392	Discovery	R	TAM	0.4033	-12.0749	0.4005	-14.2972
			cg02222170	-0.6023		393	Discovery	NR	TAM	0.5498	-9.2633	0.4904	-11.5662
			cg01030404	2.1458		394	Discovery	R	TAM	0.4328	-11.5076	0.3812	-14.883
			cg12052497	-1.4328		395	Discovery	NR	TAM	0.5924	-8.4477	0.4805	-11.8658
			cg01627405	-2.5643		396	Discovery	R	TAM	0.4404	-11.363	0.3931	-14.5231
			cg03131092	-0.6971		397	Discovery	NR	TAM	0.5755	-8.7707	0.454	-12.6716
			cg13387235	-0.525		398	Discovery	R	TAM	0.4206	-11.7426	0.3918	-14.5622
			cg05695951	-0.8215		399	Discovery	NR	TAM	0.4161	-11.8282	0.4045	-14.1775
			Age	-0.084		402	Discovery	R	TAM	0.3978	-12.1789	0.3931	-14.5236
						403	Discovery	NR	TAM	0.6274	-7.7757	0.496	-11.395
						406	Discovery	R	TAM	0.2563	-14.8937	0.2903	-17.6477
						407	Discovery	NR	TAM	0.4941	-10.3316	0.4455	-12.9304
						408	Discovery	R	TAM	0.4408	-11.3545	0.3869	-14.7116
						409	Discovery	NR	TAM	0.6087	-8.1336	0.5059	-11.0949
						410	Discovery	R	TAM	0.3303	-13.4751	0.3382	-16.1906
						411	Discovery	NR	TAM	0.4301	-11.5592	0.4192	-13.7291
						412	Discovery	R	TAM	0.3276	-13.5267	0.3657	-15.3548
						413	Discovery	NR	TAM	0.4541	-11.1004	0.4192	-13.7285
						414	Discovery	R	TAM	0.335	-13.3843	0.3323	-16.3712
						415	Discovery	NR	TAM	0.5346	-9.5545	0.4595	-12.5047
						416	Discovery	R	TAM	0.4437	-11.2985	0.4041	-14.1888
						417	Discovery	NR	TAM	0.541	-9.4319	0.4992	-11.2986
						418	Discovery	R	TAM	0.3905	-12.3197	0.36	-15.5282
						419	Discovery	NR	TAM	0.5144	-9.9429	0.4732	-12.0873
						420	Discovery	R	TAM	0.3694	-12.725	0.366	-15.3474
						421	Discovery	NR	TAM	0.5747	-8.7863	0.5021	-11.2115
						422	Discovery	R	TAM	0.3441	-13.2099	0.3548	-15.6864
						423	Discovery	NR	TAM	0.531	-9.6238	0.4621	-12.4261
						424	Discovery	R	TAM	0.4246	-11.6652	0.4113	-13.9712
						425	Discovery	NR	TAM	0.6598	-7.154	0.555	-9.6025
						429	Discovery	R	TAM	0.394	-12.2526	0.3832	-14.8242
						430	Discovery	NR	TAM	0.4827	-10.5513	0.4545	-12.6577
						431	Discovery	R	TAM	0.3185	-13.7006	0.357	-15.6205
						432	Discovery	NR	TAM	0.5057	-10.11	0.4503	-12.7845
						433	Discovery	R	TAM	0.3087	-13.8898	0.3258	-16.5674
						434	Discovery	NR	TAM	0.6387	-7.5592	0.5157	-10.7977
						435	Discovery	R	TAM	0.3178	-13.7151	0.3244	-16.6117
						436	Discovery	NR	TAM	0.4923	-10.3677	0.4751	-12.0295
						437	Discovery	R	TAM	0.3916	-12.2981	0.3821	-14.8565
						438	Discovery	NR	TAM	0.4987	-10.244	0.4564	-12.5992
						439	Discovery	R	TAM	0.2838	-14.366	0.2966	-17.4542
						440	Discovery	NR	TAM	0.4599	-10.9884	0.4565	-12.5964
						441	Discovery	R	TAM	0.423	-11.6957	0.381	-14.8905
						442	Discovery	NR	TAM	0.6726	-6.9079	0.6115	-7.8871
						443	Discovery	R	TAM	0.4	-12.1382	0.3825	-14.8464
						444	Discovery	NR	TAM	0.433	-11.5038	0.3692	-15.2501
						447	Discovery	R	TAM	0.4092	-11.9612	0.4254	-13.5417
						448	Discovery	NR	TAM	0.5475	-9.3076	0.4715	-12.1401
						449	Discovery	R	TAM	0.2886	-14.2754	0.3292	-16.4636
						450	Discovery	NR	TAM	0.5545	-9.1744	0.494	-11.4559
						453	Discovery	R	TAM	0.3221	-13.6321	0.3549	-15.6842
						454	Discovery	NR	TAM	0.4686	-10.8221	0.4414	-13.0561
						455	Discovery	R	TAM	0.3355	-13.3742	0.3276	-16.5131
						456	Discovery	NR	TAM	0.4254	-11.6493	0.443	-13.0063
						458	Discovery	NR	TAM	0.5523	-9.2151	0.4618	-12.4346
						463	Discovery	R	TAM	0.252	-14.9764	0.3045	-17.2161
						464	Discovery	NR	TAM	0.5428	-9.3982	0.4691	-12.2119
						467	Discovery	R	TAM	0.3873	-12.3808	0.3857	-14.7479
						468	Discovery	NR	TAM	0.5017	-10.1871	0.4629	-12.402
						471	Discovery	R	TAM	0.3594	-12.9168	0.3387	-16.1761
						472	Discovery	NR	TAM	0.5665	-8.9435	0.4978	-11.3423
						477	Discovery	R	TAM	0.3222	-13.6305	0.3304	-16.4293
						478	Discovery	NR	TAM	0.6116	-8.0784	0.5227	-10.5832
						479	Discovery	R	TAM	0.3756	-12.6047	0.36	-15.5278
						480	Discovery	NR	TAM	0.3936	-12.2597	0.3933	-14.5153
						481	Discovery	R	TAM	0.3167	-13.7348	0.3338	-16.3246
						482	Discovery	NR	TAM	0.423	-11.6958	0.394	-14.4969
						483	Discovery	R	TAM	0.4143	-11.8641	0.3996	-14.3262
						484	Discovery	NR	TAM	0.4769	-10.6616	0.4355	-13.2358
						487	Discovery	R	TAM	0.3752	-12.6136	0.3803	-14.912
						488	Discovery	NR	TAM	0.4078	-11.9888	0.3951	-14.4608
						497	Discovery	R	TAM	0.3148	-13.772	0.3376	-16.2105
						498	Discovery	NR	TAM	0.5849	-8.5905	0.5055	-11.1084
						499	Discovery	R	TAM	0.334	-13.4043	0.3366	-16.2394
						500	Discovery	NR	TAM	0.4783	-10.6362	0.4327	-13.3191
						501	Discovery	R	TAM	0.4178	-11.7965	0.3959	-14.4375
						502	Discovery	NR	TAM	0.5422	-9.41	0.4897	-11.5865
						505	Discovery	R	TAM	0.2813	-14.4152	0.3415	-16.0915
						506	Discovery	NR	TAM	0.5742	-8.7958	0.4844	-11.7493
						801	Discovery	R	TAM	0.3069	-13.9231	0.3259	-16.5653
						802	Discovery	NR	TAM	0.4628	-10.9332	0.4602	-12.4852
						509	Discovery	R	TAM	0.4368	-11.4307	0.4077	-14.0787
						510	Discovery	NR	TAM	0.5246	-9.7482	0.4516	-12.7452
						514	Discovery	R	TAM	0.3353	-13.378	0.3404	-16.124
						515	Discovery	NR	TAM	0.5585	-9.0976	0.5241	-10.5432
						516	Discovery	R	TAM	0.492	-10.3722	0.4247	-13.5611
						517	Discovery	NR	TAM	0.5965	-8.3688	0.4978	-11.3417
						520	Discovery	R	TAM	0.2679	-14.6715	0.315	-16.8974
						521	Discovery	NR	TAM	0.4232	-11.692	0.4104	-13.9961
						522	Discovery	R	TAM	0.4265	-11.6294	0.4045	-14.175
						523	Discovery	NR	TAM	0.4269	-11.6219	0.4312	-13.3637
						526	Discovery	R	TAM	0.3362	-13.3619	0.3417	-16.085
						527	Discovery	NR	TAM	0.4767	-10.6656	0.43	-13.402
						528	Discovery	R	TAM	0.2842	-14.3597	0.3438	-16.0202
						529	Discovery	NR	TAM	0.3969	-12.1972	0.4117	-13.9576
						534	Discovery	R	TAM	0.3583	-12.9366	0.3804	-14.9085
						535	Discovery	NR	TAM	0.4661	-10.8691	0.463	-12.3973
						536	Discovery	R	TAM	0.3636	-12.8361	0.3894	-14.6366
						537	Discovery	NR	TAM	0.5124	-9.9816	0.4733	-12.0865
						538	Discovery	R	TAM	0.4506	-11.1672	0.4271	-13.4908
						539	Discovery	NR	TAM	0.5368	-9.5127	0.47	-12.1849
						540	Discovery	R	TAM	0.3835	-12.4531	0.38	-14.9201
						541	Discovery	NR	TAM	0.4968	-10.2805	0.4343	-13.2695
						544	Discovery	R	TAM	0.226	-15.4747	0.3146	-16.907
						545	Discovery	NR	TAM	0.578	-8.7232	0.4796	-11.8937
						546	Discovery	R	TAM	0.3366	-13.3529	0.3538	-15.7185
						547	Discovery	NR	TAM	0.446	-11.2542	0.4356	-13.2321
						548	Discovery	R	TAM	0.358	-12.9429	0.3366	-16.2412
						549	Discovery	NR	TAM	0.4103	-11.9392	0.3911	-14.5838
						550	Discovery	R	TAM	0.2908	-14.2314	0.3484	-15.8813
						551	Discovery	NR	TAM	0.4943	-10.3277	0.4555	-12.6271
						552	Discovery	R	TAM	0.4533	-11.1157	0.4427	-13.0152
						553	Discovery	NR	TAM	0.4291	-11.5787	0.4048	-14.1686
						556	Discovery	R	TAM	0.2938	-14.174	0.349	-15.8618
						557	Discovery	NR	TAM	0.5456	-9.3442	0.4713	-12.145
						558	Discovery	R	TAM	0.4694	-10.8066	0.3964	-14.4216
						559	Discovery	NR	TAM	0.3453	-13.1864	0.3831	-14.8274
						560	Discovery	R	TAM	0.3533	-13.0328	0.3732	-15.1281
						561	Discovery	NR	TAM	0.4844	-10.5183	0.453	-12.7031
						562	Discovery	R	TAM	0.3445	-13.2023	0.3416	-16.0892
						563	Discovery	NR	TAM	0.5126	-9.978	0.4585	-12.5367
						564	Discovery	R	TAM	0.3836	-12.4517	0.3281	-16.4975
						565	Discovery	NR	TAM	0.4288	-11.5843	0.3779	-14.9862
						568	Discovery	R	TAM	0.4015	-12.1095	0.3951	-14.4623
						569	Discovery	NR	TAM	0.4328	-11.5091	0.4323	-13.3316
						570	Discovery	R	TAM	0.4299	-11.5645	0.4015	-14.2673
						571	Discovery	NR	TAM	0.52	-9.8349	0.4577	-12.5585
						572	Discovery	R	TAM	0.2812	-14.4169	0.2855	-17.7937
						573	Discovery	NR	TAM	0.4787	-10.6278	0.4046	-14.1722
						574	Discovery	R	TAM	0.4447	-11.2807	0.4304	-13.3896
						575	Discovery	NR	TAM	0.602	-8.2622	0.5208	-10.6416
						576	Discovery	R	TAM	0.4179	-11.7935	0.3818	-14.8674
						577	Discovery	NR	TAM	0.6153	-8.0074	0.5183	-10.7173
						580	Discovery	R	TAM	0.3833	-12.4579	0.4008	-14.2896
						581	Discovery	NR	TAM	0.4306	-11.5508	0.4394	-13.1152
						582	Discovery	R	TAM	0.4195	-11.7642	0.3791	-14.9496
						583	Discovery	NR	TAM	0.46	-10.9858	0.4412	-13.0614
						586	Discovery	R	TAM	0.4019	-12.1009	0.3886	-14.6595
						587	Discovery	NR	TAM	0.5916	-8.4624	0.54	-10.0585
						588	Discovery	R	TAM	0.3458	-13.1774	0.3472	-15.919
						589	Discovery	NR	TAM	0.5562	-9.142	0.4692	-12.2097
						594	Discovery	R	TAM	0.396	-12.2133	0.4024	-14.2411
						595	Discovery	NR	TAM	0.5695	-8.8856	0.4893	-11.5994
						596	Discovery	R	TAM	0.4077	-11.9899	0.3853	-14.7614
						597	Discovery	NR	TAM	0.5005	-10.2088	0.4811	-11.848
						351	Discovery	NR	TAM	0.5276	-9.6898	0.4501	-12.7899
						805	Discovery	R	TAM	0.364	-12.8281	0.3426	-16.0583
						367	Discovery	NR	TAM	0.362	-12.8666	0.4034	-14.2086
						806	Discovery	R	TAM	0.4534	-11.113	0.3925	-14.5404
						377	Discovery	NR	TAM	0.4035	-12.0712	0.3992	-14.338
						807	Discovery	R	TAM	0.4759	-10.6808	0.418	-13.7649
						405	Discovery	NR	TAM	0.4045	-12.0521	0.3798	-14.9268
						808	Discovery	R	TAM	0.343	-13.2301	0.349	-15.8622
						427	Discovery	R	TAM	0.403	-12.0807	0.3605	-15.5141
						460	Discovery	NR	TAM	0.5616	-9.0367	0.457	-12.5811
						462	Discovery	NR	TAM	0.4992	-10.2341	0.4356	-13.2305
						469	Discovery	R	TAM	0.3998	-12.142	0.4144	-13.8745
						466	Discovery	NR	TAM	0.4609	-10.9697	0.4365	-13.2034
						809	Discovery	R	TAM	0.3643	-12.8226	0.4048	-14.1678
						486	Discovery	NR	TAM	0.5508	-9.2448	0.537	-10.1501
						810	Discovery	R	TAM	0.3135	-13.7961	0.3431	-16.0427
						493	Discovery	R	TAM	0.3345	-13.3933	0.3615	-15.4836
						811	Discovery	NR	TAM	0.5233	-9.7714	0.4629	-12.402
						507	Discovery	R	TAM	0.3584	-12.9364	0.3545	-15.6944
						525	Discovery	NR	TAM	0.5645	-8.9827	0.4423	-13.0263
						554	Discovery	R	TAM	0.3944	-12.2455	0.3901	-14.614
						815	Discovery	NR	TAM	0.5231	-9.7757	0.4874	-11.6584
						566	Discovery	R	TAM	0.399	-12.1571	0.4055	-14.1454
						816	Discovery	NR	TAM	0.5377	-9.4959	0.4391	-13.1243
						590	Discovery	R	TAM	0.4999	-10.2207	0.4371	-13.1866
						817	Discovery	NR	TAM	0.5527	-9.2091	0.4938	-11.463
						598	Discovery	R	TAM	0.4171	-11.8086	0.3839	-14.8014
						818	Discovery	NR	TAM	0.505	-10.123	0.4838	-11.7671
						600	Discovery	R	TAM	0.3905	-12.3195	0.3482	-15.8885
						819	Discovery	NR	TAM	0.5755	-8.7715	0.5046	-11.1331
						512	Discovery	R	TAM	0.3764	-12.5903	0.3688	-15.26
						1112	Discovery	NR	TAM	0.4599	-10.9879	0.4343	-13.2694
						604	Discovery	R	AI	0.3175	-13.721	0.3375	-16.2128
						605	Discovery	NR	AI	0.4569	-11.0458	0.4056	-14.1425
						606	Discovery	R	AI	0.4027	-12.0848	0.4179	-13.7699
						607	Discovery	NR	AI	0.4914	-10.3833	0.4517	-12.743
						608	Discovery	R	AI	0.3748	-12.6215	0.3548	-15.6874
						609	Discovery	NR	AI	0.5297	-9.6497	0.4428	-13.0127
						610	Discovery	R	AI	0.3727	-12.6605	0.3743	-15.0948
						611	Discovery	NR	AI	0.4826	-10.5529	0.4479	-12.8574
						612	Discovery	R	AI	0.4344	-11.4781	0.4285	-13.4459
						613	Discovery	NR	AI	0.2999	-14.058	0.3877	-14.6866
						614	Discovery	R	AI	0.4923	-10.3676	0.5033	-11.1729
						615	Discovery	NR	AI	0.297	-14.1139	0.3661	-15.3438
						616	Discovery	R	AI	0.2771	-14.4956	0.3125	-16.9727
						617	Discovery	NR	AI	0.374	-12.6356	0.3545	-15.6957
						618	Discovery	R	AI	0.4592	-11.001	0.4062	-14.1263
						620	Discovery	R	AI	0.4225	-11.705	0.4079	-14.0735
						621	Discovery	NR	AI	0.5138	-9.9546	0.4498	-12.8001
						622	Discovery	R	AI	0.3053	-13.9537	0.3569	-15.6217
						623	Discovery	NR	AI	0.3828	-12.4681	0.3799	-14.9227
						630	Discovery	R	AI	0.2754	-14.5277	0.3046	-17.2117
						631	Discovery	NR	AI	0.381	-12.5017	0.3878	-14.6839
						632	Discovery	R	AI	0.4122	-11.9043	0.4064	-14.118
						633	Discovery	NR	AI	0.4137	-11.8756	0.3793	-14.9435
						636	Discovery	R	AI	0.3762	-12.5945	0.3364	-16.2445
						637	Discovery	NR	AI	0.3529	-13.042	0.3928	-14.5309
						638	Discovery	R	AI	0.3031	-13.997	0.3544	-15.6996
						639	Discovery	NR	AI	0.4439	-11.2946	0.3902	-14.6114
						640	Discovery	R	AI	0.3037	-13.9858	0.3418	-16.0804
						641	Discovery	NR	AI	0.4742	-10.7148	0.4299	-13.4032
						642	Discovery	R	AI	0.4311	-11.5411	0.4185	-13.7498
						643	Discovery	NR	AI	0.2956	-14.1399	0.3372	-16.2211
						644	Discovery	R	AI	0.4372	-11.4236	0.3956	-14.4457
						645	Discovery	NR	AI	0.5841	-8.605	0.4845	-11.7438
						646	Discovery	R	AI	0.3449	-13.1941	0.3942	-14.4896
						647	Discovery	NR	AI	0.5178	-9.8771	0.4713	-12.1475
						650	Discovery	R	AI	0.3295	-13.4899	0.3515	-15.788
						651	Discovery	NR	AI	0.3537	-13.0257	0.3756	-15.0553
						654	Discovery	R	AI	0.4578	-11.0286	0.3938	-14.5008
						655	Discovery	NR	AI	0.361	-12.8862	0.4083	-14.0602
						656	Discovery	R	AI	0.3696	-12.7209	0.3823	-14.8515
						657	Discovery	NR	AI	0.3217	-13.6401	0.3594	-15.5456
						660	Discovery	R	AI	0.5634	-9.0026	0.4528	-12.7101
						661	Discovery	NR	AI	0.426	-11.6381	0.43	-13.4028
						664	Discovery	R	AI	0.252	-14.9772	0.2921	-17.5906
						665	Discovery	NR	AI	0.5007	-10.2049	0.3963	-14.425
						670	Discovery	R	AI	0.4429	-11.3155	0.3896	-14.628
						671	Discovery	NR	AI	0.3763	-12.5931	0.3929	-14.5304
						672	Discovery	R	AI	0.5561	-9.1426	0.4685	-12.2312
						673	Discovery	NR	AI	0.4351	-11.465	0.4163	-13.8164
						674	Discovery	R	AI	0.2179	-15.6307	0.2671	-18.3513
						675	Discovery	NR	AI	0.4894	-10.4219	0.3715	-15.1786
						676	Discovery	R	AI	0.3858	-12.4097	0.3729	-15.1377
						677	Discovery	NR	AI	0.6275	-7.774	0.5078	-11.0382
						678	Discovery	R	AI	0.4147	-11.8546	0.4312	-13.365
						679	Discovery	NR	AI	0.3655	-12.7989	0.3293	-16.461
						680	Discovery	R	AI	0.2777	-14.4843	0.3143	-16.9165
						681	Discovery	NR	AI	0.4881	-10.4478	0.4757	-12.0136
						682	Discovery	R	AI	0.3641	-12.8259	0.3726	-15.1466
						683	Discovery	NR	AI	0.4584	-11.017	0.4533	-12.6929
						688	Discovery	R	AI	0.3732	-12.651	0.3819	-14.8625
						689	Discovery	NR	AI	0.4702	-10.7903	0.4541	-12.6701
						692	Discovery	R	AI	0.314	-13.7864	0.3645	-15.392
						693	Discovery	NR	AI	0.5501	-9.2589	0.4649	-12.3404
						694	Discovery	R	AI	0.5529	-9.2044	0.4665	-12.2919
						695	Discovery	NR	AI	0.4146	-11.8565	0.408	-14.0702
						697	Discovery	NR	AI	0.6381	-7.5695	0.5246	-10.5257
						702	Discovery	R	AI	0.4299	-11.5643	0.4243	-13.5762
						703	Discovery	NR	AI	0.4199	-11.7562	0.4199	-13.7098
						708	Discovery	R	AI	0.3574	-12.9553	0.3655	-15.3625
						709	Discovery	NR	AI	0.53	-9.6438	0.4877	-11.6484
						710	Discovery	R	AI	0.443	-11.3123	0.4508	-12.77
						711	Discovery	NR	AI	0.4774	-10.6523	0.4407	-13.0751
						714	Discovery	R	AI	0.4023	-12.0941	0.406	-14.1307
						715	Discovery	NR	AI	0.5561	-9.1429	0.4923	-11.5069
						716	Discovery	R	AI	0.2762	-14.5131	0.3311	-16.4064
						717	Discovery	NR	AI	0.3746	-12.6248	0.352	-15.7729
						718	Discovery	R	AI	0.2947	-14.1578	0.3499	-15.8357
						719	Discovery	NR	AI	0.4522	-11.1366	0.4272	-13.4864
						726	Discovery	R	AI	0.4408	-11.3548	0.4235	-13.5997
						727	Discovery	NR	AI	0.3662	-12.7856	0.4064	-14.12
						728	Discovery	R	AI	0.5283	-9.6761	0.4687	-12.2261
						729	Discovery	NR	AI	0.3758	-12.6012	0.4172	-13.79
						730	Discovery	R	AI	0.3963	-12.2084	0.3817	-14.8701
						731	Discovery	NR	AI	0.4571	-11.0422	0.4253	-13.5438
						734	Discovery	R	AI	0.2938	-14.1741	0.3274	-16.5186
						735	Discovery	NR	AI	0.4589	-11.0077	0.4278	-13.4685
						736	Discovery	R	AI	0.4473	-11.2293	0.4346	-13.2619
						737	Discovery	NR	AI	0.5346	-9.5557	0.4399	-13.1011
						739	Discovery	R	AI	0.3388	-13.311	0.4057	-14.1394
						740	Discovery	NR	AI	0.5235	-9.7679	0.4737	-12.0746
						741	Discovery	R	AI	0.4672	-10.8481	0.4032	-14.2146
						742	Discovery	NR	AI	0.4942	-10.3298	0.4551	-12.6389
						743	Discovery	R	AI	0.245	-15.1117	0.2912	-17.6192
						744	Discovery	NR	AI	0.4241	-11.6743	0.3904	-14.6054
						745	Discovery	R	AI	0.4706	-10.7838	0.3907	-14.5958
						746	Discovery	NR	AI	0.4225	-11.706	0.4295	-13.4159
						747	Discovery	R	AI	0.2929	-14.1926	0.3598	-15.5333
						748	Discovery	NR	AI	0.2909	-14.2308	0.3801	-14.918
						751	Discovery	R	AI	0.3827	-12.4692	0.394	-14.4957
						752	Discovery	NR	AI	0.4906	-10.4003	0.431	-13.3701
						755	Discovery	R	AI	0.2943	-14.1644	0.3617	-15.4765
						756	Discovery	NR	AI	0.5376	-9.4984	0.5147	-10.8269
						763	Discovery	R	AI	0.3808	-12.5066	0.4199	-13.7073
						764	Discovery	NR	AI	0.4993	-10.2331	0.4469	-12.8864
						767	Discovery	R	AI	0.4886	-10.4376	0.4385	-13.1424
						768	Discovery	NR	AI	0.4741	-10.7168	0.4561	-12.607
						769	Discovery	R	AI	0.3789	-12.5414	0.3793	-14.9426
						770	Discovery	NR	AI	0.539	-9.4701	0.4634	-12.3871
						781	Discovery	R	AI	0.3963	-12.209	0.3802	-14.9148
						782	Discovery	NR	AI	0.274	-14.555	0.3479	-15.8963
						783	Discovery	R	AI	0.4314	-11.5344	0.3148	-16.9017
						784	Discovery	NR	AI	0.3654	-12.8019	0.4258	-13.5295
						799	Discovery	R	AI	0.3696	-12.72	0.3899	-14.6199
						800	Discovery	NR	AI	0.3377	-13.3327	0.3656	-15.359
						627	Discovery	NR	AI	0.4151	-11.8474	0.3898	-14.624
						822	Discovery	R	AI	0.3892	-12.3452	0.4205	-13.6902
						649	Discovery	NR	AI	0.3323	-13.4369	0.3897	-14.6265
						824	Discovery	R	AI	0.3552	-12.996	0.36	-15.5277
						662	Discovery	R	AI	0.4385	-11.3991	0.3798	-14.9273
						669	Discovery	NR	AI	0.4131	-11.8854	0.3924	-14.5435
						685	Discovery	NR	AI	0.2803	-14.4343	0.3422	-16.0687
						825	Discovery	R	AI	0.2483	-15.048	0.3119	-16.9912
						687	Discovery	NR	AI	0.4621	-10.9459	0.4052	-14.1563
						826	Discovery	R	AI	0.3363	-13.3594	0.3766	-15.0248
						691	Discovery	NR	AI	0.3366	-13.3539	0.338	-16.1972
						700	Discovery	R	AI	0.3627	-12.8538	0.3538	-15.7162
						704	Discovery	R	AI	0.4098	-11.9501	0.4086	-14.0525
						707	Discovery	NR	AI	0.4069	-12.0056	0.4109	-13.9808
						723	Discovery	NR	AI	0.5848	-8.5922	0.5096	-10.9825
						724	Discovery	R	AI	0.3362	-13.3618	0.3457	-15.9635
						754	Discovery	NR	AI	0.5489	-9.2807	0.472	-12.1254
						827	Discovery	R	AI	0.4344	-11.4779	0.412	-13.9484
						758	Discovery	NR	AI	0.4658	-10.8749	0.4042	-14.1855
						828	Discovery	R	AI	0.3786	-12.5473	0.386	-14.7383
						762	Discovery	NR	AI	0.3431	-13.2287	0.3589	-15.5609
						829	Discovery	R	AI	0.3845	-12.4349	0.3539	-15.7149
						771	Discovery	R	AI	0.5399	-9.4546	0.4343	-13.2698
						776	Discovery	NR	AI	0.5097	-10.034	0.4365	-13.2039
						773	Discovery	R	AI	0.3926	-12.2799	0.3987	-14.3524
						778	Discovery	NR	AI	0.4518	-11.1442	0.4746	-12.0452
						779	Discovery	R	AI	0.4329	-11.5067	0.4583	-12.5404
						786	Discovery	NR	AI	0.5535	-9.1932	0.5204	-10.6557
						790	Discovery	NR	AI	0.3538	-13.0229	0.4093	-14.0297
						830	Discovery	R	AI	0.3551	-12.9989	0.3772	-15.0056
						793	Discovery	R	AI	0.3877	-12.3732	0.3901	-14.6141
						831	Discovery	NR	AI	0.4287	-11.5865	0.4062	-14.1246
						629	Discovery	NR	AI	0.4566	-11.0522	0.3733	-15.1236
						634	Discovery	R	AI	0.2722	-14.5887	0.3662	-15.3397
						1306	Validation	R	TAM	0.4763	-10.6735	0.4127	-13.9264
						1308	Validation	R	TAM	0.5193	-9.8487	0.4584	-12.5385
						1309	Validation	R	TAM	0.4678	-10.8365	0.4141	-13.8832
						1310	Validation	R	TAM	0.4597	-10.9927	0.4204	-13.6945
						1313	Validation	R	TAM	0.3764	-12.5904	0.368	-15.2855
						1321	Validation	R	TAM	0.3697	-12.7182	0.4029	-14.2252
						1325	Validation	R	TAM	0.4449	-11.2771	0.4296	-13.4127
						1334	Validation	R	TAM	0.412	-11.9073	0.3736	-15.1165
						1335	Validation	R	TAM	0.3525	-13.0484	0.3542	-15.7043
						1338	Validation	R	TAM	0.3721	-12.6733	0.3734	-15.1226
						1339	Validation	R	TAM	0.6859	-6.6529	0.578	-8.9037
						1342	Validation	R	TAM	0.3872	-12.3825	0.392	-14.5566
						1345	Validation	R	TAM	0.4264	-11.6303	0.3874	-14.6975
						1348	Validation	R	TAM	0.3829	-12.4664	0.3814	-14.8785
						1351	Validation	R	TAM	0.4472	-11.2323	0.4245	-13.5673
						1353	Validation	R	TAM	0.4611	-10.9648	0.4188	-13.7404
						1355	Validation	R	TAM	0.3391	-13.3049	0.3744	-15.0912
						1364	Validation	R	TAM	0.4312	-11.5399	0.4353	-13.2391
						1368	Validation	R	TAM	0.4243	-11.6718	0.3944	-14.4843
						1371	Validation	R	TAM	0.4079	-11.9853	0.3866	-14.7206
						1388	Validation	R	TAM	0.3854	-12.4182	0.3681	-15.2813
						1391	Validation	R	TAM	0.3419	-13.2524	0.32	-16.7435
						1392	Validation	R	TAM	0.2848	-14.348	0.3099	-17.0525
						1395	Validation	R	TAM	0.3257	-13.5633	0.336	-16.2582
						1399	Validation	R	TAM	0.3733	-12.6497	0.358	-15.5882
						1401	Validation	R	TAM	0.1761	-16.4317	0.227	-19.5708
						1403	Validation	R	TAM	0.2743	-14.549	0.2875	-17.7321
						1410	Validation	R	TAM	0.4145	-11.8585	0.4027	-14.231
						1415	Validation	R	TAM	0.385	-12.4259	0.3962	-14.4282
						1424	Validation	R	TAM	0.2847	-14.349	0.3182	-16.8001
						1439	Validation	R	TAM	0.3073	-13.9164	0.2985	-17.399
						1445	Validation	R	TAM	0.3003	-14.0509	0.3662	-15.3414
						1450	Validation	R	TAM	0.309	-13.883	0.3	-17.352
						1461	Validation	R	TAM	0.2231	-15.531	0.3162	-16.8611
						1467	Validation	R	TAM	0.3451	-13.1913	0.3424	-16.0629
						1478	Validation	R	TAM	0.3888	-12.3516	0.3945	-14.4794
						1484	Validation	R	TAM	0.4776	-10.6481	0.4473	-12.8764
						1486	Validation	R	TAM	0.3579	-12.9452	0.3563	-15.6409
						1487	Validation	R	TAM	0.378	-12.5601	0.3396	-16.1476
						1490	Validation	R	TAM	0.3156	-13.7575	0.341	-16.1075
						1500	Validation	R	TAM	0.3526	-13.0469	0.3281	-16.4972
						1502	Validation	R	TAM	0.3565	-12.9721	0.3674	-15.3037
						1510	Validation	R	TAM	0.395	-12.2325	0.3996	-14.3262
						1513	Validation	R	TAM	0.5248	-9.7444	0.5023	-11.2032
						1514	Validation	R	TAM	0.4874	-10.4608	0.4761	-12.0017
						1516	Validation	R	TAM	0.3839	-12.4458	0.3588	-15.5648
						1517	Validation	R	TAM	0.4336	-11.4932	0.4011	-14.2786
						1520	Validation	R	TAM	0.5046	-10.1319	0.4078	-14.0751
						1534	Validation	R	TAM	0.3668	-12.7741	0.3675	-15.2996
						1541	Validation	R	TAM	0.3543	-13.0146	0.3547	-15.689
						1547	Validation	R	TAM	0.4884	-10.4425	0.4574	-12.5681
						1548	Validation	R	TAM	0.4062	-12.0186	0.3882	-14.6725
						1549	Validation	R	TAM	0.4833	-10.5402	0.4058	-14.1369
						1550	Validation	R	TAM	0.4559	-11.0648	0.3861	-14.7366
						400	Validation	R	TAM	0.3598	-12.9089	0.3548	-15.6879
						1553	Validation	R	TAM	0.4172	-11.8078	0.4033	-14.2122
						451	Validation	R	TAM	0.5123	-9.9836	0.4367	-13.1984
						530	Validation	R	TAM	0.377	-12.5785	0.3671	-15.3138
						503	Validation	R	TAM	0.3855	-12.4165	0.3625	-15.4517
						1315	Validation	NR	TAM	0.4371	-11.425	0.45	-12.7952
						1317	Validation	NR	TAM	0.5298	-9.6474	0.4626	-12.4109
						1320	Validation	NR	TAM	0.5896	-8.5011	0.4354	-13.2382
						1322	Validation	NR	TAM	0.5284	-9.6749	0.485	-11.7303
						1333	Validation	NR	TAM	0.4748	-10.7029	0.4433	-12.9978
						1344	Validation	NR	TAM	0.4313	-11.5372	0.3831	-14.8279
						1354	Validation	NR	TAM	0.5707	-8.863	0.5089	-11.0044
						1366	Validation	NR	TAM	0.4541	-11.1004	0.389	-14.6474
						1374	Validation	NR	TAM	0.5662	-8.9496	0.4741	-12.0607
						1376	Validation	NR	TAM	0.3334	-13.4158	0.291	-17.6249
						1387	Validation	NR	TAM	0.5962	-8.3745	0.5324	-10.2886
						1389	Validation	NR	TAM	0.5755	-8.7709	0.5221	-10.6014
						1393	Validation	NR	TAM	0.4943	-10.3284	0.427	-13.493
						1396	Validation	NR	TAM	0.4119	-11.9097	0.3695	-15.2414
						1398	Validation	NR	TAM	0.4655	-10.8806	0.4321	-13.3385
						1400	Validation	NR	TAM	0.5771	-8.7404	0.5334	-10.2596
						1402	Validation	NR	TAM	0.5956	-8.3859	0.4438	-12.9819
						1405	Validation	NR	TAM	0.4186	-11.7801	0.4026	-14.2343
						1407	Validation	NR	TAM	0.4937	-10.3404	0.4114	-13.966
						1413	Validation	NR	TAM	0.44	-11.3693	0.4116	-13.9614
						1414	Validation	NR	TAM	0.416	-11.8298	0.4166	-13.8088
						1416	Validation	NR	TAM	0.49	-10.4108	0.4072	-14.0955
						1419	Validation	NR	TAM	0.603	-8.2427	0.4984	-11.3221
						1426	Validation	NR	TAM	0.5793	-8.6977	0.4899	-11.5822
						1429	Validation	NR	TAM	0.4856	-10.496	0.4486	-12.8349
						1430	Validation	NR	TAM	0.4782	-10.637	0.4248	-13.5597
						1434	Validation	NR	TAM	0.5187	-9.8612	0.4717	-12.1358
						1435	Validation	NR	TAM	0.5007	-10.2067	0.4177	-13.7762
						1436	Validation	NR	TAM	0.6398	-7.5383	0.5175	-10.7417
						1440	Validation	NR	TAM	0.432	-11.5234	0.3837	-14.8075
						1441	Validation	NR	TAM	0.609	-8.129	0.4984	-11.3216
						1442	Validation	NR	TAM	0.4946	-10.3221	0.419	-13.736
						1443	Validation	NR	TAM	0.4524	-11.132	0.3917	-14.5667
						1447	Validation	NR	TAM	0.514	-9.9499	0.4516	-12.7439
						1458	Validation	NR	TAM	0.5813	-8.6606	0.4538	-12.6769
						1459	Validation	NR	TAM	0.4199	-11.7551	0.3963	-14.4264
						1464	Validation	NR	TAM	0.4657	-10.8778	0.423	-13.6141
						1468	Validation	NR	TAM	0.5413	-9.4263	0.4684	-12.2355
						1469	Validation	NR	TAM	0.4061	-12.0214	0.3683	-15.2779
						1476	Validation	NR	TAM	0.564	-8.9906	0.4631	-12.3955
						1477	Validation	NR	TAM	0.4704	-10.7875	0.4184	-13.7545
						1479	Validation	NR	TAM	0.5314	-9.6165	0.4817	-11.8292
						1480	Validation	NR	TAM	0.3202	-13.6681	0.3843	-14.7917
						1481	Validation	NR	TAM	0.4087	-11.9698	0.3914	-14.5755
						1483	Validation	NR	TAM	0.6413	-7.5091	0.5135	-10.8632
						1488	Validation	NR	TAM	0.6196	-7.9252	0.5327	-10.2795
						1489	Validation	NR	TAM	0.5485	-9.2885	0.4978	-11.3414
						1492	Validation	NR	TAM	0.4628	-10.9336	0.4333	-13.3018
						1495	Validation	NR	TAM	0.6258	-7.8061	0.4941	-11.4527
						1498	Validation	NR	TAM	0.6813	-6.7421	0.5569	-9.5443
						1501	Validation	NR	TAM	0.574	-8.8002	0.4868	-11.6753
						1512	Validation	NR	TAM	0.5356	-9.5371	0.4406	-13.0805
						1519	Validation	NR	TAM	0.5273	-9.6946	0.4456	-12.9288
						1524	Validation	NR	TAM	0.4528	-11.1253	0.4227	-13.6232
						1526	Validation	NR	TAM	0.3712	-12.6895	0.4142	-13.8817
						1527	Validation	NR	TAM	0.4983	-10.2528	0.4699	-12.1893
						1537	Validation	NR	TAM	0.418	-11.7914	0.4109	-13.9814
						1546	Validation	NR	TAM	0.4553	-11.0775	0.3701	-15.2204
						446	Validation	NR	TAM	0.3776	-12.5672	0.3887	-14.6563
						452	Validation	NR	TAM	0.4325	-11.5142	0.3887	-14.6552
						474	Validation	NR	TAM	0.5617	-9.0362	0.5119	-10.9138
						476	Validation	NR	TAM	0.4598	-10.9906	0.4356	-13.2307
						504	Validation	NR	TAM	0.4985	-10.2473	0.4399	-13.1007
						519	Validation	NR	TAM	0.2964	-14.1248	0.3136	-16.9373
						579	Validation	NR	TAM	0.5664	-8.9451	0.4482	-12.8475
						585	Validation	NR	TAM	0.5272	-9.698	0.4817	-11.8309
						1554	Validation	NR	TAM	0.466	-10.871	0.3979	-14.3781
						593	Validation	NR	TAM	0.5425	-9.4038	0.4581	-12.5463
						603	Validation	NR	TAM	0.4351	-11.4648	0.3988	-14.3506
						1311	Validation	R	AI	0.3301	-13.4791	0.338	-16.1964
						1314	Validation	R	AI	0.3537	-13.0259	0.3427	-16.0543
						1318	Validation	R	AI	0.5209	-9.8175	0.4401	-13.0961
						1319	Validation	R	AI	0.2707	-14.6181	0.3246	-16.6051
						1323	Validation	R	AI	0.4476	-11.2235	0.3753	-15.0625
						1326	Validation	R	AI	0.3075	-13.9128	0.3117	-16.9968
						1327	Validation	R	AI	0.303	-13.9975	0.3162	-16.8607
						1328	Validation	R	AI	0.2666	-14.6974	0.308	-17.1083
						1332	Validation	R	AI	0.4629	-10.9301	0.3945	-14.4813
						1337	Validation	R	AI	0.3925	-12.2808	0.3859	-14.7419
						1352	Validation	R	AI	0.4829	-10.5474	0.4179	-13.7699
						1359	Validation	R	AI	0.3323	-13.4356	0.3804	-14.9089
						1365	Validation	R	AI	0.3125	-13.8161	0.3349	-16.2915
						1369	Validation	R	AI	0.3744	-12.6294	0.3734	-15.1219
						1370	Validation	R	AI	0.4257	-11.6454	0.3808	-14.8979
						1372	Validation	R	AI	0.3582	-12.9396	0.3094	-17.0653
						1373	Validation	R	AI	0.5002	-10.2154	0.4139	-13.8901
						1382	Validation	R	AI	0.2652	-14.7238	0.3195	-16.7609
						1384	Validation	R	AI	0.4278	-11.6045	0.3795	-14.9363
						1406	Validation	R	AI	0.2959	-14.1336	0.3262	-16.5552
						1411	Validation	R	AI	0.3155	-13.7586	0.3161	-16.8635
						1420	Validation	R	AI	0.4619	-10.9495	0.4001	-14.3115
						1431	Validation	R	AI	0.3051	-13.9575	0.2866	-17.7599
						1451	Validation	R	AI	0.4	-12.1379	0.3561	-15.6459
						1453	Validation	R	AI	0.3555	-12.9905	0.3254	-16.58
						1465	Validation	R	AI	0.255	-14.919	0.2987	-17.3911
						1470	Validation	R	AI	0.3119	-13.8272	0.2871	-17.7454
						1471	Validation	R	AI	0.3863	-12.4005	0.3887	-14.6551
						1472	Validation	R	AI	0.3216	-13.6423	0.3755	-15.0586
						1474	Validation	R	AI	0.5454	-9.3483	0.4824	-11.809
						1482	Validation	R	AI	0.3817	-12.4888	0.4095	-14.025
						1493	Validation	R	AI	0.3348	-13.3889	0.2577	-18.6364
						1499	Validation	R	AI	0.4516	-11.1482	0.3906	-14.5992
						1505	Validation	R	AI	0.3971	-12.1931	0.3992	-14.3372
						1507	Validation	R	AI	0.4658	-10.8747	0.4368	-13.1961
						1511	Validation	R	AI	0.4685	-10.824	0.3867	-14.7164
						1522	Validation	R	AI	0.3458	-13.177	0.386	-14.7371
						1525	Validation	R	AI	0.4172	-11.8081	0.3429	-16.0495
						1529	Validation	R	AI	0.285	-14.343	0.3028	-17.2668
						1531	Validation	R	AI	0.4099	-11.9467	0.3345	-16.3022
						1532	Validation	R	AI	0.35	-13.0963	0.3669	-15.3196
						1542	Validation	R	AI	0.3617	-12.8715	0.3388	-16.1726
						624	Validation	R	AI	0.2704	-14.6241	0.2929	-17.5687
						652	Validation	R	AI	0.3702	-12.71	0.3417	-16.0845
						658	Validation	R	AI	0.2957	-14.1388	0.3093	-17.0681
						1556	Validation	R	AI	0.2632	-14.7627	0.2882	-17.7098
						720	Validation	R	AI	0.1996	-15.9823	0.27	-18.2635
						795	Validation	R	AI	0.47	-10.7938	0.396	-14.4341
						1307	Validation	NR	AI	0.4875	-10.4583	0.4203	-13.6959
						1324	Validation	NR	AI	0.4656	-10.8797	0.4104	-13.9973
						1330	Validation	NR	AI	0.4558	-11.0679	0.4622	-12.4223
						1340	Validation	NR	AI	0.4436	-11.3003	0.4322	-13.3333
						1341	Validation	NR	AI	0.5658	-8.9575	0.4818	-11.8282
						1350	Validation	NR	AI	0.4586	-11.0138	0.404	-14.1903
						1356	Validation	NR	AI	0.4272	-11.6166	0.4338	-13.2869
						1357	Validation	NR	AI	0.551	-9.2417	0.4575	-12.5651
						1358	Validation	NR	AI	0.4687	-10.8199	0.4093	-14.0296
						1360	Validation	NR	AI	0.3725	-12.6645	0.2827	-17.8772
						1361	Validation	NR	AI	0.4074	-11.9952	0.3985	-14.3592
						1363	Validation	NR	AI	0.4404	-11.362	0.4179	-13.7684
						1375	Validation	NR	AI	0.4659	-10.873	0.4341	-13.2767
						1378	Validation	NR	AI	0.4093	-11.9595	0.4071	-14.0967
						1379	Validation	NR	AI	0.5476	-9.307	0.4656	-12.3182
						1380	Validation	NR	AI	0.3847	-12.4309	0.3798	-14.9257
						1385	Validation	NR	AI	0.4837	-10.5311	0.4699	-12.1884
						1386	Validation	NR	AI	0.5721	-8.8354	0.5132	-10.8734
						1409	Validation	NR	AI	0.3685	-12.7413	0.3784	-14.9684
						1418	Validation	NR	AI	0.4203	-11.7482	0.388	-14.6787
						1422	Validation	NR	AI	0.2893	-14.261	0.3502	-15.8253
						1437	Validation	NR	AI	0.562	-9.0295	0.4376	-13.1717
						1448	Validation	NR	AI	0.465	-10.8899	0.431	-13.3712
						1455	Validation	NR	AI	0.5043	-10.1361	0.4639	-12.3715
						1460	Validation	NR	AI	0.4581	-11.0238	0.4354	-13.2388
						1466	Validation	NR	AI	0.4545	-11.0912	0.4413	-13.0589
						1509	Validation	NR	AI	0.4964	-10.2877	0.4815	-11.8357
						1515	Validation	NR	AI	0.3688	-12.7365	0.3989	-14.3464
						1518	Validation	NR	AI	0.2728	-14.5771	0.2906	-17.6389
						1521	Validation	NR	AI	0.5509	-9.2423	0.4446	-12.9583
						1533	Validation	NR	AI	0.5443	-9.3691	0.4751	-12.0311
						1536	Validation	NR	AI	0.5113	-10.0021	0.428	-13.4625
						1540	Validation	NR	AI	0.3665	-12.7803	0.3652	-15.3714
						1543	Validation	NR	AI	0.3337	-13.4092	0.3654	-15.3661
						1545	Validation	NR	AI	0.4318	-11.5279	0.4125	-13.9346
						1551	Validation	NR	AI	0.4739	-10.7195	0.4175	-13.7809
						1552	Validation	NR	AI	0.3604	-12.8981	0.3718	-15.1697
						760	Validation	NR	AI	0.5139	-9.952	0.4484	-12.8426
						788	Validation	NR	AI	0.4427	-11.3192	0.4393	-13.1189
						798	Validation	NR	AI	0.3251	-13.5737	0.3352	-16.2815
						1558	Validation	NR	AI	0.4205	-11.744	0.4304	-13.3898
						228	Validation2	R	TAM	NA	NA	0.368788	-15.2617
						286	Validation2	R	TAM	NA	NA	0.409737	-14.0173
						328	Validation2	R	TAM	NA	NA	0.321186	-16.7082
						847	Validation2	R	TAM	NA	NA	0.361944	-15.4696
						849	Validation2	R	TAM	NA	NA	0.290158	-17.6511
						868	Validation2	R	TAM	NA	NA	0.3534	-15.7293
						871	Validation2	R	TAM	NA	NA	0.35711	-15.6165
						875	Validation2	R	TAM	NA	NA	0.392961	-14.5271
						895	Validation2	R	TAM	NA	NA	0.339661	-16.1468
						896	Validation2	R	TAM	NA	NA	0.344016	-16.0145
						902	Validation2	R	TAM	NA	NA	0.357929	-15.5917
						909	Validation2	R	TAM	NA	NA	0.313911	-16.9293
						915	Validation2	R	TAM	NA	NA	0.278002	-18.0205
						921	Validation2	R	TAM	NA	NA	0.310646	-17.0286
						926	Validation2	R	TAM	NA	NA	0.451331	-12.7533
						934	Validation2	R	TAM	NA	NA	0.435665	-13.2294
						936	Validation2	R	TAM	NA	NA	0.358494	-15.5745
						938	Validation2	R	TAM	NA	NA	0.355945	-15.652
						941	Validation2	R	TAM	NA	NA	0.332271	-16.3714
						945	Validation2	R	TAM	NA	NA	0.385143	-14.7647
						964	Validation2	R	TAM	NA	NA	0.289604	-17.668
						968	Validation2	R	TAM	NA	NA	0.336179	-16.2526
						969	Validation2	R	TAM	NA	NA	0.374484	-15.0886
						970	Validation2	R	TAM	NA	NA	0.351517	-15.7865
						973	Validation2	R	TAM	NA	NA	0.311283	-17.0092
						974	Validation2	R	TAM	NA	NA	0.422478	-13.6301
						982	Validation2	R	TAM	NA	NA	0.442386	-13.0251
						996	Validation2	R	TAM	NA	NA	0.329952	-16.4418
						1002	Validation2	R	TAM	NA	NA	0.454158	-12.6674
						1014	Validation2	R	TAM	NA	NA	0.377363	-15.0011
						1028	Validation2	R	TAM	NA	NA	0.399746	-14.3209
						1048	Validation2	R	TAM	NA	NA	0.345441	-15.9712
						1049	Validation2	R	TAM	NA	NA	0.431682	-13.3504
						1055	Validation2	R	TAM	NA	NA	0.315547	-16.8796
						1065	Validation2	R	TAM	NA	NA	0.432206	-13.3345
						1077	Validation2	R	TAM	NA	NA	0.356514	-15.6347
						1091	Validation2	R	TAM	NA	NA	0.350069	-15.8305
						1093	Validation2	R	TAM	NA	NA	0.378033	-14.9807
						1097	Validation2	R	TAM	NA	NA	0.391348	-14.5761
						1111	Validation2	R	TAM	NA	NA	0.357212	-15.6135
						1141	Validation2	R	TAM	NA	NA	0.355246	-15.6732
						1148	Validation2	R	TAM	NA	NA	0.333476	-16.3348
						1150	Validation2	R	TAM	NA	NA	0.482553	-11.8045
						1151	Validation2	R	TAM	NA	NA	0.377626	-14.9931
						1159	Validation2	R	TAM	NA	NA	0.382212	-14.8537
						1161	Validation2	R	TAM	NA	NA	0.3942	-14.4894
						1170	Validation2	R	TAM	NA	NA	0.392993	-14.5261
						1176	Validation2	R	TAM	NA	NA	0.315955	-16.8672
						1189	Validation2	R	TAM	NA	NA	0.395059	-14.4633
						1193	Validation2	R	TAM	NA	NA	0.413285	-13.9095
						1211	Validation2	R	TAM	NA	NA	0.418368	-13.755
						221	Validation2	NR	TAM	NA	NA	0.456252	-12.6038
						255	Validation2	NR	TAM	NA	NA	0.416395	-13.815
						300	Validation2	NR	TAM	NA	NA	0.405187	-14.1556
						312	Validation2	NR	TAM	NA	NA	0.458415	-12.538
						323	Validation2	NR	TAM	NA	NA	0.532651	-10.2821
						99	Validation2	NR	TAM	NA	NA	0.514156	-10.8441
						92	Validation2	NR	TAM	NA	NA	0.35656	-15.6333
						894	Validation2	NR	TAM	NA	NA	0.493603	-11.4687
						905	Validation2	NR	TAM	NA	NA	0.398398	-14.3619
						1006	Validation2	NR	TAM	NA	NA	0.425957	-13.5244
						1010	Validation2	NR	TAM	NA	NA	0.435894	-13.2224
						1023	Validation2	NR	TAM	NA	NA	0.542291	-9.98914
						1030	Validation2	NR	TAM	NA	NA	0.423232	-13.6072
						1063	Validation2	NR	TAM	NA	NA	0.461602	-12.4412
						1087	Validation2	NR	TAM	NA	NA	0.482591	-11.8033
						1096	Validation2	NR	TAM	NA	NA	0.544054	-9.93556
						1105	Validation2	NR	TAM	NA	NA	0.490821	-11.5532
						1194	Validation2	NR	TAM	NA	NA	0.377768	-14.9888
						154	Validation2	R	AI	NA	NA	0.297538	-17.4269
						158	Validation2	R	AI	NA	NA	0.370392	-15.2129
						165	Validation2	R	AI	NA	NA	0.344535	-15.9987
						166	Validation2	R	AI	NA	NA	0.344706	-15.9935
						176	Validation2	R	AI	NA	NA	0.326338	-16.5517
						180	Validation2	R	AI	NA	NA	0.428115	-13.4588
						198	Validation2	R	AI	NA	NA	0.311662	-16.9977
						200	Validation2	R	AI	NA	NA	0.319582	-16.757
						205	Validation2	R	AI	NA	NA	0.37155	-15.1778
						210	Validation2	R	AI	NA	NA	0.363916	-15.4097
						214	Validation2	R	AI	NA	NA	0.339676	-16.1464
						217	Validation2	R	AI	NA	NA	0.364114	-15.4037
						224	Validation2	R	AI	NA	NA	0.407727	-14.0784
						244	Validation2	R	AI	NA	NA	0.527393	-10.4419
						256	Validation2	R	AI	NA	NA	0.338292	-16.1884
						269	Validation2	R	AI	NA	NA	0.372584	-15.1463
						282	Validation2	R	AI	NA	NA	0.389856	-14.6215
						289	Validation2	R	AI	NA	NA	0.326753	-16.5391
						296	Validation2	R	AI	NA	NA	0.423672	-13.5938
						305	Validation2	R	AI	NA	NA	0.317702	-16.8141
						307	Validation2	R	AI	NA	NA	0.386963	-14.7094
						340	Validation2	R	AI	NA	NA	0.347545	-15.9072
						133	Validation2	R	AI	NA	NA	0.30868	-17.0883
						130	Validation2	R	AI	NA	NA	0.346115	-15.9507
						107	Validation2	R	AI	NA	NA	0.378581	-14.9641
						106	Validation2	R	AI	NA	NA	0.33435	-16.3082
						104	Validation2	R	AI	NA	NA	0.342743	-16.0532
						94	Validation2	R	AI	NA	NA	0.336888	-16.2311
						93	Validation2	R	AI	NA	NA	0.307389	-17.1275
						88	Validation2	R	AI	NA	NA	0.452354	-12.7222
						87	Validation2	R	AI	NA	NA	0.354699	-15.6898
						84	Validation2	R	AI	NA	NA	0.408541	-14.0536
						81	Validation2	R	AI	NA	NA	0.387689	-14.6873
						79	Validation2	R	AI	NA	NA	0.333619	-16.3304
						77	Validation2	R	AI	NA	NA	0.391739	-14.5642
						76	Validation2	R	AI	NA	NA	0.345814	-15.9598
						72	Validation2	R	AI	NA	NA	0.382698	-14.839
						841	Validation2	R	AI	NA	NA	0.378765	-14.9585
						844	Validation2	R	AI	NA	NA	0.440621	-13.0788
						850	Validation2	R	AI	NA	NA	0.389012	-14.6471
						864	Validation2	R	AI	NA	NA	0.358472	-15.5752
						867	Validation2	R	AI	NA	NA	0.314192	-16.9208
						884	Validation2	R	AI	NA	NA	0.300229	-17.3451
						885	Validation2	R	AI	NA	NA	0.33072	-16.4185
						890	Validation2	R	AI	NA	NA	0.352076	-15.7695
						891	Validation2	R	AI	NA	NA	0.307396	-17.1273
						901	Validation2	R	AI	NA	NA	0.308323	-17.0991
						910	Validation2	R	AI	NA	NA	0.355589	-15.6628
						911	Validation2	R	AI	NA	NA	0.401607	-14.2643
						913	Validation2	R	AI	NA	NA	0.371954	-15.1655
						918	Validation2	R	AI	NA	NA	0.426161	-13.5182
						925	Validation2	R	AI	NA	NA	0.275903	-18.0843
						932	Validation2	R	AI	NA	NA	0.393822	-14.5009
						935	Validation2	R	AI	NA	NA	0.288271	-17.7085
						949	Validation2	R	AI	NA	NA	0.302961	-17.2621
						952	Validation2	R	AI	NA	NA	0.307196	-17.1334
						960	Validation2	R	AI	NA	NA	0.368325	-15.2757
						963	Validation2	R	AI	NA	NA	0.322668	-16.6632
						978	Validation2	R	AI	NA	NA	0.300557	-17.3351
						980	Validation2	R	AI	NA	NA	0.263488	-18.4616
						997	Validation2	R	AI	NA	NA	0.292313	-17.5857
						1000	Validation2	R	AI	NA	NA	0.342726	-16.0537
						1015	Validation2	R	AI	NA	NA	0.37727	-15.0039
						1017	Validation2	R	AI	NA	NA	0.513327	-10.8693
						1019	Validation2	R	AI	NA	NA	0.305234	-17.193
						1027	Validation2	R	AI	NA	NA	0.414025	-13.887
						1029	Validation2	R	AI	NA	NA	0.394346	-14.485
						1034	Validation2	R	AI	NA	NA	0.401249	-14.2752
						1053	Validation2	R	AI	NA	NA	0.25998	-18.5682
						1060	Validation2	R	AI	NA	NA	0.432714	-13.319
						1061	Validation2	R	AI	NA	NA	0.294059	-17.5326
						1064	Validation2	R	AI	NA	NA	0.47804	-11.9416
						1066	Validation2	R	AI	NA	NA	0.271277	-18.2249
						1069	Validation2	R	AI	NA	NA	0.26203	-18.5059
						1074	Validation2	R	AI	NA	NA	0.342082	-16.0732
						1078	Validation2	R	AI	NA	NA	0.37874	-14.9593
						1079	Validation2	R	AI	NA	NA	0.348251	-15.8858
						1088	Validation2	R	AI	NA	NA	0.285534	-17.7917
						1089	Validation2	R	AI	NA	NA	0.311932	-16.9895
						1092	Validation2	R	AI	NA	NA	0.492398	-11.5053
						1110	Validation2	R	AI	NA	NA	0.395854	-14.4392
						1140	Validation2	R	AI	NA	NA	0.363147	-15.4331
						1146	Validation2	R	AI	NA	NA	0.3848	-14.7751
						1157	Validation2	R	AI	NA	NA	0.328818	-16.4763
						1162	Validation2	R	AI	NA	NA	0.359801	-15.5348
						1166	Validation2	R	AI	NA	NA	0.3813	-14.8814
						1167	Validation2	R	AI	NA	NA	0.366153	-15.3418
						1195	Validation2	R	AI	NA	NA	0.368057	-15.2839
						1198	Validation2	R	AI	NA	NA	0.441465	-13.0531
						1200	Validation2	R	AI	NA	NA	0.311425	-17.0049
						1203	Validation2	R	AI	NA	NA	0.371053	-15.1929
						1209	Validation2	R	AI	NA	NA	0.351388	-15.7904
						78	Validation2	NR	AI	NA	NA	0.40732	-14.0907
						858	Validation2	NR	AI	NA	NA	0.503625	-11.1641
						907	Validation2	NR	AI	NA	NA	0.379456	-14.9375
						924	Validation2	NR	AI	NA	NA	0.393027	-14.5251
						946	Validation2	NR	AI	NA	NA	0.462765	-12.4058
						1013	Validation2	NR	AI	NA	NA	0.457896	-12.5538
						1039	Validation2	NR	AI	NA	NA	0.413342	-13.9078
						1044	Validation2	NR	AI	NA	NA	0.477954	-11.9442
						1046	Validation2	NR	AI	NA	NA	0.465546	-12.3213
						1051	Validation2	NR	AI	NA	NA	0.45448	-12.6576
						1072	Validation2	NR	AI	NA	NA	0.39291	-14.5286
						1084	Validation2	NR	AI	NA	NA	0.419688	-13.7149
						1094	Validation2	NR	AI	NA	NA	0.35969	-15.5382
						1101	Validation2	NR	AI	NA	NA	0.422288	-13.6359
						1135	Validation2	NR	AI	NA	NA	0.426864	-13.4968

## Sheet: Tab6. PERCI AI models
PERCI_AI_Features	PERCI_AI_Coefficients		PERCI_AI_450k_Features	PERCI_AI_450k_Coefficients		Sample_ID	Cohort	NR_R	Treatment	PERCI_AI (scaled)	PERCI_AI (raw)	PERCI_AI_450k (scaled)	PERCI_AI_450k (raw)
cg19664945	2.0124		cg13063274	2.0681		352	Discovery	R	TAM	0.4004	1.7123	0.3685	1.3714
cg27383418	0.857624		cg04569837	1.103		353	Discovery	NR	TAM	0.4293	2.9656	0.3983	2.6819
cg05449158	0.905962		cg08415853	1.696		354	Discovery	R	TAM	0.3351	-1.1188	0.2842	-2.3403
cg13792714	1.95116		cg23436042	-3.1293		355	Discovery	NR	TAM	0.5453	7.9903	0.4448	4.7261
cg02518222	0.758008		cg04113075	1.3637		356	Discovery	R	TAM	0.3244	-1.5819	0.2986	-1.7042
cg04569837	1.33045		cg06145435	1.4871		357	Discovery	NR	TAM	0.4724	4.8325	0.3921	2.4091
cg08415853	1.18492		cg06936290	-1.9559		358	Discovery	R	TAM	0.3463	-0.6322	0.3801	1.8797
cg06145435	1.95698		cg04526361	-1.0229		359	Discovery	NR	TAM	0.4024	1.7992	0.3684	1.363
cg06936290	-3.64576		cg01129958	4.6164		360	Discovery	R	TAM	0.3717	0.4679	0.3286	-0.3861
cg03157027	1.49018		cg03157027	1.071		361	Discovery	NR	TAM	0.4919	5.6774	0.4299	4.0695
cg10077978	-2.38701		cg14096855	-1.8389		362	Discovery	R	TAM	0.3287	-1.3949	0.3582	0.9172
cg06572849	7.31033		cg20143092	1.6451		363	Discovery	NR	TAM	0.4078	2.034	0.3999	2.7515
cg18922524	0.352675		cg06572849	4.4648		364	Discovery	R	TAM	0.3463	-0.6295	0.3047	-1.4371
cg05202221	4.38165		cg21490635	6.0204		365	Discovery	NR	TAM	0.4412	3.4801	0.3869	2.177
cg01413790	1.36574		cg18922524	1.2398		368	Discovery	R	TAM	0.3568	-0.1766	0.3363	-0.048
cg07187576	-4.23954		cg16616587	-2.5704		369	Discovery	NR	TAM	0.4635	4.4442	0.4239	3.8071
cg12007356	2.40761		cg21477717	2.4447		370	Discovery	R	TAM	0.3515	-0.4066	0.2864	-2.2408
ESR1	2.29013		cg01413790	1.4437		371	Discovery	NR	TAM	0.3614	0.0215	0.3228	-0.6407
FGFR2	1.81164		cg10564498	2.8068		372	Discovery	R	TAM	0.3466	-0.6172	0.3313	-0.2667
TP53	0.684355		Age	-0.0816		373	Discovery	NR	TAM	0.4303	3.008	0.4023	2.8565
Age	-0.0619772					374	Discovery	R	TAM	0.4372	3.3081	0.3772	1.7532
Epithelial cells	0.0171002					375	Discovery	NR	TAM	0.4822	5.2557	0.4052	2.9818
Endothelial cells	-0.197823					378	Discovery	R	TAM	0.4096	2.1111	0.3571	0.8671
Tumor epithelial cells	0.0163361					379	Discovery	NR	TAM	0.3818	0.906	0.3796	1.8571
Immune cells	-0.0556316					380	Discovery	R	TAM	0.36	-0.039	0.3559	0.8155
						381	Discovery	NR	TAM	0.3319	-1.257	0.3752	1.6627
						384	Discovery	R	TAM	0.3581	-0.1185	0.3419	0.1993
						385	Discovery	NR	TAM	0.3723	0.4942	0.3802	1.8831
						388	Discovery	R	TAM	0.4862	5.4308	0.416	3.4574
						389	Discovery	NR	TAM	0.4354	3.2296	0.3838	2.0445
						390	Discovery	R	TAM	0.3896	1.2453	0.3314	-0.2641
						391	Discovery	NR	TAM	0.4937	5.7529	0.381	1.92
						392	Discovery	R	TAM	0.3755	0.6344	0.3619	1.0775
						393	Discovery	NR	TAM	0.6054	10.5942	0.4751	6.0604
						394	Discovery	R	TAM	0.2869	-3.2065	0.3092	-1.2382
						395	Discovery	NR	TAM	0.5315	7.3926	0.3884	2.2432
						396	Discovery	R	TAM	0.4709	4.767	0.3955	2.5578
						397	Discovery	NR	TAM	0.4504	3.8794	0.3951	2.5412
						398	Discovery	R	TAM	0.5965	10.2091	0.4116	3.267
						399	Discovery	NR	TAM	0.4066	1.9829	0.3748	1.6455
						402	Discovery	R	TAM	0.277	-3.6334	0.3759	1.6964
						403	Discovery	NR	TAM	0.4569	4.1593	0.4495	4.9324
						406	Discovery	R	TAM	0.4127	2.2453	0.353	0.6896
						407	Discovery	NR	TAM	0.4522	3.9582	0.4076	3.0876
						408	Discovery	R	TAM	0.3839	0.9969	0.3557	0.8045
						409	Discovery	NR	TAM	0.4558	4.1144	0.4355	4.3165
						410	Discovery	R	TAM	0.3234	-1.6246	0.3299	-0.3277
						411	Discovery	NR	TAM	0.3738	0.5588	0.3238	-0.5989
						412	Discovery	R	TAM	0.3225	-1.6608	0.3649	1.2115
						413	Discovery	NR	TAM	0.3871	1.1363	0.3868	2.1729
						414	Discovery	R	TAM	0.3468	-0.6081	0.3495	0.5337
						415	Discovery	NR	TAM	0.4556	4.1025	0.3757	1.6862
						416	Discovery	R	TAM	0.4783	5.0893	0.4191	3.5967
						417	Discovery	NR	TAM	0.501	6.0702	0.3989	2.7052
						418	Discovery	R	TAM	0.4919	5.6745	0.3875	2.2065
						419	Discovery	NR	TAM	0.5177	6.7961	0.392	2.4021
						420	Discovery	R	TAM	0.5156	6.7036	0.4274	3.9586
						421	Discovery	NR	TAM	0.465	4.5119	0.4097	3.1826
						422	Discovery	R	TAM	0.3384	-0.9756	0.348	0.4675
						423	Discovery	NR	TAM	0.4699	4.7239	0.3883	2.2423
						424	Discovery	R	TAM	0.3866	1.1138	0.3722	1.5301
						425	Discovery	NR	TAM	0.3853	1.057	0.3862	2.147
						429	Discovery	R	TAM	0.4537	4.021	0.3738	1.6036
						430	Discovery	NR	TAM	0.3732	0.5361	0.3607	1.0268
						431	Discovery	R	TAM	0.3309	-1.3006	0.2974	-1.7579
						432	Discovery	NR	TAM	0.4642	4.4775	0.3997	2.7425
						433	Discovery	R	TAM	0.374	0.5702	0.3837	2.0381
						434	Discovery	NR	TAM	0.4458	3.6784	0.4036	2.9155
						435	Discovery	R	TAM	0.4248	2.7684	0.3864	2.1552
						436	Discovery	NR	TAM	0.3738	0.5605	0.3853	2.1069
						437	Discovery	R	TAM	0.4127	2.2452	0.3737	1.5978
						438	Discovery	NR	TAM	0.3724	0.4985	0.3352	-0.0938
						439	Discovery	R	TAM	0.3367	-1.0462	0.3213	-0.7072
						440	Discovery	NR	TAM	0.434	3.1693	0.4129	3.3212
						441	Discovery	R	TAM	0.4321	3.0848	0.4314	4.1358
						442	Discovery	NR	TAM	0.452	3.9488	0.3976	2.6482
						443	Discovery	R	TAM	0.4056	1.937	0.4006	2.7811
						444	Discovery	NR	TAM	0.4159	2.3836	0.3632	1.1358
						447	Discovery	R	TAM	0.4778	5.0664	0.4268	3.9332
						448	Discovery	NR	TAM	0.41	2.1303	0.3718	1.5135
						449	Discovery	R	TAM	0.38	0.8303	0.3431	0.252
						450	Discovery	NR	TAM	0.3823	0.9297	0.367	1.3042
						453	Discovery	R	TAM	0.3887	1.2076	0.3475	0.4476
						454	Discovery	NR	TAM	0.4343	3.1792	0.3701	1.441
						455	Discovery	R	TAM	0.3345	-1.141	0.3665	1.2804
						456	Discovery	NR	TAM	0.4751	4.9507	0.4099	3.1912
						458	Discovery	NR	TAM	0.4322	3.0895	0.3408	0.1529
						463	Discovery	R	TAM	0.3928	1.3811	0.3563	0.8317
						464	Discovery	NR	TAM	0.5039	6.1977	0.4061	3.0241
						467	Discovery	R	TAM	0.4212	2.6136	0.4211	3.6828
						468	Discovery	NR	TAM	0.4382	3.3482	0.3737	1.5997
						471	Discovery	R	TAM	0.361	0.0056	0.3236	-0.6062
						472	Discovery	NR	TAM	0.4061	1.9611	0.3843	2.0658
						477	Discovery	R	TAM	0.4631	4.4309	0.3883	2.2401
						478	Discovery	NR	TAM	0.4656	4.5374	0.4055	2.995
						479	Discovery	R	TAM	0.3513	-0.4156	0.3377	0.0139
						480	Discovery	NR	TAM	0.3734	0.5426	0.3662	1.27
						481	Discovery	R	TAM	0.361	0.0062	0.3216	-0.693
						482	Discovery	NR	TAM	0.3859	1.0857	0.3886	2.2544
						483	Discovery	R	TAM	0.4243	2.7494	0.3953	2.5482
						484	Discovery	NR	TAM	0.4508	3.8947	0.3883	2.2399
						487	Discovery	R	TAM	0.3986	1.6356	0.4083	3.1212
						488	Discovery	NR	TAM	0.4495	3.8415	0.3687	1.3767
						497	Discovery	R	TAM	0.4008	1.7307	0.3847	2.0817
						498	Discovery	NR	TAM	0.4691	4.6901	0.4386	4.4514
						499	Discovery	R	TAM	0.4084	2.0608	0.3815	1.9428
						500	Discovery	NR	TAM	0.3164	-1.9287	0.2827	-2.4064
						501	Discovery	R	TAM	0.4715	4.7929	0.4111	3.243
						502	Discovery	NR	TAM	0.3516	-0.4007	0.2785	-2.5905
						505	Discovery	R	TAM	0.3382	-0.9822	0.4079	3.1013
						506	Discovery	NR	TAM	0.4126	2.2403	0.3624	1.1008
						801	Discovery	R	TAM	0.4566	4.1457	0.4161	3.4632
						802	Discovery	NR	TAM	0.5264	7.1724	0.4571	5.2677
						509	Discovery	R	TAM	0.4302	3.0056	0.3704	1.4525
						510	Discovery	NR	TAM	0.4902	5.6019	0.4413	4.5714
						514	Discovery	R	TAM	0.454	4.0333	0.3416	0.1853
						515	Discovery	NR	TAM	0.5639	8.7954	0.4194	3.6091
						516	Discovery	R	TAM	0.4807	5.1923	0.4433	4.6607
						517	Discovery	NR	TAM	0.3979	1.6043	0.3673	1.3175
						520	Discovery	R	TAM	0.357	-0.1684	0.352	0.6425
						521	Discovery	NR	TAM	0.4146	2.3255	0.347	0.4218
						522	Discovery	R	TAM	0.3847	1.0328	0.3874	2.1995
						523	Discovery	NR	TAM	0.4097	2.116	0.3509	0.5946
						526	Discovery	R	TAM	0.3455	-0.6649	0.3332	-0.1853
						527	Discovery	NR	TAM	0.4728	4.8504	0.4045	2.9534
						528	Discovery	R	TAM	0.3848	1.0346	0.368	1.3468
						529	Discovery	NR	TAM	0.4375	3.3189	0.4314	4.1349
						534	Discovery	R	TAM	0.36	-0.0398	0.3553	0.7875
						535	Discovery	NR	TAM	0.4096	2.1131	0.4217	3.7075
						536	Discovery	R	TAM	0.5044	6.2165	0.3794	1.8501
						537	Discovery	NR	TAM	0.4363	3.2663	0.3562	0.8273
						538	Discovery	R	TAM	0.4224	2.6637	0.3916	2.3876
						539	Discovery	NR	TAM	0.4631	4.4292	0.4141	3.3758
						540	Discovery	R	TAM	0.3172	-1.8939	0.3227	-0.6434
						541	Discovery	NR	TAM	0.4618	4.3709	0.3852	2.1046
						544	Discovery	R	TAM	0.3103	-2.1926	0.339	0.0727
						545	Discovery	NR	TAM	0.3808	0.8635	0.3393	0.0838
						546	Discovery	R	TAM	0.3789	0.7827	0.3309	-0.285
						547	Discovery	NR	TAM	0.3725	0.5036	0.3526	0.669
						548	Discovery	R	TAM	0.3766	0.6833	0.3754	1.6747
						549	Discovery	NR	TAM	0.4402	3.4381	0.4061	3.0222
						550	Discovery	R	TAM	0.4914	5.6564	0.3909	2.3558
						551	Discovery	NR	TAM	0.4903	5.6072	0.4278	3.9764
						552	Discovery	R	TAM	0.4711	4.7735	0.3528	0.6776
						553	Discovery	NR	TAM	0.488	5.5081	0.4151	3.418
						556	Discovery	R	TAM	0.4301	3.0011	0.3878	2.2189
						557	Discovery	NR	TAM	0.3793	0.7994	0.3341	-0.1454
						558	Discovery	R	TAM	0.4038	1.8617	0.3711	1.4855
						559	Discovery	NR	TAM	0.3912	1.3139	0.3417	0.1893
						560	Discovery	R	TAM	0.3239	-1.6004	0.3123	-1.1046
						561	Discovery	NR	TAM	0.4829	5.2877	0.3749	1.6497
						562	Discovery	R	TAM	0.4142	2.3094	0.3517	0.6316
						563	Discovery	NR	TAM	0.3829	0.953	0.3751	1.6609
						564	Discovery	R	TAM	0.3979	1.6029	0.3586	0.9325
						565	Discovery	NR	TAM	0.4974	5.9152	0.406	3.0204
						568	Discovery	R	TAM	0.4001	1.7012	0.3834	2.0238
						569	Discovery	NR	TAM	0.4471	3.7359	0.4463	4.7909
						570	Discovery	R	TAM	0.5056	6.2683	0.4146	3.3992
						571	Discovery	NR	TAM	0.3078	-2.2977	0.29	-2.0854
						572	Discovery	R	TAM	0.4048	1.9045	0.3325	-0.2123
						573	Discovery	NR	TAM	0.4161	2.3943	0.4041	2.9352
						574	Discovery	R	TAM	0.4505	3.8845	0.4378	4.4187
						575	Discovery	NR	TAM	0.4744	4.9183	0.4233	3.7785
						576	Discovery	R	TAM	0.38	0.8291	0.3594	0.9675
						577	Discovery	NR	TAM	0.4623	4.3951	0.4111	3.2433
						580	Discovery	R	TAM	0.4483	3.7877	0.3758	1.6887
						581	Discovery	NR	TAM	0.4486	3.8021	0.4162	3.4681
						582	Discovery	R	TAM	0.3635	0.1153	0.363	1.1266
						583	Discovery	NR	TAM	0.4224	2.6651	0.4012	2.8085
						586	Discovery	R	TAM	0.4891	5.5543	0.4701	5.84
						587	Discovery	NR	TAM	0.3272	-1.46	0.3749	1.6504
						588	Discovery	R	TAM	0.4155	2.3676	0.3511	0.6057
						589	Discovery	NR	TAM	0.4625	4.4019	0.438	4.4283
						594	Discovery	R	TAM	0.4445	3.6243	0.4019	2.8406
						595	Discovery	NR	TAM	0.531	7.3689	0.4274	3.9583
						596	Discovery	R	TAM	0.3637	0.1239	0.3596	0.9768
						597	Discovery	NR	TAM	0.5494	8.1678	0.4317	4.1493
						351	Discovery	NR	TAM	0.4015	1.7596	0.3732	1.5773
						805	Discovery	R	TAM	0.3764	0.673	0.3641	1.1768
						367	Discovery	NR	TAM	0.3965	1.5421	0.408	3.1088
						806	Discovery	R	TAM	0.407	1.9991	0.3737	1.6001
						377	Discovery	NR	TAM	0.351	-0.4263	0.3814	1.9347
						807	Discovery	R	TAM	0.3905	1.2822	0.34	0.1163
						405	Discovery	NR	TAM	0.4638	4.4606	0.3549	0.7732
						808	Discovery	R	TAM	0.364	0.1338	0.3691	1.394
						427	Discovery	R	TAM	0.4032	1.8353	0.404	2.9328
						460	Discovery	NR	TAM	0.5349	7.5409	0.4525	5.0646
						462	Discovery	NR	TAM	0.3795	0.8052	0.3896	2.2986
						469	Discovery	R	TAM	0.4305	3.0184	0.4098	3.1852
						466	Discovery	NR	TAM	0.406	1.956	0.3601	0.9978
						809	Discovery	R	TAM	0.4298	2.9881	0.3819	1.9572
						486	Discovery	NR	TAM	0.5338	7.4932	0.4333	4.2219
						810	Discovery	R	TAM	0.4148	2.3376	0.3669	1.2981
						493	Discovery	R	TAM	0.473	4.8592	0.4059	3.0152
						811	Discovery	NR	TAM	0.4507	3.8895	0.4116	3.2646
						507	Discovery	R	TAM	0.3347	-1.1351	0.3367	-0.031
						525	Discovery	NR	TAM	0.3429	-0.7767	0.3263	-0.4873
						554	Discovery	R	TAM	0.3983	1.6216	0.3809	1.9136
						815	Discovery	NR	TAM	0.4761	4.9918	0.4427	4.6319
						566	Discovery	R	TAM	0.5531	8.327	0.3947	2.5217
						816	Discovery	NR	TAM	0.4019	1.776	0.3545	0.7531
						590	Discovery	R	TAM	0.4402	3.4361	0.4334	4.2263
						817	Discovery	NR	TAM	0.3989	1.6454	0.3621	1.0869
						598	Discovery	R	TAM	0.3974	1.5841	0.357	0.8627
						818	Discovery	NR	TAM	0.3847	1.0318	0.3792	1.8384
						600	Discovery	R	TAM	0.4562	4.13	0.3942	2.5011
						819	Discovery	NR	TAM	0.4331	3.1312	0.4442	4.6998
						512	Discovery	R	TAM	0.3925	1.3701	0.3577	0.8958
						1112	Discovery	NR	TAM	0.4179	2.4727	0.4241	3.8133
						604	Discovery	R	AI	0.287	-3.2011	0.3202	-0.7566
						605	Discovery	NR	AI	0.4378	3.3343	0.3651	1.2182
						606	Discovery	R	AI	0.4005	1.7149	0.3482	0.4776
						607	Discovery	NR	AI	0.4536	4.0184	0.3966	2.6072
						608	Discovery	R	AI	0.3824	0.9317	0.3367	-0.0292
						609	Discovery	NR	AI	0.4336	3.149	0.3621	1.0861
						610	Discovery	R	AI	0.4285	2.9311	0.3518	0.6364
						611	Discovery	NR	AI	0.5007	6.0573	0.3834	2.0267
						612	Discovery	R	AI	0.33	-1.3369	0.3195	-0.7879
						613	Discovery	NR	AI	0.505	6.2455	0.4434	4.6653
						614	Discovery	R	AI	0.2354	-5.4343	0.3111	-1.155
						615	Discovery	NR	AI	0.4198	2.5508	0.3799	1.8727
						616	Discovery	R	AI	0.3018	-2.5594	0.2626	-3.2901
						617	Discovery	NR	AI	0.495	5.8126	0.4178	3.5366
						618	Discovery	R	AI	0.3607	-0.0093	0.2877	-2.1839
						620	Discovery	R	AI	0.3994	1.6712	0.3717	1.5101
						621	Discovery	NR	AI	0.4822	5.2568	0.4141	3.374
						622	Discovery	R	AI	0.2824	-3.3989	0.2979	-1.737
						623	Discovery	NR	AI	0.4281	2.9129	0.3873	2.1983
						630	Discovery	R	AI	0.2822	-3.4107	0.3054	-1.4071
						631	Discovery	NR	AI	0.3999	1.6895	0.333	-0.191
						632	Discovery	R	AI	0.3591	-0.0771	0.3195	-0.7841
						633	Discovery	NR	AI	0.4582	4.2171	0.3984	2.6828
						636	Discovery	R	AI	0.3484	-0.5413	0.3084	-1.2736
						637	Discovery	NR	AI	0.4515	3.9245	0.4128	3.3174
						638	Discovery	R	AI	0.3296	-1.357	0.3101	-1.1976
						639	Discovery	NR	AI	0.4063	1.9674	0.3732	1.5782
						640	Discovery	R	AI	0.3971	1.5688	0.3435	0.2717
						641	Discovery	NR	AI	0.4622	4.3892	0.3919	2.4007
						642	Discovery	R	AI	0.3896	1.2426	0.3742	1.6209
						643	Discovery	NR	AI	0.5169	6.7581	0.4341	4.2569
						644	Discovery	R	AI	0.372	0.4838	0.3552	0.7865
						645	Discovery	NR	AI	0.4481	3.7771	0.38	1.8754
						646	Discovery	R	AI	0.3429	-0.7785	0.3379	0.0253
						647	Discovery	NR	AI	0.4882	5.5147	0.4158	3.4495
						650	Discovery	R	AI	0.3771	0.7047	0.3244	-0.5704
						651	Discovery	NR	AI	0.4099	2.1261	0.3923	2.4184
						654	Discovery	R	AI	0.3063	-2.3656	0.3185	-0.832
						655	Discovery	NR	AI	0.5783	9.4181	0.4676	5.7272
						656	Discovery	R	AI	0.3948	1.4681	0.3312	-0.2704
						657	Discovery	NR	AI	0.4204	2.5799	0.3929	2.442
						660	Discovery	R	AI	0.3908	1.2966	0.3645	1.1952
						661	Discovery	NR	AI	0.4625	4.4014	0.388	2.2282
						664	Discovery	R	AI	0.3249	-1.5604	0.3054	-1.4042
						665	Discovery	NR	AI	0.4841	5.3379	0.3817	1.9488
						670	Discovery	R	AI	0.413	2.2562	0.3771	1.7475
						671	Discovery	NR	AI	0.3539	-0.3006	0.3283	-0.3999
						672	Discovery	R	AI	0.3473	-0.5867	0.3254	-0.5249
						673	Discovery	NR	AI	0.494	5.7673	0.4767	6.1288
						674	Discovery	R	AI	0.2455	-4.9966	0.2482	-3.9229
						675	Discovery	NR	AI	0.6116	10.8639	0.4814	6.3351
						676	Discovery	R	AI	0.3249	-1.5593	0.2947	-1.878
						677	Discovery	NR	AI	0.5121	6.5505	0.405	2.9752
						678	Discovery	R	AI	0.3263	-1.4993	0.3112	-1.1508
						679	Discovery	NR	AI	0.4493	3.8296	0.4057	3.0054
						680	Discovery	R	AI	0.3147	-2.0019	0.306	-1.3782
						681	Discovery	NR	AI	0.5126	6.5739	0.4338	4.2406
						682	Discovery	R	AI	0.3306	-1.3119	0.3165	-0.9192
						683	Discovery	NR	AI	0.4555	4.1014	0.416	3.461
						688	Discovery	R	AI	0.3987	1.6407	0.3333	-0.1777
						689	Discovery	NR	AI	0.4684	4.6594	0.404	2.9331
						692	Discovery	R	AI	0.371	0.4407	0.3437	0.2801
						693	Discovery	NR	AI	0.5753	9.2893	0.4316	4.1435
						694	Discovery	R	AI	0.2763	-3.6656	0.2605	-3.3829
						695	Discovery	NR	AI	0.4429	3.5547	0.4065	3.0415
						697	Discovery	NR	AI	0.4733	4.8695	0.4471	4.8247
						702	Discovery	R	AI	0.2967	-2.7807	0.2859	-2.2624
						703	Discovery	NR	AI	0.4048	1.9027	0.3669	1.2995
						708	Discovery	R	AI	0.4218	2.6401	0.3733	1.5824
						709	Discovery	NR	AI	0.5201	6.8988	0.4728	5.9592
						710	Discovery	R	AI	0.3804	0.8446	0.397	2.625
						711	Discovery	NR	AI	0.4764	5.0045	0.3823	1.9773
						714	Discovery	R	AI	0.3831	0.9615	0.3434	0.264
						715	Discovery	NR	AI	0.5063	6.3018	0.444	4.689
						716	Discovery	R	AI	0.2967	-2.7788	0.309	-1.249
						717	Discovery	NR	AI	0.4329	3.1222	0.4021	2.8467
						718	Discovery	R	AI	0.3586	-0.0989	0.2943	-1.8966
						719	Discovery	NR	AI	0.4948	5.8015	0.4087	3.1357
						726	Discovery	R	AI	0.3617	0.0359	0.3214	-0.7017
						727	Discovery	NR	AI	0.451	3.9025	0.4195	3.6135
						728	Discovery	R	AI	0.4264	2.8386	0.3905	2.3364
						729	Discovery	NR	AI	0.4295	2.9731	0.4007	2.7876
						730	Discovery	R	AI	0.3816	0.8974	0.3183	-0.8382
						731	Discovery	NR	AI	0.4795	5.1399	0.4506	4.9804
						734	Discovery	R	AI	0.3833	0.9707	0.3314	-0.2615
						735	Discovery	NR	AI	0.4269	2.8608	0.3829	2.0019
						736	Discovery	R	AI	0.275	-3.7207	0.3344	-0.1302
						737	Discovery	NR	AI	0.517	6.7634	0.3898	2.3061
						739	Discovery	R	AI	0.3225	-1.6617	0.3124	-1.1002
						740	Discovery	NR	AI	0.4761	4.9912	0.4558	5.2084
						741	Discovery	R	AI	0.253	-4.6741	0.2568	-3.544
						742	Discovery	NR	AI	0.6372	11.9707	0.4695	5.8107
						743	Discovery	R	AI	0.3386	-0.9647	0.3261	-0.4959
						744	Discovery	NR	AI	0.5202	6.9035	0.5491	9.3144
						745	Discovery	R	AI	0.3698	0.3865	0.3475	0.4474
						746	Discovery	NR	AI	0.4419	3.5105	0.4224	3.7401
						747	Discovery	R	AI	0.3698	0.3885	0.3374	0.0008
						748	Discovery	NR	AI	0.5007	6.0576	0.4431	4.6528
						751	Discovery	R	AI	0.2629	-4.2453	0.2987	-1.701
						752	Discovery	NR	AI	0.4495	3.8377	0.384	2.0524
						755	Discovery	R	AI	0.3752	0.6201	0.3274	-0.4371
						756	Discovery	NR	AI	0.4896	5.5783	0.4038	2.923
						763	Discovery	R	AI	0.4011	1.7426	0.39	2.3162
						764	Discovery	NR	AI	0.5013	6.0829	0.4813	6.3326
						767	Discovery	R	AI	0.4158	2.379	0.3456	0.3631
						768	Discovery	NR	AI	0.5294	7.3015	0.4525	5.0647
						769	Discovery	R	AI	0.3943	1.449	0.3678	1.3373
						770	Discovery	NR	AI	0.5476	8.0885	0.449	4.9091
						781	Discovery	R	AI	0.3725	0.5035	0.3169	-0.9014
						782	Discovery	NR	AI	0.418	2.4768	0.4125	3.3056
						783	Discovery	R	AI	0.2321	-5.5782	0.1571	-7.928
						784	Discovery	NR	AI	0.6003	10.3745	0.4893	6.6832
						799	Discovery	R	AI	0.2606	-4.3446	0.2314	-4.6599
						800	Discovery	NR	AI	0.4894	5.5676	0.4068	3.0536
						627	Discovery	NR	AI	0.4811	5.21	0.4797	6.2615
						822	Discovery	R	AI	0.3813	0.8832	0.3509	0.5935
						649	Discovery	NR	AI	0.5108	6.4945	0.4047	2.9606
						824	Discovery	R	AI	0.3487	-0.529	0.3301	-0.3192
						662	Discovery	R	AI	0.2187	-6.158	0.2329	-4.5969
						669	Discovery	NR	AI	0.4652	4.5193	0.4157	3.4465
						685	Discovery	NR	AI	0.4394	3.404	0.3926	2.4316
						825	Discovery	R	AI	0.3208	-1.7355	0.2842	-2.3379
						687	Discovery	NR	AI	0.472	4.8123	0.3765	1.7193
						826	Discovery	R	AI	0.3257	-1.5231	0.3166	-0.9151
						691	Discovery	NR	AI	0.4374	3.3155	0.3959	2.573
						700	Discovery	R	AI	0.3342	-1.1551	0.3296	-0.3406
						704	Discovery	R	AI	0.2921	-2.9817	0.2797	-2.5361
						707	Discovery	NR	AI	0.4685	4.6609	0.4088	3.1424
						723	Discovery	NR	AI	0.5493	8.1646	0.4487	4.8975
						724	Discovery	R	AI	0.3628	0.0848	0.3254	-0.5283
						754	Discovery	NR	AI	0.4765	5.0099	0.4246	3.8359
						827	Discovery	R	AI	0.4145	2.3222	0.4024	2.8627
						758	Discovery	NR	AI	0.5293	7.2958	0.4519	5.0388
						828	Discovery	R	AI	0.3973	1.5776	0.3486	0.4934
						762	Discovery	NR	AI	0.4657	4.5402	0.4288	4.0219
						829	Discovery	R	AI	0.3379	-0.9941	0.3067	-1.3496
						771	Discovery	R	AI	0.3978	1.6017	0.332	-0.2374
						776	Discovery	NR	AI	0.6353	11.8887	0.5409	8.9541
						773	Discovery	R	AI	0.2963	-2.7964	0.2951	-1.8597
						778	Discovery	NR	AI	0.57	9.0583	0.4968	7.012
						779	Discovery	R	AI	0.3609	-0.0009	0.304	-1.4661
						786	Discovery	NR	AI	0.4785	5.0961	0.4605	5.4146
						790	Discovery	NR	AI	0.5808	9.5293	0.4967	7.0075
						830	Discovery	R	AI	0.3345	-1.1412	0.3301	-0.3208
						793	Discovery	R	AI	0.3607	-0.0056	0.3492	0.5184
						831	Discovery	NR	AI	0.4605	4.3181	0.4337	4.2383
						629	Discovery	NR	AI	0.4265	2.8413	0.3852	2.102
						634	Discovery	R	AI	0.2441	-5.0587	0.2388	-4.335
						1306	Validation	R	TAM	0.4225	2.6704	0.3538	0.7213
						1308	Validation	R	TAM	0.4534	4.0065	0.4405	4.5382
						1309	Validation	R	TAM	0.313	-2.0736	0.3117	-1.1308
						1310	Validation	R	TAM	0.4286	2.9324	0.3601	0.9996
						1313	Validation	R	TAM	0.3081	-2.2857	0.2898	-2.0926
						1321	Validation	R	TAM	0.4083	2.0535	0.3747	1.6401
						1325	Validation	R	TAM	0.3674	0.2806	0.3444	0.3078
						1334	Validation	R	TAM	0.4118	2.2067	0.3748	1.6444
						1335	Validation	R	TAM	0.3194	-1.7985	0.3108	-1.1687
						1338	Validation	R	TAM	0.4005	1.7167	0.312	-1.1167
						1339	Validation	R	TAM	0.3675	0.2862	0.3399	0.1105
						1342	Validation	R	TAM	0.4989	5.9779	0.4568	5.254
						1345	Validation	R	TAM	0.4437	3.5894	0.3767	1.7317
						1348	Validation	R	TAM	0.3705	0.4153	0.3604	1.014
						1351	Validation	R	TAM	0.4495	3.8406	0.3871	2.1889
						1353	Validation	R	TAM	0.3989	1.6489	0.3524	0.6609
						1355	Validation	R	TAM	0.2862	-3.2364	0.3457	0.3661
						1364	Validation	R	TAM	0.4707	4.757	0.4579	5.303
						1368	Validation	R	TAM	0.4511	3.9085	0.4069	3.0564
						1371	Validation	R	TAM	0.4458	3.6813	0.3692	1.4023
						1388	Validation	R	TAM	0.3698	0.3865	0.3621	1.088
						1391	Validation	R	TAM	0.4461	3.694	0.4104	3.2119
						1392	Validation	R	TAM	0.2591	-4.4076	0.2842	-2.3387
						1395	Validation	R	TAM	0.3306	-1.3096	0.3393	0.0833
						1399	Validation	R	TAM	0.3915	1.3268	0.3559	0.8167
						1401	Validation	R	TAM	0.2435	-5.0842	0.2226	-5.0485
						1403	Validation	R	TAM	0.3235	-1.6203	0.3601	0.9981
						1410	Validation	R	TAM	0.3581	-0.1201	0.4071	3.0654
						1415	Validation	R	TAM	0.4362	3.2654	0.3911	2.3646
						1424	Validation	R	TAM	0.3757	0.6418	0.3266	-0.4737
						1439	Validation	R	TAM	0.3075	-2.3144	0.3159	-0.9427
						1445	Validation	R	TAM	0.3561	-0.2054	0.3239	-0.5906
						1450	Validation	R	TAM	0.3389	-0.9519	0.3331	-0.1876
						1461	Validation	R	TAM	0.4099	2.1233	0.4084	3.1246
						1467	Validation	R	TAM	0.3672	0.2719	0.3516	0.6251
						1478	Validation	R	TAM	0.3982	1.6158	0.3737	1.5996
						1484	Validation	R	TAM	0.5477	8.0928	0.4944	6.9075
						1486	Validation	R	TAM	0.3666	0.2487	0.3218	-0.6843
						1487	Validation	R	TAM	0.3678	0.3005	0.3608	1.0323
						1490	Validation	R	TAM	0.3978	1.5978	0.3177	-0.8661
						1500	Validation	R	TAM	0.3436	-0.7483	0.3526	0.6683
						1502	Validation	R	TAM	0.375	0.6115	0.3404	0.1351
						1510	Validation	R	TAM	0.3981	1.6149	0.4045	2.9544
						1513	Validation	R	TAM	0.4668	4.5912	0.4369	4.3799
						1514	Validation	R	TAM	0.3658	0.2118	0.3418	0.1968
						1516	Validation	R	TAM	0.4104	2.1472	0.3791	1.837
						1517	Validation	R	TAM	0.3744	0.5846	0.3255	-0.5221
						1520	Validation	R	TAM	0.412	2.2155	0.4066	3.047
						1534	Validation	R	TAM	0.3277	-1.4363	0.3495	0.5325
						1541	Validation	R	TAM	0.2693	-3.9686	0.34	0.1161
						1547	Validation	R	TAM	0.3972	1.5754	0.3764	1.7163
						1548	Validation	R	TAM	0.3673	0.2798	0.3662	1.2687
						1549	Validation	R	TAM	0.3819	0.9119	0.3663	1.2736
						1550	Validation	R	TAM	0.3554	-0.2375	0.339	0.0714
						400	Validation	R	TAM	0.4098	2.1193	0.3532	0.6977
						1553	Validation	R	TAM	0.3531	-0.3365	0.3676	1.3279
						451	Validation	R	TAM	0.4457	3.6765	0.4092	3.1583
						530	Validation	R	TAM	0.5503	8.2077	0.4504	4.974
						503	Validation	R	TAM	0.3982	1.6172	0.3636	1.1534
						1315	Validation	NR	TAM	0.3739	0.5625	0.3602	1.0044
						1317	Validation	NR	TAM	0.4089	2.0817	0.3879	2.2234
						1320	Validation	NR	TAM	0.4223	2.6617	0.3912	2.3675
						1322	Validation	NR	TAM	0.4633	4.4355	0.4242	3.8214
						1333	Validation	NR	TAM	0.4149	2.3413	0.3627	1.1153
						1344	Validation	NR	TAM	0.4387	3.3716	0.3827	1.9933
						1354	Validation	NR	TAM	0.6052	10.5858	0.4265	3.9191
						1366	Validation	NR	TAM	0.5271	7.2014	0.557	9.6607
						1374	Validation	NR	TAM	0.4294	2.9705	0.4218	3.7159
						1376	Validation	NR	TAM	0.3104	-2.1881	0.3486	0.4929
						1387	Validation	NR	TAM	0.4306	3.0207	0.4351	4.2976
						1389	Validation	NR	TAM	0.5602	8.6351	0.4235	3.7909
						1393	Validation	NR	TAM	0.4959	5.8513	0.4614	5.4572
						1396	Validation	NR	TAM	0.4541	4.0404	0.4063	3.0311
						1398	Validation	NR	TAM	0.4207	2.59	0.3946	2.5159
						1400	Validation	NR	TAM	0.4852	5.3884	0.4136	3.3523
						1402	Validation	NR	TAM	0.4985	5.9614	0.402	2.8432
						1405	Validation	NR	TAM	0.4158	2.3776	0.3477	0.4525
						1407	Validation	NR	TAM	0.4964	5.8708	0.4425	4.6243
						1413	Validation	NR	TAM	0.4637	4.4534	0.3848	2.0867
						1414	Validation	NR	TAM	0.4453	3.659	0.4875	6.6051
						1416	Validation	NR	TAM	0.5027	6.1425	0.4103	3.21
						1419	Validation	NR	TAM	0.4913	5.6514	0.3823	1.9752
						1426	Validation	NR	TAM	0.3677	0.2936	0.3625	1.1073
						1429	Validation	NR	TAM	0.3847	1.0339	0.3655	1.2368
						1430	Validation	NR	TAM	0.3933	1.4054	0.3915	2.379
						1434	Validation	NR	TAM	0.3428	-0.7841	0.3475	0.444
						1435	Validation	NR	TAM	0.4161	2.3905	0.3713	1.4928
						1436	Validation	NR	TAM	0.4543	4.0481	0.4436	4.6748
						1440	Validation	NR	TAM	0.3377	-1.0041	0.3673	1.3148
						1441	Validation	NR	TAM	0.3291	-1.3772	0.3412	0.1693
						1442	Validation	NR	TAM	0.3644	0.1522	0.4004	2.771
						1443	Validation	NR	TAM	0.4587	4.238	0.3822	1.9717
						1447	Validation	NR	TAM	0.5119	6.5441	0.4513	5.0129
						1458	Validation	NR	TAM	0.4859	5.4158	0.4467	4.8089
						1459	Validation	NR	TAM	0.4067	1.9873	0.3736	1.5929
						1464	Validation	NR	TAM	0.4531	3.9966	0.3857	2.1265
						1468	Validation	NR	TAM	0.4665	4.5749	0.4036	2.9125
						1469	Validation	NR	TAM	0.4056	1.9369	0.3318	-0.246
						1476	Validation	NR	TAM	0.4773	5.0427	0.4492	4.9199
						1477	Validation	NR	TAM	0.4625	4.4044	0.415	3.4165
						1479	Validation	NR	TAM	0.5109	6.5005	0.3919	2.3991
						1480	Validation	NR	TAM	0.39	1.2635	0.3818	1.9538
						1481	Validation	NR	TAM	0.4238	2.7248	0.4058	3.0084
						1483	Validation	NR	TAM	0.4456	3.6725	0.3871	2.1857
						1488	Validation	NR	TAM	0.3899	1.2593	0.4085	3.129
						1489	Validation	NR	TAM	0.3573	-0.1562	0.3643	1.1855
						1492	Validation	NR	TAM	0.4268	2.8573	0.3834	2.0263
						1495	Validation	NR	TAM	0.4527	3.9782	0.3871	2.1869
						1498	Validation	NR	TAM	0.3943	1.4467	0.3985	2.689
						1501	Validation	NR	TAM	0.4431	3.5639	0.4054	2.9918
						1512	Validation	NR	TAM	0.4032	1.8342	0.3718	1.5139
						1519	Validation	NR	TAM	0.459	4.2525	0.4521	5.0487
						1524	Validation	NR	TAM	0.3707	0.4253	0.3747	1.6414
						1526	Validation	NR	TAM	0.3984	1.6265	0.3923	2.4155
						1527	Validation	NR	TAM	0.3916	1.3316	0.3941	2.4967
						1537	Validation	NR	TAM	0.393	1.391	0.3849	2.0917
						1546	Validation	NR	TAM	0.3074	-2.3159	0.4115	3.2625
						446	Validation	NR	TAM	0.4436	3.5844	0.3426	0.2317
						452	Validation	NR	TAM	0.4132	2.2657	0.3936	2.4748
						474	Validation	NR	TAM	0.5049	6.2396	0.4522	5.0521
						476	Validation	NR	TAM	0.3403	-0.8919	0.3357	-0.0726
						504	Validation	NR	TAM	0.4135	2.2783	0.3705	1.4574
						519	Validation	NR	TAM	0.4052	1.9199	0.3759	1.6939
						579	Validation	NR	TAM	0.4543	4.0472	0.3598	0.9864
						585	Validation	NR	TAM	0.5129	6.5885	0.4214	3.6958
						1554	Validation	NR	TAM	0.4431	3.5605	0.4268	3.9318
						593	Validation	NR	TAM	0.4868	5.4543	0.4266	3.9268
						603	Validation	NR	TAM	0.4418	3.5075	0.3881	2.2318
						1311	Validation	R	AI	0.3903	1.2768	0.3476	0.4496
						1314	Validation	R	AI	0.3644	0.154	0.3402	0.126
						1318	Validation	R	AI	0.3309	-1.2995	0.3041	-1.4614
						1319	Validation	R	AI	0.3455	-0.6663	0.3427	0.2361
						1323	Validation	R	AI	0.4359	3.2488	0.3295	-0.3449
						1326	Validation	R	AI	0.3825	0.9382	0.3391	0.0745
						1327	Validation	R	AI	0.3941	1.4381	0.337	-0.0164
						1328	Validation	R	AI	0.4168	2.4239	0.3492	0.5217
						1332	Validation	R	AI	0.3498	-0.4818	0.3148	-0.9909
						1337	Validation	R	AI	0.4085	2.0651	0.3528	0.6784
						1352	Validation	R	AI	0.331	-1.2951	0.3415	0.1799
						1359	Validation	R	AI	0.3943	1.4496	0.3431	0.2511
						1365	Validation	R	AI	0.4264	2.8405	0.3921	2.407
						1369	Validation	R	AI	0.3808	0.8626	0.3295	-0.3448
						1370	Validation	R	AI	0.3531	-0.3386	0.2971	-1.7706
						1372	Validation	R	AI	0.3199	-1.776	0.3213	-0.7086
						1373	Validation	R	AI	0.3965	1.5421	0.3825	1.9832
						1382	Validation	R	AI	0.3709	0.4328	0.3527	0.6766
						1384	Validation	R	AI	0.4153	2.3583	0.3352	-0.0934
						1406	Validation	R	AI	0.3118	-2.1256	0.322	-0.6771
						1411	Validation	R	AI	0.3005	-2.6153	0.2833	-2.3764
						1420	Validation	R	AI	0.282	-3.4178	0.2529	-3.7173
						1431	Validation	R	AI	0.3886	1.2	0.3891	2.2748
						1451	Validation	R	AI	0.3331	-1.2028	0.3384	0.0452
						1453	Validation	R	AI	0.331	-1.2933	0.3181	-0.8463
						1465	Validation	R	AI	0.4137	2.2874	0.3846	2.0759
						1470	Validation	R	AI	0.3954	1.4944	0.3524	0.6614
						1471	Validation	R	AI	0.3496	-0.49	0.3635	1.1485
						1472	Validation	R	AI	0.3295	-1.3597	0.3498	0.5481
						1474	Validation	R	AI	0.3908	1.2947	0.3828	1.997
						1482	Validation	R	AI	0.3525	-0.3647	0.3236	-0.6058
						1493	Validation	R	AI	0.3651	0.185	0.3327	-0.204
						1499	Validation	R	AI	0.3158	-1.9513	0.3289	-0.3718
						1505	Validation	R	AI	0.3527	-0.3521	0.3546	0.7596
						1507	Validation	R	AI	0.4223	2.6631	0.3647	1.2032
						1511	Validation	R	AI	0.423	2.6899	0.3657	1.2467
						1522	Validation	R	AI	0.2695	-3.9603	0.2582	-3.4845
						1525	Validation	R	AI	0.3184	-1.8407	0.3321	-0.2301
						1529	Validation	R	AI	0.3137	-2.0421	0.3256	-0.5189
						1531	Validation	R	AI	0.4397	3.4133	0.3342	-0.1409
						1532	Validation	R	AI	0.3756	0.64	0.3076	-1.3106
						1542	Validation	R	AI	0.3052	-2.4117	0.2915	-2.019
						624	Validation	R	AI	0.2266	-5.818	0.2486	-3.9061
						652	Validation	R	AI	0.3976	1.593	0.3413	0.1751
						658	Validation	R	AI	0.3906	1.287	0.3735	1.5885
						1556	Validation	R	AI	0.3694	0.3714	0.3079	-1.2944
						720	Validation	R	AI	0.3221	-1.6794	0.29	-2.0818
						795	Validation	R	AI	0.4057	1.9409	0.3779	1.7839
						1307	Validation	NR	AI	0.3653	0.1918	0.3781	1.7934
						1324	Validation	NR	AI	0.538	7.6739	0.4841	6.4562
						1330	Validation	NR	AI	0.4564	4.1364	0.4113	3.2511
						1340	Validation	NR	AI	0.5339	7.4951	0.4598	5.3864
						1341	Validation	NR	AI	0.4403	3.4414	0.4023	2.8579
						1350	Validation	NR	AI	0.3365	-1.0555	0.3289	-0.3721
						1356	Validation	NR	AI	0.3333	-1.1931	0.3553	0.7905
						1357	Validation	NR	AI	0.4696	4.7092	0.406	3.0184
						1358	Validation	NR	AI	0.3988	1.6439	0.3322	-0.229
						1360	Validation	NR	AI	0.4485	3.7966	0.3986	2.6936
						1361	Validation	NR	AI	0.5149	6.6732	0.4502	4.9633
						1363	Validation	NR	AI	0.3841	1.0069	0.3658	1.2501
						1375	Validation	NR	AI	0.4067	1.9874	0.3979	2.6621
						1378	Validation	NR	AI	0.4073	2.0107	0.3903	2.3283
						1379	Validation	NR	AI	0.446	3.6873	0.4021	2.8479
						1380	Validation	NR	AI	0.3022	-2.5417	0.3458	0.3694
						1385	Validation	NR	AI	0.3511	-0.4222	0.3251	-0.5411
						1386	Validation	NR	AI	0.4562	4.1296	0.4272	3.9502
						1409	Validation	NR	AI	0.4146	2.3283	0.3304	-0.3043
						1418	Validation	NR	AI	0.4363	3.2669	0.4124	3.3
						1422	Validation	NR	AI	0.3459	-0.6507	0.3257	-0.5139
						1437	Validation	NR	AI	0.4917	5.6689	0.4092	3.1593
						1448	Validation	NR	AI	0.4719	4.809	0.3958	2.5691
						1455	Validation	NR	AI	0.4438	3.5913	0.3744	1.6269
						1460	Validation	NR	AI	0.3358	-1.0866	0.3722	1.5332
						1466	Validation	NR	AI	0.5012	6.0814	0.4283	3.9987
						1509	Validation	NR	AI	0.4371	3.3036	0.4311	4.1242
						1515	Validation	NR	AI	0.3774	0.7165	0.3846	2.0766
						1518	Validation	NR	AI	0.4401	3.4344	0.37	1.4349
						1521	Validation	NR	AI	0.4897	5.5815	0.4359	4.3343
						1533	Validation	NR	AI	0.5052	6.2532	0.4817	6.3499
						1536	Validation	NR	AI	0.3346	-1.1384	0.366	1.2589
						1540	Validation	NR	AI	0.4104	2.1475	0.3809	1.9155
						1543	Validation	NR	AI	0.3792	0.7959	0.3791	1.8353
						1545	Validation	NR	AI	0.3873	1.1443	0.3867	2.1694
						1551	Validation	NR	AI	0.4348	3.2045	0.4001	2.7577
						1552	Validation	NR	AI	0.2303	-5.6579	0.2719	-2.8779
						760	Validation	NR	AI	0.4901	5.5999	0.4311	4.1239
						788	Validation	NR	AI	0.4834	5.3075	0.4172	3.5128
						798	Validation	NR	AI	0.4589	4.2483	0.4007	2.786
						1558	Validation	NR	AI	0.3655	0.2005	0.3802	1.8861
						228	Validation2	R	TAM	NA	NA	0.360915	1.03577
						286	Validation2	R	TAM	NA	NA	0.426058	3.90127
						328	Validation2	R	TAM	NA	NA	0.348783	0.502093
						847	Validation2	R	TAM	NA	NA	0.344143	0.297977
						849	Validation2	R	TAM	NA	NA	0.319482	-0.786814
						868	Validation2	R	TAM	NA	NA	0.315897	-0.944487
						871	Validation2	R	TAM	NA	NA	0.34392	0.288186
						875	Validation2	R	TAM	NA	NA	0.360502	1.01761
						895	Validation2	R	TAM	NA	NA	0.344027	0.292889
						896	Validation2	R	TAM	NA	NA	0.362505	1.10571
						902	Validation2	R	TAM	NA	NA	0.258605	-3.46466
						909	Validation2	R	TAM	NA	NA	0.359575	0.976813
						915	Validation2	R	TAM	NA	NA	0.310438	-1.18462
						921	Validation2	R	TAM	NA	NA	0.297288	-1.76306
						926	Validation2	R	TAM	NA	NA	0.32736	-0.440254
						934	Validation2	R	TAM	NA	NA	0.400085	2.75879
						936	Validation2	R	TAM	NA	NA	0.335291	-0.0913651
						938	Validation2	R	TAM	NA	NA	0.334214	-0.138753
						941	Validation2	R	TAM	NA	NA	0.317966	-0.853501
						945	Validation2	R	TAM	NA	NA	0.256493	-3.55756
						964	Validation2	R	TAM	NA	NA	0.299044	-1.68583
						968	Validation2	R	TAM	NA	NA	0.328727	-0.380129
						969	Validation2	R	TAM	NA	NA	0.299978	-1.64476
						970	Validation2	R	TAM	NA	NA	0.274884	-2.74859
						973	Validation2	R	TAM	NA	NA	0.363903	1.16718
						974	Validation2	R	TAM	NA	NA	0.413568	3.35188
						982	Validation2	R	TAM	NA	NA	0.323997	-0.588196
						996	Validation2	R	TAM	NA	NA	0.302062	-1.55309
						1002	Validation2	R	TAM	NA	NA	0.332003	-0.236031
						1014	Validation2	R	TAM	NA	NA	0.329106	-0.363435
						1028	Validation2	R	TAM	NA	NA	0.338372	0.0441237
						1048	Validation2	R	TAM	NA	NA	0.308867	-1.25371
						1049	Validation2	R	TAM	NA	NA	0.328468	-0.391532
						1055	Validation2	R	TAM	NA	NA	0.323017	-0.63128
						1065	Validation2	R	TAM	NA	NA	0.384155	2.05806
						1077	Validation2	R	TAM	NA	NA	0.408706	3.13801
						1091	Validation2	R	TAM	NA	NA	0.361897	1.07894
						1093	Validation2	R	TAM	NA	NA	0.304616	-1.44073
						1097	Validation2	R	TAM	NA	NA	0.35823	0.917653
						1111	Validation2	R	TAM	NA	NA	0.347148	0.430198
						1141	Validation2	R	TAM	NA	NA	0.296797	-1.78465
						1148	Validation2	R	TAM	NA	NA	0.340738	0.1482
						1150	Validation2	R	TAM	NA	NA	0.373457	1.58748
						1151	Validation2	R	TAM	NA	NA	0.348725	0.499564
						1159	Validation2	R	TAM	NA	NA	0.329316	-0.354208
						1161	Validation2	R	TAM	NA	NA	0.422961	3.76503
						1170	Validation2	R	TAM	NA	NA	0.375073	1.65856
						1176	Validation2	R	TAM	NA	NA	0.317352	-0.880502
						1189	Validation2	R	TAM	NA	NA	0.354793	0.766465
						1193	Validation2	R	TAM	NA	NA	0.396005	2.57931
						1211	Validation2	R	TAM	NA	NA	0.356398	0.837056
						221	Validation2	NR	TAM	NA	NA	0.391433	2.37818
						255	Validation2	NR	TAM	NA	NA	0.370088	1.43928
						300	Validation2	NR	TAM	NA	NA	0.3549	0.771187
						312	Validation2	NR	TAM	NA	NA	0.417738	3.53528
						323	Validation2	NR	TAM	NA	NA	0.47392	6.00662
						99	Validation2	NR	TAM	NA	NA	0.460548	5.41841
						92	Validation2	NR	TAM	NA	NA	0.333402	-0.174498
						894	Validation2	NR	TAM	NA	NA	0.428719	4.01832
						905	Validation2	NR	TAM	NA	NA	0.41183	3.27543
						1006	Validation2	NR	TAM	NA	NA	0.380584	1.90095
						1010	Validation2	NR	TAM	NA	NA	0.38163	1.94698
						1023	Validation2	NR	TAM	NA	NA	0.392616	2.43024
						1030	Validation2	NR	TAM	NA	NA	0.35043	0.574555
						1063	Validation2	NR	TAM	NA	NA	0.36347	1.14814
						1087	Validation2	NR	TAM	NA	NA	0.446357	4.7942
						1096	Validation2	NR	TAM	NA	NA	0.413184	3.33496
						1105	Validation2	NR	TAM	NA	NA	0.439131	4.47632
						1194	Validation2	NR	TAM	NA	NA	0.37879	1.82203
						154	Validation2	R	AI	NA	NA	0.259534	-3.4238
						158	Validation2	R	AI	NA	NA	0.400742	2.78768
						165	Validation2	R	AI	NA	NA	0.325081	-0.54049
						166	Validation2	R	AI	NA	NA	0.344438	0.310978
						176	Validation2	R	AI	NA	NA	0.343787	0.282328
						180	Validation2	R	AI	NA	NA	0.349945	0.553213
						198	Validation2	R	AI	NA	NA	0.33305	-0.189977
						200	Validation2	R	AI	NA	NA	0.355817	0.811497
						205	Validation2	R	AI	NA	NA	0.342895	0.243092
						210	Validation2	R	AI	NA	NA	0.331476	-0.259187
						214	Validation2	R	AI	NA	NA	0.38231	1.9769
						217	Validation2	R	AI	NA	NA	0.295971	-1.82098
						224	Validation2	R	AI	NA	NA	0.399601	2.73749
						244	Validation2	R	AI	NA	NA	0.348292	0.480489
						256	Validation2	R	AI	NA	NA	0.421821	3.71492
						269	Validation2	R	AI	NA	NA	0.350215	0.565074
						282	Validation2	R	AI	NA	NA	0.394808	2.52664
						289	Validation2	R	AI	NA	NA	0.309455	-1.22786
						296	Validation2	R	AI	NA	NA	0.340644	0.144094
						305	Validation2	R	AI	NA	NA	0.350787	0.590259
						307	Validation2	R	AI	NA	NA	0.353377	0.704169
						340	Validation2	R	AI	NA	NA	0.325129	-0.538411
						133	Validation2	R	AI	NA	NA	0.282514	-2.41293
						130	Validation2	R	AI	NA	NA	0.326926	-0.459342
						107	Validation2	R	AI	NA	NA	0.3577	0.894328
						106	Validation2	R	AI	NA	NA	0.365976	1.25838
						104	Validation2	R	AI	NA	NA	0.354176	0.739311
						94	Validation2	R	AI	NA	NA	0.310733	-1.17165
						93	Validation2	R	AI	NA	NA	0.320231	-0.753857
						88	Validation2	R	AI	NA	NA	0.393003	2.44724
						87	Validation2	R	AI	NA	NA	0.356375	0.836043
						84	Validation2	R	AI	NA	NA	0.356915	0.859804
						81	Validation2	R	AI	NA	NA	0.356889	0.858675
						79	Validation2	R	AI	NA	NA	0.34719	0.432012
						77	Validation2	R	AI	NA	NA	0.442388	4.6196
						76	Validation2	R	AI	NA	NA	0.35483	0.768085
						72	Validation2	R	AI	NA	NA	0.337066	-0.0132957
						841	Validation2	R	AI	NA	NA	0.34089	0.154887
						844	Validation2	R	AI	NA	NA	0.372632	1.55116
						850	Validation2	R	AI	NA	NA	0.297304	-1.76236
						864	Validation2	R	AI	NA	NA	0.29519	-1.85536
						867	Validation2	R	AI	NA	NA	0.335468	-0.083593
						884	Validation2	R	AI	NA	NA	0.297934	-1.73463
						885	Validation2	R	AI	NA	NA	0.308349	-1.27652
						890	Validation2	R	AI	NA	NA	0.333899	-0.152598
						891	Validation2	R	AI	NA	NA	0.290708	-2.0525
						901	Validation2	R	AI	NA	NA	0.27801	-2.61106
						910	Validation2	R	AI	NA	NA	0.334689	-0.117874
						911	Validation2	R	AI	NA	NA	0.406565	3.04382
						913	Validation2	R	AI	NA	NA	0.334973	-0.105372
						918	Validation2	R	AI	NA	NA	0.363102	1.13199
						925	Validation2	R	AI	NA	NA	0.342088	0.207623
						932	Validation2	R	AI	NA	NA	0.342513	0.226311
						935	Validation2	R	AI	NA	NA	0.282223	-2.42576
						949	Validation2	R	AI	NA	NA	0.314738	-0.99547
						952	Validation2	R	AI	NA	NA	0.248427	-3.91236
						960	Validation2	R	AI	NA	NA	0.353892	0.726815
						963	Validation2	R	AI	NA	NA	0.296964	-1.77732
						978	Validation2	R	AI	NA	NA	0.304376	-1.45129
						980	Validation2	R	AI	NA	NA	0.363672	1.15705
						997	Validation2	R	AI	NA	NA	0.299334	-1.67307
						1000	Validation2	R	AI	NA	NA	0.352947	0.685261
						1015	Validation2	R	AI	NA	NA	0.377789	1.778
						1017	Validation2	R	AI	NA	NA	0.453808	5.12193
						1019	Validation2	R	AI	NA	NA	0.3041	-1.46342
						1027	Validation2	R	AI	NA	NA	0.372684	1.55347
						1029	Validation2	R	AI	NA	NA	0.385232	2.10544
						1034	Validation2	R	AI	NA	NA	0.339413	0.08993
						1053	Validation2	R	AI	NA	NA	0.251353	-3.78368
						1060	Validation2	R	AI	NA	NA	0.301767	-1.56604
						1061	Validation2	R	AI	NA	NA	0.257895	-3.4959
						1064	Validation2	R	AI	NA	NA	0.317826	-0.859633
						1066	Validation2	R	AI	NA	NA	0.279618	-2.54034
						1069	Validation2	R	AI	NA	NA	0.319304	-0.794633
						1074	Validation2	R	AI	NA	NA	0.333579	-0.166676
						1078	Validation2	R	AI	NA	NA	0.298532	-1.70832
						1079	Validation2	R	AI	NA	NA	0.325795	-0.509109
						1088	Validation2	R	AI	NA	NA	0.308264	-1.28024
						1089	Validation2	R	AI	NA	NA	0.287641	-2.18742
						1092	Validation2	R	AI	NA	NA	0.404854	2.96856
						1110	Validation2	R	AI	NA	NA	0.334884	-0.109283
						1140	Validation2	R	AI	NA	NA	0.343431	0.266686
						1146	Validation2	R	AI	NA	NA	0.395962	2.57744
						1157	Validation2	R	AI	NA	NA	0.299258	-1.67642
						1162	Validation2	R	AI	NA	NA	0.425447	3.87439
						1166	Validation2	R	AI	NA	NA	0.347469	0.444322
						1167	Validation2	R	AI	NA	NA	0.349086	0.515422
						1195	Validation2	R	AI	NA	NA	0.400032	2.75647
						1198	Validation2	R	AI	NA	NA	0.335561	-0.0794951
						1200	Validation2	R	AI	NA	NA	0.268926	-3.01066
						1203	Validation2	R	AI	NA	NA	0.340193	0.124226
						1209	Validation2	R	AI	NA	NA	0.305644	-1.39548
						78	Validation2	NR	AI	NA	NA	0.414152	3.37755
						858	Validation2	NR	AI	NA	NA	0.426977	3.94171
						907	Validation2	NR	AI	NA	NA	0.428166	3.99399
						924	Validation2	NR	AI	NA	NA	0.385971	2.13792
						946	Validation2	NR	AI	NA	NA	0.461701	5.46916
						1013	Validation2	NR	AI	NA	NA	0.405475	2.99588
						1039	Validation2	NR	AI	NA	NA	0.373076	1.57072
						1044	Validation2	NR	AI	NA	NA	0.454413	5.14857
						1046	Validation2	NR	AI	NA	NA	0.401655	2.82784
						1051	Validation2	NR	AI	NA	NA	0.473894	6.00548
						1072	Validation2	NR	AI	NA	NA	0.332738	-0.203691
						1084	Validation2	NR	AI	NA	NA	0.391972	2.4019
						1094	Validation2	NR	AI	NA	NA	0.381329	1.93372
						1101	Validation2	NR	AI	NA	NA	0.304522	-1.44485
						1135	Validation2	NR	AI	NA	NA	0.396974	2.62191

## Sheet: Tab7. PERCI TAM data
ID	cg04286030	cg16177573	cg05444966	cg17329648	cg01555579	cg09228095	cg14226755	cg23192683	cg06673130	cg10068219	cg21184216	cg06129427	cg19843353	cg13767447	cg15332750	cg01838965	cg17256711	cg03889993	cg24889122	cg12188528	cg15042080	cg02323003	cg07761546	cg23752828	cg16766325	cg18396984	cg01719405	cg21285193	cg23494319	ABCA13	Age	Endothelial cells
352	0.1767	0.8987	0.9625	0.2044	0.695	0.5886	0.9286	0.806	0.9418	0.3314	0.9373	0.9527	0.7873	0.5387	0.1593	0.6921	0.2665	0.8583	0.7078	0.4962	0.0332	0.4297	0.8657	0.5703	0.3492	0.8292	0.6731	0.548	0.4377	0	53	6.8
353	0.3923	0.6404	0.9109	0.9443	0.4056	0.5554	0.8601	0.8076	0.8014	0.2178	0.9073	0.8874	0.8661	0.7325	0.7475	0.7062	0.5966	0.4961	0.8527	0.6972	0.0276	0.8499	0.9455	0.1818	0.1373	0.6458	0.1839	0.7314	0.3731	0	42	9.2
354	0.0242	0.6465	0.9142	0.8102	0.5764	0.8395	0.951	0.6703	0.9071	0.6662	0.7622	0.503	0.9401	0.3085	0.1991	0.8252	0.8331	0.3055	0.3688	0.9517	0.4572	0.5356	0.9101	0.2486	0.1988	0.2251	0.8948	0.8429	0.5212	0	41	6.1
355	0.6158	0.6685	0.7482	0.203	0.2313	0.4709	0.8629	0.8141	0.3938	0.1111	0.8355	0.4873	0.3516	0.4634	0.5898	0.5907	0.1495	0.5428	0.6856	0.7114	0.1938	0.4421	0.5141	0.3837	0.5818	0.5829	0.6885	0.2481	0.365	0	53	10.7
356	0.0754	0.9623	0.6776	0.795	0.4315	0.6165	0.9695	0.5622	0.3223	0.4593	0.3462	0.4047	0.9265	0.6397	0.0252	0.5496	0.2379	0.9776	0.6785	0.8964	0.3014	0.9713	0.9177	0.6998	0.0345	0.5145	0.7391	0.7865	0.1127	1	51	11.5
357	0.0274	0.4894	0.7258	0.1191	0.574	0.5151	0.9003	0.7439	0.776	0.5366	0.5992	0.5324	0.6807	0.3285	0.0657	0.7557	0.2235	0.4044	0.4801	0.5783	0.3654	0.6857	0.6028	0.5506	0.313	0.5178	0.3053	0.7589	0.2003	0	54	9.1
358	0.0959	0.661	0.8859	0.1939	0.4451	0.929	0.8753	0.8606	0.8364	0.3833	0.9698	0.5307	0.7804	0.834	0.0567	0.8652	0.7124	0.968	0.9252	0.9244	0.0362	0.885	0.8568	0.8359	0.0972	0.3162	0.4596	0.6424	0.2468	0	32	13.6
359	0.1036	0.5059	0.638	0.379	0.6122	0.3763	0.7545	0.418	0.6499	0.1423	0.9211	0.6109	0.8289	0.6959	0.0464	0.8193	0.1865	0.5449	0.6333	0.8904	0.1299	0.8172	0.7745	0.3207	0.4013	0.2719	0.3591	0.6487	0.1389	0	46	10.7
360	0.0541	0.8781	0.4394	0.1904	0.2687	0.5831	0.8684	0.1811	0.246	0.3542	0.4131	0.5972	0.3429	0.401	0.0476	0.821	0.7182	0.508	0.7422	0.9288	0.1118	0.7157	0.8213	0.1795	0.2198	0.5098	0.807	0.3133	0.6889	0	41	5.5
361	0.0879	0.6665	0.537	0.2983	0.5703	0.4551	0.6855	0.5997	0.5053	0.4217	0.7797	0.6341	0.6325	0.4079	0.2999	0.8183	0.5301	0.5952	0.6425	0.802	0.1617	0.7593	0.7205	0.348	0.3434	0.398	0.776	0.6723	0.2164	0	27	7.1
362	0.0571	0.9524	0.9637	0.9142	0.7468	0.6253	0.8678	0.7604	0.6685	0.4367	0.9067	0.9427	0.8213	0.61	0.1808	0.5094	0.5256	0.9513	0.7689	0.5542	0.0427	0.8293	0.9146	0.6692	0.1324	0.309	0.2468	0.8329	0.487	0	53	8.1
363	0.2067	0.7907	0.9706	0.7494	0.4795	0.6125	0.6782	0.5268	0.4325	0.6486	0.7906	0.6895	0.6436	0.719	0.5955	0.8037	0.2215	0.6875	0.7902	0.942	0.0455	0.9437	0.8748	0.2855	0.2669	0.5336	0.2129	0.3381	0.1036	0	52	8.8
364	0.2454	0.7366	0.7338	0.2118	0.084	0.3905	0.8581	0.9193	0.6932	0.1061	0.782	0.7744	0.9553	0.2544	0.2379	0.7865	0.1068	0.5575	0.8137	0.0602	0.3445	0.1559	0.4233	0.4752	0.5606	0.5469	0.6673	0.3919	0.1227	1	63	9
365	0.0652	0.5077	0.6885	0.2455	0.4037	0.3597	0.5744	0.6188	0.4369	0.136	0.5363	0.6135	0.552	0.5137	0.1619	0.5577	0.4641	0.5814	0.6176	0.3209	0.523	0.4811	0.4563	0.3143	0.0939	0.1915	0.3605	0.5361	0.0605	0	51	9.9
368	0.1837	0.4761	0.6861	0.2996	0.4445	0.6998	0.9293	0.7326	0.9208	0.2799	0.9326	0.6736	0.8991	0.8881	0.2805	0.7618	0.6922	0.685	0.933	0.9717	0.4665	0.7004	0.592	0.306	0.2771	0.9235	0.3621	0.4873	0.802	0	48	10.6
369	0.3764	0.5521	0.9203	0.8463	0.6186	0.5978	0.6139	0.446	0.557	0.3961	0.7024	0.7422	0.6732	0.5121	0.164	0.6967	0.3631	0.7302	0.4744	0.7712	0.144	0.5503	0.7642	0.4445	0.4544	0.4119	0.4887	0.6965	0.168	0	41	7.9
370	0.5896	0.6864	0.7401	0.1927	0.4893	0.7432	0.9325	0.221	0.7806	0.2259	0.7681	0.4256	0.8276	0.5091	0.2225	0.8264	0.7728	0.4483	0.8939	0.9367	0.5964	0.5119	0.6004	0.5139	0.1084	0.2676	0.8275	0.8397	0.2791	0	61	8.4
371	0.1292	0.422	0.7975	0.2351	0.6136	0.3145	0.8509	0.2981	0.3622	0.1216	0.4481	0.6888	0.4529	0.476	0.3791	0.6333	0.4763	0.6483	0.6399	0.7005	0.265	0.4991	0.4974	0.3619	0.3633	0.2341	0.6729	0.6872	0.2443	0	60	6
372	0.6027	0.7924	0.93	0.3039	0.4288	0.6	0.9529	0.8252	0.9016	0.7187	0.7664	0.9712	0.9363	0.6258	0.0662	0.6733	0.4016	0.8409	0.9517	0.9148	0.0672	0.5578	0.8302	0.3133	0.3838	0.7506	0.5038	0.4718	0.1753	0	68	9.4
373	0.0946	0.3851	0.6306	0.2381	0.2713	0.547	0.4047	0.6494	0.4037	0.1648	0.71	0.5228	0.62	0.6326	0.341	0.7507	0.1314	0.525	0.5889	0.9496	0.5041	0.3676	0.5058	0.5324	0.4289	0.8434	0.3071	0.4838	0.0759	0	47	9.1
374	0.0528	0.9274	0.9776	0.8285	0.6332	0.7395	0.8754	0.788	0.8519	0.2114	0.8066	0.8908	0.5859	0.4817	0.5157	0.8271	0.6082	0.9251	0.874	0.6621	0.0058	0.9273	0.8638	0.2753	0.226	0.824	0.5986	0.8674	0.1949	0	46	6.5
375	0.1682	0.5673	0.5454	0.3112	0.1459	0.36	0.4514	0.5478	0.4706	0.6182	0.4294	0.5766	0.642	0.5593	0.2205	0.4214	0.1045	0.4319	0.6844	0.5276	0.1781	0.4793	0.3318	0.6802	0.2724	0.3814	0.2173	0.4037	0.0275	0	58	10.2
378	0.0856	0.5158	0.7972	0.5641	0.6573	0.6028	0.7998	0.5851	0.3158	0.5369	0.6668	0.8986	0.7606	0.6278	0.0847	0.6868	0.4296	0.8237	0.7842	0.6502	0.0296	0.2784	0.7639	0.5035	0.4463	0.6513	0.6842	0.4446	0.2514	0	58	5.6
379	0.0168	0.6626	0.6911	0.4337	0.3498	0.6265	0.592	0.4851	0.5772	0.4049	0.5639	0.8132	0.4703	0.6195	0.0963	0.8466	0.4971	0.4756	0.6427	0.7364	0.0616	0.9578	0.8272	0.627	0.2467	0.7553	0.6316	0.5784	0.1974	0	50	9.7
380	0.0286	0.6359	0.8092	0.817	0.7459	0.6404	0.895	0.9116	0.9013	0.7004	0.3799	0.6423	0.8824	0.5655	0.1168	0.7021	0.2823	0.449	0.7496	0.8468	0.0748	0.5609	0.8345	0.7914	0.1707	0.096	0.6687	0.8499	0.1652	1	47	7.3
381	0.8927	0.7919	0.6773	0.8004	0.4406	0.6231	0.7567	0.8042	0.8541	0.742	0.8976	0.5901	0.5582	0.4476	0.6765	0.5243	0.2355	0.6137	0.6332	0.8519	0.4438	0.3639	0.8875	0.7544	0.4276	0.922	0.3965	0.4607	0.1906	0	47	9.3
384	0.0246	0.7316	0.9593	0.6834	0.753	0.6893	0.8584	0.8392	0.8611	0.6483	0.7932	0.8579	0.7558	0.4842	0.0649	0.68	0.561	0.6053	0.9076	0.62	0.1519	0.8482	0.6936	0.7166	0.074	0.2381	0.8292	0.7773	0.2953	0	52	9
385	0.0138	0.6448	0.6962	0.5182	0.4967	0.4713	0.7272	0.4014	0.6059	0.4339	0.6487	0.562	0.6642	0.5351	0.1689	0.7588	0.248	0.6668	0.593	0.6565	0.2198	0.5355	0.4383	0.4358	0.1453	0.4935	0.5694	0.5471	0.1665	0	48	11.2
388	0.939	0.4639	0.7603	0.8759	0.7024	0.7735	0.6957	0.5874	0.3726	0.4203	0.8555	0.4598	0.8965	0.7318	0.4759	0.6308	0.7875	0.5708	0.6346	0.9666	0.1742	0.4531	0.4655	0.6354	0.2028	0.5574	0.5091	0.5996	0.1851	0	55	8.4
389	0.0241	0.5675	0.7645	0.7471	0.5206	0.5124	0.8229	0.4268	0.5599	0.5071	0.6455	0.5359	0.5968	0.6405	0.4311	0.7337	0.3863	0.5941	0.6121	0.9669	0.3106	0.7424	0.6884	0.5752	0.3625	0.6895	0.6565	0.5287	0.3435	0	38	8.8
390	0.2208	0.7103	0.7106	0.2197	0.7069	0.4712	0.8531	0.6674	0.7234	0.6337	0.9054	0.3878	0.8385	0.6815	0.1966	0.8101	0.5941	0.5431	0.6053	0.8013	0.0167	0.8874	0.8693	0.5016	0.4023	0.5066	0.3546	0.6043	0.1274	0	55	9.4
391	0.4411	0.4054	0.83	0.1953	0.8039	0.89	0.9405	0.6797	0.4463	0.6841	0.427	0.326	0.3258	0.3315	0.6239	0.8683	0.5633	0.543	0.6058	0.8687	0.2179	0.8302	0.6175	0.4504	0.4458	0.909	0.7116	0.8306	0.4604	0	57	6.7
392	0.1323	0.5467	0.8167	0.5809	0.5282	0.4904	0.7572	0.5986	0.836	0.4506	0.8228	0.5122	0.6886	0.4571	0.0722	0.6755	0.2438	0.7229	0.6963	0.5627	0.054	0.4504	0.7906	0.3392	0.3366	0.2015	0.4016	0.6136	0.2736	0	49	7.8
393	0.2915	0.2811	0.7009	0.5439	0.5924	0.5135	0.7175	0.9147	0.321	0.689	0.5275	0.348	0.8749	0.316	0.3777	0.3577	0.2234	0.291	0.3006	0.5938	0.7712	0.2191	0.905	0.6829	0.6675	0.5018	0.2673	0.2103	0.0913	0	50	5.5
394	0.7511	0.8493	0.5762	0.1691	0.2333	0.458	0.9217	0.6499	0.7944	0.5495	0.8402	0.5434	0.3678	0.4554	0.0752	0.9001	0.6481	0.5501	0.6601	0.422	0.0111	0.5418	0.853	0.3026	0.515	0.8918	0.8913	0.8497	0.4402	0	46	11.2
395	0.6862	0.4246	0.435	0.6174	0.6544	0.3956	0.8631	0.8944	0.7802	0.5675	0.1331	0.4511	0.5861	0.2321	0.3675	0.2947	0.038	0.2339	0.2287	0.4032	0.6281	0.2057	0.6309	0.5801	0.1786	0.8973	0.3373	0.2816	0.0584	0	51	6.6
396	0.216	0.8479	0.9289	0.7731	0.6757	0.3774	0.4044	0.2183	0.8324	0.7683	0.6913	0.6228	0.6568	0.4117	0.2602	0.7041	0.0742	0.5829	0.7294	0.8999	0.0825	0.2078	0.9223	0.8922	0.1138	0.3996	0.2497	0.3538	0.3654	0	53	5.1
397	0.713	0.2944	0.4574	0.1765	0.3451	0.3061	0.8333	0.8208	0.5385	0.1762	0.6909	0.4779	0.8529	0.4444	0.4983	0.5983	0.3945	0.7103	0.7537	0.6756	0.6024	0.4971	0.6332	0.4527	0.6185	0.8299	0.2319	0.52	0.2813	0	54	6.2
398	0.0425	0.3481	0.8873	0.1733	0.7354	0.4273	0.8564	0.9608	0.4366	0.8754	0.9283	0.922	0.6527	0.4023	0.5268	0.8813	0.8303	0.2136	0.8374	0.5854	0.064	0.3501	0.9148	0.5832	0.7953	0.6275	0.6653	0.7778	0.1916	0	47	7.7
399	0.1074	0.6744	0.8219	0.5325	0.7135	0.6136	0.8768	0.6794	0.7075	0.3487	0.6692	0.5688	0.693	0.4499	0.4413	0.741	0.3764	0.6105	0.7703	0.676	0.382	0.5402	0.7076	0.3708	0.3383	0.6451	0.7001	0.6501	0.2645	0	51	9.8
402	0.1066	0.8004	0.8774	0.1129	0.6347	0.32	0.6035	0.5991	0.7107	0.0987	0.8986	0.4919	0.365	0.9306	0.0485	0.8749	0.1549	0.681	0.5814	0.9107	0.0058	0.9173	0.8867	0.3294	0.09	0.4582	0.8033	0.5289	0.3928	0	49	7.8
403	0.4075	0.5897	0.5955	0.338	0.2867	0.4153	0.8174	0.3938	0.2827	0.1576	0.5468	0.7671	0.7492	0.4791	0.6959	0.7065	0.1255	0.5928	0.4253	0.3307	0.7297	0.5035	0.5901	0.1828	0.4966	0.8455	0.5909	0.5782	0.2003	0	45	8.3
406	0.0115	0.6978	0.9465	0.882	0.6234	0.6628	0.908	0.7343	0.833	0.5214	0.8496	0.6757	0.5637	0.8068	0.0613	0.8889	0.6208	0.4714	0.8281	0.9634	0.0382	0.9529	0.8238	0.5291	0.064	0.2026	0.6333	0.8114	0.3517	0	54	6.9
407	0.21	0.5301	0.9291	0.5239	0.5784	0.4278	0.7557	0.6106	0.4737	0.2328	0.5959	0.7948	0.6724	0.5911	0.1274	0.618	0.2635	0.6524	0.6724	0.5691	0.5243	0.3929	0.7683	0.3201	0.3858	0.5995	0.3892	0.8203	0.103	0	48	7.4
408	0.1655	0.8623	0.8938	0.8869	0.835	0.4868	0.8986	0.8502	0.7509	0.5385	0.5304	0.6878	0.7858	0.5807	0.5366	0.7457	0.8418	0.5988	0.8338	0.9753	0.6232	0.7303	0.6403	0.2172	0.6675	0.7981	0.8951	0.8626	0.1176	0	45	7.1
409	0.7533	0.6912	0.9228	0.4624	0.2602	0.4138	0.4228	0.4918	0.3542	0.3582	0.505	0.5477	0.362	0.6033	0.7646	0.7211	0.2573	0.5523	0.7355	0.7012	0.3687	0.403	0.8387	0.2072	0.6784	0.7168	0.3968	0.5625	0.3525	0	50	7.1
410	0.2418	0.8459	0.7816	0.2476	0.3588	0.5326	0.777	0.805	0.41	0.165	0.5933	0.6369	0.5279	0.9064	0.0913	0.8528	0.4942	0.9311	0.7462	0.8338	0.1314	0.8228	0.6175	0.3455	0.1022	0.6349	0.5501	0.5178	0.0967	0	66	14.6
411	0.053	0.6506	0.8932	0.2727	0.5087	0.6049	0.8776	0.6939	0.7764	0.3017	0.7964	0.4873	0.8712	0.6697	0.7429	0.8251	0.3554	0.6616	0.4437	0.7563	0.5225	0.6027	0.8163	0.3662	0.3787	0.6135	0.6388	0.7623	0.1541	0	54	10.6
412	0.2414	0.8325	0.9222	0.4665	0.4795	0.5368	0.8905	0.6119	0.76	0.8004	0.8053	0.8156	0.728	0.8748	0.154	0.6369	0.2644	0.5038	0.7995	0.409	0.0771	0.9428	0.8022	0.8907	0.118	0.1348	0.2668	0.7902	0.4398	0	52	7.7
413	0.0563	0.5867	0.9336	0.4635	0.5849	0.6355	0.8614	0.7143	0.4218	0.2921	0.4241	0.6134	0.6338	0.5689	0.2795	0.7997	0.3618	0.6362	0.8578	0.8832	0.2367	0.9507	0.8299	0.6191	0.1826	0.8636	0.3958	0.8626	0.2685	0	46	11.7
414	0.0342	0.7091	0.9738	0.7664	0.4942	0.4331	0.9391	0.8448	0.8543	0.3772	0.9352	0.9347	0.7476	0.5777	0.2563	0.7058	0.4389	0.629	0.8944	0.9475	0.0056	0.9108	0.8953	0.5228	0.1092	0.7683	0.5957	0.8524	0.327	1	53	6.8
415	0.0546	0.7811	0.9006	0.4033	0.567	0.3719	0.7782	0.7301	0.4661	0.4027	0.341	0.6962	0.5727	0.5395	0.5423	0.7035	0.4882	0.491	0.6856	0.7082	0.2715	0.8641	0.6278	0.4876	0.4862	0.6371	0.6048	0.6861	0.1631	0	40	9.3
416	0.067	0.5752	0.9426	0.3639	0.6798	0.4711	0.5805	0.3265	0.778	0.5625	0.5892	0.8092	0.7641	0.8235	0.4532	0.7093	0.3066	0.3835	0.7553	0.7362	0.5202	0.847	0.723	0.3592	0.1474	0.7683	0.322	0.7416	0.2423	0	53	9.3
417	0.1555	0.4893	0.8108	0.4626	0.6589	0.5138	0.7875	0.1312	0.7083	0.0625	0.5067	0.384	0.7264	0.3918	0.1885	0.4851	0.1801	0.4779	0.5855	0.7914	0.3409	0.2981	0.6025	0.523	0.4454	0.7718	0.5898	0.6243	0.2605	0	44	7.3
418	0.0412	0.7016	0.9453	0.911	0.7131	0.5474	0.8475	0.7947	0.7189	0.5675	0.4154	0.8879	0.8313	0.5167	0.2132	0.925	0.2604	0.5898	0.8561	0.7705	0.0736	0.567	0.8071	0.7135	0.6888	0.7439	0.5461	0.8413	0.6108	0	49	8.7
419	0.4155	0.6325	0.9493	0.4585	0.7444	0.6459	0.8769	0.2002	0.2576	0.5335	0.3585	0.5316	0.5122	0.3436	0.1372	0.5532	0.5402	0.4821	0.5834	0.9624	0.0317	0.7275	0.8966	0.4463	0.205	0.533	0.7382	0.7972	0.6003	0	32	6.9
420	0.3391	0.7011	0.9474	0.7762	0.6361	0.4667	0.879	0.6596	0.7241	0.2454	0.6405	0.5965	0.7782	0.5836	0.0744	0.8088	0.4957	0.5097	0.591	0.9496	0.386	0.7404	0.7499	0.6244	0.1278	0.6744	0.5314	0.7535	0.4524	0	58	8.2
421	0.7279	0.3667	0.664	0.1517	0.4451	0.3308	0.8729	0.802	0.661	0.1778	0.703	0.5592	0.6291	0.4408	0.5571	0.4719	0.6649	0.307	0.4721	0.4596	0.7232	0.2541	0.8014	0.6622	0.5299	0.7826	0.2598	0.7681	0.4493	0	52	5.2
422	0.0367	0.9305	0.9793	0.775	0.7598	0.6343	0.9037	0.7348	0.807	0.6372	0.9699	0.9656	0.8531	0.3032	0.1115	0.8871	0.4362	0.3059	0.415	0.4045	0.0334	0.6546	0.8953	0.1995	0.3944	0.4029	0.7144	0.4972	0.3993	0	49	4.9
423	0.8543	0.8657	0.8079	0.6024	0.5846	0.6963	0.8923	0.7078	0.4716	0.2848	0.731	0.6715	0.7776	0.3618	0.7465	0.7428	0.5685	0.4589	0.6062	0.7455	0.6277	0.3505	0.8245	0.3435	0.567	0.8176	0.4912	0.5417	0.4885	0	47	10.6
424	0.0282	0.7155	0.8791	0.5079	0.6106	0.7249	0.8185	0.7912	0.8318	0.6345	0.8481	0.8534	0.3786	0.5386	0.2541	0.8293	0.3853	0.6114	0.6777	0.5594	0.7311	0.4852	0.6949	0.4105	0.4335	0.72	0.7355	0.7423	0.4395	0	37	10.4
425	0.3152	0.3299	0.6363	0.5107	0.293	0.0976	0.3299	0.0964	0.6066	0.0773	0.7742	0.8424	0.3286	0.5086	0.6942	0.36	0.0957	0.6425	0.4405	0.4747	0.4276	0.3682	0.5803	0.2341	0.2523	0.772	0.3506	0.3913	0.0838	0	52	7.8
429	0.0639	0.6288	0.9465	0.5712	0.7157	0.5599	0.8867	0.8071	0.8358	0.3047	0.4452	0.5126	0.6722	0.4578	0.4148	0.7668	0.5961	0.6779	0.642	0.9096	0.5452	0.8511	0.6355	0.8262	0.315	0.7012	0.6398	0.8361	0.319	0	55	9.2
430	0.0478	0.6362	0.9273	0.4511	0.4259	0.5419	0.5341	0.1909	0.5822	0.3356	0.6642	0.7679	0.6523	0.7232	0.6097	0.6281	0.3269	0.7143	0.6611	0.7441	0.187	0.6103	0.6775	0.4507	0.4716	0.4586	0.3541	0.4561	0.1298	0	52	11.6
431	0.0251	0.7613	0.5746	0.3841	0.7224	0.6358	0.7778	0.4516	0.3324	0.6473	0.6614	0.6871	0.4902	0.7608	0.2363	0.73	0.655	0.7673	0.9094	0.9459	0.0396	0.9425	0.9145	0.3707	0.1877	0.3708	0.7567	0.7422	0.785	0	55	7.4
432	0.3011	0.575	0.7907	0.5163	0.5265	0.4488	0.7038	0.7337	0.7031	0.3196	0.8717	0.7748	0.6449	0.4105	0.2666	0.8076	0.4083	0.8582	0.6772	0.6051	0.0432	0.4537	0.7435	0.6232	0.3607	0.5649	0.5702	0.5408	0.2367	0	36	8
433	0.0306	0.9018	0.947	0.8828	0.8453	0.807	0.8507	0.8356	0.8986	0.6963	0.7444	0.9579	0.5399	0.7677	0.1225	0.838	0.3152	0.8171	0.8336	0.8001	0.1084	0.8915	0.9288	0.826	0.2319	0.7683	0.9179	0.7392	0.3526	0	42	10.3
434	0.6878	0.4375	0.7554	0.4799	0.357	0.3199	0.5803	0.1921	0.3522	0.2173	0.8049	0.7271	0.7325	0.4999	0.6486	0.5327	0.1514	0.6652	0.6008	0.7045	0.3258	0.5953	0.5473	0.3938	0.1265	0.5358	0.282	0.4583	0.0695	0	41	8.7
435	0.1611	0.5695	0.6917	0.4817	0.331	0.6232	0.846	0.4662	0.6384	0.7233	0.3772	0.8261	0.4164	0.5653	0.0428	0.7796	0.7732	0.6127	0.9165	0.7944	0.0144	0.9353	0.8617	0.5502	0.4633	0.6499	0.8847	0.457	0.6281	0	54	12.3
436	0.4984	0.8924	0.9737	0.9462	0.7676	0.2699	0.9018	0.4974	0.7317	0.8141	0.701	0.5299	0.9594	0.9229	0.1813	0.3484	0.1795	0.3407	0.9381	0.5608	0.0486	0.6388	0.386	0.2736	0.4355	0.5463	0.377	0.4354	0.0972	0	37	8.9
437	0.0962	0.8755	0.9537	0.5196	0.6367	0.6911	0.8015	0.6759	0.5749	0.2399	0.8117	0.8886	0.6136	0.8219	0.0623	0.7397	0.467	0.8434	0.7042	0.7539	0.2442	0.6484	0.6805	0.5911	0.3381	0.4543	0.6402	0.6724	0.1566	0	42	10.5
438	0.0589	0.7311	0.7578	0.3152	0.6469	0.4392	0.8564	0.4178	0.436	0.3474	0.3152	0.7188	0.7974	0.352	0.0626	0.5265	0.5057	0.5421	0.6196	0.7939	0.7459	0.4181	0.2829	0.4371	0.4012	0.6498	0.6626	0.7221	0.3783	0	45	6.6
439	0.0318	0.829	0.9085	0.8084	0.6481	0.6196	0.8046	0.7615	0.8084	0.6717	0.8657	0.8742	0.7482	0.5497	0.0542	0.7822	0.5975	0.5643	0.4217	0.8808	0.0201	0.8037	0.8008	0.5423	0.1154	0.0513	0.6449	0.8017	0.2194	0	51	10.3
440	0.8594	0.9525	0.966	0.4724	0.4873	0.5728	0.8452	0.8831	0.7366	0.6118	0.9244	0.9609	0.7664	0.7388	0.772	0.7925	0.3571	0.8005	0.9443	0.2616	0.0381	0.5415	0.6373	0.8699	0.5909	0.8292	0.4003	0.3952	0.2484	0	49	12.5
441	0.1239	0.5889	0.9387	0.6263	0.6035	0.6343	0.6432	0.4753	0.6311	0.2991	0.8181	0.8172	0.5877	0.8261	0.0632	0.6796	0.375	0.8874	0.626	0.8498	0.0279	0.6303	0.7415	0.5332	0.2891	0.2956	0.5245	0.7265	0.1269	0	41	7.9
442	0.5394	0.7576	0.3637	0.2264	0.2314	0.5084	0.7808	0.2071	0.3405	0.1901	0.4226	0.3216	0.4254	0.3529	0.5467	0.5134	0.1948	0.3942	0.3374	0.295	0.1425	0.2177	0.2528	0.1808	0.4593	0.8019	0.0883	0.313	0.029	0	49	8.5
443	0.0852	0.6255	0.8503	0.5364	0.5606	0.4868	0.7637	0.4302	0.5938	0.3628	0.6494	0.6669	0.5408	0.7177	0.0409	0.7198	0.4819	0.7924	0.6137	0.8635	0.0241	0.7388	0.6242	0.3752	0.2007	0.2902	0.5664	0.6087	0.1924	0	47	9.9
444	0.017	0.8826	0.9724	0.5068	0.6196	0.2972	0.7819	0.3801	0.6184	0.3127	0.7707	0.7311	0.6896	0.5695	0.1132	0.746	0.375	0.7238	0.6129	0.8507	0.0091	0.6155	0.6068	0.2986	0.2348	0.3642	0.56	0.7976	0.3798	0	46	8.1
447	0.045	0.7016	0.948	0.4949	0.5038	0.7288	0.5041	0.3651	0.6481	0.5852	0.9606	0.6132	0.8792	0.479	0.4645	0.8121	0.558	0.7331	0.7443	0.9213	0.0179	0.8038	0.839	0.57	0.158	0.5108	0.4579	0.6011	0.2599	0	50	6.1
448	0.9157	0.7232	0.653	0.8936	0.348	0.6046	0.8785	0.6278	0.7293	0.2315	0.5535	0.5324	0.7617	0.5996	0.7948	0.6023	0.4984	0.4768	0.364	0.5154	0.633	0.5419	0.3564	0.2953	0.1994	0.8466	0.4462	0.6384	0.5157	0	52	8.5
449	0.0567	0.8643	0.9686	0.8268	0.7732	0.6111	0.832	0.7904	0.8268	0.3789	0.8993	0.9222	0.6343	0.6128	0.0936	0.7941	0.4712	0.8784	0.8578	0.979	0.0415	0.9097	0.9136	0.5653	0.1597	0.6539	0.7936	0.817	0.4045	1	49	8.7
450	0.0355	0.3808	0.7923	0.2834	0.3528	0.3261	0.4507	0.1517	0.338	0.0719	0.2433	0.7103	0.3451	0.31	0.0883	0.4054	0.1762	0.2347	0.6042	0.469	0.4669	0.3666	0.8334	0.2611	0.2994	0.2587	0.4757	0.2723	0.2203	0	47	11.2
453	0.0293	0.7426	0.9262	0.6925	0.5974	0.7611	0.8451	0.6394	0.7359	0.1106	0.4891	0.7254	0.7975	0.687	0.1731	0.7424	0.3603	0.7813	0.7943	0.9233	0.0274	0.7269	0.5115	0.6563	0.1535	0.4041	0.6104	0.7106	0.4957	0	56	10.9
454	0.5744	0.707	0.7524	0.3195	0.4801	0.7001	0.4251	0.7215	0.8405	0.2229	0.8449	0.5508	0.5828	0.3922	0.3093	0.8492	0.59	0.6562	0.8217	0.9213	0.0171	0.4447	0.621	0.4772	0.6029	0.7217	0.6817	0.4688	0.4209	0	45	9.1
455	0.2211	0.5766	0.8537	0.4215	0.4965	0.7047	0.8356	0.7348	0.7885	0.2328	0.6857	0.9026	0.5077	0.7625	0.2742	0.8617	0.6194	0.672	0.8183	0.9643	0.077	0.9492	0.8379	0.3781	0.0452	0.5732	0.6843	0.8906	0.5391	0	52	10.9
456	0.0317	0.6756	0.8914	0.0762	0.7776	0.1752	0.8806	0.472	0.3176	0.6879	0.3347	0.5136	0.2939	0.6152	0.046	0.882	0.84	0.4901	0.8651	0.8995	0.0082	0.9294	0.759	0.0372	0.7802	0.8243	0.7961	0.7144	0.6499	0	51	6.4
458	0.0384	0.377	0.6376	0.2002	0.6626	0.4567	0.6222	0.5196	0.51	0.4833	0.2848	0.3179	0.7796	0.2497	0.304	0.6483	0.2743	0.3218	0.5603	0.9686	0.5449	0.5263	0.5855	0.5666	0.2931	0.8554	0.4063	0.7709	0.0369	0	49	5.1
463	0.1286	0.8896	0.9881	0.7734	0.673	0.7936	0.8116	0.8425	0.8296	0.5562	0.7904	0.9114	0.7941	0.584	0.1337	0.8721	0.6092	0.9171	0.9293	0.8388	0.0207	0.8318	0.9046	0.6956	0.0662	0.2424	0.7767	0.7995	0.4905	0	50	9.2
464	0.6373	0.3244	0.7276	0.5851	0.6738	0.2671	0.4299	0.4021	0.3557	0.4147	0.4541	0.4329	0.5019	0.5114	0.2401	0.741	0.2796	0.4441	0.6819	0.6789	0.013	0.2639	0.6337	0.4295	0.6856	0.8191	0.5615	0.6786	0.5849	0	51	8.4
467	0.1605	0.8679	0.959	0.5272	0.5466	0.6682	0.8408	0.7326	0.4874	0.512	0.5488	0.7995	0.7632	0.6864	0.092	0.6564	0.1883	0.712	0.829	0.6442	0.4145	0.743	0.7558	0.4071	0.2255	0.7067	0.672	0.632	0.0284	0	50	11.6
468	0.4775	0.9479	0.9698	0.5891	0.7405	0.5756	0.8138	0.8061	0.6397	0.2663	0.8865	0.9329	0.8504	0.5625	0.7018	0.6634	0.4101	0.5155	0.7424	0.3962	0.6966	0.6532	0.5608	0.5323	0.1268	0.7795	0.7652	0.371	0.2862	0	41	7
471	0.1404	0.9036	0.7734	0.4916	0.7596	0.7212	0.8624	0.5427	0.4134	0.2524	0.6516	0.9393	0.674	0.5778	0.0733	0.827	0.89	0.6134	0.7932	0.8547	0.278	0.9585	0.8941	0.6524	0.6479	0.5882	0.805	0.8342	0.8236	0	47	8.2
472	0.1572	0.5345	0.6661	0.3631	0.5216	0.3338	0.4412	0.4783	0.7477	0.2639	0.7107	0.6702	0.8394	0.5499	0.7607	0.6079	0.2778	0.4197	0.7296	0.4126	0.5619	0.4167	0.4993	0.266	0.2311	0.4214	0.4862	0.5142	0.0388	0	43	9
477	0.1854	0.9146	0.9738	0.7152	0.8286	0.6163	0.9483	0.8966	0.8512	0.6006	0.9608	0.946	0.8752	0.6816	0.5294	0.8866	0.6759	0.843	0.9653	0.7102	0.0223	0.8991	0.8031	0.6381	0.3141	0.4267	0.7157	0.8706	0.1578	0	49	7.1
478	0.0244	0.3129	0.4949	0.3668	0.6164	0.2601	0.4095	0.0607	0.4888	0.1876	0.3296	0.2678	0.312	0.3179	0.5509	0.4721	0.2083	0.4536	0.3249	0.446	0.7864	0.3887	0.2726	0.4526	0.479	0.8052	0.7246	0.7187	0.1229	1	50	5.4
479	0.0615	0.7703	0.9521	0.5847	0.573	0.7409	0.8328	0.6498	0.7531	0.2883	0.7391	0.6079	0.6563	0.617	0.3517	0.8152	0.4324	0.7357	0.6434	0.869	0.1627	0.78	0.7359	0.6724	0.1359	0.2438	0.6437	0.6667	0.3307	0	43	12.1
480	0.016	0.6826	0.7247	0.532	0.608	0.5508	0.8043	0.4978	0.6802	0.5012	0.7537	0.7744	0.5306	0.5416	0.081	0.6711	0.3989	0.5637	0.4976	0.6971	0.0232	0.6476	0.7952	0.5231	0.2382	0.5005	0.719	0.5126	0.06	0	48	10.3
481	0.026	0.8146	0.9712	0.4373	0.5752	0.5769	0.8272	0.767	0.6979	0.4397	0.8751	0.8972	0.8417	0.7029	0.157	0.7409	0.3003	0.8037	0.653	0.8549	0.011	0.5806	0.7133	0.488	0.1971	0.431	0.6701	0.7	0.1542	0	55	13.1
482	0.5538	0.7276	0.6711	0.4387	0.4983	0.6236	0.8622	0.8739	0.9012	0.4554	0.9352	0.6628	0.6858	0.5324	0.332	0.864	0.4339	0.6266	0.5031	0.8079	0.4569	0.6426	0.7462	0.6287	0.4082	0.7575	0.5708	0.5976	0.2965	0	50	9
483	0.251	0.7545	0.5879	0.8217	0.9344	0.8648	0.9125	0.8488	0.9059	0.7885	0.879	0.8527	0.9605	0.315	0.7832	0.3907	0.4141	0.7358	0.6772	0.7639	0.0978	0.6321	0.9575	0.901	0.6141	0.7334	0.7633	0.484	0.3366	0	47	7.5
484	0.0672	0.3275	0.9018	0.577	0.57	0.4191	0.7627	0.3606	0.76	0.4182	0.6302	0.8158	0.6441	0.5301	0.4437	0.6897	0.3327	0.6878	0.567	0.9243	0.3682	0.621	0.8436	0.4941	0.412	0.7271	0.5025	0.8004	0.3832	0	50	7.4
487	0.0842	0.6698	0.9601	0.8352	0.5782	0.3943	0.741	0.3755	0.6444	0.2627	0.9038	0.9631	0.5968	0.7857	0.0293	0.7124	0.3695	0.9363	0.8337	0.7523	0.1553	0.6507	0.7175	0.6126	0.118	0.3656	0.5359	0.8062	0.3063	1	43	8.7
488	0.1265	0.6384	0.9636	0.7374	0.6761	0.7446	0.7974	0.4417	0.7748	0.6323	0.5872	0.8096	0.7429	0.6325	0.3686	0.6293	0.3766	0.8794	0.7636	0.7932	0.0254	0.8791	0.7251	0.8327	0.5692	0.6938	0.6563	0.7341	0.3678	0	44	10.5
497	0.1811	0.9465	0.975	0.9613	0.6265	0.7195	0.8776	0.694	0.8531	0.6171	0.8998	0.9637	0.8901	0.6575	0.2812	0.843	0.5383	0.8574	0.9208	0.3865	0.0152	0.9485	0.9435	0.4321	0.4483	0.7172	0.7929	0.8157	0.5264	0	51	6.9
498	0.0836	0.6431	0.8348	0.4939	0.5536	0.3268	0.5556	0.5363	0.4322	0.1558	0.6596	0.63	0.4771	0.5896	0.3684	0.5957	0.2275	0.7413	0.5206	0.75	0.365	0.5206	0.5646	0.4159	0.3835	0.5349	0.3593	0.5023	0.044	0	40	8.8
499	0.0708	0.9445	0.9571	0.9304	0.7824	0.7189	0.915	0.8542	0.9657	0.4927	0.963	0.9598	0.8794	0.4459	0.3305	0.8038	0.6619	0.9453	0.7812	0.7483	0.0741	0.9574	0.9198	0.5522	0.128	0.9218	0.7871	0.7749	0.4993	0	50	4.9
500	0.2123	0.8319	0.4461	0.0757	0.1028	0.5333	0.9135	0.0205	0.4593	0.3588	0.1221	0.2949	0.1602	0.2808	0.221	0.8845	0.9077	0.8311	0.5828	0.169	0.9612	0.2243	0.8987	0.1479	0.2881	0.5295	0.1109	0.2427	0.0675	0	67	5.3
501	0.0258	0.5611	0.63	0.5388	0.6698	0.5312	0.4207	0.5589	0.5031	0.4917	0.741	0.6758	0.4722	0.5541	0.052	0.8073	0.6631	0.7077	0.675	0.7957	0.0467	0.7108	0.7063	0.3715	0.2868	0.7375	0.6878	0.7476	0.2141	0	50	8.1
502	0.0301	0.9241	0.2613	0.0836	0.0286	0.7277	0.92	0.1309	0.1816	0.0712	0.8452	0.4074	0.1733	0.932	0.3419	0.1844	0.0305	0.281	0.8202	0.2473	0.3055	0.78	0.3524	0.066	0.5364	0.8116	0.8888	0.2492	0.0426	0	49	7
505	0.421	0.6449	0.9502	0.8685	0.832	0.9591	0.9284	0.9195	0.8469	0.8331	0.8624	0.7373	0.9707	0.8576	0.5338	0.7898	0.5911	0.6897	0.8629	0.9344	0.268	0.9526	0.9374	0.6768	0.1117	0.2735	0.7139	0.4766	0.8242	0	43	9.6
506	0.4133	0.4574	0.36	0.2466	0.2434	0.4015	0.9007	0.1197	0.2653	0.1031	0.3893	0.4499	0.2755	0.4022	0.2492	0.4474	0.352	0.8791	0.6721	0.2756	0.3061	0.2721	0.4076	0.2796	0.4227	0.4939	0.803	0.2299	0.2339	0	46	7
801	0.028	0.5379	0.5195	0.3056	0.368	0.5317	0.425	0.7679	0.3933	0.1753	0.6763	0.4508	0.4078	0.609	0.0639	0.3726	0.4385	0.4745	0.8211	0.6718	0.2231	0.7059	0.7051	0.2342	0.1681	0.8145	0.6312	0.8275	0.3259	0	86	11
802	0.0355	0.5035	0.96	0.6135	0.6164	0.4478	0.7258	0.5442	0.7695	0.5163	0.8121	0.7727	0.5408	0.5182	0.3315	0.6403	0.3653	0.6497	0.7301	0.9325	0.3936	0.4938	0.721	0.4009	0.5884	0.4672	0.6184	0.7734	0.3834	0	41	8.6
509	0.0292	0.5809	0.8469	0.39	0.5584	0.5027	0.8162	0.5788	0.5302	0.3421	0.4141	0.5172	0.4636	0.5043	0.1959	0.6589	0.3811	0.5432	0.4401	0.6437	0.3548	0.5256	0.6575	0.5279	0.2544	0.657	0.6267	0.6904	0.2402	0	53	12.1
510	0.7866	0.6459	0.566	0.1508	0.7583	0.3684	0.886	0.4981	0.4392	0.402	0.791	0.5658	0.776	0.8834	0.6105	0.7933	0.6055	0.9241	0.7128	0.6654	0.6638	0.5579	0.8614	0.5177	0.6279	0.7083	0.7954	0.5207	0.4593	0	39	9.6
514	0.0524	0.9631	0.9714	0.8635	0.8655	0.8982	0.868	0.931	0.9609	0.4262	0.9699	0.9619	0.9096	0.5549	0.5552	0.8286	0.9381	0.9805	0.8979	0.7784	0.0223	0.3402	0.8911	0.5289	0.3595	0.8887	0.8715	0.7298	0.3479	0	49	4.1
515	0.4958	0.9275	0.9764	0.1653	0.6712	0.2028	0.8546	0.8124	0.7829	0.1888	0.3111	0.9112	0.8498	0.466	0.774	0.7347	0.3685	0.6305	0.877	0.5984	0.0235	0.6124	0.8473	0.189	0.6984	0.5725	0.1447	0.3809	0.031	0	50	9.2
516	0.1612	0.5509	0.8625	0.8075	0.5215	0.5857	0.6734	0.5323	0.4723	0.2165	0.5921	0.5839	0.5951	0.4705	0.1858	0.4417	0.3143	0.7633	0.4085	0.7768	0.0353	0.412	0.6537	0.3976	0.2227	0.6402	0.5657	0.6275	0.0793	0	49	8.6
517	0.7859	0.9258	0.726	0.2049	0.6689	0.5923	0.4924	0.1266	0.3213	0.1664	0.6994	0.8144	0.4939	0.3944	0.7951	0.6978	0.3505	0.8322	0.5717	0.6986	0.8059	0.6379	0.9087	0.1784	0.3005	0.7077	0.7445	0.6774	0.0563	0	46	7.5
520	0.047	0.9535	0.9719	0.8737	0.6811	0.8281	0.8593	0.7562	0.8076	0.5847	0.9018	0.9606	0.8526	0.6343	0.047	0.7216	0.646	0.8287	0.8345	0.8217	0.0141	0.927	0.8848	0.5202	0.0451	0.4598	0.6891	0.7324	0.4379	0	50	8
521	0.0522	0.555	0.9358	0.6873	0.6669	0.2261	0.8419	0.7362	0.6405	0.7169	0.728	0.9456	0.8356	0.4313	0.225	0.789	0.5857	0.6354	0.3511	0.6735	0.0345	0.2118	0.803	0.4785	0.7439	0.2475	0.6868	0.6445	0.3893	0	45	7.7
522	0.1416	0.6916	0.8833	0.8321	0.687	0.4587	0.8494	0.6815	0.6156	0.3974	0.7341	0.9024	0.668	0.4244	0.0941	0.4556	0.1372	0.9526	0.3715	0.5356	0.2837	0.3832	0.3724	0.8806	0.3192	0.1672	0.8122	0.7505	0.087	0	44	9.3
523	0.214	0.5605	0.6859	0.7439	0.4941	0.6256	0.7062	0.7408	0.7941	0.0126	0.7633	0.6598	0.6039	0.4579	0.2992	0.7707	0.4621	0.5237	0.6964	0.8854	0.6084	0.503	0.9014	0.4061	0.445	0.5357	0.7439	0.6681	0.4206	0	52	5.9
526	0.0224	0.7158	0.9535	0.6601	0.4574	0.5369	0.7848	0.5397	0.6034	0.4429	0.9318	0.6659	0.7872	0.7538	0.0863	0.5722	0.3274	0.7041	0.7567	0.7417	0.1139	0.5852	0.5911	0.6145	0.2372	0.3385	0.4644	0.5669	0.2337	0	56	13.3
527	0.1657	0.7951	0.9672	0.2654	0.6702	0.6324	0.3951	0.8666	0.7879	0.6935	0.7475	0.875	0.7144	0.7218	0.7533	0.7389	0.2533	0.3469	0.7159	0.8187	0.0165	0.5242	0.837	0.2517	0.6814	0.8469	0.1751	0.3527	0.4592	0	53	8.8
528	0.0966	0.8915	0.9526	0.6537	0.6684	0.7746	0.8231	0.7439	0.7968	0.4608	0.9016	0.9228	0.7766	0.6893	0.0609	0.8492	0.6197	0.6375	0.8412	0.8858	0.0252	0.5045	0.8527	0.8177	0.1901	0.6658	0.6854	0.5938	0.4864	1	46	9.5
529	0.0564	0.6215	0.9019	0.854	0.4563	0.4637	0.7986	0.5815	0.8467	0.2242	0.8644	0.8186	0.9254	0.7227	0.1132	0.7146	0.3505	0.8938	0.681	0.7949	0.0738	0.808	0.8769	0.6414	0.1573	0.3237	0.586	0.5686	0.1238	1	36	9.6
534	0.0364	0.7851	0.9494	0.8381	0.6317	0.6062	0.8094	0.6526	0.8072	0.507	0.7708	0.9331	0.8298	0.5154	0.6722	0.8124	0.5325	0.8693	0.7811	0.7413	0.4792	0.5126	0.9024	0.8208	0.3162	0.5625	0.81	0.6469	0.3064	0	53	11.9
535	0.0223	0.6683	0.6505	0.6721	0.2919	0.4821	0.7177	0.4878	0.6029	0.5068	0.7758	0.7357	0.5684	0.5639	0.3189	0.6923	0.26	0.8674	0.4347	0.5791	0.4562	0.4359	0.8741	0.4798	0.5095	0.5931	0.4057	0.4741	0.3505	0	51	10.5
536	0.0332	0.3835	0.8496	0.9313	0.701	0.3269	0.5619	0.6492	0.7107	0.814	0.8252	0.8875	0.6605	0.3656	0.0873	0.8512	0.5812	0.4255	0.7209	0.1933	0.5173	0.9146	0.4244	0.5723	0.5634	0.7975	0.5128	0.6598	0.634	1	54	7.9
537	0.8129	0.4959	0.8067	0.6358	0.2019	0.678	0.8398	0.1862	0.7593	0.243	0.7681	0.8665	0.4292	0.4246	0.724	0.3802	0.2646	0.5096	0.3434	0.4358	0.7636	0.3549	0.3594	0.5774	0.2518	0.8273	0.7629	0.4956	0.5753	1	52	7.8
538	0.2518	0.7563	0.8601	0.3224	0.4046	0.6181	0.8082	0.6124	0.8029	0.2467	0.4282	0.5031	0.4251	0.4744	0.3578	0.5994	0.2301	0.4171	0.7997	0.6548	0.5103	0.8875	0.8084	0.5411	0.3193	0.5876	0.5273	0.7055	0.1726	0	52	10.6
539	0.21	0.5116	0.6785	0.4054	0.3747	0.3916	0.8681	0.6493	0.5573	0.1332	0.2312	0.7049	0.9483	0.7502	0.4488	0.736	0.2667	0.4753	0.4369	0.2459	0.7007	0.2811	0.5026	0.6394	0.6466	0.5218	0.5255	0.6159	0.5644	0	44	9.2
540	0.1226	0.8397	0.9685	0.1828	0.5879	0.5549	0.8205	0.4814	0.6969	0.1733	0.8942	0.9091	0.7054	0.4275	0.0913	0.7972	0.3397	0.7169	0.7753	0.8152	0.1335	0.9609	0.3834	0.5114	0.0938	0.1067	0.4479	0.7604	0.2937	1	43	5.4
541	0.3928	0.6115	0.8293	0.6406	0.3774	0.4173	0.8178	0.237	0.7364	0.2555	0.6132	0.657	0.3508	0.5487	0.1404	0.4663	0.3617	0.5895	0.4755	0.7675	0.71	0.363	0.6634	0.3942	0.1489	0.665	0.6448	0.6738	0.2973	0	49	6.8
544	0.1412	0.8771	0.8331	0.8423	0.4213	0.7035	0.8499	0.609	0.6516	0.5185	0.9116	0.9183	0.7783	0.9235	0.0718	0.8145	0.7243	0.9336	0.6508	0.9045	0.0338	0.9242	0.858	0.5013	0.2284	0.6852	0.3281	0.6054	0.4433	1	66	13.7
545	0.1742	0.5667	0.9489	0.2628	0.6337	0.4974	0.2221	0.752	0.4075	0.3149	0.7892	0.941	0.422	0.2708	0.5915	0.5438	0.1857	0.8638	0.893	0.6279	0.0921	0.668	0.8574	0.1623	0.4904	0.8003	0.1325	0.5308	0.1932	0	52	4.3
546	0.1257	0.9535	0.9543	0.2145	0.7103	0.7046	0.8692	0.9032	0.4706	0.5616	0.9038	0.5111	0.9073	0.9192	0.0941	0.8441	0.8005	0.9056	0.9574	0.9782	0.0113	0.9707	0.9163	0.645	0.1004	0.5678	0.5306	0.7953	0.0613	0	44	8.4
547	0.4062	0.571	0.6811	0.3804	0.5129	0.5574	0.8188	0.4819	0.6327	0.3859	0.5412	0.5505	0.64	0.752	0.3079	0.7675	0.4254	0.5241	0.5513	0.711	0.4397	0.6825	0.7015	0.4612	0.1877	0.4816	0.3329	0.6835	0.1605	0	53	8.1
548	0.016	0.8491	0.8746	0.4176	0.5016	0.456	0.9203	0.8884	0.6764	0.6763	0.6764	0.5521	0.6186	0.9104	0.2528	0.8434	0.5434	0.5619	0.9121	0.9764	0.3841	0.956	0.9418	0.6031	0.0682	0.1226	0.5414	0.6015	0.2478	0	41	9.2
549	0.0386	0.5276	0.902	0.8127	0.5675	0.4448	0.7453	0.3635	0.5333	0.1578	0.8836	0.8758	0.4323	0.7716	0.3548	0.6677	0.5013	0.8453	0.7821	0.8612	0.1116	0.882	0.6799	0.419	0.2283	0.3885	0.5933	0.7909	0.2233	0	52	9.1
550	0.1441	0.7892	0.8739	0.9524	0.9008	0.8381	0.917	0.5363	0.5822	0.6889	0.1437	0.9132	0.6326	0.4701	0.2021	0.5067	0.2451	0.3502	0.5688	0.9707	0.0998	0.3472	0.9177	0.3643	0.0789	0.6794	0.6044	0.8627	0.555	0	71	8.2
551	0.1023	0.7338	0.9139	0.4471	0.5483	0.54	0.7329	0.4601	0.5097	0.1829	0.6387	0.698	0.4991	0.5371	0.3682	0.6522	0.3303	0.686	0.6933	0.4807	0.2508	0.4975	0.5243	0.4922	0.3067	0.5524	0.3371	0.56	0.0907	0	49	9.5
552	0.5785	0.5348	0.7539	0.454	0.7175	0.3207	0.7786	0.6504	0.3713	0.3959	0.2477	0.409	0.5781	0.8843	0.0965	0.6971	0.4726	0.2847	0.8759	0.9794	0.017	0.9514	0.5241	0.2139	0.0747	0.8601	0.8014	0.7143	0.5442	0	51	4.3
553	0.2023	0.8498	0.9678	0.9102	0.7352	0.527	0.8445	0.7967	0.477	0.1411	0.9298	0.9661	0.7632	0.7698	0.1589	0.6759	0.1583	0.9569	0.7253	0.4238	0.0102	0.7925	0.76	0.285	0.2088	0.439	0.7343	0.6276	0.0546	0	42	6.5
556	0.1272	0.9482	0.968	0.9467	0.8483	0.6507	0.925	0.958	0.884	0.8067	0.7431	0.9674	0.7099	0.9459	0.7253	0.8553	0.9461	0.9714	0.9546	0.5198	0.0302	0.9739	0.9569	0.2124	0.6862	0.5245	0.932	0.9118	0.741	0	51	6.3
557	0.4439	0.5803	0.6497	0.365	0.3386	0.2483	0.7354	0.269	0.4925	0.1043	0.6098	0.5898	0.5582	0.4843	0.1402	0.6335	0.2614	0.6128	0.7892	0.5401	0.4018	0.4162	0.4218	0.4119	0.3014	0.4635	0.4875	0.6191	0.199	0	46	7
558	0.8679	0.9222	0.9668	0.8142	0.4533	0.5763	0.8816	0.8054	0.8737	0.4983	0.792	0.9186	0.9156	0.3998	0.5426	0.8275	0.1001	0.9679	0.5949	0.6011	0.6718	0.2591	0.9421	0.5965	0.6332	0.5864	0.5045	0.4783	0.2137	0	49	9.6
559	0.0288	0.8718	0.9727	0.7868	0.6675	0.7031	0.7978	0.5415	0.6734	0.4662	0.8715	0.8646	0.5918	0.6554	0.1911	0.642	0.4856	0.6261	0.6412	0.7694	0.0909	0.6568	0.7309	0.4636	0.1554	0.4428	0.6929	0.693	0.4699	0	50	8.4
560	0.0519	0.7653	0.8689	0.3271	0.6539	0.6239	0.9639	0.5761	0.3966	0.6136	0.8019	0.7487	0.6556	0.6961	0.2362	0.8917	0.7249	0.535	0.5976	0.6635	0.0165	0.6773	0.8269	0.5837	0.1516	0.743	0.6056	0.6645	0.6943	0	50	11.2
561	0.2582	0.5988	0.9782	0.6228	0.7124	0.6837	0.855	0.5528	0.7703	0.3573	0.8157	0.7043	0.3395	0.7949	0.8278	0.8251	0.8705	0.3433	0.8146	0.6821	0.6297	0.1614	0.8536	0.2853	0.5382	0.8782	0.547	0.6458	0.3589	0	45	7.2
562	0.0179	0.7961	0.9665	0.7575	0.7098	0.5281	0.7955	0.7874	0.7739	0.4288	0.7594	0.9451	0.7265	0.7743	0.107	0.7895	0.5873	0.6714	0.7514	0.848	0.0737	0.8799	0.8174	0.3714	0.2413	0.6665	0.6383	0.6836	0.3367	0	50	9.3
563	0.2472	0.3976	0.6494	0.6907	0.2567	0.3295	0.4354	0.2824	0.6707	0.5204	0.5846	0.6296	0.64	0.4452	0.0935	0.4763	0.1494	0.3151	0.7248	0.5507	0.5961	0.5164	0.6628	0.4207	0.1395	0.3871	0.2933	0.4076	0.0506	0	49	8.2
564	0.0881	0.5499	0.686	0.3168	0.8397	0.3099	0.7862	0.1084	0.9319	0.7939	0.9348	0.8226	0.8355	0.3782	0.0713	0.2723	0.2739	0.5902	0.7062	0.654	0.558	0.3848	0.4231	0.2448	0.5838	0.7732	0.8192	0.5196	0.1185	0	64	5.5
565	0.1116	0.8943	0.9723	0.5532	0.4034	0.7414	0.806	0.8756	0.7272	0.2285	0.466	0.5439	0.6391	0.5498	0.1032	0.7429	0.4774	0.5595	0.7898	0.4995	0.6419	0.5503	0.5987	0.6353	0.3429	0.648	0.6014	0.7997	0.2141	0	45	7.6
568	0.3127	0.779	0.7869	0.874	0.5566	0.4888	0.8766	0.6937	0.5644	0.3177	0.9048	0.9076	0.6322	0.4839	0.0824	0.7288	0.2573	0.9555	0.5959	0.6843	0.5047	0.6403	0.7301	0.5764	0.2207	0.4878	0.4457	0.4898	0.3678	0	51	12.2
569	0.7194	0.7398	0.5732	0.633	0.6378	0.6714	0.8023	0.8093	0.5437	0.8082	0.4184	0.9577	0.8514	0.8489	0.6687	0.742	0.8115	0.8291	0.9181	0.9631	0.4205	0.7779	0.8546	0.523	0.2968	0.7195	0.868	0.637	0.4195	0	41	10.3
570	0.6092	0.4176	0.7863	0.8494	0.759	0.1618	0.8836	0.2728	0.8206	0.7366	0.7662	0.7065	0.4204	0.7479	0.7162	0.7672	0.7653	0.5924	0.7909	0.9676	0.6636	0.495	0.8083	0.6543	0.573	0.8032	0.7161	0.7114	0.5803	0	56	11.4
571	0.1087	0.8579	0.3818	0.1804	0.1512	0.434	0.7634	0.3723	0.1834	0.1129	0.4172	0.6157	0.5858	0.8944	0.1214	0.6866	0.1398	0.4473	0.9357	0.9571	0.6749	0.1892	0.3056	0.5043	0.4656	0.269	0.3881	0.3516	0.7145	0	44	6.5
572	0.089	0.892	0.898	0.7648	0.7416	0.5191	0.8927	0.7264	0.8973	0.641	0.6555	0.9306	0.9102	0.5025	0.0697	0.78	0.721	0.6955	0.6732	0.7593	0.1908	0.9167	0.8902	0.9149	0.3227	0.2872	0.7385	0.7058	0.3572	0	53	9
573	0.0289	0.8293	0.9259	0.8358	0.2117	0.304	0.7415	0.6786	0.3591	0.196	0.5285	0.9134	0.5461	0.4404	0.0362	0.723	0.3006	0.8876	0.5119	0.5027	0.0873	0.2785	0.8737	0.5001	0.2077	0.8019	0.3139	0.5287	0.2957	0	54	10.9
574	0.0937	0.7047	0.9506	0.7698	0.5573	0.4502	0.7533	0.5558	0.65	0.3557	0.8784	0.8523	0.6002	0.6834	0.2981	0.6132	0.4747	0.936	0.5946	0.7026	0.0156	0.7366	0.7674	0.4983	0.2713	0.2247	0.538	0.6222	0.2549	0	41	7.4
575	0.7859	0.4918	0.3675	0.7626	0.6574	0.3465	0.7084	0.5853	0.623	0.4386	0.3754	0.299	0.2714	0.2293	0.347	0.4605	0.0669	0.5	0.3622	0.3646	0.2712	0.1953	0.4028	0.2599	0.7445	0.2225	0.4988	0.5769	0.0894	0	45	6
576	0.019	0.5806	0.9501	0.2323	0.7752	0.5075	0.9085	0.2388	0.548	0.386	0.4702	0.4355	0.653	0.8753	0.7965	0.8944	0.7728	0.5964	0.5624	0.4622	0.6695	0.7218	0.6216	0.1988	0.2913	0.2912	0.8211	0.8151	0.7727	0	49	7.7
577	0.1807	0.4423	0.8143	0.375	0.5594	0.5046	0.3436	0.4361	0.7964	0.5067	0.5467	0.3658	0.371	0.3739	0.5478	0.5367	0.3181	0.4026	0.4653	0.7919	0.0434	0.506	0.581	0.3307	0.5395	0.8868	0.3725	0.4646	0.1976	0	41	6.1
580	0.0728	0.64	0.847	0.6341	0.6022	0.5382	0.8275	0.2301	0.5227	0.3622	0.3638	0.7269	0.552	0.4899	0.4529	0.8087	0.2589	0.515	0.7242	0.8953	0.1724	0.7467	0.7102	0.4884	0.3725	0.2091	0.4686	0.793	0.3754	0	63	8.3
581	0.1215	0.7108	0.5282	0.473	0.2793	0.4606	0.8243	0.2519	0.4249	0.5743	0.4237	0.6088	0.4482	0.7372	0.055	0.7939	0.7107	0.5089	0.7562	0.5989	0.6008	0.4903	0.6956	0.3386	0.4168	0.7381	0.6799	0.2563	0.4191	0	52	7.8
582	0.0373	0.5823	0.8845	0.4762	0.327	0.3262	0.6702	0.7442	0.4098	0.5804	0.8164	0.885	0.7782	0.521	0.0928	0.791	0.409	0.7545	0.4557	0.6688	0.0235	0.8638	0.7939	0.6015	0.3463	0.433	0.3191	0.4811	0.5112	0	50	11.6
583	0.0643	0.606	0.5536	0.3154	0.7038	0.2917	0.5606	0.5537	0.668	0.4275	0.7891	0.485	0.634	0.4281	0.0272	0.8237	0.5912	0.6962	0.4421	0.9085	0.0119	0.778	0.7649	0.4391	0.4889	0.6177	0.7035	0.6987	0.4314	0	43	9.3
586	0.0909	0.8202	0.9653	0.5461	0.6322	0.6779	0.7508	0.6663	0.347	0.251	0.7602	0.9022	0.4911	0.8188	0.1462	0.6582	0.5105	0.9614	0.7671	0.623	0.0083	0.3765	0.6549	0.2802	0.4023	0.7738	0.6797	0.6968	0.3462	0	50	10.9
587	0.0257	0.5364	0.6625	0.0463	0.3695	0.5884	0.9022	0.2055	0.2233	0.2288	0.2912	0.4314	0.3113	0.1744	0.0236	0.4527	0.0874	0.4289	0.276	0.3733	0.7381	0.3313	0.4735	0.1837	0.1521	0.9515	0.2041	0.5483	0.0477	0	52	7.7
588	0.0218	0.5371	0.4555	0.9394	0.6606	0.3779	0.803	0.7259	0.5378	0.7455	0.8454	0.8826	0.855	0.7167	0.0916	0.9378	0.6615	0.6974	0.963	0.9326	0.0172	0.9691	0.7495	0.2971	0.569	0.8441	0.8235	0.7934	0.4338	0	50	10.9
589	0.0643	0.7588	0.7259	0.3821	0.2073	0.339	0.4129	0.6192	0.5375	0.246	0.6713	0.7412	0.3569	0.531	0.0296	0.5274	0.2042	0.7857	0.6494	0.7703	0.5987	0.5315	0.6827	0.4914	0.4057	0.7178	0.2087	0.5549	0.0857	0	47	7.6
594	0.0468	0.8294	0.7544	0.8155	0.3156	0.6089	0.8582	0.4955	0.8575	0.4688	0.4276	0.5291	0.4665	0.7838	0.0544	0.7757	0.3461	0.5965	0.5859	0.8555	0.1509	0.5223	0.5745	0.5982	0.293	0.4722	0.6206	0.79	0.185	0	46	10.5
595	0.4872	0.7102	0.6164	0.6184	0.4132	0.4996	0.4649	0.692	0.7037	0.3571	0.8631	0.9053	0.3531	0.5648	0.611	0.5629	0.2986	0.8265	0.7077	0.959	0.5863	0.6863	0.8445	0.2783	0.5282	0.7193	0.6687	0.8607	0.15	0	40	6.8
596	0.1425	0.6899	0.9358	0.6554	0.4995	0.4398	0.7985	0.7862	0.5685	0.61	0.2836	0.9388	0.9162	0.9373	0.6712	0.756	0.7275	0.6654	0.8927	0.9688	0.0378	0.7564	0.844	0.5636	0.7172	0.9127	0.7636	0.9039	0.6655	0	54	9.4
597	0.0395	0.5885	0.7178	0.7854	0.4989	0.4091	0.8719	0.168	0.3132	0.5973	0.4349	0.8078	0.1379	0.5672	0.0971	0.7001	0.5919	0.6083	0.7959	0.6975	0.0124	0.212	0.5797	0.1427	0.6089	0.8711	0.7499	0.477	0.1341	0	48	2
351	0.1418	0.6447	0.6148	0.5588	0.2341	0.3588	0.7573	0.5656	0.3752	0.1025	0.7067	0.6406	0.471	0.5391	0.0599	0.4707	0.1781	0.5638	0.7087	0.4404	0.3795	0.3196	0.4543	0.3049	0.1925	0.4856	0.1837	0.4337	0.0675	0	52	6.2
805	0.0286	0.7963	0.9534	0.6591	0.5498	0.462	0.8614	0.6606	0.7463	0.4423	0.7767	0.844	0.7161	0.6689	0.0325	0.746	0.4875	0.7726	0.6395	0.8087	0.054	0.7734	0.7273	0.5664	0.1076	0.259	0.5935	0.7684	0.141	0	44	10.6
367	0.3004	0.954	0.9869	0.9262	0.7977	0.589	0.8294	0.927	0.8507	0.0618	0.9117	0.9693	0.749	0.7176	0.3051	0.6706	0.4493	0.9685	0.8697	0.4496	0.7612	0.1838	0.6675	0.5713	0.1462	0.5936	0.8361	0.8895	0.3163	0	54	5.1
806	0.0754	0.7149	0.9183	0.4996	0.6381	0.4191	0.8306	0.4449	0.7507	0.4777	0.6251	0.7286	0.7691	0.5374	0.5487	0.8464	0.2773	0.6897	0.5658	0.8887	0.5026	0.543	0.7712	0.4461	0.3386	0.4939	0.614	0.7902	0.0975	0	48	9.8
377	0.1175	0.8057	0.9205	0.4233	0.4964	0.5956	0.7472	0.5142	0.8629	0.4395	0.5756	0.8323	0.5039	0.4976	0.1018	0.6061	0.3316	0.74	0.8169	0.9082	0.1168	0.8167	0.7668	0.5585	0.2899	0.6619	0.5622	0.7125	0.2641	0	48	11.8
807	0.0218	0.4065	0.5215	0.3476	0.3127	0.5214	0.7972	0.7086	0.4721	0.1803	0.7723	0.6875	0.5805	0.4237	0.0798	0.5054	0.1938	0.4319	0.7251	0.4569	0.3115	0.3795	0.495	0.4904	0.4724	0.361	0.169	0.336	0.0588	0	54	8.1
405	0.2286	0.6195	0.8308	0.804	0.6109	0.5477	0.69	0.6	0.6551	0.49	0.7702	0.827	0.7455	0.6075	0.0282	0.5817	0.3212	0.8502	0.7997	0.7052	0.0155	0.8467	0.6474	0.8373	0.2731	0.6363	0.496	0.7895	0.0596	0	49	9.3
808	0.088	0.8917	0.6692	0.9584	0.5634	0.93	0.8929	0.8068	0.8125	0.9041	0.9228	0.4912	0.762	0.689	0.7042	0.8752	0.738	0.9235	0.9593	0.928	0.4096	0.9699	0.9312	0.7117	0.2445	0.6739	0.3069	0.7607	0.7729	0	49	8.1
427	0.1943	0.598	0.7205	0.7643	0.2628	0.4037	0.5552	0.5876	0.8145	0.3096	0.756	0.8448	0.5326	0.6098	0.27	0.4178	0.2573	0.8345	0.5015	0.652	0.5137	0.6089	0.8108	0.3095	0.3938	0.8179	0.3321	0.5204	0.1133	1	70	8.3
460	0.0723	0.4393	0.7315	0.2691	0.4023	0.3863	0.2017	0.5293	0.4158	0.6321	0.4143	0.5024	0.8422	0.4888	0.111	0.6048	0.1013	0.2529	0.4891	0.5154	0.393	0.896	0.8407	0.5566	0.505	0.7869	0.2921	0.651	0.1064	0	47	6.6
462	0.5606	0.8335	0.9637	0.3643	0.4915	0.2713	0.8339	0.8365	0.6234	0.2262	0.9334	0.6615	0.7999	0.8885	0.5873	0.6765	0.6525	0.9771	0.7434	0.7992	0.0285	0.8439	0.6468	0.5163	0.2608	0.5285	0.5383	0.5903	0.1447	0	40	10.8
469	0.0251	0.8702	0.6294	0.2547	0.6447	0.4621	0.8355	0.5323	0.407	0.4701	0.6307	0.5372	0.3746	0.8588	0.0399	0.8689	0.4865	0.552	0.8572	0.5016	0.4379	0.5338	0.4964	0.4557	0.4622	0.5269	0.7988	0.2432	0.2553	0	41	17.9
466	0.5789	0.5851	0.9394	0.4552	0.6457	0.4348	0.8266	0.6417	0.7206	0.5102	0.7852	0.5677	0.5395	0.5182	0.546	0.8961	0.4	0.498	0.4096	0.9006	0.5965	0.5262	0.6305	0.4601	0.3504	0.6309	0.6175	0.6828	0.5162	0	51	8.5
809	0.0312	0.3869	0.7757	0.3974	0.3216	0.3243	0.7608	0.8065	0.8273	0.2274	0.9622	0.6984	0.8933	0.7697	0.0403	0.7809	0.1294	0.7592	0.954	0.6447	0.5973	0.4429	0.8943	0.535	0.3626	0.2686	0.2332	0.4718	0.1671	1	52	9
486	0.0967	0.6147	0.5589	0.2457	0.3979	0.2262	0.5183	0.6949	0.8385	0.7845	0.5752	0.4498	0.8727	0.2804	0.6242	0.4834	0.4049	0.7319	0.1211	0.4911	0.5068	0.516	0.9229	0.2072	0.4028	0.9195	0.613	0.7409	0.0428	0	54	7.2
810	0.1264	0.7182	0.9502	0.8047	0.7053	0.6851	0.8781	0.5659	0.8721	0.4931	0.9083	0.7978	0.6571	0.5766	0.0362	0.7902	0.5535	0.6947	0.6384	0.9446	0.0135	0.9357	0.8162	0.5167	0.2153	0.4078	0.7229	0.7151	0.5388	0	46	10.4
493	0.0154	0.8142	0.9737	0.4536	0.6452	0.5581	0.8642	0.7491	0.7732	0.1926	0.9313	0.9562	0.7751	0.8591	0.0986	0.8855	0.8084	0.9728	0.8983	0.9352	0.0199	0.9412	0.7954	0.4588	0.4439	0.2596	0.7095	0.8206	0.4505	0	41	9.1
811	0.0339	0.4655	0.8712	0.4863	0.4905	0.4122	0.5086	0.5662	0.5058	0.4954	0.7239	0.5161	0.4395	0.411	0.2395	0.6011	0.2489	0.383	0.4788	0.7226	0.1385	0.8878	0.7482	0.3937	0.2818	0.8325	0.2599	0.5398	0.1242	0	51	7.1
507	0.0358	0.759	0.9687	0.3453	0.6862	0.5314	0.8509	0.6796	0.7906	0.3329	0.7311	0.8917	0.8274	0.5634	0.1012	0.7523	0.3779	0.5178	0.482	0.934	0.3823	0.4768	0.8345	0.2872	0.2159	0.2077	0.71	0.6204	0.5327	0	49	6.7
525	0.3617	0.6663	0.5977	0.3118	0.3882	0.2474	0.6724	0.3678	0.4265	0.0983	0.4578	0.4725	0.3394	0.3722	0.6574	0.5358	0.2143	0.5204	0.6416	0.6211	0.0663	0.8655	0.7184	0.3464	0.3884	0.1372	0.7057	0.6411	0.1501	0	49	6.1
554	0.1179	0.6427	0.9612	0.3435	0.4455	0.5979	0.7908	0.6871	0.6746	0.4986	0.7284	0.7622	0.8087	0.7288	0.0353	0.6135	0.3605	0.5255	0.447	0.5151	0.0492	0.7502	0.8101	0.5278	0.2016	0.5323	0.3918	0.4545	0.1444	0	49	11.7
815	0.7055	0.4406	0.8929	0.3757	0.6581	0.3377	0.6694	0.568	0.9047	0.1928	0.6035	0.5836	0.8746	0.5518	0.744	0.7349	0.5717	0.5768	0.8864	0.6208	0.3258	0.5828	0.8617	0.2383	0.3763	0.7847	0.4343	0.6709	0.4152	0	50	8.7
566	0.0527	0.4335	0.7496	0.6245	0.7214	0.3958	0.919	0.6662	0.3827	0.6122	0.5912	0.9004	0.5087	0.7711	0.26	0.8915	0.3259	0.6982	0.7781	0.889	0.3276	0.9406	0.8847	0.3905	0.5952	0.3805	0.6789	0.834	0.1159	1	44	6
816	0.4903	0.8393	0.8658	0.3023	0.6078	0.4094	0.8328	0.6605	0.4358	0.2428	0.8088	0.7977	0.7146	0.5538	0.497	0.5954	0.3201	0.6172	0.6744	0.5267	0.323	0.4528	0.7229	0.3939	0.4349	0.4793	0.6095	0.5983	0.279	0	41	5.8
590	0.1172	0.6658	0.8933	0.7036	0.4757	0.3911	0.5837	0.5388	0.6645	0.1335	0.8051	0.7617	0.6047	0.7116	0.4037	0.7242	0.2665	0.8722	0.6895	0.7564	0.0301	0.6853	0.6361	0.4373	0.22	0.4346	0.4501	0.683	0.2045	0	41	10.5
817	0.3749	0.544	0.5429	0.2602	0.5052	0.4194	0.782	0.5153	0.5007	0.2108	0.4867	0.5887	0.8139	0.3787	0.0937	0.7963	0.2746	0.6267	0.3941	0.4646	0.2679	0.303	0.5253	0.2086	0.4761	0.7591	0.604	0.4668	0.1072	0	42	9.4
598	0.4055	0.5936	0.8796	0.8742	0.6292	0.4817	0.829	0.848	0.7311	0.1778	0.6473	0.8543	0.3553	0.3694	0.3272	0.7941	0.6256	0.7745	0.5344	0.7643	0.2747	0.438	0.621	0.5698	0.6086	0.7413	0.738	0.4402	0.2188	0	56	13.8
818	0.5667	0.5954	0.8836	0.35	0.5271	0.2278	0.7813	0.8508	0.6604	0.7346	0.3649	0.9171	0.4184	0.611	0.2833	0.5955	0.3458	0.7014	0.6177	0.4546	0.2368	0.3515	0.6217	0.3955	0.6401	0.7539	0.4129	0.4024	0.329	0	52	6.5
600	0.1075	0.7448	0.9534	0.456	0.5634	0.4855	0.84	0.6506	0.6326	0.2156	0.8718	0.8824	0.7798	0.9135	0.1152	0.7627	0.4917	0.8539	0.6991	0.671	0.7253	0.959	0.8035	0.5331	0.2335	0.8012	0.6081	0.7878	0.4304	0	49	10.4
819	0.0821	0.6234	0.961	0.4969	0.7853	0.3142	0.2871	0.5663	0.5787	0.2752	0.5332	0.4539	0.4087	0.2056	0.5561	0.3206	0.3345	0.5325	0.5161	0.6154	0.7125	0.644	0.7475	0.2336	0.3867	0.7597	0.6749	0.4913	0.1218	0	52	6.1
512	0.0994	0.7245	0.9371	0.5007	0.6148	0.6083	0.7933	0.5325	0.8374	0.3639	0.6208	0.8167	0.5684	0.6412	0.1088	0.7107	0.4878	0.7998	0.5547	0.8633	0.104	0.7195	0.6231	0.6045	0.2772	0.2264	0.5265	0.7314	0.3765	0	47	8.8
1112	0.0216	0.6574	0.7871	0.4753	0.6169	0.2436	0.5812	0.7607	0.6068	0.5178	0.866	0.7511	0.6043	0.4263	0.0264	0.8082	0.5696	0.7887	0.6764	0.9458	0.0139	0.8918	0.7012	0.5324	0.5843	0.6248	0.7545	0.6927	0.6173	0	37	8.8
604	0.1794	0.7531	0.9723	0.5439	0.326	0.4821	0.7253	0.6361	0.6717	0.5463	0.8906	0.9344	0.8559	0.7813	0.2945	0.6714	0.3405	0.7238	0.8095	0.8086	0.1611	0.9129	0.7799	0.7343	0.094	0.2654	0.3671	0.5377	0.2732	0	60	14
605	0.0214	0.3994	0.7341	0.1367	0.3709	0.6796	0.2485	0.5854	0.5429	0.1641	0.3745	0.6909	0.409	0.2608	0.1159	0.3917	0.6614	0.3497	0.5525	0.3749	0.5979	0.574	0.5359	0.2347	0.0442	0.2524	0.6201	0.7752	0.048	0	58	3.5
606	0.2012	0.5259	0.6479	0.4894	0.5479	0.4963	0.7501	0.4735	0.4765	0.3331	0.9201	0.7352	0.7035	0.3536	0.6423	0.5894	0.503	0.8613	0.5097	0.7535	0.3331	0.4192	0.7544	0.3431	0.4977	0.6707	0.678	0.6191	0.294	1	67	6.5
607	0.0818	0.4684	0.6935	0.6096	0.3948	0.3923	0.4672	0.2605	0.4623	0.1514	0.8261	0.8493	0.6341	0.4702	0.0481	0.4974	0.296	0.7705	0.4423	0.3266	0.3136	0.2779	0.5153	0.3238	0.517	0.6321	0.4655	0.5176	0.0282	0	59	7.3
608	0.3761	0.8925	0.9753	0.5245	0.651	0.5423	0.848	0.8524	0.8077	0.3102	0.7935	0.8489	0.664	0.4928	0.2964	0.7004	0.309	0.6506	0.5191	0.8995	0.0201	0.5053	0.848	0.6407	0.3126	0.5706	0.6679	0.7072	0.412	0	55	11.2
609	0.0272	0.6627	0.9741	0.3108	0.282	0.6167	0.8253	0.8073	0.7187	0.0859	0.9083	0.7245	0.4123	0.271	0.5199	0.4366	0.151	0.5347	0.2985	0.6566	0.5468	0.8927	0.8688	0.2704	0.2941	0.9389	0.2327	0.4509	0.0998	0	58	5.5
610	0.0148	0.613	0.9551	0.5782	0.6565	0.4771	0.7805	0.6473	0.6224	0.5035	0.7575	0.9213	0.8213	0.7704	0.5179	0.6959	0.4846	0.7224	0.5806	0.903	0.0716	0.4127	0.7853	0.3281	0.3695	0.6827	0.5706	0.5945	0.2229	0	63	8.6
611	0.1458	0.5623	0.5186	0.5993	0.5125	0.5195	0.8689	0.6002	0.6688	0.4941	0.8244	0.913	0.7611	0.364	0.6637	0.4131	0.1761	0.7144	0.883	0.5523	0.5932	0.288	0.942	0.4018	0.2971	0.8675	0.3639	0.3241	0.0983	0	59	7.3
612	0.2803	0.5162	0.6357	0.7288	0.2719	0.3134	0.6566	0.5502	0.7038	0.4483	0.327	0.565	0.6939	0.6363	0.354	0.3638	0.3646	0.5954	0.379	0.4134	0.0418	0.6179	0.6769	0.7065	0.2675	0.7563	0.2095	0.3157	0.0405	1	68	10.8
613	0.0817	0.8038	0.4284	0.9223	0.2407	0.8304	0.965	0.6589	0.3125	0.8364	0.8902	0.8176	0.7147	0.6034	0.034	0.9661	0.9265	0.6107	0.9424	0.2705	0.0151	0.6456	0.9008	0.5901	0.4461	0.9177	0.2899	0.3168	0.5964	0	59	13.1
614	0.0532	0.9517	0.3961	0.1698	0.2108	0.4362	0.8637	0.5188	0.328	0.0953	0.3598	0.2922	0.3512	0.5337	0.3784	0.3506	0.4812	0.5814	0.6349	0.4756	0.226	0.2841	0.496	0.4593	0.0695	0.7668	0.1618	0.4009	0.1208	0	68	11.3
615	0.6975	0.888	0.9689	0.4313	0.7193	0.9028	0.8287	0.8607	0.7866	0.4365	0.5029	0.9522	0.9366	0.9246	0.1825	0.7764	0.5858	0.5138	0.9015	0.9438	0.7909	0.9559	0.9431	0.9275	0.451	0.6279	0.7678	0.921	0.262	0	57	7.9
616	0.0166	0.8543	0.8511	0.6111	0.3027	0.5977	0.8416	0.4324	0.8597	0.2324	0.6576	0.8993	0.8446	0.6937	0.2019	0.734	0.3629	0.8042	0.5949	0.7471	0.1763	0.6958	0.5659	0.5532	0.1192	0.2606	0.351	0.6385	0.0551	0	71	15.9
617	0.0323	0.6573	0.9622	0.2451	0.5606	0.3193	0.9099	0.7522	0.8585	0.3662	0.1631	0.5448	0.3647	0.4369	0.3312	0.6205	0.4642	0.4273	0.4328	0.3796	0.8492	0.3957	0.817	0.9124	0.2683	0.2237	0.2936	0.3782	0.0438	0	73	6.3
618	0.0154	0.7989	0.8362	0.6532	0.4122	0.2158	0.6891	0.6432	0.4873	0.1793	0.2971	0.7193	0.6512	0.5091	0.0329	0.5125	0.1155	0.8688	0.5563	0.6021	0.4381	0.4882	0.3081	0.2071	0.1495	0.7835	0.56	0.7613	0.0441	0	64	9
620	0.1646	0.5123	0.9637	0.7813	0.3697	0.3621	0.7575	0.4584	0.9102	0.2237	0.6061	0.8861	0.6703	0.865	0.2441	0.473	0.2273	0.9381	0.6266	0.7067	0.5076	0.8242	0.7514	0.3217	0.4332	0.6624	0.4232	0.4909	0.4526	0	61	6.4
621	0.0742	0.3593	0.4784	0.2498	0.4077	0.6988	0.4602	0.7984	0.6238	0.191	0.7355	0.4876	0.5135	0.3941	0.5501	0.5086	0.305	0.6632	0.754	0.5607	0.5054	0.4365	0.8198	0.5711	0.4192	0.7219	0.3273	0.4615	0.0355	0	55	8.6
622	0.2899	0.9271	0.9354	0.8701	0.4574	0.7277	0.9048	0.725	0.8409	0.7414	0.8029	0.9588	0.8176	0.6669	0.4724	0.5819	0.6762	0.5164	0.7228	0.7689	0.4414	0.5384	0.8821	0.6123	0.5148	0.8292	0.787	0.7479	0.3202	0	65	9.4
623	0.075	0.8084	0.9433	0.6699	0.7296	0.3633	0.6766	0.6293	0.6803	0.4605	0.8543	0.7103	0.735	0.6826	0.3204	0.6863	0.315	0.8976	0.5747	0.8839	0.1764	0.6238	0.783	0.4551	0.4864	0.3841	0.3795	0.6342	0.4202	0	59	9.4
630	0.1097	0.8061	0.9335	0.4851	0.5259	0.6	0.7118	0.6065	0.7311	0.4255	0.5677	0.7637	0.675	0.7586	0.1589	0.7044	0.555	0.8038	0.6397	0.9256	0.0321	0.866	0.7208	0.5846	0.1738	0.4277	0.7101	0.7309	0.159	0	64	16.3
631	0.4298	0.5942	0.9399	0.2596	0.4894	0.4102	0.9228	0.7738	0.5964	0.4036	0.6497	0.664	0.7279	0.4861	0.3049	0.7299	0.5566	0.6088	0.8261	0.7446	0.2043	0.6677	0.6899	0.3887	0.2528	0.2886	0.4993	0.7709	0.1039	0	60	7.6
632	0.3772	0.6569	0.939	0.2726	0.3521	0.2706	0.8048	0.3953	0.597	0.5988	0.4155	0.6936	0.5416	0.7218	0.1022	0.4915	0.3027	0.471	0.6336	0.6047	0.3002	0.8608	0.674	0.5145	0.1981	0.9082	0.6495	0.5028	0.325	0	64	8.8
633	0.0989	0.4928	0.9576	0.5596	0.4123	0.3666	0.739	0.4968	0.5411	0.1998	0.9299	0.7421	0.6492	0.665	0.0302	0.4628	0.3187	0.9774	0.5141	0.906	0.5165	0.5077	0.8112	0.3433	0.2096	0.6763	0.524	0.7053	0.2453	0	62	6
636	0.1092	0.916	0.6235	0.2155	0.4297	0.6833	0.4205	0.4625	0.4393	0.4618	0.7485	0.6846	0.6979	0.8284	0.5095	0.8499	0.212	0.5808	0.4486	0.9861	0.0254	0.9524	0.6025	0.5565	0.3217	0.8315	0.612	0.823	0.3079	0	68	12.7
637	0.0257	0.6757	0.9272	0.9117	0.2176	0.4779	0.8008	0.7587	0.5829	0.4602	0.831	0.6556	0.6859	0.7625	0.3298	0.4431	0.19	0.6313	0.6216	0.5753	0.4833	0.3726	0.4257	0.4958	0.3038	0.6545	0.2045	0.442	0.0518	0	77	11.9
638	0.7949	0.7694	0.9493	0.8806	0.6642	0.5375	0.8815	0.8216	0.8843	0.7875	0.8601	0.9193	0.9417	0.6376	0.6223	0.6969	0.6843	0.5149	0.9082	0.5167	0.1501	0.6854	0.2798	0.578	0.0902	0.87	0.3762	0.7635	0.6659	0	72	11.6
639	0.0617	0.7781	0.5832	0.4895	0.5843	0.2728	0.7868	0.2446	0.4321	0.6009	0.9063	0.8036	0.4372	0.6469	0.0582	0.5435	0.5989	0.5436	0.4781	0.3486	0.0121	0.6174	0.5515	0.1579	0.4105	0.6498	0.3412	0.5527	0.1635	0	59	5.4
640	0.3819	0.5614	0.9776	0.4417	0.7025	0.6543	0.8972	0.8431	0.8905	0.4106	0.9082	0.9639	0.8426	0.7982	0.5901	0.6897	0.6039	0.7354	0.916	0.8505	0.1128	0.8479	0.9073	0.4119	0.311	0.7664	0.6659	0.7992	0.2552	0	65	11.1
641	0.0294	0.4152	0.831	0.862	0.3745	0.3699	0.5336	0.3226	0.5914	0.1413	0.6517	0.6918	0.4898	0.653	0.3374	0.4816	0.2003	0.7702	0.4188	0.6357	0.3017	0.3405	0.8171	0.3392	0.4907	0.5306	0.1919	0.4687	0.0414	0	67	8.5
642	0.1267	0.4265	0.9738	0.5681	0.2962	0.4946	0.3632	0.8435	0.8114	0.5638	0.6266	0.9551	0.7404	0.8934	0.5204	0.5196	0.1875	0.3953	0.9388	0.4802	0.3675	0.5484	0.5642	0.2229	0.1259	0.7942	0.2141	0.5753	0.0811	0	62	10.6
643	0.5429	0.9016	0.9734	0.5452	0.7082	0.835	0.8645	0.866	0.854	0.3772	0.9485	0.957	0.7216	0.7352	0.2376	0.8581	0.67	0.8998	0.9599	0.7454	0.09	0.9624	0.8879	0.4862	0.2308	0.8374	0.7732	0.8975	0.7042	0	53	9.7
644	0.8297	0.9529	0.3616	0.2609	0.8829	0.3769	0.9305	0.6518	0.5739	0.3296	0.5496	0.1754	0.9169	0.4831	0.7195	0.8546	0.7038	0.7784	0.3334	0.588	0.4288	0.2526	0.7616	0.919	0.0984	0.9023	0.8052	0.8687	0.1538	0	67	8.7
645	0.0805	0.4463	0.6126	0.4684	0.5168	0.1857	0.4948	0.2714	0.3975	0.1816	0.5192	0.5032	0.5632	0.8082	0.5343	0.5947	0.3761	0.5899	0.3054	0.3602	0.2921	0.6399	0.4866	0.254	0.4434	0.7177	0.2688	0.3947	0.0259	0	59	3.1
646	0.0486	0.5685	0.5202	0.3891	0.3901	0.6217	0.7969	0.6415	0.5913	0.353	0.6574	0.6995	0.5722	0.5101	0.0587	0.5452	0.3492	0.5438	0.6917	0.5759	0.5186	0.3926	0.7644	0.4888	0.298	0.3135	0.3334	0.5564	0.1209	0	66	12.8
647	0.0629	0.5263	0.9063	0.212	0.6977	0.3527	0.8107	0.6546	0.7096	0.3004	0.4674	0.7966	0.6008	0.5548	0.721	0.4375	0.3365	0.5164	0.6929	0.495	0.7772	0.6372	0.7049	0.3864	0.1219	0.8229	0.7361	0.6632	0.062	1	44	6.7
650	0.3605	0.3921	0.9676	0.2719	0.8024	0.5149	0.8207	0.1839	0.8933	0.7872	0.9403	0.415	0.8745	0.3415	0.4482	0.8043	0.2147	0.4561	0.8093	0.6131	0.3987	0.6425	0.9132	0.5631	0.5298	0.627	0.5898	0.8089	0.3976	0	70	6.9
651	0.3644	0.8206	0.8944	0.8246	0.6212	0.6849	0.7964	0.7023	0.6435	0.4612	0.8516	0.8694	0.7016	0.5064	0.5185	0.7002	0.4533	0.8964	0.6924	0.5564	0.3534	0.415	0.8348	0.3115	0.3464	0.5718	0.6304	0.5739	0.2718	0	63	11.2
654	0.0511	0.5422	0.9523	0.429	0.4543	0.3306	0.4575	0.4932	0.7349	0.1599	0.8306	0.9133	0.5548	0.7437	0.6917	0.4155	0.3614	0.773	0.8551	0.9143	0.6889	0.8998	0.831	0.6018	0.5794	0.6757	0.739	0.8033	0.2272	0	61	7.5
655	0.1022	0.6774	0.7691	0.8118	0.5085	0.4496	0.765	0.7263	0.5581	0.644	0.8272	0.7476	0.2462	0.7111	0.4074	0.4755	0.512	0.8964	0.5509	0.398	0.0572	0.3068	0.6676	0.1792	0.4521	0.6318	0.4915	0.4814	0.3929	0	72	7.6
656	0.0615	0.5491	0.6461	0.4872	0.3373	0.3623	0.8019	0.4894	0.844	0.4429	0.6	0.6876	0.7559	0.6619	0.0587	0.5193	0.2376	0.392	0.5813	0.7208	0.6342	0.4149	0.6819	0.3651	0.4846	0.7961	0.2978	0.5365	0.2378	0	74	10.1
657	0.1229	0.8394	0.8889	0.3361	0.5807	0.73	0.8562	0.5301	0.8435	0.5725	0.738	0.7467	0.6701	0.513	0.4015	0.8977	0.4982	0.9781	0.7494	0.9548	0.5344	0.6038	0.7791	0.5183	0.467	0.5855	0.7165	0.8404	0.6653	0	55	14.4
660	0.0233	0.1783	0.8777	0.6468	0.7701	0.2013	0.2719	0.4457	0.881	0.2493	0.3703	0.7049	0.8468	0.2329	0.7927	0.5828	0.0494	0.3155	0.5094	0.7902	0.5926	0.3572	0.2721	0.8192	0.2754	0.88	0.4488	0.9068	0.1677	0	60	7.7
661	0.5792	0.4654	0.7817	0.6084	0.393	0.6154	0.7385	0.5274	0.6428	0.1578	0.6728	0.6855	0.7309	0.8263	0.5259	0.5837	0.2136	0.7229	0.6693	0.7617	0.1079	0.4688	0.7404	0.302	0.3901	0.7766	0.2399	0.6063	0.1094	0	71	10.5
664	0.0109	0.8141	0.7377	0.3448	0.5393	0.7454	0.7638	0.5745	0.7154	0.3436	0.5245	0.5462	0.6654	0.589	0.3307	0.7088	0.4157	0.7646	0.5153	0.5857	0.4562	0.6754	0.6924	0.6015	0.323	0.4028	0.4734	0.5267	0.3033	0	81	15.3
665	0.0619	0.5093	0.9137	0.5089	0.4441	0.4335	0.8909	0.7869	0.7822	0.2027	0.4367	0.6277	0.5917	0.3565	0.5217	0.4784	0.5299	0.4251	0.3125	0.4478	0.2577	0.4397	0.8453	0.5836	0.4104	0.6285	0.5335	0.4944	0.1195	0	54	5.8
670	0.0431	0.7488	0.9391	0.6742	0.5087	0.4456	0.8832	0.6908	0.4763	0.6887	0.4497	0.8101	0.5765	0.341	0.5606	0.5136	0.2383	0.2693	0.8537	0.7053	0.6301	0.5057	0.7667	0.457	0.6208	0.6801	0.5709	0.7654	0.0708	0	63	5.8
671	0.4436	0.9152	0.9598	0.8008	0.6572	0.5215	0.8605	0.6643	0.5549	0.253	0.8564	0.9354	0.7888	0.4644	0.4454	0.5168	0.365	0.8377	0.6912	0.4058	0.5806	0.4923	0.436	0.7884	0.2782	0.7801	0.3934	0.5371	0.0982	0	74	10.1
672	0.0468	0.7993	0.6458	0.2843	0.594	0.1229	0.8368	0.6137	0.3576	0.066	0.651	0.6921	0.4887	0.2938	0.733	0.314	0.1042	0.4198	0.329	0.2628	0.4968	0.2362	0.2341	0.4719	0.399	0.8249	0.0725	0.6596	0.0321	1	69	9
673	0.6181	0.7306	0.8173	0.3746	0.531	0.6737	0.6637	0.5581	0.7568	0.5475	0.5226	0.3879	0.6938	0.4173	0.5704	0.514	0.3262	0.5125	0.9313	0.9148	0.837	0.7143	0.8295	0.57	0.2975	0.854	0.7949	0.8484	0.3874	0	56	11.8
674	0.0278	0.9697	0.9579	0.7462	0.1645	0.9296	0.8748	0.9642	0.929	0.9305	0.9763	0.9747	0.9619	0.9299	0.0415	0.5759	0.9388	0.8403	0.9216	0.2616	0.0161	0.7374	0.949	0.1946	0.1844	0.9613	0.3323	0.2232	0.8822	0	65	6.5
675	0.0162	0.914	0.8412	0.4181	0.26	0.5152	0.927	0.2917	0.602	0.1828	0.4049	0.456	0.4045	0.8509	0.0669	0.5446	0.3859	0.3139	0.5339	0.6699	0.7108	0.6773	0.3444	0.2956	0.4107	0.7671	0.3993	0.6957	0.1333	0	52	7.3
676	0.1503	0.5287	0.7824	0.5989	0.4607	0.3614	0.9067	0.7762	0.8245	0.5115	0.4454	0.7707	0.6466	0.8138	0.3606	0.6575	0.3425	0.6857	0.8302	0.8454	0.2073	0.8996	0.8208	0.2868	0.4437	0.8547	0.5892	0.7333	0.1564	0	62	10
677	0.31	0.3703	0.9039	0.4678	0.424	0.2048	0.6634	0.1373	0.8096	0.081	0.1936	0.6025	0.6948	0.2769	0.7703	0.4018	0.1897	0.4995	0.5646	0.7492	0.6691	0.3919	0.378	0.1937	0.6016	0.7419	0.4266	0.538	0.0345	0	56	7.7
678	0.3035	0.593	0.83	0.5951	0.5251	0.5384	0.8677	0.7201	0.3934	0.7013	0.5749	0.932	0.409	0.5081	0.5314	0.7748	0.1791	0.5491	0.8736	0.9104	0.6485	0.3902	0.7761	0.3049	0.4498	0.4214	0.3365	0.7458	0.3115	0	59	11.2
679	0.0631	0.6017	0.9236	0.3629	0.3992	0.664	0.8665	0.7747	0.4484	0.6902	0.7379	0.4567	0.7405	0.5292	0.2485	0.7954	0.2325	0.3886	0.8015	0.8073	0.4466	0.853	0.7768	0.55	0.0861	0.34	0.6763	0.8711	0.0363	0	51	8.3
680	0.0283	0.7101	0.8466	0.4679	0.5644	0.6922	0.8253	0.6996	0.5316	0.1626	0.8134	0.7576	0.7283	0.6043	0.0525	0.7921	0.5109	0.9387	0.7404	0.5904	0.3222	0.6045	0.7038	0.3987	0.0962	0.4448	0.6836	0.6577	0.2666	0	67	9.7
681	0.5038	0.6518	0.9783	0.7372	0.2861	0.3488	0.4528	0.0586	0.7442	0.4604	0.9242	0.8265	0.4343	0.8913	0.7241	0.6815	0.1882	0.9234	0.8336	0.9119	0.489	0.4585	0.5099	0.3098	0.0849	0.6632	0.3882	0.6817	0.1059	0	60	6.9
682	0.4364	0.7273	0.8777	0.8949	0.5248	0.6637	0.5125	0.3387	0.5432	0.2848	0.6952	0.8876	0.7007	0.5822	0.7058	0.6176	0.2256	0.8502	0.5578	0.6885	0.2209	0.6337	0.6327	0.5603	0.1745	0.5503	0.3267	0.5622	0.286	1	72	13.9
683	0.0418	0.7092	0.7431	0.4233	0.5903	0.4991	0.5154	0.6303	0.5371	0.1119	0.6647	0.4378	0.4307	0.565	0.0891	0.5858	0.1419	0.7146	0.633	0.887	0.023	0.7013	0.5192	0.5609	0.57	0.7627	0.2458	0.4955	0.2567	0	61	9.8
688	0.1041	0.7127	0.8679	0.6389	0.5295	0.3554	0.7537	0.3064	0.7283	0.3912	0.7176	0.6791	0.5656	0.482	0.229	0.7577	0.5181	0.7013	0.4741	0.9189	0.016	0.5264	0.6562	0.6704	0.4077	0.4621	0.525	0.6758	0.3128	0	64	9.2
689	0.5434	0.6646	0.8058	0.6334	0.1975	0.3437	0.4724	0.7323	0.6532	0.162	0.4155	0.5003	0.5907	0.3774	0.6682	0.8333	0.2197	0.7734	0.638	0.9781	0.641	0.6995	0.5877	0.6011	0.5682	0.526	0.6351	0.4152	0.1364	0	68	10.9
692	0.0631	0.7496	0.9482	0.5289	0.5357	0.6866	0.4997	0.6473	0.5962	0.256	0.6853	0.9247	0.5657	0.6726	0.0745	0.8004	0.2848	0.9265	0.568	0.9633	0.0433	0.924	0.6958	0.4051	0.2362	0.6716	0.6065	0.5284	0.2665	1	60	13.4
693	0.0827	0.3985	0.491	0.3502	0.2273	0.2201	0.3138	0.5082	0.6078	0.0795	0.946	0.9114	0.4589	0.706	0.7813	0.2349	0.0502	0.4421	0.5684	0.1668	0.6318	0.2016	0.7411	0.1683	0.6418	0.7159	0.1314	0.3066	0.0395	0	75	7.6
694	0.1642	0.4235	0.5129	0.3633	0.2591	0.2618	0.3844	0.2587	0.6151	0.3925	0.3644	0.8001	0.858	0.4781	0.7391	0.3943	0.1517	0.4202	0.2751	0.3818	0.1815	0.3957	0.5839	0.2109	0.1263	0.2606	0.1206	0.2891	0.0768	0	63	8.6
695	0.0865	0.4536	0.6946	0.717	0.5105	0.3372	0.4206	0.514	0.8779	0.5003	0.6864	0.5158	0.3923	0.3136	0.398	0.6059	0.5214	0.5406	0.7801	0.9347	0.0209	0.5607	0.7157	0.3493	0.4882	0.5977	0.7273	0.6042	0.3077	0	62	8.6
697	0.0795	0.6806	0.6547	0.6231	0.2542	0.3892	0.4136	0.0546	0.4838	0.158	0.8692	0.7083	0.5455	0.4424	0.7284	0.3726	0.224	0.396	0.2196	0.4263	0.8402	0.7605	0.4679	0.1953	0.7621	0.6899	0.2778	0.4561	0.0731	0	55	5.8
702	0.508	0.4347	0.4476	0.5972	0.375	0.2055	0.7696	0.1851	0.8744	0.206	0.6794	0.3138	0.717	0.5814	0.4265	0.535	0.333	0.4856	0.4273	0.762	0.2647	0.6543	0.7744	0.183	0.3657	0.59	0.5087	0.3237	0.2701	1	69	7.1
703	0.0375	0.6093	0.7622	0.6152	0.3041	0.3135	0.5415	0.2984	0.5551	0.2959	0.6907	0.6444	0.6756	0.5884	0.318	0.5579	0.1455	0.7124	0.5562	0.4564	0.0191	0.4987	0.574	0.4938	0.2225	0.522	0.179	0.3612	0.0673	0	73	10.9
708	0.0334	0.5328	0.7419	0.7125	0.5527	0.6755	0.6871	0.6898	0.9114	0.362	0.7002	0.898	0.7579	0.7657	0.4374	0.8401	0.3757	0.7672	0.8519	0.8799	0.1872	0.9107	0.8478	0.5405	0.53	0.602	0.7859	0.6634	0.5435	0	51	10.3
709	0.0584	0.429	0.7656	0.5859	0.5541	0.6072	0.4532	0.7299	0.732	0.495	0.6983	0.7096	0.3763	0.5439	0.5108	0.7124	0.2748	0.7649	0.587	0.9643	0.5408	0.5203	0.8175	0.5075	0.4703	0.7073	0.3361	0.6033	0.3807	0	42	7.1
710	0.183	0.648	0.6393	0.8192	0.5438	0.8036	0.5029	0.2889	0.7737	0.5112	0.4088	0.5966	0.4964	0.4206	0.3261	0.5655	0.5797	0.6675	0.4972	0.6285	0.7802	0.4664	0.7694	0.2285	0.3696	0.5149	0.6478	0.4396	0.0633	0	53	8.8
711	0.0486	0.556	0.9404	0.45	0.2843	0.4547	0.8254	0.5326	0.4413	0.229	0.9227	0.5608	0.3552	0.5579	0.2165	0.4742	0.1378	0.7147	0.7181	0.5681	0.6982	0.2681	0.4899	0.2872	0.6959	0.5104	0.2997	0.283	0.197	1	51	9.1
714	0.0193	0.8221	0.9746	0.8912	0.5618	0.6468	0.4962	0.2719	0.6555	0.4576	0.404	0.8363	0.6151	0.5704	0.5658	0.6549	0.5299	0.6508	0.5768	0.8133	0.6256	0.7423	0.6187	0.4917	0.5049	0.5577	0.6124	0.6436	0.4542	0	62	9.8
715	0.0783	0.6093	0.847	0.447	0.5216	0.2569	0.4567	0.2963	0.4372	0.3821	0.6602	0.5535	0.3861	0.592	0.4413	0.4513	0.1738	0.4891	0.4244	0.8931	0.0786	0.4229	0.5215	0.506	0.4928	0.5118	0.2617	0.43	0.0631	0	56	4.8
716	0.0323	0.8929	0.9837	0.8091	0.798	0.754	0.898	0.6614	0.7543	0.7435	0.9152	0.9754	0.8402	0.8659	0.0585	0.4792	0.3261	0.2965	0.873	0.2634	0.1483	0.1816	0.8544	0.51	0.4206	0.5983	0.4277	0.3712	0.0875	0	64	7
717	0.0713	0.7568	0.5138	0.4018	0.3127	0.4936	0.8309	0.5677	0.8264	0.1841	0.5126	0.6693	0.6025	0.6074	0.0799	0.5647	0.2956	0.5837	0.5241	0.676	0.3895	0.5615	0.5594	0.2696	0.3282	0.4268	0.5156	0.5399	0.0557	0	67	9.1
718	0.3332	0.9478	0.9153	0.3273	0.185	0.9006	0.8285	0.5341	0.5124	0.6612	0.738	0.7821	0.8999	0.9444	0.125	0.8145	0.2179	0.5487	0.9511	0.8639	0.705	0.9703	0.8998	0.7957	0.3588	0.2348	0.2874	0.3999	0.1692	0	57	14.6
719	0.08	0.6111	0.8214	0.2488	0.381	0.3144	0.7698	0.5118	0.6485	0.3776	0.8839	0.4513	0.4945	0.3726	0.0551	0.5923	0.5014	0.5926	0.9186	0.2108	0.2742	0.3045	0.6194	0.5824	0.5961	0.7855	0.3023	0.2428	0.035	1	53	7.5
726	0.7423	0.6798	0.7576	0.1492	0.5901	0.6614	0.9116	0.7268	0.797	0.4667	0.897	0.6622	0.7443	0.3456	0.5922	0.5648	0.2117	0.5004	0.3364	0.6687	0.4364	0.4803	0.7134	0.3746	0.2214	0.8626	0.2494	0.4663	0.1072	0	67	11.6
727	0.1835	0.5178	0.9103	0.476	0.5799	0.3488	0.6591	0.6613	0.6866	0.2545	0.8873	0.871	0.4321	0.8587	0.1621	0.7316	0.3547	0.9701	0.7998	0.7918	0.0888	0.6017	0.8034	0.2943	0.3709	0.6415	0.5223	0.8252	0.2972	1	57	8
728	0.3496	0.6908	0.8915	0.7705	0.3124	0.4098	0.7171	0.1139	0.5301	0.068	0.7758	0.7091	0.2976	0.629	0.3691	0.4339	0.1467	0.9309	0.561	0.5323	0.2477	0.3815	0.5815	0.3202	0.4495	0.6243	0.2807	0.6626	0.1152	0	58	8.5
729	0.0727	0.4475	0.7644	0.3634	0.569	0.4976	0.7165	0.5261	0.4357	0.3692	0.6625	0.5118	0.4832	0.4503	0.1883	0.8613	0.5295	0.7202	0.6227	0.9496	0.064	0.7496	0.59	0.4926	0.2319	0.7207	0.4632	0.6661	0.3698	0	66	9.6
730	0.0885	0.6169	0.9463	0.3715	0.3737	0.452	0.8163	0.2453	0.5835	0.1485	0.5931	0.6181	0.5025	0.5631	0.4094	0.612	0.2844	0.6738	0.6102	0.6495	0.0958	0.5847	0.4591	0.4659	0.3509	0.4946	0.2457	0.3272	0.1293	0	74	11.7
731	0.0111	0.8183	0.6671	0.231	0.6123	0.4947	0.7978	0.859	0.369	0.1713	0.3484	0.6043	0.2497	0.4377	0.1505	0.8158	0.6086	0.8396	0.5549	0.3332	0.337	0.3972	0.6543	0.25	0.555	0.8895	0.6616	0.2508	0.4614	0	57	7.2
734	0.0989	0.7972	0.9598	0.9095	0.4461	0.5483	0.7584	0.2945	0.8322	0.1991	0.8699	0.8448	0.7375	0.8667	0.3624	0.6718	0.4358	0.948	0.7856	0.8793	0.1	0.8165	0.7864	0.7538	0.2697	0.5253	0.3895	0.6812	0.457	0	70	13.9
735	0.4347	0.7668	0.8441	0.6418	0.4682	0.5676	0.611	0.5017	0.6338	0.1363	0.8128	0.7891	0.6671	0.6414	0.5842	0.5969	0.1495	0.8554	0.5147	0.863	0.6204	0.4992	0.5394	0.5208	0.3287	0.4873	0.413	0.5029	0.2356	0	61	10
736	0.107	0.6403	0.7103	0.3187	0.3098	0.4683	0.5063	0.4419	0.577	0.191	0.696	0.6614	0.5287	0.638	0.0731	0.6642	0.2333	0.7542	0.4217	0.7002	0.4379	0.6334	0.5447	0.3922	0.1227	0.4305	0.3902	0.4082	0.0659	0	53	15.5
737	0.3343	0.7362	0.3868	0.3623	0.2818	0.3021	0.9076	0.2312	0.6756	0.3494	0.2001	0.3203	0.8762	0.5598	0.0229	0.4377	0.2096	0.4825	0.4258	0.5719	0.3202	0.3576	0.6579	0.2206	0.0517	0.8288	0.4428	0.7132	0.0877	0	52	6.5
739	0.1649	0.7227	0.8211	0.2106	0.484	0.3917	0.9029	0.7096	0.7618	0.6927	0.9547	0.7987	0.6655	0.8894	0.7508	0.5466	0.5735	0.9615	0.4996	0.5395	0.3101	0.8192	0.9441	0.2322	0.2297	0.799	0.763	0.3686	0.1525	1	65	9.9
740	0.0371	0.6664	0.6683	0.7811	0.3815	0.4556	0.5301	0.0722	0.6455	0.1867	0.6035	0.6145	0.5361	0.5095	0.1792	0.3947	0.2077	0.8306	0.5668	0.5649	0.0145	0.3796	0.6743	0.2472	0.2007	0.5817	0.212	0.4859	0.0436	0	54	6.3
741	0.0219	0.6185	0.1874	0.2618	0.1823	0.1728	0.8765	0.2657	0.7337	0.2238	0.5463	0.2999	0.2807	0.5672	0.0704	0.259	0.2327	0.2632	0.142	0.3376	0.4591	0.1891	0.3169	0.1359	0.0736	0.4806	0.1555	0.1889	0.026	0	75	8.3
742	0.1938	0.3797	0.9672	0.4428	0.6491	0.1829	0.7894	0.0276	0.7929	0.1548	0.8581	0.6375	0.5932	0.8861	0.7912	0.7788	0.5111	0.5171	0.7272	0.8636	0.0348	0.6999	0.281	0.0575	0.0451	0.64	0.2703	0.8459	0.1409	0	60	4.2
743	0.0963	0.8029	0.8619	0.4709	0.5441	0.5243	0.6742	0.5776	0.6116	0.3213	0.8106	0.9345	0.6733	0.8281	0.0275	0.6875	0.4995	0.9017	0.4988	0.8609	0.1306	0.7634	0.7069	0.5126	0.2779	0.3322	0.5947	0.5377	0.2448	0	75	13
744	0.3608	0.8522	0.7955	0.7143	0.3933	0.722	0.8782	0.2609	0.7649	0.1826	0.309	0.8374	0.3512	0.4959	0.5687	0.3515	0.1068	0.3277	0.1911	0.3999	0.475	0.5075	0.4455	0.2981	0.2135	0.3907	0.5469	0.82	0.0864	0	72	8.5
745	0.0626	0.9418	0.6678	0.5074	0.2399	0.3655	0.7659	0.6296	0.4708	0.1406	0.8365	0.9259	0.5317	0.8875	0.0864	0.8161	0.2429	0.973	0.1819	0.37	0.8397	0.4465	0.4013	0.2995	0.4514	0.8979	0.2727	0.4371	0.1557	0	61	9.9
746	0.1953	0.6206	0.9406	0.5297	0.4553	0.7073	0.6182	0.7134	0.7366	0.2021	0.7264	0.925	0.8112	0.725	0.6921	0.5786	0.2505	0.7666	0.8319	0.8712	0.4755	0.3958	0.8791	0.3847	0.2599	0.1224	0.8372	0.5868	0.2197	0	45	10.3
747	0.0082	0.9283	0.9366	0.4188	0.4653	0.6082	0.7125	0.7269	0.5614	0.6413	0.8105	0.9256	0.4162	0.5183	0.0994	0.7383	0.6105	0.984	0.513	0.3868	0.8362	0.3474	0.8283	0.1728	0.1561	0.884	0.7402	0.5716	0.4745	0	70	12.7
748	0.0161	0.9388	0.9571	0.1783	0.6747	0.7299	0.8134	0.6833	0.6936	0.0662	0.9106	0.9548	0.6349	0.8765	0.1931	0.8776	0.5946	0.9815	0.8919	0.9562	0.0389	0.641	0.5486	0.2189	0.0906	0.3987	0.6	0.7401	0.0828	0	63	5.2
751	0.7247	0.8185	0.7748	0.1738	0.7735	0.4786	0.9155	0.3095	0.4569	0.1995	0.8582	0.4328	0.3158	0.341	0.5231	0.7739	0.8396	0.8909	0.8886	0.9534	0.0638	0.3455	0.8231	0.534	0.6111	0.8854	0.8767	0.7691	0.4285	0	70	11.1
752	0.615	0.8094	0.7846	0.7467	0.2739	0.3084	0.8156	0.7426	0.518	0.3598	0.4937	0.7878	0.7378	0.8613	0.515	0.3885	0.0605	0.9358	0.4229	0.4045	0.1285	0.3347	0.3825	0.7039	0.5045	0.3073	0.0871	0.3873	0.1629	0	64	8.4
755	0.9775	0.7131	0.8765	0.4101	0.2723	0.8805	0.9587	0.8499	0.2879	0.1469	0.8634	0.5226	0.6716	0.3734	0.4901	0.9347	0.6056	0.7849	0.9752	0.193	0.6724	0.1526	0.9093	0.9723	0.0706	0.9338	0.9511	0.1511	0.6296	0	77	11.7
756	0.0685	0.6708	0.8466	0.874	0.121	0.5807	0.5557	0.6666	0.8869	0.0665	0.7581	0.8635	0.5896	0.4958	0.8936	0.5008	0.195	0.5734	0.8114	0.3728	0.6111	0.354	0.8756	0.4372	0.75	0.8207	0.1676	0.2292	0.4618	0	59	7.9
763	0.8427	0.6611	0.9208	0.3981	0.3644	0.552	0.5549	0.8715	0.7569	0.6959	0.918	0.8463	0.5676	0.815	0.6792	0.7321	0.5436	0.8294	0.7567	0.3497	0.6589	0.5598	0.7709	0.3345	0.6186	0.6965	0.7349	0.3837	0.1925	0	65	12.4
764	0.0129	0.8501	0.9609	0.8179	0.6535	0.4557	0.8694	0.833	0.3134	0.2877	0.3794	0.8779	0.2537	0.3753	0.0465	0.2675	0.045	0.6284	0.8969	0.3503	0.6557	0.1488	0.4496	0.1291	0.8229	0.7161	0.6576	0.2901	0.0297	0	52	8.4
767	0.0931	0.4182	0.7588	0.3372	0.5777	0.1697	0.7642	0.1781	0.6922	0.2127	0.345	0.7081	0.3565	0.5054	0.1713	0.4964	0.2329	0.817	0.4378	0.2635	0.4635	0.4182	0.5614	0.3344	0.4458	0.7108	0.3241	0.2879	0.028	0	67	8
768	0.0603	0.8221	0.7002	0.6888	0.1886	0.6948	0.417	0.8036	0.5746	0.1211	0.6247	0.6293	0.4281	0.747	0.2	0.486	0.0953	0.6528	0.5659	0.9457	0.6965	0.6057	0.4654	0.378	0.6414	0.8987	0.4831	0.3228	0.3626	0	61	7
769	0.046	0.5725	0.8902	0.7173	0.3046	0.329	0.6513	0.2901	0.6041	0.179	0.7105	0.7686	0.5326	0.7643	0.0431	0.6412	0.3215	0.8999	0.4454	0.8195	0.0221	0.7127	0.5692	0.3878	0.4611	0.5948	0.3807	0.5903	0.2224	0	70	11.6
770	0.1954	0.7025	0.8187	0.4329	0.4453	0.3606	0.6089	0.5822	0.6653	0.0828	0.5638	0.8728	0.4013	0.4749	0.4003	0.3258	0.1313	0.9647	0.4498	0.3445	0.5593	0.3989	0.5391	0.153	0.2613	0.5587	0.1799	0.4266	0.1075	0	58	9.2
781	0.5049	0.7645	0.6618	0.5063	0.4369	0.4156	0.7989	0.7358	0.4977	0.4893	0.7498	0.8479	0.4181	0.627	0.4034	0.5954	0.3412	0.9487	0.6801	0.4096	0.2862	0.8306	0.646	0.4146	0.5525	0.9242	0.765	0.6227	0.4225	0	68	11
782	0.5866	0.706	0.5679	0.3122	0.256	0.5352	0.7726	0.8887	0.5451	0.1245	0.9573	0.4413	0.6332	0.6508	0.049	0.8283	0.3146	0.8631	0.8878	0.6478	0.3573	0.3887	0.8186	0.2046	0.0888	0.252	0.4327	0.7563	0.2989	0	77	13.2
783	0.6017	0.8167	0.7009	0.271	0.1096	0.3642	0.946	0.7635	0.8704	0.3667	0.2024	0.6407	0.7516	0.2078	0.0363	0.7846	0.1371	0.8115	0.6833	0.0433	0.4797	0.117	0.378	0.0775	0.461	0.6901	0.847	0.2541	0.1482	0	60	11.5
784	0.0592	0.3997	0.9734	0.9071	0.5597	0.612	0.8744	0.1323	0.748	0.2119	0.8887	0.9556	0.5442	0.8704	0.1153	0.6194	0.3164	0.9695	0.1895	0.8733	0.0209	0.6971	0.2996	0.1754	0.1652	0.5297	0.6425	0.7781	0.1498	0	62	5
799	0.0199	0.7869	0.3733	0.2175	0.5174	0.483	0.8829	0.2749	0.3956	0.1296	0.6247	0.8674	0.2813	0.1747	0.0719	0.7331	0.2837	0.7036	0.7589	0.099	0.4505	0.1729	0.4324	0.1779	0.2788	0.6736	0.8814	0.6988	0.2332	0	75	5.3
800	0.0933	0.6363	0.9125	0.6908	0.1983	0.4262	0.7253	0.6137	0.7258	0.341	0.6468	0.742	0.5655	0.5542	0.1884	0.5489	0.2756	0.6428	0.5815	0.7255	0.4585	0.4899	0.6444	0.4364	0.3216	0.4951	0.3561	0.6082	0.1009	0	75	15.1
627	0.5027	0.6121	0.948	0.5581	0.2828	0.3422	0.4915	0.7697	0.7436	0.1323	0.8449	0.6916	0.8797	0.3272	0.3908	0.8955	0.246	0.9249	0.9214	0.9758	0.4736	0.3612	0.8458	0.6594	0.6045	0.7793	0.7255	0.4569	0.5568	0	66	7.5
822	0.025	0.6964	0.8737	0.5807	0.581	0.5474	0.8066	0.669	0.6237	0.417	0.8077	0.716	0.6626	0.6122	0.4604	0.6719	0.2531	0.575	0.4274	0.9126	0.1805	0.5162	0.6464	0.3099	0.1062	0.1549	0.3684	0.8041	0.1878	0	57	9.9
649	0.9568	0.9245	0.6521	0.562	0.7519	0.8023	0.8973	0.772	0.6451	0.6646	0.9129	0.9561	0.7265	0.9377	0.8377	0.6541	0.8751	0.9464	0.9229	0.9406	0.5184	0.4953	0.9136	0.2855	0.6781	0.8289	0.7216	0.4582	0.6687	0	64	13.8
824	0.0718	0.8166	0.8829	0.8929	0.2441	0.5842	0.5572	0.5458	0.7845	0.6887	0.6367	0.4331	0.7585	0.2664	0.0869	0.7225	0.1771	0.3855	0.7516	0.9583	0.7281	0.336	0.9256	0.282	0.1291	0.803	0.5124	0.5649	0.0432	0	70	7.9
662	0.7196	0.9436	0.7434	0.2939	0.0364	0.1374	0.8763	0.1245	0.441	0.0808	0.547	0.9369	0.4525	0.6228	0.0387	0.8173	0.128	0.9202	0.6385	0.8443	0.008	0.8676	0.9264	0.5467	0.0826	0.624	0.8996	0.2211	0.1878	0	61	8.7
669	0.0409	0.5168	0.9719	0.5783	0.3488	0.3844	0.5109	0.7747	0.7741	0.0873	0.8035	0.8465	0.5633	0.8837	0.3785	0.5201	0.1884	0.7722	0.7071	0.7141	0.35	0.4469	0.5938	0.3104	0.4749	0.6207	0.2001	0.4524	0.1606	0	71	8.7
685	0.0753	0.7596	0.4307	0.4423	0.5098	0.9063	0.6758	0.8599	0.8903	0.831	0.9654	0.612	0.9616	0.3837	0.3705	0.9252	0.6061	0.7311	0.8285	0.9721	0.7905	0.5411	0.9432	0.3951	0.0383	0.9566	0.9172	0.5759	0.7327	0	56	14.3
825	0.2678	0.9458	0.9807	0.574	0.5781	0.7867	0.843	0.7222	0.7684	0.4815	0.9216	0.9575	0.6949	0.7633	0.0785	0.8625	0.691	0.9553	0.7483	0.8556	0.1249	0.9703	0.8856	0.7505	0.5433	0.8117	0.6979	0.8644	0.5155	0	64	11.1
687	0.0308	0.7394	0.594	0.0738	0.1101	0.2676	0.8813	0.1992	0.8276	0.2471	0.6004	0.7077	0.1375	0.7205	0.549	0.4443	0.6056	0.4031	0.6705	0.2209	0.8909	0.2563	0.6907	0.3464	0.7186	0.8714	0.8181	0.311	0.0254	0	69	7.9
826	0.9403	0.913	0.9608	0.7736	0.8283	0.9105	0.7838	0.8247	0.8287	0.6394	0.547	0.9544	0.8664	0.879	0.6786	0.6851	0.6345	0.807	0.888	0.9625	0.154	0.4384	0.9269	0.5949	0.4659	0.8349	0.5818	0.7458	0.5359	0	60	12.3
691	0.8013	0.8878	0.9652	0.9259	0.487	0.4773	0.887	0.8918	0.9621	0.2248	0.8944	0.9133	0.7569	0.8044	0.4333	0.4783	0.3411	0.941	0.7306	0.9671	0.867	0.6907	0.7302	0.494	0.1597	0.9002	0.4297	0.5535	0.3038	0	76	11.8
700	0.7985	0.3124	0.9253	0.161	0.7543	0.4388	0.7688	0.6756	0.7616	0.5635	0.4316	0.7255	0.5407	0.6112	0.7113	0.8131	0.207	0.852	0.3567	0.9146	0.7843	0.4472	0.8796	0.2431	0.5496	0.7701	0.7554	0.3003	0.2317	0	83	9.4
704	0.1749	0.9181	0.953	0.0663	0.2026	0.44	0.8927	0.8226	0.6423	0.1878	0.9174	0.9611	0.5801	0.5235	0.4521	0.5042	0.2414	0.3675	0.8655	0.5528	0.6744	0.4242	0.8106	0.303	0.5046	0.7789	0.2279	0.7304	0.1649	0	74	8.3
707	0.2757	0.5023	0.5605	0.4235	0.4158	0.2598	0.5656	0.6929	0.52	0.1376	0.7405	0.6595	0.4661	0.8107	0.0769	0.7861	0.4193	0.6972	0.6357	0.2012	0.12	0.363	0.4554	0.22	0.3948	0.5589	0.2209	0.292	0.1605	0	72	8.4
723	0.4408	0.4311	0.5837	0.238	0.3193	0.531	0.6563	0.4877	0.5237	0.5757	0.6644	0.6802	0.8327	0.3951	0.7347	0.5173	0.2876	0.634	0.5608	0.8078	0.7065	0.4878	0.581	0.531	0.5536	0.8577	0.504	0.5024	0.2149	0	47	7.9
724	0.2957	0.7582	0.766	0.3717	0.5832	0.3606	0.7673	0.7046	0.4372	0.1218	0.7968	0.6391	0.4807	0.5295	0.0627	0.8403	0.4672	0.7209	0.6827	0.8156	0.0224	0.5899	0.6672	0.3136	0.5242	0.5715	0.4946	0.6331	0.4891	0	73	11.7
754	0.1246	0.4733	0.8518	0.62	0.4029	0.1979	0.4843	0.6525	0.5006	0.2994	0.8483	0.8659	0.5944	0.5407	0.4718	0.5914	0.2638	0.8386	0.4728	0.5694	0.043	0.3815	0.6879	0.285	0.415	0.5742	0.3199	0.4866	0.0598	0	52	6.3
827	0.3332	0.555	0.965	0.8117	0.4749	0.3391	0.7094	0.5027	0.4678	0.2754	0.836	0.8492	0.4145	0.693	0.2247	0.4824	0.2679	0.9442	0.4611	0.7511	0.4668	0.4162	0.6928	0.3594	0.2785	0.4246	0.3275	0.6499	0.1443	0	62	10.9
758	0.117	0.703	0.9389	0.4155	0.6043	0.2769	0.651	0.783	0.501	0.4306	0.4546	0.7668	0.5444	0.8437	0.3993	0.4064	0.1379	0.5574	0.7053	0.654	0.4039	0.6733	0.773	0.273	0.4441	0.3198	0.5069	0.6493	0.0628	0	56	5.4
828	0.0269	0.7177	0.8848	0.5493	0.5634	0.3939	0.5591	0.502	0.6746	0.1743	0.7963	0.7378	0.3245	0.614	0.1548	0.5795	0.3327	0.8439	0.7231	0.8595	0.2628	0.6579	0.6158	0.3591	0.3012	0.4824	0.4366	0.626	0.1292	0	67	9.7
762	0.1101	0.7021	0.9666	0.6535	0.5379	0.5405	0.6806	0.6302	0.589	0.2552	0.6582	0.8717	0.5629	0.6883	0.0179	0.6596	0.3925	0.9681	0.5062	0.6656	0.1073	0.6147	0.7211	0.367	0.339	0.3586	0.5625	0.6851	0.2454	0	62	9.9
829	0.0211	0.7859	0.6861	0.3877	0.6106	0.3142	0.8205	0.5164	0.3343	0.5943	0.8407	0.8857	0.4832	0.9117	0.0273	0.8195	0.3216	0.4951	0.8772	0.8556	0.0247	0.9148	0.764	0.3795	0.557	0.8679	0.6992	0.8474	0.6517	0	53	8.4
771	0.0166	0.9312	0.5989	0.2648	0.4497	0.466	0.8893	0.9062	0.2353	0.1374	0.731	0.3282	0.2716	0.5708	0.6678	0.5005	0.0863	0.8632	0.3548	0.1875	0.7168	0.2349	0.3166	0.5571	0.7001	0.8133	0.2547	0.6896	0.0344	0	66	8.5
776	0.9505	0.9283	0.5848	0.8419	0.0799	0.1978	0.8572	0.7242	0.8288	0.156	0.4668	0.4869	0.9585	0.8944	0.2202	0.1772	0.2465	0.9764	0.1672	0.3974	0.849	0.3654	0.9306	0.5452	0.5675	0.8754	0.0319	0.6974	0.0483	0	73	9.5
773	0.6649	0.7399	0.5994	0.5054	0.6226	0.544	0.7871	0.7556	0.9218	0.6127	0.629	0.933	0.2508	0.2177	0.7212	0.6708	0.7659	0.9465	0.5549	0.7646	0.0388	0.2693	0.9207	0.1965	0.5327	0.9335	0.7899	0.4828	0.6051	0	69	10.1
778	0.0355	0.9127	0.6172	0.9179	0.6914	0.5233	0.8494	0.7169	0.7882	0.1309	0.7533	0.5898	0.3052	0.3265	0.0872	0.4264	0.7767	0.9699	0.1441	0.2423	0.6801	0.3182	0.3472	0.7327	0.323	0.8726	0.5336	0.2493	0.0773	0	57	9.5
779	0.2438	0.7734	0.8754	0.2526	0.4459	0.5401	0.8107	0.7412	0.3029	0.0407	0.8203	0.9088	0.5337	0.8872	0.5538	0.4099	0.1176	0.6482	0.4422	0.4633	0.5756	0.3535	0.6288	0.2078	0.3149	0.7481	0.097	0.3386	0.0367	1	75	6.2
786	0.6318	0.4831	0.9489	0.42	0.3826	0.4198	0.6698	0.177	0.6273	0.0719	0.7284	0.7888	0.4262	0.5241	0.4766	0.4276	0.1712	0.6753	0.4829	0.6948	0.4764	0.3291	0.3795	0.2477	0.4159	0.7289	0.2264	0.5194	0.047	0	63	6.3
790	0.0343	0.3453	0.9448	0.5962	0.6405	0.5072	0.3726	0.2204	0.8763	0.8101	0.943	0.7613	0.2199	0.8322	0.0645	0.6157	0.1986	0.3751	0.7627	0.9405	0.0151	0.9485	0.5153	0.3639	0.4818	0.8295	0.6716	0.3577	0.2568	0	63	5.8
830	0.2157	0.5695	0.8976	0.6361	0.4854	0.3871	0.8581	0.7272	0.7652	0.4245	0.7113	0.9115	0.7167	0.6465	0.2187	0.5222	0.3448	0.546	0.7967	0.58	0.201	0.4745	0.7892	0.3321	0.3383	0.492	0.5597	0.8024	0.2354	0	61	12.6
793	0.0735	0.3217	0.9773	0.8681	0.3674	0.3065	0.6216	0.7265	0.795	0.2504	0.9056	0.8788	0.9206	0.564	0.1338	0.5154	0.261	0.5132	0.6858	0.9239	0.781	0.4114	0.5457	0.297	0.7078	0.471	0.408	0.4284	0.2323	0	67	9.2
831	0.0921	0.6373	0.9367	0.9059	0.4535	0.5336	0.7319	0.4381	0.5317	0.3079	0.683	0.754	0.6913	0.845	0.0351	0.6576	0.31	0.8484	0.6982	0.7567	0.0713	0.5434	0.7276	0.4804	0.2647	0.4804	0.535	0.5569	0.3153	0	44	8.6
629	0.7035	0.6802	0.9035	0.4982	0.2886	0.4053	0.7552	0.7706	0.4587	0.3467	0.9074	0.7055	0.7688	0.6651	0.2643	0.7311	0.2905	0.9524	0.7004	0.5697	0.361	0.5704	0.6824	0.3464	0.5132	0.7641	0.5906	0.7334	0.2899	0	55	10
634	0.064	0.3845	0.6419	0.9112	0.812	0.342	0.9407	0.2676	0.8412	0.7181	0.9091	0.8726	0.5225	0.3263	0.0673	0.8149	0.547	0.4448	0.7664	0.8723	0.0141	0.3701	0.8779	0.5565	0.1181	0.5635	0.8597	0.8768	0.7587	0	63	8.2
1306	0.0659	0.834	0.8765	0.8079	0.6639	0.5435	0.8264	0.807	0.7582	0.2199	0.6363	0.5896	0.8705	0.5253	0.2624	0.6913	0.2861	0.6485	0.8083	0.7718	0.6333	0.952	0.7494	0.4856	0.1161	0.6006	0.575	0.8448	0.3058	0	37	5.83
1308	0.0627	0.2914	0.5974	0.7073	0.7064	0.3884	0.7659	0.4584	0.3852	0.1681	0.5994	0.5443	0.5792	0.5182	0.2417	0.5789	0.1567	0.4494	0.8302	0.7259	0.5879	0.4727	0.4353	0.2992	0.2122	0.6662	0.7172	0.4467	0.4367	0	44	6.14
1309	0.463	0.7005	0.9733	0.2838	0.5726	0.3868	0.8964	0.4602	0.8293	0.3027	0.879	0.9268	0.7167	0.5234	0.4894	0.5989	0.4951	0.8607	0.6513	0.7063	0.3664	0.5089	0.7717	0.3936	0.2559	0.5829	0.7602	0.6353	0.2683	0	48	4.73
1310	0.2298	0.7218	0.6581	0.787	0.4483	0.6347	0.4462	0.5681	0.7922	0.2373	0.4249	0.7456	0.4715	0.7203	0.3135	0.6347	0.4246	0.8928	0.2854	0.7266	0.1646	0.2895	0.6075	0.4236	0.7372	0.8513	0.4689	0.508	0.4306	1	57	5.63
1313	0.0884	0.7171	0.814	0.5438	0.586	0.6631	0.841	0.6925	0.529	0.3548	0.8312	0.708	0.5992	0.8623	0.2258	0.8546	0.4466	0.7701	0.8754	0.9721	0.1528	0.791	0.8156	0.5573	0.2138	0.4019	0.7404	0.6943	0.3202	0	43	7.56
1321	0.1232	0.5942	0.8268	0.8861	0.7085	0.6457	0.7932	0.5456	0.5021	0.3932	0.8954	0.8264	0.429	0.605	0.3412	0.6329	0.3921	0.7477	0.7536	0.8574	0.2308	0.6954	0.7462	0.4172	0.3475	0.2677	0.5308	0.8425	0.4952	0	57	5.1
1325	0.0512	0.5156	0.7807	0.5007	0.5674	0.6176	0.6857	0.5415	0.6697	0.2272	0.7145	0.7106	0.6621	0.701	0.2512	0.6961	0.4525	0.7845	0.6728	0.7772	0.2967	0.6323	0.7123	0.5845	0.131	0.4497	0.7414	0.6503	0.3935	0	38	8.9
1334	0.0138	0.3249	0.8447	0.7172	0.8147	0.3966	0.879	0.6969	0.8379	0.5066	0.7733	0.4927	0.8529	0.4464	0.2367	0.8761	0.4867	0.555	0.5239	0.7158	0.0189	0.5365	0.6443	0.2344	0.5718	0.7594	0.7544	0.564	0.3144	0	52	4.16
1335	0.0236	0.6318	0.8269	0.551	0.5206	0.6318	0.8025	0.4297	0.7168	0.5594	0.802	0.8115	0.8716	0.5897	0.1062	0.5638	0.2736	0.6977	0.606	0.7243	0.2175	0.5354	0.8583	0.5367	0.1098	0.313	0.502	0.8044	0.0517	0	55	8.43
1338	0.2875	0.8039	0.8418	0.7307	0.6473	0.4524	0.7311	0.5905	0.6412	0.4267	0.5361	0.6308	0.5702	0.5719	0.2569	0.7069	0.3104	0.7986	0.7311	0.7812	0.41	0.4051	0.3847	0.8153	0.2508	0.1063	0.6568	0.8511	0.7781	1	52	1.3
1339	0.0539	0.4738	0.2495	0.2662	0.0896	0.2339	0.8917	0.0861	0.175	0.0696	0.08	0.2189	0.6869	0.3224	0.0617	0.854	0.2117	0.6519	0.0523	0.235	0.7722	0.2557	0.1865	0.4478	0.6135	0.8283	0.1749	0.2001	0.1877	0	47	3.24
1342	0.0877	0.9486	0.9721	0.6039	0.7642	0.6423	0.8653	0.9108	0.8908	0.3055	0.9425	0.9637	0.9532	0.8177	0.4961	0.3106	0.1048	0.9785	0.9331	0.9734	0.2777	0.5371	0.8985	0.3188	0.5027	0.5487	0.727	0.785	0.2166	0	49	9.68
1345	0.1105	0.8111	0.9751	0.6329	0.4342	0.4555	0.8178	0.6743	0.7376	0.3744	0.8648	0.8493	0.6679	0.722	0.1203	0.6649	0.4816	0.6306	0.8035	0.5928	0.0872	0.5233	0.5976	0.5137	0.1965	0.3967	0.44	0.7706	0.0874	0	45	4.12
1348	0.112	0.5127	0.7783	0.2185	0.7277	0.6355	0.7916	0.4317	0.9166	0.7338	0.963	0.4979	0.9492	0.5634	0.14	0.8734	0.5318	0.7097	0.8607	0.9783	0.1306	0.6159	0.8567	0.3906	0.1929	0.3953	0.8737	0.7302	0.4029	0	29	11.88
1351	0.0614	0.4072	0.8971	0.4724	0.6266	0.5028	0.8736	0.5047	0.7624	0.3498	0.3845	0.5597	0.6521	0.5995	0.2725	0.6929	0.2735	0.4279	0.7934	0.7637	0.1811	0.4739	0.7391	0.4437	0.3051	0.6988	0.5196	0.7233	0.3564	0	51	5.25
1353	0.2025	0.6508	0.6948	0.2776	0.7796	0.5786	0.888	0.6045	0.8702	0.5085	0.3936	0.3954	0.6275	0.5009	0.1574	0.7119	0.351	0.4224	0.4372	0.722	0.5854	0.6122	0.635	0.6807	0.46	0.7522	0.4703	0.8192	0.6099	0	48	3.65
1355	0.0587	0.9613	0.4355	0.7696	0.2159	0.3446	0.9079	0.6978	0.2736	0.7801	0.7477	0.9554	0.4945	0.8915	0.0573	0.8217	0.3174	0.9785	0.8518	0.8908	0.0085	0.935	0.8942	0.8567	0.2804	0.4999	0.722	0.5038	0.2544	1	45	14.58
1364	0.1244	0.7005	0.8562	0.544	0.5927	0.734	0.8596	0.4593	0.6302	0.7962	0.8239	0.6645	0.6982	0.6022	0.3993	0.5882	0.539	0.6754	0.8797	0.9457	0.6943	0.5342	0.8168	0.337	0.4352	0.8295	0.4313	0.6575	0.161	0	49	7.54
1368	0.0112	0.7156	0.9512	0.4694	0.4815	0.4298	0.7959	0.429	0.647	0.4882	0.8807	0.6584	0.58	0.8247	0.0389	0.6341	0.3064	0.6268	0.49	0.6731	0.0679	0.5652	0.661	0.4392	0.1705	0.3777	0.4254	0.5632	0.0837	0	49	3.55
1371	0.1091	0.4764	0.8968	0.251	0.6397	0.7505	0.7889	0.5954	0.7208	0.2813	0.7353	0.5555	0.8267	0.5538	0.3743	0.7723	0.5043	0.7211	0.5231	0.7742	0.3633	0.7454	0.5358	0.7354	0.3061	0.5536	0.4033	0.624	0.2465	0	56	5
1388	0.1127	0.6121	0.8676	0.5419	0.6378	0.4936	0.8215	0.6944	0.7773	0.3139	0.8711	0.7208	0.6028	0.8141	0.0664	0.7455	0.4048	0.8112	0.8456	0.9657	0.104	0.727	0.8017	0.4621	0.1088	0.2892	0.5912	0.7387	0.226	0	43	5.35
1391	0.4862	0.9611	0.9692	0.863	0.5522	0.8352	0.9072	0.9152	0.9614	0.5086	0.9304	0.9556	0.9349	0.4986	0.7703	0.9067	0.2357	0.9586	0.8971	0.9062	0.6705	0.9506	0.9578	0.3908	0.2293	0.6358	0.7683	0.8976	0.4184	0	56	7.67
1392	0.022	0.9519	0.8149	0.0355	0.845	0.6339	0.9548	0.4157	0.8878	0.0703	0.9735	0.3124	0.6281	0.9338	0.0273	0.6336	0.57	0.5836	0.9529	0.9817	0.0868	0.9522	0.135	0.4315	0.0515	0.0854	0.9165	0.1219	0.1144	0	50	10.7
1395	0.0366	0.933	0.9775	0.2357	0.6358	0.6975	0.8843	0.8344	0.8457	0.3607	0.9052	0.9273	0.7711	0.603	0.0413	0.8216	0.4548	0.9501	0.8304	0.7971	0.5327	0.6301	0.7009	0.3424	0.1394	0.5562	0.7427	0.7705	0.401	0	47	9.72
1399	0.0336	0.8643	0.9024	0.6488	0.3478	0.6322	0.8492	0.7903	0.7382	0.1493	0.7699	0.9594	0.8329	0.7032	0.0802	0.5524	0.3252	0.5545	0.6829	0.7309	0.1448	0.5616	0.8768	0.2966	0.4535	0.6647	0.6578	0.6477	0.3523	0	55	8.6
1401	0.0329	0.9402	0.872	0.0509	0.7584	0.6939	0.9105	0.94	0.7382	0.0966	0.9371	0.391	0.9604	0.7081	0.0828	0.9295	0.7915	0.4611	0.8256	0.9362	0.0644	0.9559	0.9586	0.5922	0.04	0.5298	0.7395	0.2524	0.3846	0	77	7.85
1403	0.2563	0.9497	0.9799	0.8006	0.4959	0.9129	0.9562	0.6541	0.9513	0.1675	0.9668	0.9582	0.8622	0.8596	0.1798	0.7424	0.8156	0.8382	0.9016	0.5966	0.1006	0.9362	0.9576	0.3614	0.0736	0.423	0.8448	0.8293	0.4007	0	49	7.64
1410	0.0954	0.5681	0.6326	0.6278	0.4052	0.5107	0.7866	0.6457	0.7393	0.2432	0.5864	0.7091	0.4998	0.6084	0.0586	0.7124	0.4194	0.9124	0.7234	0.6273	0.0639	0.4416	0.7646	0.3746	0.1502	0.3229	0.4341	0.4855	0.1772	0	48	10.08
1415	0.1203	0.6597	0.8339	0.3052	0.2906	0.729	0.7899	0.5522	0.8549	0.5972	0.9465	0.6194	0.8538	0.9043	0.4366	0.7712	0.5014	0.7964	0.865	0.9064	0.5117	0.6342	0.6519	0.499	0.1302	0.618	0.6859	0.4938	0.3423	0	47	5.47
1424	0.0268	0.8442	0.968	0.5223	0.746	0.4451	0.8254	0.8134	0.8475	0.6222	0.935	0.9594	0.8634	0.9265	0.0679	0.6545	0.4867	0.664	0.5287	0.7734	0.0365	0.9368	0.8155	0.6502	0.2575	0.2386	0.7611	0.8411	0.2341	0	53	7.58
1439	0.0524	0.7504	0.9803	0.2602	0.5746	0.5685	0.853	0.6758	0.758	0.4711	0.7029	0.8117	0.875	0.8796	0.027	0.7843	0.5976	0.8395	0.8153	0.9486	0.0309	0.8733	0.7723	0.6937	0.3748	0.413	0.562	0.6995	0.3748	0	54	7.27
1445	0.0119	0.6444	0.3239	0.857	0.2047	0.4528	0.9103	0.5373	0.835	0.6478	0.8509	0.663	0.4	0.4217	0.4349	0.4994	0.804	0.2567	0.3644	0.3602	0.0839	0.2463	0.6967	0.2002	0.1262	0.4036	0.909	0.1907	0.3107	1	71	4.79
1450	0.0769	0.8817	0.9569	0.3775	0.6868	0.6262	0.8056	0.6666	0.738	0.5127	0.8293	0.8586	0.7799	0.8623	0.1536	0.8568	0.3823	0.6235	0.7381	0.9245	0.0172	0.8339	0.7628	0.5778	0.4313	0.2289	0.6678	0.7501	0.2283	0	53	6.49
1461	0.1951	0.9588	0.971	0.7818	0.9568	0.9452	0.9036	0.9608	0.9505	0.8953	0.9208	0.9623	0.9317	0.9452	0.1201	0.7612	0.656	0.8047	0.9489	0.9735	0.3606	0.9657	0.9628	0.1601	0.112	0.9198	0.9536	0.9561	0.7931	0	49	7.99
1467	0.0258	0.8126	0.6336	0.5392	0.5902	0.5925	0.7685	0.7077	0.7195	0.6182	0.7843	0.8011	0.7749	0.631	0.1836	0.6601	0.2907	0.6257	0.7441	0.9096	0.4002	0.554	0.7478	0.4065	0.3946	0.731	0.6992	0.4497	0.1997	0	60	9.62
1478	0.167	0.9422	0.9551	0.2963	0.3902	0.7669	0.8308	0.8583	0.8358	0.4429	0.9149	0.884	0.8477	0.8451	0.1345	0.8522	0.33	0.8077	0.5587	0.5779	0.3368	0.9061	0.8073	0.4036	0.5369	0.8047	0.6606	0.6006	0.2314	0	45	8.52
1484	0.9402	0.4439	0.9665	0.9585	0.2887	0.2676	0.8549	0.9417	0.9348	0.4159	0.9106	0.5647	0.919	0.8943	0.9034	0.684	0.1666	0.4051	0.9272	0.9646	0.1097	0.9591	0.9325	0.1527	0.3771	0.3	0.891	0.9198	0.5932	0	41	7.6
1486	0.1466	0.5433	0.9501	0.3869	0.6681	0.6823	0.8706	0.7389	0.777	0.5481	0.7997	0.9041	0.6322	0.6368	0.2739	0.5882	0.4478	0.6886	0.6526	0.6558	0.052	0.7794	0.8451	0.5403	0.4865	0.6397	0.6106	0.727	0.3195	0	57	5.66
1487	0.0542	0.4068	0.9513	0.2706	0.7276	0.2726	0.8079	0.8705	0.8008	0.5475	0.5711	0.4969	0.8628	0.6239	0.2495	0.8349	0.3886	0.6027	0.6678	0.9524	0.0555	0.9509	0.8254	0.5444	0.3127	0.5445	0.6881	0.7307	0.2116	0	52	10.31
1490	0.0265	0.7445	0.8732	0.443	0.7088	0.7134	0.8705	0.7734	0.8257	0.4777	0.6968	0.6652	0.5965	0.6416	0.2726	0.8197	0.5646	0.7054	0.681	0.8871	0.1917	0.7019	0.7873	0.4812	0.0536	0.3307	0.837	0.7222	0.2407	0	51	7.62
1500	0.0236	0.6817	0.919	0.4037	0.5062	0.6006	0.8897	0.766	0.7741	0.1558	0.7021	0.7936	0.487	0.6454	0.0984	0.6631	0.4028	0.6481	0.7676	0.8065	0.102	0.8429	0.7643	0.4674	0.3323	0.4119	0.8131	0.6868	0.1667	0	53	7.64
1502	0.4307	0.5766	0.8475	0.6196	0.1975	0.512	0.5855	0.6154	0.5836	0.5845	0.8824	0.7547	0.5739	0.6151	0.5505	0.5576	0.258	0.8532	0.7682	0.4274	0.5026	0.4474	0.652	0.6443	0.4719	0.7734	0.3616	0.3957	0.2797	0	83	10.2
1510	0.0423	0.523	0.7589	0.3249	0.6343	0.3831	0.8247	0.6411	0.6569	0.5448	0.7674	0.4813	0.7405	0.5778	0.0743	0.8155	0.5993	0.807	0.7769	0.7117	0.0234	0.406	0.7595	0.5334	0.3273	0.3935	0.5608	0.4977	0.2562	0	47	7.3
1513	0.1176	0.405	0.3948	0.6056	0.3266	0.2642	0.2929	0.7745	0.3508	0.6557	0.8223	0.9026	0.5155	0.677	0.086	0.7922	0.0764	0.8082	0.6571	0.2483	0.383	0.3359	0.666	0.2047	0.2435	0.5234	0.2392	0.2987	0.0749	0	48	4.7
1514	0.2396	0.4589	0.8028	0.3259	0.3744	0.7024	0.4799	0.6154	0.5251	0.6018	0.9428	0.8227	0.6659	0.4781	0.8085	0.7778	0.786	0.3748	0.7667	0.3931	0.2213	0.2996	0.8344	0.3401	0.6892	0.6072	0.738	0.4283	0.1818	0	50	2.23
1516	0.0569	0.817	0.9654	0.5432	0.6151	0.4619	0.7843	0.6414	0.6311	0.283	0.6441	0.8851	0.7596	0.5667	0.024	0.6706	0.3587	0.7138	0.717	0.7095	0.3374	0.6141	0.7052	0.5847	0.1862	0.6079	0.597	0.7193	0.3806	0	53	8.99
1517	0.3251	0.8205	0.9282	0.6515	0.6237	0.6372	0.8227	0.7232	0.611	0.2267	0.7338	0.8421	0.5911	0.6286	0.039	0.7368	0.4095	0.8506	0.8936	0.4275	0.6167	0.4034	0.6514	0.2972	0.4059	0.7651	0.4632	0.589	0.1665	0	50	5.98
1520	0.0304	0.4424	0.5052	0.4062	0.4592	0.2481	0.2764	0.7394	0.4982	0.0161	0.3084	0.737	0.8818	0.3328	0.0255	0.8012	0.814	0.5776	0.3289	0.5301	0.5829	0.945	0.5531	0.2659	0.028	0.7262	0.7677	0.419	0.3407	0	52	4.2
1534	0.0521	0.5534	0.7871	0.225	0.8062	0.3759	0.807	0.6186	0.8408	0.6997	0.9635	0.3814	0.8841	0.7257	0.0963	0.7741	0.7704	0.3565	0.8701	0.6166	0.0318	0.6923	0.8383	0.5253	0.0778	0.4071	0.4714	0.3868	0.4794	0	43	6.39
1541	0.0826	0.8043	0.962	0.8219	0.4899	0.7869	0.871	0.5985	0.6356	0.5596	0.7138	0.8673	0.58	0.4314	0.052	0.8412	0.2321	0.6173	0.2466	0.6518	0.3456	0.5975	0.8544	0.2563	0.22	0.0892	0.7448	0.6753	0.0727	0	49	6.4
1547	0.2208	0.8654	0.562	0.3077	0.2212	0.6655	0.8934	0.4993	0.4249	0.0491	0.9304	0.9582	0.849	0.4301	0.6037	0.3048	0.1082	0.95	0.738	0.3052	0.589	0.2572	0.6827	0.3828	0.3007	0.8939	0.7295	0.3217	0.3994	0	64	0.97
1548	0.1229	0.7677	0.9118	0.8628	0.478	0.51	0.8715	0.6371	0.8984	0.7331	0.6093	0.688	0.4869	0.4987	0.205	0.7785	0.4119	0.6561	0.8046	0.6821	0.6109	0.5151	0.8051	0.3197	0.5773	0.7525	0.6654	0.647	0.1477	0	51	7.04
1549	0.0488	0.5825	0.8099	0.1938	0.6752	0.5863	0.7899	0.7009	0.7295	0.2275	0.8483	0.8613	0.6083	0.5037	0.4058	0.6328	0.5441	0.7212	0.6467	0.7425	0.3625	0.5224	0.7824	0.57	0.264	0.4199	0.7448	0.5917	0.1784	0	35	6.5
1550	0.2453	0.6905	0.9568	0.4236	0.6498	0.6972	0.8215	0.7712	0.8235	0.2045	0.6744	0.6067	0.7785	0.4972	0.4771	0.7127	0.5004	0.525	0.4604	0.8989	0.2467	0.818	0.5602	0.3664	0.1955	0.6438	0.6636	0.5534	0.3283	0	46	6.15
400	0.1002	0.8173	0.9486	0.2797	0.6579	0.6841	0.8765	0.7282	0.803	0.5553	0.7692	0.5945	0.6132	0.504	0.3109	0.8649	0.4617	0.5335	0.6695	0.7249	0.0569	0.5782	0.834	0.6028	0.4327	0.5789	0.7575	0.7334	0.2413	0	53	5.64
1553	0.8154	0.9126	0.9485	0.9155	0.657	0.9017	0.8567	0.9072	0.7934	0.513	0.4932	0.9514	0.7892	0.8751	0.6979	0.7456	0.3489	0.8923	0.6807	0.4711	0.501	0.5862	0.8663	0.4486	0.4682	0.5325	0.7712	0.7403	0.1231	0	44	12.29
451	0.0217	0.4808	0.8966	0.6762	0.7491	0.3805	0.7877	0.5255	0.8342	0.5234	0.5538	0.4718	0.5256	0.3506	0.4659	0.7766	0.4304	0.3611	0.628	0.9296	0.3894	0.5174	0.7789	0.501	0.4374	0.2768	0.7682	0.6149	0.4148	0	31	5.72
530	0.0481	0.8609	0.9698	0.4818	0.7341	0.7121	0.85	0.8021	0.8284	0.6062	0.8503	0.9455	0.8196	0.5273	0.7326	0.8446	0.7501	0.6435	0.9331	0.9659	0.2263	0.693	0.9358	0.5374	0.6026	0.7189	0.8656	0.7079	0.1084	0	51	4.56
503	0.0276	0.6297	0.9647	0.2157	0.7318	0.2105	0.9077	0.4499	0.8364	0.3584	0.7469	0.9348	0.875	0.4474	0.0629	0.7966	0.7337	0.5549	0.9349	0.8657	0.0442	0.8333	0.9057	0.4773	0.4055	0.4639	0.6994	0.4981	0.5465	0	47	4.42
1315	0.0246	0.6072	0.8559	0.4924	0.3888	0.8118	0.483	0.8928	0.6251	0.7274	0.3347	0.6968	0.9066	0.9018	0.0504	0.4863	0.1676	0.3596	0.6104	0.7594	0.5043	0.6834	0.2433	0.6124	0.1099	0.6861	0.212	0.3841	0.2372	0	50	4.57
1317	0.0443	0.599	0.958	0.4119	0.6539	0.2678	0.8687	0.5828	0.7577	0.0813	0.5631	0.5176	0.5183	0.5188	0.3205	0.5951	0.4311	0.543	0.5445	0.839	0.5793	0.5223	0.5215	0.5821	0.3425	0.5322	0.4652	0.7611	0.3132	0	42	7.01
1320	0.1276	0.4566	0.9418	0.4197	0.5331	0.1858	0.409	0.1151	0.5955	0.0916	0.6649	0.9078	0.6166	0.5805	0.0936	0.5892	0.4572	0.6783	0.4625	0.9559	0.0858	0.4805	0.8308	0.2795	0.3334	0.8713	0.6081	0.7398	0.2527	0	41	1.2
1322	0.088	0.8348	0.9573	0.59	0.3058	0.5359	0.7519	0.1945	0.7511	0.3302	0.8415	0.4385	0.5546	0.5439	0.6401	0.5804	0.353	0.5173	0.8934	0.946	0.4035	0.5422	0.341	0.427	0.4802	0.5279	0.4318	0.4314	0.1226	0	48	1.93
1333	0.1861	0.825	0.9603	0.3847	0.5279	0.7825	0.7714	0.5671	0.5953	0.1661	0.5162	0.556	0.5882	0.6974	0.3198	0.7807	0.4322	0.5709	0.6989	0.7856	0.399	0.444	0.6985	0.4815	0.4715	0.5437	0.3494	0.8068	0.5613	0	45	4.29
1344	0.4351	0.495	0.5963	0.7972	0.671	0.5845	0.7919	0.7768	0.8071	0.5807	0.8452	0.5262	0.8204	0.4589	0.2559	0.668	0.3016	0.6223	0.3927	0.9477	0.214	0.5234	0.6926	0.5334	0.2608	0.3921	0.7257	0.5907	0.415	0	43	7.12
1354	0.1028	0.2234	0.952	0.9	0.666	0.5779	0.5202	0.6333	0.8266	0.6951	0.8156	0.7552	0.2752	0.6755	0.8378	0.3293	0.1744	0.2901	0.8984	0.5239	0.4502	0.2296	0.8503	0.1443	0.2793	0.8131	0.1325	0.2698	0.1163	0	46	1.88
1366	0.2835	0.854	0.9231	0.8625	0.7778	0.8265	0.6433	0.5813	0.7659	0.5081	0.5641	0.8315	0.9289	0.9126	0.8683	0.6759	0.4177	0.9424	0.6148	0.9008	0.7373	0.6555	0.8439	0.5896	0.5582	0.737	0.6554	0.9523	0.334	0	48	6.79
1374	0.0384	0.5339	0.8435	0.5179	0.692	0.282	0.6165	0.5226	0.6832	0.1923	0.5357	0.7636	0.386	0.4691	0.1184	0.5985	0.2521	0.6192	0.5942	0.4452	0.2622	0.415	0.5152	0.3087	0.2551	0.2995	0.7213	0.5977	0.1844	0	28	5.53
1376	0.0165	0.9599	0.9264	0.0552	0.8014	0.5527	0.8898	0.9597	0.9003	0.6579	0.7217	0.2696	0.8493	0.7882	0.0651	0.935	0.6466	0.7091	0.9427	0.9657	0.0171	0.8894	0.7936	0.9205	0.0733	0.5469	0.481	0.7333	0.3799	0	42	7.67
1387	0.1088	0.4867	0.6106	0.4949	0.5515	0.3671	0.705	0.6541	0.3846	0.1026	0.6377	0.5741	0.4364	0.4643	0.0726	0.5579	0.2824	0.5864	0.2145	0.3118	0.0763	0.2746	0.5411	0.2048	0.1869	0.617	0.2165	0.3899	0.0315	1	36	3.83
1389	0.1389	0.393	0.8013	0.5942	0.5978	0.4255	0.2682	0.5346	0.7451	0.1415	0.909	0.2591	0.3934	0.3155	0.0654	0.3777	0.3255	0.4247	0.7247	0.8669	0.5937	0.1988	0.6097	0.1701	0.5937	0.7993	0.264	0.7487	0.0935	0	51	0
1393	0.4516	0.6564	0.5022	0.3242	0.4637	0.3882	0.8491	0.692	0.7558	0.3622	0.7754	0.6522	0.8046	0.2776	0.1171	0.7965	0.5397	0.4474	0.6698	0.2523	0.4183	0.6171	0.7453	0.6748	0.6557	0.8756	0.6402	0.4575	0.517	0	46	4.19
1396	0.1156	0.6863	0.9458	0.8017	0.3818	0.4798	0.6925	0.3496	0.6505	0.147	0.8266	0.8883	0.4942	0.7053	0.0613	0.5139	0.2687	0.939	0.5009	0.728	0.3898	0.4022	0.6945	0.3199	0.3055	0.4369	0.3132	0.648	0.0648	0	63	6.67
1398	0.0647	0.8487	0.7533	0.4441	0.6499	0.5411	0.7731	0.6128	0.4606	0.4728	0.8106	0.5321	0.6397	0.5641	0.0965	0.6652	0.4935	0.7329	0.6109	0.6181	0.0605	0.6627	0.6727	0.3784	0.2732	0.3879	0.4353	0.5776	0.0402	0	41	5.41
1400	0.0614	0.4909	0.7995	0.8356	0.265	0.5305	0.3601	0.6692	0.5916	0.1019	0.5194	0.9311	0.2428	0.3577	0.3494	0.5904	0.111	0.7585	0.8178	0.3434	0.5526	0.1128	0.3592	0.0615	0.6264	0.7342	0.26	0.2321	0.1227	0	54	2.97
1402	0.5022	0.4808	0.7739	0.4524	0.2735	0.2855	0.6919	0.4361	0.5315	0.5055	0.5339	0.5375	0.4904	0.4586	0.7989	0.7537	0.0737	0.5141	0.5519	0.9147	0.152	0.4489	0.7035	0.47	0.6289	0.7074	0.7612	0.5592	0.5694	0	45	4.43
1405	0.0414	0.3381	0.9402	0.5097	0.7567	0.2895	0.688	0.3996	0.8788	0.6171	0.7303	0.8531	0.6033	0.7694	0.3537	0.5279	0.2712	0.5115	0.8395	0.8336	0.2467	0.5147	0.9008	0.3043	0.0706	0.7865	0.4277	0.6739	0.2549	0	60	2.03
1407	0.8175	0.6586	0.9223	0.3684	0.585	0.5694	0.8276	0.6025	0.7643	0.2427	0.7662	0.751	0.7837	0.5813	0.2866	0.6899	0.3528	0.3466	0.7323	0.7979	0.4776	0.4971	0.4029	0.5034	0.4379	0.6274	0.6419	0.6215	0.1045	0	47	2.08
1413	0.3226	0.5923	0.933	0.5263	0.5788	0.483	0.8584	0.5779	0.7754	0.2963	0.8094	0.8062	0.7752	0.6697	0.134	0.7612	0.3772	0.6133	0.6484	0.9443	0.2434	0.7571	0.8132	0.3933	0.4877	0.5827	0.5684	0.7051	0.3405	0	45	5.69
1414	0.4474	0.9228	0.9809	0.6714	0.1607	0.2611	0.92	0.8232	0.9201	0.5445	0.9516	0.9112	0.8975	0.6498	0.2417	0.7988	0.8848	0.4666	0.8726	0.6089	0.0394	0.8959	0.901	0.1128	0.2169	0.0676	0.0439	0.8294	0.1672	0	43	8.8
1416	0.0192	0.6398	0.4784	0.274	0.6284	0.2238	0.705	0.5858	0.8449	0.1524	0.4407	0.5103	0.6478	0.3368	0.0507	0.8479	0.5303	0.599	0.5183	0.9649	0.0576	0.8984	0.8045	0.3341	0.1779	0.8457	0.5944	0.7444	0.3949	0	49	3.38
1419	0.8595	0.6813	0.2899	0.2804	0.4702	0.2629	0.8433	0.0639	0.9422	0.237	0.1702	0.479	0.8001	0.2729	0.9439	0.8583	0.5969	0.9227	0.6866	0.3623	0.7918	0.3749	0.9173	0.142	0.0358	0.4265	0.1844	0.4214	0.1739	0	50	7.72
1426	0.2816	0.5325	0.5195	0.4246	0.3967	0.6227	0.8871	0.2574	0.7314	0.4218	0.2846	0.4561	0.5752	0.4193	0.6342	0.6043	0.4748	0.5495	0.2593	0.5401	0.598	0.3879	0.651	0.2931	0.2657	0.7025	0.3844	0.5151	0.1101	0	48	2.66
1429	0.1127	0.7372	0.8945	0.2803	0.666	0.8988	0.8447	0.5406	0.7822	0.2365	0.736	0.9439	0.6021	0.5256	0.6023	0.6924	0.5781	0.4893	0.7629	0.4729	0.441	0.3882	0.848	0.2649	0.6977	0.7682	0.3161	0.3377	0.3559	0	46	6.17
1430	0.4548	0.8271	0.9286	0.4889	0.6919	0.5585	0.83	0.7077	0.6643	0.2564	0.6208	0.9085	0.8042	0.7134	0.3584	0.7795	0.2885	0.6238	0.8985	0.8253	0.2666	0.5535	0.861	0.2611	0.2403	0.5878	0.5222	0.7206	0.1753	0	40	7.02
1434	0.1594	0.4558	0.4831	0.3262	0.322	0.3699	0.8746	0.6341	0.7507	0.1354	0.4994	0.444	0.7514	0.3876	0.0898	0.4796	0.2607	0.4503	0.5432	0.6489	0.4227	0.4229	0.528	0.2785	0.339	0.4437	0.5095	0.413	0.0763	0	47	6.25
1435	0.485	0.5486	0.9494	0.3628	0.5718	0.4726	0.7427	0.4357	0.7286	0.2055	0.5933	0.7261	0.555	0.4266	0.3474	0.6266	0.237	0.6028	0.6081	0.481	0.5588	0.4457	0.6839	0.5138	0.4184	0.4192	0.5518	0.6602	0.2164	0	49	5.88
1436	0.857	0.1988	0.5948	0.2925	0.5628	0.1327	0.3549	0.597	0.836	0.355	0.3746	0.3784	0.8014	0.2443	0.4637	0.3875	0.1535	0.4669	0.7283	0.9016	0.4655	0.379	0.7508	0.2198	0.467	0.8134	0.5476	0.5556	0.2731	0	48	2.99
1440	0.0458	0.9284	0.964	0.4864	0.7286	0.4535	0.9025	0.7335	0.7734	0.6419	0.703	0.9765	0.6858	0.7513	0.8363	0.6624	0.2579	0.7853	0.9333	0.9812	0.0883	0.5797	0.9181	0.2082	0.2826	0.6201	0.7853	0.6535	0.1133	0	47	7.77
1441	0.05	0.6514	0.4096	0.2165	0.4866	0.7463	0.509	0.8228	0.6731	0.2463	0.6497	0.3373	0.7855	0.3198	0.5545	0.4577	0.2165	0.5464	0.5909	0.4386	0.6621	0.3435	0.7076	0.4312	0.5193	0.6718	0.4139	0.5813	0.0899	0	38	3.33
1442	0.667	0.2638	0.7709	0.0952	0.8543	0.2171	0.9195	0.6802	0.8562	0.1105	0.1213	0.2658	0.9048	0.3775	0.1069	0.8757	0.7996	0.3652	0.5688	0.802	0.0269	0.9406	0.9303	0.256	0.0838	0.6946	0.7263	0.8365	0.4798	0	42	5.38
1443	0.3837	0.9331	0.9548	0.5482	0.7635	0.5454	0.7936	0.6956	0.7626	0.2132	0.5198	0.5052	0.868	0.47	0.0471	0.4531	0.2596	0.5963	0.3118	0.9674	0.4894	0.3913	0.4479	0.2014	0.2158	0.1597	0.6827	0.7146	0.298	0	46	3.34
1447	0.7251	0.3695	0.7226	0.0946	0.4233	0.1625	0.9067	0.6275	0.6053	0.3717	0.8142	0.6208	0.6262	0.6094	0.2959	0.7444	0.6741	0.5561	0.7731	0.7693	0.3762	0.2292	0.5647	0.1845	0.7567	0.7903	0.753	0.2805	0.3241	0	51	3.23
1458	0.0634	0.5101	0.5529	0.8223	0.3532	0.3282	0.5183	0.8493	0.8615	0.592	0.6544	0.6916	0.4214	0.4379	0.0405	0.5467	0.1813	0.3996	0.2848	0.4477	0.5846	0.4346	0.6945	0.4799	0.7062	0.6994	0.2188	0.4693	0.1136	0	41	2.49
1459	0.0542	0.4814	0.8629	0.6156	0.6433	0.466	0.7953	0.8658	0.7346	0.4967	0.8349	0.9586	0.9389	0.7623	0.6591	0.7711	0.4893	0.6128	0.7952	0.4709	0.6216	0.7063	0.7286	0.4127	0.6022	0.6646	0.6148	0.7506	0.2295	0	51	9.82
1464	0.6619	0.6494	0.7938	0.5651	0.7322	0.599	0.8597	0.5722	0.7527	0.2825	0.4557	0.6861	0.7632	0.479	0.4637	0.7494	0.3972	0.5988	0.6737	0.8064	0.1784	0.7245	0.5166	0.3321	0.1521	0.7363	0.6385	0.8416	0.2912	0	50	7.9
1468	0.1023	0.4748	0.9256	0.3642	0.4768	0.3573	0.833	0.1496	0.3524	0.1393	0.7302	0.4441	0.6684	0.6717	0.308	0.7022	0.4296	0.376	0.6243	0.9375	0.6304	0.5085	0.3767	0.3216	0.0971	0.5947	0.3658	0.6341	0.2325	0	47	2.57
1469	0.0941	0.9223	0.9572	0.4426	0.5857	0.4641	0.8286	0.7194	0.8417	0.2261	0.9572	0.9294	0.6623	0.6882	0.0879	0.4441	0.3519	0.7869	0.6613	0.3963	0.5336	0.4836	0.8444	0.3269	0.484	0.5633	0.683	0.5571	0.5099	0	51	4.22
1476	0.1282	0.5685	0.8815	0.8007	0.5047	0.4079	0.6764	0.3319	0.4978	0.2517	0.7649	0.8894	0.5563	0.6536	0.124	0.5427	0.2924	0.7646	0.7652	0.8183	0.4536	0.6247	0.672	0.2558	0.1573	0.4077	0.3954	0.6602	0.0896	0	30	4.71
1477	0.6418	0.7532	0.967	0.6305	0.561	0.7831	0.8201	0.8328	0.8948	0.5956	0.8169	0.9445	0.9239	0.8638	0.6463	0.5282	0.4694	0.4772	0.5145	0.8962	0.8232	0.9349	0.9133	0.6911	0.6022	0.7148	0.5816	0.5931	0.0318	0	43	6.61
1479	0.0785	0.6036	0.5594	0.3064	0.1943	0.5476	0.882	0.4679	0.3994	0.0869	0.7115	0.6725	0.6233	0.3897	0.1043	0.7495	0.6133	0.6461	0.5019	0.4463	0.4585	0.3206	0.4418	0.17	0.4061	0.8836	0.1627	0.2712	0.3526	0	52	5.75
1480	0.049	0.8115	0.9553	0.7822	0.6929	0.8759	0.7983	0.8932	0.8167	0.5663	0.9561	0.9521	0.812	0.8069	0.3142	0.8543	0.5407	0.714	0.8418	0.9659	0.0237	0.9272	0.8	0.4929	0.3852	0.7346	0.7923	0.8367	0.5703	0	45	8.33
1481	0.3579	0.4031	0.9549	0.8679	0.6007	0.792	0.7659	0.6534	0.7538	0.3277	0.8868	0.9339	0.6345	0.4184	0.4179	0.5753	0.2969	0.7328	0.7747	0.8559	0.3789	0.7238	0.9359	0.584	0.0755	0.4548	0.4171	0.6675	0.4948	0	52	4.28
1483	0.9371	0.8442	0.7409	0.7527	0.0556	0.5215	0.2213	0.1425	0.1146	0.7959	0.7922	0.6024	0.4679	0.5105	0.805	0.1483	0.0262	0.1523	0.1881	0.1042	0.5829	0.072	0.2335	0.2923	0.7117	0.9196	0.078	0.1248	0.0658	0	74	2.31
1488	0.6299	0.4276	0.5131	0.4557	0.2309	0.3205	0.7281	0.5468	0.4852	0.2801	0.8366	0.7138	0.5019	0.7006	0.3767	0.6017	0.1307	0.9653	0.6047	0.5195	0.5024	0.3764	0.6033	0.1751	0.4502	0.7295	0.1893	0.4222	0.1255	0	44	4.8
1489	0.7998	0.36	0.6211	0.5563	0.2169	0.5808	0.8598	0.825	0.8346	0.295	0.836	0.6112	0.8425	0.4497	0.7254	0.7355	0.755	0.8628	0.4878	0.4075	0.7524	0.226	0.8777	0.5984	0.6759	0.8645	0.7909	0.3819	0.411	1	35	7.29
1492	0.08	0.4544	0.7727	0.5866	0.2268	0.6446	0.445	0.3879	0.76	0.4636	0.5981	0.5791	0.7384	0.6123	0.1145	0.6238	0.4156	0.3914	0.8632	0.4709	0.2232	0.3481	0.7341	0.4375	0.3295	0.3603	0.2818	0.3702	0.3345	0	46	4.52
1495	0.4362	0.3807	0.6747	0.8415	0.1873	0.4185	0.1705	0.8577	0.5363	0.1092	0.6441	0.6082	0.2787	0.3226	0.2729	0.4965	0.5711	0.2969	0.1909	0.9537	0.6139	0.3604	0.9463	0.4264	0.6654	0.5571	0.2075	0.3901	0.5432	0	45	4.74
1498	0.6341	0.7244	0.6172	0.2544	0.4027	0.1736	0.662	0.1698	0.4669	0.3401	0.5659	0.5392	0.3561	0.4255	0.5463	0.4624	0.5301	0.3656	0.6357	0.39	0.7746	0.5523	0.3581	0.3044	0.3671	0.7394	0.3433	0.4362	0.1123	0	42	2.37
1501	0.0817	0.6787	0.5636	0.194	0.2948	0.3804	0.5899	0.3954	0.8032	0.0802	0.7139	0.4189	0.7761	0.5554	0.2086	0.6242	0.2777	0.5652	0.3543	0.8433	0.2144	0.6986	0.3933	0.3852	0.3389	0.6002	0.1576	0.5373	0.1779	0	45	4.46
1512	0.1142	0.5064	0.8287	0.4325	0.4378	0.4025	0.8099	0.6429	0.5276	0.1467	0.7683	0.6658	0.4107	0.5095	0.5643	0.5693	0.2752	0.6748	0.5672	0.4951	0.5104	0.5478	0.6953	0.3415	0.3113	0.575	0.4907	0.7156	0.145	0	49	6.32
1519	0.0663	0.7572	0.7724	0.1855	0.4878	0.707	0.4326	0.6183	0.1915	0.2257	0.8388	0.5168	0.8253	0.4307	0.4518	0.8559	0.6692	0.6046	0.2412	0.4394	0.5402	0.6963	0.847	0.281	0.0535	0.8856	0.6432	0.4806	0.4029	0	49	0
1524	0.4863	0.8954	0.9632	0.3839	0.5468	0.7361	0.8628	0.6833	0.4587	0.4871	0.3963	0.8881	0.7608	0.7706	0.4419	0.6941	0.1767	0.6267	0.8067	0.8216	0.4817	0.7261	0.6603	0.3642	0.2494	0.6035	0.4418	0.7589	0.2552	0	49	7.65
1526	0.8504	0.3085	0.857	0.8189	0.7822	0.7256	0.8965	0.8742	0.8326	0.3243	0.9093	0.6676	0.8704	0.4098	0.3063	0.6071	0.3508	0.9164	0.8355	0.9257	0.8207	0.4083	0.9274	0.152	0.1909	0.2109	0.8938	0.8173	0.082	1	43	8.17
1527	0.2259	0.4189	0.731	0.8295	0.6573	0.6913	0.8427	0.7342	0.5451	0.5246	0.75	0.955	0.4251	0.7685	0.2658	0.5609	0.2857	0.6609	0.8132	0.5385	0.0525	0.7289	0.7173	0.2863	0.5302	0.8664	0.5669	0.8142	0.2458	0	37	5.64
1537	0.1506	0.9456	0.977	0.4871	0.6688	0.328	0.7607	0.7841	0.7663	0.4979	0.875	0.9248	0.7627	0.6036	0.0597	0.8	0.5302	0.9474	0.7258	0.8702	0.35	0.6845	0.7804	0.2315	0.3393	0.7854	0.6188	0.7915	0.431	0	47	4.07
1546	0.525	0.9691	0.7355	0.1302	0.7163	0.5885	0.9171	0.6635	0.1035	0.0794	0.382	0.9171	0.7201	0.4964	0.0612	0.8545	0.0478	0.9816	0.8353	0.6295	0.021	0.9702	0.889	0.2141	0.8667	0.9593	0.921	0.8345	0.9315	0	53	4.35
446	0.0369	0.626	0.9725	0.4318	0.1952	0.5527	0.8587	0.7417	0.8311	0.735	0.7969	0.9013	0.8524	0.8102	0.1817	0.7621	0.8421	0.5845	0.9298	0.7248	0.0589	0.7844	0.8165	0.33	0.6945	0.8272	0.6577	0.254	0.4816	0	48	4.43
452	0.184	0.8564	0.9607	0.7936	0.6076	0.3829	0.8655	0.6478	0.4214	0.3912	0.6525	0.8336	0.7513	0.7975	0.1109	0.7666	0.4262	0.5751	0.8535	0.9646	0.0715	0.9393	0.6957	0.5105	0.2438	0.7465	0.531	0.8039	0.3788	0	46	6.54
474	0.0214	0.5221	0.9112	0.7479	0.3423	0.5179	0.3984	0.3112	0.7958	0.1524	0.7446	0.57	0.4115	0.4528	0.3485	0.455	0.293	0.4316	0.6355	0.8601	0.2846	0.3408	0.585	0.3231	0.5715	0.7118	0.4338	0.5214	0.2714	0	46	4.76
476	0.339	0.816	0.894	0.2522	0.4059	0.7232	0.8414	0.6624	0.5483	0.1911	0.7666	0.7214	0.7098	0.5402	0.3378	0.5746	0.2959	0.7157	0.6327	0.6378	0.4126	0.5702	0.83	0.6118	0.3205	0.4615	0.3693	0.5273	0.2961	0	49	8.31
504	0.0993	0.296	0.8364	0.5337	0.5681	0.2773	0.5821	0.3835	0.6603	0.2822	0.7041	0.4608	0.4473	0.513	0.3966	0.6672	0.4549	0.6053	0.5232	0.8611	0.2886	0.3637	0.6299	0.186	0.3039	0.5437	0.5171	0.6567	0.2983	0	56	2.48
519	0.0372	0.9271	0.9804	0.4553	0.6312	0.7182	0.8798	0.8169	0.7566	0.3919	0.9073	0.9598	0.9381	0.8617	0.0608	0.7266	0.4615	0.666	0.9497	0.7861	0.0524	0.9598	0.9073	0.6497	0.1857	0.6602	0.7308	0.8298	0.3218	0	52	6.23
579	0.2749	0.698	0.5391	0.1368	0.4675	0.3846	0.8584	0.2487	0.3157	0.1807	0.2807	0.4624	0.7577	0.388	0.6605	0.7057	0.3954	0.667	0.5395	0.4095	0.2718	0.3738	0.6379	0.3743	0.0451	0.3869	0.7241	0.4203	0.1457	0	47	2.99
585	0.1352	0.4318	0.9608	0.6056	0.5689	0.4288	0.7161	0.2611	0.6529	0.1357	0.8542	0.5667	0.3697	0.5737	0.5741	0.6396	0.3371	0.6604	0.7147	0.8558	0.0649	0.4011	0.7375	0.3865	0.4095	0.4916	0.488	0.6083	0.3726	0	47	2.36
1554	0.0134	0.5347	0.8811	0.8003	0.7338	0.5393	0.6335	0.6014	0.4645	0.5726	0.2664	0.6789	0.1773	0.3277	0.1209	0.8392	0.8704	0.3716	0.8151	0.9413	0.0498	0.3312	0.8624	0.1175	0.4652	0.7451	0.6724	0.4284	0.4091	0	47	0.34
593	0.2356	0.7808	0.9749	0.343	0.6506	0.5279	0.8462	0.5531	0.8412	0.0597	0.8347	0.9092	0.9011	0.925	0.3093	0.4938	0.2156	0.9749	0.5984	0.9697	0.1601	0.464	0.5339	0.3036	0.1577	0.6435	0.2788	0.7101	0.1277	0	33	6.62
603	0.4726	0.8715	0.7411	0.3564	0.7654	0.736	0.7735	0.6367	0.4922	0.5759	0.9677	0.8808	0.325	0.4716	0.3594	0.8779	0.6059	0.954	0.7616	0.7974	0.05	0.347	0.7847	0.5263	0.5483	0.6266	0.6846	0.5072	0.3894	0	44	6.24
1311	0.1787	0.7063	0.9577	0.4809	0.7137	0.6123	0.8388	0.7808	0.8479	0.4345	0.7662	0.8776	0.6759	0.7664	0.1259	0.6731	0.3817	0.8099	0.7851	0.7419	0.394	0.7144	0.8151	0.4857	0.3073	0.7812	0.6143	0.6075	0.1685	0	58	11.26
1314	0.2687	0.5945	0.5714	0.5983	0.4931	0.4851	0.6364	0.3463	0.6904	0.6262	0.4288	0.7841	0.8639	0.9087	0.2631	0.7866	0.298	0.5209	0.9261	0.8618	0.1703	0.9663	0.9048	0.3774	0.2477	0.4562	0.3456	0.7887	0.3997	0	63	8.2
1318	0.1326	0.2726	0.6978	0.3278	0.2353	0.2912	0.8425	0.1896	0.4183	0.1082	0.4503	0.9022	0.3173	0.4328	0.1264	0.473	0.2491	0.1892	0.265	0.2224	0.3015	0.2551	0.5672	0.2155	0.048	0.2937	0.1441	0.3301	0.0182	0	63	2.2
1319	0.6519	0.8928	0.5941	0.5947	0.1772	0.8725	0.8978	0.937	0.6299	0.7037	0.9696	0.9709	0.6769	0.8522	0.3832	0.948	0.8684	0.9476	0.9386	0.6863	0.085	0.2055	0.9319	0.5388	0.7309	0.9315	0.8792	0.411	0.8874	0	65	9.39
1323	0.0625	0.7983	0.9518	0.3542	0.6045	0.6857	0.7847	0.7343	0.7106	0.2303	0.8307	0.8735	0.6972	0.6586	0.6491	0.6884	0.4802	0.6403	0.6723	0.7404	0.2366	0.937	0.7412	0.6384	0.6621	0.8329	0.347	0.4479	0.5482	0	54	7.67
1326	0.0212	0.632	0.7019	0.7876	0.7541	0.6665	0.8427	0.6248	0.8517	0.5844	0.4863	0.9221	0.8378	0.5923	0.08	0.7949	0.3907	0.5524	0.5918	0.8488	0.112	0.7979	0.8689	0.4603	0.2627	0.5563	0.7248	0.6829	0.3297	0	59	5.54
1327	0.095	0.8979	0.9411	0.6952	0.5918	0.4772	0.7928	0.7638	0.7368	0.2043	0.8659	0.764	0.5344	0.7436	0.0998	0.7166	0.2876	0.9273	0.7029	0.9626	0.2161	0.7482	0.72	0.4018	0.3214	0.5509	0.6905	0.5951	0.1582	0	69	7.94
1328	0.0847	0.7855	0.8853	0.4071	0.7041	0.4515	0.7534	0.8438	0.7241	0.3818	0.82	0.8212	0.7785	0.5789	0.0873	0.6614	0.396	0.6009	0.8626	0.8647	0.2554	0.9641	0.5184	0.3182	0.1321	0.2462	0.7544	0.8168	0.2378	0	68	7.19
1332	0.2947	0.5825	0.6818	0.395	0.8521	0.3787	0.8667	0.6904	0.8138	0.1176	0.4443	0.2955	0.686	0.463	0.3331	0.6109	0.4962	0.3927	0.5553	0.6908	0.8745	0.4747	0.5781	0.5724	0.2059	0.7064	0.6346	0.7931	0.173	0	57	5.85
1337	0.0317	0.6226	0.7769	0.2676	0.7996	0.4773	0.4138	0.3293	0.5203	0.688	0.9263	0.8939	0.759	0.5006	0.6736	0.4521	0.2006	0.5483	0.4995	0.9267	0.3455	0.5559	0.8068	0.7451	0.3312	0.732	0.6781	0.6087	0.1329	0	76	2.88
1352	0.0427	0.6282	0.86	0.6341	0.3263	0.4534	0.427	0.2458	0.378	0.1042	0.669	0.8817	0.4315	0.5316	0.3153	0.6482	0.1233	0.6604	0.5659	0.344	0.4056	0.4131	0.4559	0.5793	0.2003	0.5078	0.2108	0.4648	0.0322	0	64	8.87
1359	0.0665	0.7042	0.9302	0.4646	0.4802	0.8116	0.8639	0.8455	0.6155	0.6042	0.8381	0.8697	0.9234	0.8509	0.5306	0.8096	0.3024	0.6915	0.91	0.8798	0.4123	0.9614	0.9142	0.6332	0.3654	0.8822	0.7084	0.5496	0.3435	0	60	5.91
1365	0.1702	0.9406	0.9773	0.7956	0.7859	0.8808	0.8516	0.8424	0.8382	0.274	0.9537	0.9284	0.7981	0.7315	0.0826	0.6478	0.6058	0.9388	0.8621	0.8295	0.0243	0.9222	0.9108	0.3463	0.1887	0.4781	0.8033	0.788	0.4973	0	43	7.79
1369	0.5173	0.6376	0.8861	0.6356	0.1657	0.857	0.542	0.4968	0.4047	0.4658	0.8862	0.8947	0.5933	0.6878	0.3549	0.4831	0.4424	0.6585	0.7705	0.6004	0.8628	0.4973	0.8891	0.641	0.5486	0.6499	0.3597	0.4734	0.2898	0	71	9.66
1370	0.5086	0.3784	0.8708	0.1484	0.4002	0.5367	0.6446	0.8252	0.2428	0.3119	0.4778	0.4372	0.9215	0.9471	0.0376	0.4566	0.2115	0.4051	0.3734	0.9716	0.7799	0.4489	0.6753	0.8893	0.0696	0.846	0.1964	0.7507	0.723	0	72	0.78
1372	0.0318	0.8069	0.7673	0.0719	0.3289	0.7308	0.8785	0.8723	0.1182	0.3947	0.8287	0.6843	0.9721	0.1714	0.0254	0.623	0.8987	0.5599	0.9572	0.4911	0.965	0.9485	0.7175	0.705	0.5914	0.9443	0.7209	0.3581	0.6751	0	65	3.4
1373	0.7971	0.5951	0.627	0.4659	0.5575	0.4539	0.4974	0.6324	0.3797	0.1596	0.8829	0.9559	0.3739	0.4985	0.3745	0.6783	0.2245	0.9658	0.7906	0.568	0.2923	0.453	0.7694	0.4029	0.5351	0.6715	0.5966	0.4232	0.2641	0	57	7.35
1382	0.0681	0.8491	0.9775	0.7088	0.7311	0.7308	0.9113	0.8493	0.8921	0.6139	0.9247	0.9337	0.7052	0.6825	0.0556	0.7164	0.4039	0.6029	0.607	0.8964	0.1373	0.8646	0.8529	0.2676	0.4487	0.6461	0.7741	0.7033	0.2623	0	62	6.24
1384	0.0931	0.7063	0.8471	0.3014	0.6523	0.3798	0.8174	0.6832	0.546	0.3389	0.7984	0.8768	0.8229	0.67	0.4675	0.5493	0.3372	0.6541	0.4136	0.8568	0.5679	0.6564	0.6289	0.5788	0.2457	0.4655	0.5417	0.6734	0.1675	0	58	8.16
1406	0.0884	0.9107	0.9773	0.8099	0.6769	0.6789	0.8869	0.7543	0.8064	0.5662	0.8231	0.9376	0.7613	0.6489	0.5395	0.5736	0.4394	0.5894	0.7852	0.771	0.5603	0.7496	0.8436	0.4418	0.2779	0.4946	0.7299	0.7152	0.4214	0	64	9.29
1411	0.0311	0.7897	0.9591	0.5005	0.4697	0.6533	0.8602	0.774	0.9371	0.2542	0.7666	0.908	0.9433	0.5561	0.2528	0.6607	0.2985	0.5948	0.2691	0.6855	0.2476	0.8955	0.8471	0.2936	0.1269	0.4749	0.7278	0.5593	0.3406	0	62	10.69
1420	0.2805	0.8934	0.4156	0.0908	0.0348	0.4568	0.8648	0.9136	0.3473	0.1614	0.0696	0.4443	0.5301	0.937	0.0287	0.1525	0.186	0.5374	0.1389	0.2117	0.4018	0.3571	0.4645	0.4078	0.0414	0.3146	0.6938	0.4579	0.0286	0	62	6.29
1431	0.0666	0.9236	0.9712	0.8069	0.4838	0.8586	0.8234	0.8451	0.2617	0.0964	0.5335	0.9353	0.3966	0.7169	0.0344	0.7448	0.3419	0.7695	0.9676	0.763	0.028	0.9392	0.8758	0.5193	0.0414	0.7521	0.29	0.5566	0.1383	0	74	4.92
1451	0.0827	0.3815	0.4965	0.0897	0.324	0.6625	0.7799	0.8702	0.6017	0.2175	0.9466	0.8985	0.9144	0.3891	0.5786	0.688	0.1754	0.8769	0.8014	0.676	0.8139	0.7411	0.7294	0.2148	0.5588	0.6126	0.2306	0.346	0.0341	0	74	8.17
1453	0.0432	0.6727	0.5661	0.2958	0.2395	0.5214	0.8533	0.4021	0.5852	0.2995	0.8678	0.5641	0.8936	0.4298	0.0626	0.8801	0.5475	0.368	0.751	0.753	0.5729	0.5627	0.8865	0.347	0.7179	0.5821	0.8388	0.4027	0.2521	0	62	8.62
1465	0.0305	0.8358	0.96	0.9446	0.7359	0.5393	0.8375	0.6325	0.7309	0.4897	0.6954	0.8961	0.7882	0.6879	0.0215	0.6163	0.6582	0.7162	0.717	0.3672	0.0602	0.7384	0.8414	0.4067	0.1653	0.3456	0.4159	0.5124	0.5487	0	69	6.34
1470	0.2574	0.8438	0.9513	0.281	0.7522	0.6005	0.225	0.6748	0.4879	0.7841	0.9369	0.6134	0.9388	0.7329	0.5917	0.6066	0.8317	0.3954	0.5956	0.961	0.2164	0.9633	0.8983	0.3868	0.5981	0.8848	0.8313	0.6437	0.0964	0	81	5.2
1471	0.023	0.7434	0.8111	0.5471	0.2131	0.6738	0.6213	0.4133	0.4058	0.1604	0.3383	0.7024	0.451	0.7505	0.314	0.4751	0.3951	0.8728	0.3835	0.5111	0.4798	0.3615	0.4277	0.4117	0.3036	0.6782	0.616	0.3522	0.1474	0	74	12.93
1472	0.0173	0.7295	0.9123	0.6435	0.4761	0.5372	0.7553	0.8305	0.747	0.4114	0.7918	0.9074	0.8465	0.9094	0.2281	0.6944	0.3585	0.945	0.6977	0.5226	0.636	0.8148	0.6958	0.4363	0.4576	0.4415	0.5055	0.4616	0.1019	0	65	8
1474	0.6889	0.8796	0.4141	0.3101	0.435	0.5422	0.9122	0.723	0.8778	0.1828	0.7965	0.9062	0.6801	0.4483	0.8163	0.4783	0.2801	0.5185	0.4905	0.5715	0.7244	0.453	0.2599	0.2152	0.6408	0.8641	0.2633	0.3386	0.1255	0	60	10.59
1482	0.0231	0.7216	0.9489	0.2039	0.8275	0.4154	0.4123	0.8667	0.6578	0.4433	0.8898	0.6796	0.5881	0.3267	0.1164	0.7847	0.3569	0.5016	0.803	0.9633	0.328	0.7903	0.6183	0.3458	0.4993	0.8941	0.8339	0.8649	0.417	0	63	2.83
1493	0.0101	0.7559	0.8817	0.222	0.8081	0.1392	0.8951	0.6929	0.7588	0.7263	0.954	0.3583	0.5415	0.2359	0.2321	0.8525	0.7022	0.5945	0.7691	0.9577	0.079	0.8615	0.9269	0.5189	0.0673	0.8237	0.792	0.8203	0.5742	0	63	4.94
1499	0.6004	0.6252	0.6061	0.3567	0.5262	0.2737	0.3304	0.6261	0.6301	0.565	0.6251	0.7353	0.2281	0.3299	0.3715	0.3313	0.0889	0.5505	0.2678	0.125	0.3577	0.3204	0.6325	0.1193	0.3861	0.6338	0.5171	0.2262	0.0147	0	80	9.29
1505	0.0231	0.6689	0.9719	0.9106	0.4763	0.5914	0.8353	0.6996	0.8372	0.7404	0.7508	0.6336	0.7629	0.7034	0.764	0.7483	0.4722	0.7917	0.5044	0.7836	0.6907	0.517	0.9151	0.3545	0.3798	0.6781	0.7268	0.526	0.1858	0	55	9.35
1507	0.1332	0.3831	0.8545	0.9012	0.5458	0.3828	0.3179	0.8789	0.3431	0.4269	0.8833	0.5586	0.7021	0.5872	0.031	0.6787	0.2835	0.6181	0.7073	0.3288	0.1834	0.3464	0.828	0.2906	0.3645	0.7363	0.3154	0.3062	0.3395	0	55	5.68
1511	0.7414	0.7476	0.9667	0.3925	0.6506	0.317	0.592	0.3765	0.7529	0.152	0.8943	0.6089	0.6	0.3272	0.0778	0.3297	0.1727	0.6614	0.3013	0.2619	0.4101	0.246	0.7735	0.392	0.4546	0.7895	0.1876	0.4341	0.0237	0	77	3.8
1522	0.0764	0.8362	0.81	0.238	0.1983	0.6694	0.9143	0.5844	0.3203	0.6848	0.2821	0.3609	0.3308	0.5765	0.027	0.7889	0.3877	0.5064	0.8129	0.8507	0.4824	0.385	0.9095	0.5161	0.4537	0.9011	0.4116	0.5553	0.545	0	73	6.26
1525	0.0337	0.8597	0.5087	0.1156	0.2106	0.2651	0.8675	0.9018	0.8058	0.3369	0.9704	0.4626	0.5794	0.6159	0.1883	0.5255	0.508	0.7755	0.8966	0.5549	0.3108	0.6069	0.6995	0.1624	0.2024	0.6898	0.4623	0.3227	0.0311	0	62	4.01
1529	0.4083	0.9636	0.9654	0.7243	0.1544	0.9382	0.6074	0.9499	0.9415	0.1533	0.9573	0.8898	0.9327	0.9129	0.2073	0.3348	0.4011	0.9384	0.8274	0.6781	0.9316	0.9562	0.7873	0.9268	0.5764	0.7895	0.1442	0.3788	0.2623	0	79	11.77
1531	0.1118	0.8159	0.6611	0.4333	0.7311	0.2551	0.9046	0.7139	0.673	0.4309	0.1645	0.8406	0.9283	0.3771	0.2536	0.6059	0.386	0.7018	0.3164	0.7134	0.6417	0.6259	0.5349	0.6146	0.4297	0.7317	0.6996	0.7418	0.4974	0	68	4.21
1532	0.4704	0.4898	0.7894	0.305	0.6941	0.5487	0.6592	0.2477	0.738	0.614	0.6424	0.5757	0.7425	0.4934	0.1869	0.8078	0.5431	0.4706	0.5094	0.7712	0.0101	0.3878	0.7303	0.4473	0.165	0.6513	0.6976	0.6801	0.3629	0	66	6.52
1542	0.2047	0.6637	0.8901	0.2902	0.4005	0.56	0.7613	0.2085	0.2571	0.5648	0.8477	0.6332	0.6517	0.7044	0.1322	0.7789	0.422	0.6694	0.6431	0.385	0.1301	0.9015	0.795	0.3629	0.0744	0.6742	0.2854	0.8081	0.4831	0	70	3.35
624	0.1882	0.9086	0.9436	0.7052	0.7005	0.453	0.8952	0.8507	0.8838	0.9066	0.8987	0.7575	0.651	0.8728	0.0834	0.566	0.5587	0.4298	0.6579	0.9438	0.1718	0.9597	0.9542	0.8666	0.1999	0.575	0.2866	0.4748	0.166	0	65	9.66
652	0.0418	0.5374	0.9648	0.6184	0.5438	0.3198	0.5681	0.3484	0.6083	0.4528	0.7722	0.6248	0.8021	0.5923	0.0525	0.7718	0.205	0.929	0.4767	0.7269	0.0808	0.5197	0.7388	0.3898	0.1726	0.5519	0.3656	0.6517	0.123	0	70	5.27
658	0.6133	0.7623	0.9664	0.4079	0.556	0.6603	0.8529	0.5327	0.8485	0.53	0.6793	0.6319	0.5026	0.7426	0.0788	0.8624	0.6543	0.9868	0.8154	0.8482	0.0286	0.8651	0.8492	0.5455	0.2715	0.6829	0.7051	0.7876	0.4017	0	59	12.65
1556	0.062	0.9035	0.8983	0.9016	0.7025	0.5284	0.8359	0.7404	0.637	0.6561	0.9406	0.9386	0.8297	0.8302	0.655	0.7521	0.5602	0.9705	0.8179	0.6371	0.0907	0.518	0.811	0.2595	0.395	0.2749	0.6255	0.4745	0.3789	0	74	4.69
720	0.3559	0.9613	0.9642	0.5664	0.6501	0.8502	0.9175	0.7643	0.9471	0.6738	0.9294	0.9382	0.7982	0.6196	0.3136	0.559	0.485	0.563	0.8115	0.8848	0.456	0.7225	0.8157	0.5683	0.1448	0.4344	0.7014	0.6843	0.5607	0	74	7.17
795	0.1395	0.5612	0.672	0.5275	0.2652	0.2229	0.7584	0.3604	0.4844	0.0734	0.6635	0.5768	0.4404	0.5308	0.0598	0.7634	0.5452	0.8015	0.5764	0.323	0.5938	0.3672	0.708	0.2253	0.7386	0.7642	0.6675	0.69	0.2672	0	65	1.7
1307	0.0675	0.7607	0.506	0.2429	0.4365	0.283	0.8293	0.7599	0.5613	0.388	0.3169	0.5449	0.529	0.5038	0.3976	0.7547	0.3036	0.938	0.6533	0.3525	0.0197	0.657	0.6338	0.1993	0.692	0.8133	0.6044	0.6147	0.2316	0	57	9.13
1324	0.6632	0.5902	0.9449	0.9091	0.5541	0.326	0.6327	0.4799	0.6668	0.3606	0.9141	0.9075	0.6434	0.7743	0.1917	0.3211	0.5015	0.928	0.7005	0.422	0.2736	0.5941	0.9193	0.191	0.459	0.6561	0.3934	0.8253	0.2234	0	58	3.26
1330	0.3103	0.7119	0.8101	0.1217	0.4877	0.4656	0.914	0.592	0.3741	0.1565	0.6443	0.3732	0.297	0.3899	0.5804	0.7544	0.3386	0.6388	0.5527	0.7073	0.4941	0.4517	0.6288	0.5918	0.5707	0.6945	0.652	0.234	0.3237	0	70	4.02
1340	0.0691	0.6869	0.9157	0.1755	0.348	0.4015	0.7302	0.2869	0.8296	0.3534	0.4151	0.4387	0.8695	0.5276	0.6777	0.8003	0.3233	0.7157	0.6623	0.9464	0.6523	0.4405	0.634	0.3038	0.5949	0.6616	0.5273	0.4042	0.3284	0	68	5.99
1341	0.5342	0.518	0.7137	0.5474	0.2111	0.332	0.3587	0.668	0.7273	0.1082	0.7246	0.7795	0.594	0.4614	0.7066	0.3247	0.0535	0.4607	0.3405	0.3388	0.5858	0.2768	0.4994	0.1788	0.1489	0.6434	0.2118	0.4598	0.0359	0	69	4.88
1350	0.0693	0.6427	0.6466	0.4791	0.4516	0.3117	0.6226	0.6283	0.2523	0.2214	0.8623	0.8532	0.6977	0.6756	0.4109	0.536	0.1682	0.9649	0.4589	0.5837	0.7144	0.5132	0.6483	0.4108	0.1036	0.6221	0.4996	0.513	0.0388	0	66	7.49
1356	0.0744	0.8454	0.9503	0.3089	0.3467	0.42	0.7655	0.2333	0.5255	0.1416	0.969	0.9619	0.8203	0.629	0.0648	0.4384	0.1239	0.6947	0.4736	0.3897	0.5799	0.3975	0.4717	0.2865	0.1745	0.7343	0.3049	0.4788	0.0307	1	61	8.29
1357	0.7928	0.5236	0.5987	0.1839	0.2251	0.2717	0.3818	0.099	0.2551	0.1033	0.2864	0.5497	0.3075	0.5088	0.5943	0.4268	0.0995	0.3954	0.3814	0.4792	0.2163	0.5205	0.1741	0.3563	0.0621	0.1775	0.4093	0.5119	0.0617	0	71	7.69
1358	0.2531	0.3603	0.8602	0.7802	0.302	0.4851	0.6095	0.1887	0.4705	0.18	0.4549	0.6922	0.8355	0.4794	0.0521	0.6858	0.3422	0.5392	0.6248	0.7337	0.2999	0.3689	0.5348	0.4181	0.4489	0.4174	0.2665	0.3804	0.1355	0	60	4.66
1360	0.4942	0.9738	0.271	0.3179	0.648	0.1899	0.9237	0.8123	0.3893	0.1552	0.951	0.3752	0.6556	0.9023	0.0251	0.6669	0.8868	0.2809	0.3695	0.3274	0.0807	0.9676	0.9539	0.5956	0.7459	0.596	0.5968	0.1663	0.0328	0	72	5.21
1361	0.056	0.4549	0.4196	0.2633	0.8001	0.5027	0.8569	0.7993	0.7938	0.4481	0.6504	0.5182	0.5808	0.4116	0.5514	0.8267	0.6364	0.6745	0.511	0.8996	0.0217	0.7881	0.4927	0.2511	0.6704	0.8809	0.7088	0.6305	0.215	0	68	1.85
1363	0.2425	0.8491	0.6978	0.7298	0.3804	0.6528	0.8377	0.6788	0.7839	0.2509	0.7894	0.896	0.4702	0.9204	0.6679	0.5498	0.2306	0.7047	0.3913	0.4748	0.5647	0.563	0.7487	0.4127	0.124	0.2569	0.4073	0.4675	0.0556	0	52	11.27
1375	0.3558	0.6559	0.7649	0.8918	0.4695	0.413	0.8014	0.5214	0.6677	0.2872	0.7861	0.8446	0.6359	0.5866	0.6221	0.5245	0.1855	0.8419	0.7421	0.7745	0.4494	0.5469	0.6837	0.3867	0.2915	0.6348	0.3101	0.6309	0.1831	1	56	7.62
1378	0.4235	0.7504	0.4737	0.2167	0.7829	0.4891	0.8845	0.6687	0.4913	0.5312	0.4695	0.6248	0.2674	0.4444	0.077	0.7574	0.6075	0.7448	0.4733	0.3375	0.0332	0.478	0.7124	0.3365	0.4916	0.6777	0.7037	0.2047	0.373	0	61	3.51
1379	0.0437	0.6514	0.3807	0.1923	0.4838	0.2668	0.8267	0.2992	0.2276	0.405	0.3829	0.4456	0.3616	0.3351	0.1694	0.5811	0.6052	0.5432	0.5947	0.4091	0.1809	0.5953	0.5595	0.4063	0.2865	0.3353	0.5543	0.7036	0.2834	0	41	6.62
1380	0.3645	0.7584	0.5837	0.2611	0.287	0.4561	0.6288	0.7793	0.9164	0.8123	0.7411	0.7563	0.8824	0.3483	0.6207	0.758	0.5817	0.432	0.3863	0.6932	0.0874	0.427	0.8024	0.6053	0.5149	0.5785	0.8167	0.4887	0.2516	0	61	12.83
1385	0.3729	0.8763	0.5221	0.1951	0.1933	0.4267	0.5297	0.6666	0.2065	0.075	0.2689	0.5245	0.5995	0.7142	0.1356	0.362	0.5498	0.922	0.944	0.6598	0.3253	0.2801	0.571	0.3167	0.3764	0.4567	0.8323	0.1828	0.3178	0	56	5.03
1386	0.3334	0.6162	0.8698	0.6202	0.2623	0.3564	0.7036	0.3073	0.6179	0.2085	0.815	0.5931	0.4962	0.5182	0.5335	0.4803	0.1542	0.7249	0.5458	0.5138	0.4507	0.3701	0.5813	0.2008	0.4744	0.4985	0.1072	0.3784	0.0345	0	54	6.42
1409	0.0949	0.8384	0.9438	0.1387	0.2958	0.4132	0.8013	0.8079	0.6954	0.3677	0.5272	0.9555	0.563	0.7305	0.4463	0.8074	0.2567	0.3485	0.9237	0.9842	0.5811	0.3518	0.8123	0.1066	0.7172	0.808	0.6501	0.5138	0.6269	0	73	4.39
1418	0.0606	0.6518	0.9611	0.8876	0.3835	0.1612	0.6316	0.2471	0.668	0.1894	0.9075	0.8665	0.5726	0.8636	0.1341	0.6637	0.5325	0.9196	0.5446	0.8789	0.064	0.4494	0.6553	0.2119	0.4143	0.4437	0.2208	0.5426	0.2611	0	64	5.59
1422	0.0382	0.1395	0.7916	0.1237	0.5965	0.4705	0.8589	0.1465	0.8314	0.3408	0.7748	0.9793	0.3991	0.2035	0.0352	0.8784	0.8661	0.7537	0.9342	0.8329	0.0113	0.4962	0.9275	0.1474	0.3673	0.1089	0.926	0.4155	0.3609	0	63	3.09
1437	0.3565	0.5024	0.9308	0.3359	0.3386	0.1942	0.4895	0.0675	0.7162	0.0752	0.6091	0.8394	0.358	0.739	0.8315	0.7114	0.5119	0.8017	0.8154	0.9095	0.8822	0.6123	0.8154	0.3242	0.3794	0.7663	0.1914	0.4683	0.5818	0	61	3.67
1448	0.1377	0.6346	0.8678	0.5154	0.4442	0.4669	0.5848	0.5008	0.6889	0.0857	0.6836	0.6309	0.6934	0.683	0.3068	0.353	0.1509	0.7569	0.3565	0.767	0.0491	0.4176	0.4869	0.3179	0.419	0.4981	0.2975	0.5113	0.0721	0	67	3.88
1455	0.5629	0.4939	0.64	0.6645	0.2179	0.5576	0.8122	0.598	0.7692	0.5483	0.6995	0.8606	0.2804	0.4619	0.7759	0.2775	0.2007	0.5824	0.52	0.4436	0.3464	0.3773	0.6118	0.1522	0.5147	0.7969	0.1281	0.5363	0.0322	0	75	2.26
1460	0.2512	0.6046	0.6841	0.5823	0.168	0.2812	0.7865	0.5608	0.783	0.273	0.4515	0.5852	0.5645	0.4278	0.5961	0.5017	0.0949	0.5639	0.6091	0.3342	0.4455	0.228	0.6463	0.5274	0.4136	0.3462	0.3068	0.2359	0.1376	0	66	16.29
1466	0.0344	0.5084	0.7976	0.4541	0.3668	0.6116	0.4362	0.5389	0.6887	0.1471	0.74	0.626	0.5988	0.5625	0.3846	0.4517	0.2339	0.6951	0.5878	0.5125	0.2758	0.4549	0.478	0.3063	0.2697	0.4755	0.3137	0.4337	0.1912	0	63	6.41
1509	0.187	0.8399	0.6656	0.349	0.5446	0.304	0.5276	0.41	0.5599	0.4574	0.7446	0.4707	0.3892	0.3672	0.2876	0.743	0.5006	0.6571	0.812	0.4077	0.7709	0.5449	0.6083	0.2744	0.5702	0.7406	0.2643	0.6	0.2035	0	62	3.01
1515	0.1688	0.7935	0.7969	0.891	0.6311	0.6348	0.8961	0.8261	0.8105	0.5542	0.764	0.9058	0.5857	0.4799	0.4376	0.6969	0.6222	0.7327	0.7853	0.7506	0.0678	0.291	0.6777	0.213	0.7116	0.7988	0.7994	0.3249	0.2327	0	59	7.89
1518	0.5192	0.6164	0.6127	0.3978	0.7878	0.7037	0.8089	0.8523	0.5917	0.7829	0.8928	0.7707	0.636	0.5339	0.0108	0.7733	0.8325	0.7965	0.8928	0.9741	0.1699	0.2183	0.9007	0.1986	0.7886	0.9594	0.8375	0.8905	0.9366	0	68	6.05
1521	0.2632	0.6227	0.9334	0.7161	0.4436	0.3249	0.6918	0.4238	0.5825	0.0868	0.8281	0.7667	0.45	0.5527	0.407	0.3476	0.1637	0.8087	0.2994	0.3972	0.4234	0.3473	0.6057	0.26	0.4849	0.4129	0.2124	0.4732	0.0926	0	58	2.15
1533	0.4885	0.4036	0.8704	0.2997	0.2687	0.5006	0.885	0.3013	0.7623	0.1129	0.9304	0.6829	0.8173	0.431	0.7898	0.2598	0.0748	0.4146	0.8572	0.6445	0.7615	0.3299	0.4098	0.1724	0.6552	0.8643	0.4404	0.3408	0.0553	0	67	1.27
1536	0.057	0.4543	0.6682	0.4842	0.3287	0.4177	0.7197	0.4503	0.6177	0.1456	0.4904	0.6593	0.384	0.4932	0.4489	0.5521	0.1835	0.647	0.3973	0.6489	0.5007	0.4651	0.5564	0.3706	0.2225	0.2747	0.3082	0.4334	0.0861	0	56	7.36
1540	0.1404	0.5227	0.7202	0.6488	0.565	0.523	0.7428	0.6705	0.8035	0.2952	0.8213	0.8932	0.5628	0.6079	0.1849	0.5777	0.4633	0.8929	0.7008	0.7672	0.4102	0.53	0.7341	0.4331	0.353	0.3989	0.6207	0.6676	0.1111	0	60	6.5
1543	0.1143	0.601	0.9256	0.6056	0.4652	0.6433	0.779	0.6796	0.734	0.3308	0.7688	0.9091	0.6593	0.8693	0.0769	0.7021	0.4326	0.6973	0.733	0.9062	0.1435	0.703	0.6555	0.4485	0.2921	0.5138	0.6011	0.5642	0.285	0	57	7.9
1545	0.1959	0.5656	0.9226	0.6445	0.3705	0.4611	0.6894	0.4092	0.5966	0.1857	0.8142	0.7335	0.4055	0.7168	0.2436	0.592	0.1964	0.8522	0.5448	0.7337	0.366	0.4062	0.5572	0.3779	0.3003	0.4297	0.3864	0.6356	0.1381	0	64	4.24
1551	0.1488	0.4632	0.841	0.8111	0.4762	0.4037	0.6723	0.5061	0.5208	0.279	0.7438	0.9153	0.6445	0.7201	0.2256	0.4771	0.2226	0.9521	0.6086	0.8644	0.3238	0.4947	0.7973	0.3967	0.3481	0.5399	0.4209	0.7168	0.1618	0	52	6.99
1552	0.8628	0.8378	0.945	0.1061	0.6148	0.5675	0.9107	0.8908	0.7729	0.6496	0.9726	0.965	0.8641	0.4688	0.7909	0.3391	0.7063	0.4147	0.4218	0.5995	0.7529	0.1708	0.3665	0.5269	0.3109	0.8511	0.7215	0.4164	0.3342	0	75	13.21
760	0.1914	0.3565	0.8015	0.835	0.3885	0.3716	0.5709	0.4184	0.4043	0.0741	0.845	0.6533	0.5341	0.6378	0.0442	0.4342	0.1759	0.8044	0.5135	0.7701	0.2648	0.2998	0.5592	0.2604	0.4073	0.4387	0.2352	0.5433	0.191	0	56	2.87
788	0.3592	0.4687	0.7805	0.3756	0.5153	0.3818	0.5258	0.647	0.5679	0.0905	0.5134	0.5787	0.5032	0.4275	0.4743	0.5933	0.5596	0.5816	0.3433	0.7481	0.5199	0.3993	0.6316	0.2586	0.4148	0.4996	0.5869	0.4804	0.4386	1	67	4.13
798	0.1333	0.7313	0.9755	0.6567	0.2857	0.364	0.7115	0.4253	0.5967	0.1268	0.935	0.8894	0.4697	0.9057	0.0422	0.4787	0.4903	0.9826	0.8032	0.7251	0.0911	0.3121	0.5135	0.2521	0.2547	0.2267	0.3324	0.7351	0.0526	0	76	4.31
1558	0.5933	0.9365	0.6949	0.3392	0.1722	0.829	0.8824	0.2234	0.5767	0.4376	0.6703	0.5537	0.9037	0.3493	0.2156	0.2307	0.7016	0.3083	0.459	0.3908	0.828	0.2699	0.9106	0.4788	0.6819	0.7637	0.2427	0.308	0.1227	0	74	6.81
228	0.100013	0.790555	0.945245	0.88423	0.51891	0.672902	0.742694	0.631243	0.698839	NA	0.812329	0.905999	NA	0.799249	0.191808	0.576511	0.52372	0.69201	0.749183	0.820834	0.0108875	0.67096	0.664686	0.560743	0.438985	0.381046	0.487897	0.698853	0.248992	NA	48	NA
286	0.0740383	0.700465	0.36884	0.862613	0.661177	0.55468	0.839206	0.369574	0.86679	NA	0.717968	0.3682	NA	0.350889	0.0884487	0.407643	0.226936	0.597595	0.453522	0.662021	0.506558	0.711263	0.68009	0.27248	0.296475	0.55023	0.784423	0.442351	0.384619	NA	54	NA
328	0.10651	0.613167	0.747439	0.495955	0.695082	0.611207	0.881879	0.741791	0.725675	NA	0.53425	0.599026	NA	0.572489	0.106877	0.750067	0.458864	0.534404	0.682215	0.883934	0.290729	0.88328	0.828735	0.509487	0.177569	0.227771	0.606726	0.752445	0.208797	NA	50	NA
847	0.0293925	0.840989	0.868443	0.320617	0.655968	0.498442	0.892024	0.586216	0.506629	NA	0.397912	0.61396	NA	0.755737	0.0733845	0.833419	0.614848	0.757439	0.635658	0.933745	0.00814825	0.896163	0.685282	0.342006	0.567655	0.683112	0.783357	0.821027	0.315984	NA	57	NA
849	0.0190825	0.777057	0.933083	0.755728	0.455476	0.686225	0.691855	0.574647	0.851297	NA	0.577322	0.70322	NA	0.440779	0.0391574	0.640639	0.214811	0.594727	0.57196	0.897522	0.230655	0.796039	0.853205	0.685295	0.0718402	0.663674	0.537217	0.71106	0.254795	NA	57	NA
868	0.0151135	0.457962	0.920324	0.780664	0.651211	0.228343	0.571562	0.66941	0.755778	NA	0.720838	0.521925	NA	0.512941	0.100725	0.81496	0.25502	0.452446	0.813937	0.7184	0.0389454	0.675258	0.531733	0.310255	0.520588	0.838422	0.636231	0.385176	0.386428	NA	68	NA
871	0.0851341	0.667626	0.902733	0.451517	0.500397	0.684174	0.81037	0.593708	0.863251	NA	0.458693	0.485181	NA	0.742951	0.373042	0.70616	0.360988	0.521713	0.683051	0.680177	0.196516	0.54949	0.757415	0.385705	0.377351	0.537486	0.655233	0.603607	0.210895	NA	58	NA
875	0.070387	0.258677	0.753996	0.26869	0.250966	0.106613	0.684109	0.0510979	0.822526	NA	0.446175	0.723019	NA	0.250189	0.0535184	0.321008	0.218017	0.349471	0.745597	0.62986	0.021427	0.142991	0.319302	0.0590868	0.320348	0.627856	0.861322	0.385779	0.471223	NA	73	NA
895	0.0448252	0.874975	0.940835	0.643771	0.633098	0.519948	0.881937	0.631321	0.805276	NA	0.669693	0.790364	NA	0.573138	0.0488501	0.742881	0.68855	0.653676	0.441982	0.669605	0.0296764	0.556177	0.761377	0.446126	0.282354	0.531229	0.537501	0.468642	0.126289	NA	61	NA
896	0.0136932	0.96969	0.945829	0.948721	0.772041	0.317217	0.915304	0.8612	0.194062	NA	0.732127	0.790716	NA	0.841008	0.128004	0.306914	0.140468	0.487083	0.854671	0.385484	0.276529	0.644889	0.796208	0.152876	0.350567	0.468605	0.449852	0.510039	0.172927	NA	69	NA
902	0.350154	0.484859	0.871306	0.375898	0.541195	0.327865	0.38361	0.460671	0.50754	NA	0.523751	0.500746	NA	0.564054	0.375617	0.799087	0.470592	0.768684	0.604915	0.853503	0.0372285	0.826358	0.668745	0.43864	0.277859	0.864517	0.570944	0.711427	0.185594	NA	73	NA
909	0.01113	0.86205	0.500833	0.425127	0.728056	0.647561	0.920699	0.693238	0.86154	NA	0.656748	0.426465	NA	0.948529	0.0638644	0.834621	0.401077	0.8157	0.930125	0.362539	0.0535468	0.792342	0.849485	0.739978	0.120151	0.491737	0.755924	0.744535	0.0377072	NA	67	NA
915	0.0546862	0.968773	0.871732	0.102967	0.383321	0.58562	0.911344	0.75307	0.802331	NA	0.885141	0.668519	NA	0.893283	0.118824	0.742542	0.533948	0.873458	0.932939	0.946348	0.380065	0.970685	0.872786	0.849586	0.0611542	0.141404	0.633469	0.671304	0.0218804	NA	61	NA
921	0.0103968	0.969941	0.932076	0.622069	0.724355	0.561158	0.851152	0.837985	0.781292	NA	0.863001	0.929024	NA	0.365136	0.118712	0.828996	0.702359	0.782982	0.728199	0.677917	0.151349	0.971284	0.840335	0.477601	0.340862	0.661403	0.804027	0.653676	0.293835	NA	48	NA
926	0.540578	0.964217	0.468691	0.177688	0.218939	0.505891	0.952014	0.69061	0.680545	NA	0.824959	0.465538	NA	0.885505	0.442831	0.382698	0.858957	0.431578	0.403008	0.326926	0.590258	0.723035	0.341899	0.612271	0.0853951	0.857348	0.174375	0.299367	0.054471	NA	61	NA
934	0.0243283	0.714142	0.663895	0.328448	0.453519	0.419082	0.332515	0.149158	0.395228	NA	0.331897	0.343036	NA	0.339098	0.0648505	0.83406	0.500073	0.679361	0.543261	0.824625	0.0564011	0.941742	0.484186	0.312979	0.505369	0.775861	0.620812	0.692814	0.102423	NA	64	NA
936	0.0233653	0.492346	0.545833	0.450627	0.381442	0.454426	0.371048	0.708616	0.408289	NA	0.650721	0.19384	NA	0.639494	0.0455877	0.528969	0.214697	0.704055	0.404315	0.665822	0.267902	0.634323	0.708676	0.319741	0.0920587	0.638659	0.55685	0.411597	0.0379195	NA	54	NA
938	0.0467651	0.903315	0.899134	0.803883	0.537815	0.576271	0.925263	0.751806	0.787946	NA	0.843095	0.728965	NA	0.624782	0.455046	0.690643	0.398578	0.493565	0.849141	0.754861	0.239555	0.8431	0.697754	0.518255	0.0797587	0.337075	0.639882	0.63434	0.110765	NA	57	NA
941	0.0862454	0.718927	0.764209	0.40719	0.275404	0.634866	0.631681	0.642153	0.574473	NA	0.541476	0.661557	NA	0.572122	0.13783	0.718188	0.360488	0.717878	0.645041	0.926097	0.134135	0.841997	0.673384	0.504567	0.415312	0.702753	0.661695	0.402121	0.398542	NA	65	NA
945	0.20758	0.376263	0.675397	0.230734	0.712962	0.527583	0.90289	0.143165	0.373705	NA	0.367958	0.677693	NA	0.671234	0.0908868	0.574445	0.26106	0.530262	0.703563	0.902171	0.287059	0.552544	0.774216	0.388401	0.0896586	0.52689	0.715038	0.839857	0.158075	NA	58	NA
964	0.0342773	0.841051	0.975764	0.39002	0.431599	0.732811	0.870948	0.569645	0.588752	NA	0.667896	0.760328	NA	0.799187	0.0443947	0.799195	0.467774	0.854279	0.766842	0.686844	0.149838	0.852405	0.645945	0.53444	0.166294	0.399453	0.687925	0.586019	0.153351	NA	69	NA
968	0.0815476	0.718789	0.908027	0.533974	0.474325	0.382087	0.903079	0.689623	0.689087	NA	0.630128	0.563279	NA	0.438092	0.173429	0.792932	0.312725	0.434504	0.787568	0.757999	0.0422324	0.479082	0.826954	0.463305	0.184477	0.328052	0.42041	0.520371	0.127278	NA	61	NA
969	0.386086	0.611845	0.984955	0.456241	0.562487	0.550311	0.868879	0.591746	0.695842	NA	0.503751	0.764903	NA	0.455085	0.131618	0.754653	0.214488	0.45676	0.641212	0.445841	0.555459	0.656796	0.492463	0.702019	0.225926	0.820482	0.305768	0.866846	0.074277	NA	69	NA
970	0.104979	0.828389	0.342072	0.147675	0.144937	0.420867	0.878965	0.571322	0.254883	NA	0.545783	0.746111	NA	0.515689	0.0596528	0.33406	0.132519	0.366242	0.284858	0.373772	0.503858	0.289188	0.516493	0.775942	0.516493	0.0364271	0.303579	0.574646	0.0830852	NA	73	NA
973	0.0694365	0.956636	0.974349	0.817441	0.675422	0.443556	0.844017	0.618831	0.845669	NA	0.841194	0.935873	NA	0.700023	0.0360198	0.723933	0.624007	0.603049	0.429111	0.710644	0.0141295	0.415712	0.808448	0.431232	0.107933	0.0657271	0.630678	0.758571	0.177927	NA	50	NA
974	0.071162	0.847329	0.4798	0.331809	0.676024	0.504684	0.854485	0.658846	0.863067	NA	0.588033	0.906844	NA	0.370542	0.331123	0.715502	0.0790796	0.974483	0.528074	0.558489	0.758003	0.620253	0.704343	0.406864	0.663278	0.774632	0.534178	0.59154	0.0604462	NA	52	NA
982	0.547371	0.779622	0.974324	0.705328	0.27836	0.294379	0.641041	0.424038	0.522279	NA	0.486993	0.656845	NA	0.809027	0.441796	0.599465	0.246816	0.64658	0.654039	0.823847	0.0341972	0.687952	0.699413	0.484116	0.228272	0.587377	0.375531	0.57431	0.12208	NA	65	NA
996	0.371694	0.600579	0.709698	0.575883	0.387651	0.447081	0.828709	0.582398	0.482189	NA	0.862224	0.621664	NA	0.638126	0.0909979	0.447349	0.579198	0.466157	0.617729	0.815209	0.319412	0.643921	0.7909	0.428809	0.260175	0.382247	0.725779	0.633736	0.102218	NA	68	NA
1002	0.75844	0.85235	0.756394	0.29931	0.481817	0.753102	0.757664	0.788088	0.516366	NA	0.616034	0.6111	NA	0.411059	0.763525	0.734708	0.265126	0.51652	0.798556	0.906719	0.660911	0.575678	0.717554	0.548156	0.500426	0.844369	0.458908	0.76064	0.21832	NA	57	NA
1014	0.0271195	0.608762	0.717981	0.552948	0.313011	0.417311	0.488334	0.277276	0.638749	NA	0.750689	0.946825	NA	0.887025	0.667302	0.71742	0.625637	0.685597	0.752871	0.528799	0.3951	0.602588	0.750028	0.394656	0.547209	0.641569	0.521724	0.529452	0.122731	NA	66	NA
1028	0.147582	0.835373	0.570431	0.591625	0.370799	0.331288	0.7477	0.623702	0.634524	NA	0.724393	0.748669	NA	0.54305	0.135516	0.435445	0.332756	0.853615	0.681554	0.499174	0.09483	0.48573	0.537166	0.426835	0.444796	0.791966	0.622769	0.392771	0.102575	NA	66	NA
1048	0.548318	0.832169	0.881147	0.953401	0.282144	0.772489	0.90683	0.89097	0.859617	NA	0.694084	0.747542	NA	0.921131	0.023841	0.530546	0.108057	0.971693	0.126636	0.250937	0.903005	0.261761	0.497909	0.837486	0.774072	0.884081	0.186615	0.562935	0.891337	NA	75	NA
1049	0.609561	0.585029	0.972085	0.407866	0.269955	0.606171	0.890651	0.808622	0.849362	NA	0.838854	0.444331	NA	0.368273	0.555887	0.685318	0.251731	0.469041	0.928637	0.328459	0.236587	0.524869	0.471891	0.800173	0.256517	0.678321	0.342948	0.571102	0.223658	NA	52	NA
1055	0.0590207	0.904554	0.776951	0.556306	0.615766	0.425148	0.883099	0.719059	0.794018	NA	0.746046	0.707532	NA	0.623976	0.0569132	0.748738	0.601449	0.725375	0.749728	0.640306	0.107398	0.612839	0.795647	0.565888	0.173574	0.351004	0.752189	0.626639	0.110222	NA	60	NA
1065	0.0857524	0.41466	0.886648	0.574611	0.393421	0.252784	0.436615	0.152724	0.574694	NA	0.541083	0.604012	NA	0.586197	0.468149	0.636013	0.245975	0.572868	0.331575	0.62074	0.30165	0.383346	0.647189	0.239548	0.285115	0.508805	0.298207	0.679783	0.0369532	NA	70	NA
1077	0.0328944	0.901337	0.877919	0.20285	0.148729	0.432592	0.911075	0.897143	0.572169	NA	0.313947	0.968791	NA	0.830128	0.647185	0.5551	0.313127	0.38479	0.704542	0.444567	0.755558	0.419064	0.420924	0.814539	0.116616	0.7909	0.690096	0.323279	0.0224994	NA	67	NA
1091	0.0106056	0.689169	0.77671	0.387421	0.370034	0.465024	0.579057	0.530948	0.83111	NA	0.47312	0.733727	NA	0.45419	0.0645355	0.579818	0.230658	0.513713	0.340212	0.739957	0.0972483	0.731124	0.78139	0.593522	0.0782395	0.0584217	0.248843	0.572816	0.106558	NA	57	NA
1093	0.110595	0.709831	0.705411	0.351502	0.738788	0.394239	0.887348	0.766936	0.845902	NA	0.19854	0.301632	NA	0.324232	0.143798	0.423348	0.262178	0.445452	0.520928	0.791582	0.370278	0.325814	0.833351	0.297855	0.141576	0.880086	0.509881	0.657906	0.404211	NA	60	NA
1097	0.219092	0.710492	0.710556	0.270639	0.457189	0.664236	0.865936	0.575445	0.760682	NA	0.804572	0.597333	NA	0.700533	0.263743	0.61464	0.343618	0.797877	0.53161	0.615615	0.373051	0.601298	0.569971	0.692973	0.112333	0.569691	0.520563	0.489604	0.152217	NA	54	NA
1111	0.100141	0.836664	0.760993	0.310606	0.682019	0.462241	0.900335	0.553844	0.84404	NA	0.54704	0.719796	NA	0.510404	0.297942	0.753269	0.285609	0.503552	0.534244	0.716492	0.417726	0.554608	0.775319	0.422551	0.304072	0.606988	0.639044	0.644414	0.25315	NA	57	NA
1141	0.015106	0.822412	0.834709	0.45011	0.346488	0.635536	0.804262	0.170641	0.502663	NA	0.587557	0.907512	NA	0.39976	0.115968	0.553082	0.354987	0.550028	0.716927	0.76275	0.409768	0.452797	0.753814	0.363143	0.549583	0.871349	0.509412	0.835783	0.0736373	NA	66	NA
1148	0.0184645	0.812354	0.727454	0.483126	0.600753	0.506457	0.903196	0.772484	0.826424	NA	0.796646	0.676735	NA	0.49356	0.283378	0.781745	0.624875	0.537002	0.607824	0.654486	0.0823243	0.472384	0.881748	0.418415	0.553164	0.831945	0.722052	0.567719	0.243355	NA	58	NA
1150	0.051201	0.620478	0.735772	0.258408	0.507699	0.410289	0.781332	0.397993	0.760922	NA	0.473217	0.604188	NA	0.47187	0.150627	0.446019	0.126356	0.432322	0.43866	0.677792	0.323862	0.441443	0.397017	0.262452	0.273452	0.85119	0.315188	0.41359	0.0933499	NA	41	NA
1151	0.0113479	0.591349	0.938855	0.313465	0.556686	0.526837	0.85223	0.637766	0.519648	NA	0.449462	0.903939	NA	0.899275	0.127385	0.587201	0.457345	0.63878	0.785692	0.61195	0.161873	0.638522	0.542844	0.454517	0.154611	0.52083	0.274102	0.667695	0.0792788	NA	60	NA
1159	0.0658923	0.54234	0.74005	0.400123	0.273617	0.374658	0.818221	0.337935	0.793107	NA	0.557669	0.614393	NA	0.477111	0.58449	0.391655	0.188217	0.567646	0.494244	0.444913	0.498622	0.347085	0.752014	0.762852	0.510233	0.380792	0.300476	0.293974	0.105338	NA	62	NA
1161	0.0808571	0.298837	0.673214	0.512285	0.270668	0.400726	0.967335	0.934845	0.732451	NA	0.125584	0.934865	NA	0.293172	0.0785024	0.214709	0.807477	0.641669	0.307926	0.389195	0.518808	0.214938	0.903643	0.528383	0.173597	0.894423	0.706185	0.520163	0.0538286	NA	63	NA
1170	0.0774774	0.627254	0.96365	0.595005	0.355411	0.436222	0.880536	0.67601	0.94077	NA	0.590194	0.615551	NA	0.448515	0.527315	0.585533	0.266671	0.545315	0.335863	0.769923	0.29121	0.512743	0.85497	0.288781	0.265712	0.874076	0.457993	0.515609	0.140257	NA	71	NA
1176	0.0776613	0.870364	0.858314	0.685689	0.607895	0.712657	0.925546	0.802305	0.762974	NA	0.746862	0.696703	NA	0.615064	0.309474	0.679469	0.376496	0.747732	0.613526	0.739141	0.297453	0.610068	0.69603	0.474843	0.111233	0.235207	0.538187	0.754746	0.142234	NA	61	NA
1189	0.47461	0.802333	0.876234	0.223543	0.658915	0.620445	0.831471	0.71863	0.796801	NA	0.59987	0.471516	NA	0.408244	0.459943	0.678183	0.457617	0.494962	0.594706	0.545802	0.00852926	0.389664	0.691528	0.411281	0.455299	0.668109	0.236956	0.801072	0.22327	NA	56	NA
1193	0.0730681	0.638953	0.814213	0.372927	0.58725	0.455911	0.606138	0.435799	0.612147	NA	0.592123	0.570172	NA	0.699837	0.126171	0.667552	0.385211	0.739157	0.547875	0.774112	0.179615	0.617411	0.605668	0.447224	0.334078	0.217408	0.688347	0.597822	0.127921	NA	41	NA
1211	0.519525	0.856666	0.754931	0.16192	0.264829	0.538346	0.914913	0.776889	0.814247	NA	0.406797	0.972929	NA	0.356746	0.580545	0.444984	0.128564	0.55092	0.556811	0.32018	0.587088	0.291472	0.793245	0.583008	0.773908	0.748652	0.185861	0.296782	0.0825003	NA	62	NA
221	0.0810562	0.659009	0.700012	0.403947	0.544578	0.406957	0.409103	0.319685	0.753943	NA	0.603849	0.680394	NA	0.647866	0.0695159	0.793502	0.38992	0.536115	0.667237	0.8488	0.513087	0.567569	0.569264	0.560321	0.488289	0.64767	0.33724	0.512707	0.201757	NA	44	NA
255	0.0554157	0.550334	0.621447	0.420694	0.511844	0.407246	0.618849	0.665956	0.615428	NA	0.46175	0.367779	NA	0.469395	0.152937	0.824004	0.451605	0.530833	0.431266	0.661134	0.0412712	0.415034	0.719118	0.628166	0.562553	0.214658	0.600169	0.570632	0.100334	NA	49	NA
300	0.106229	0.834746	0.927812	0.302697	0.199928	0.547598	0.642876	0.316993	0.737051	NA	0.491791	0.854644	NA	0.755237	0.427728	0.657925	0.345047	0.875525	0.581616	0.723768	0.217954	0.709445	0.430905	0.487111	0.427191	0.242139	0.466098	0.520679	0.068869	NA	45	NA
312	0.112456	0.881866	0.963373	0.0607335	0.242579	0.597892	0.507841	0.891706	0.361318	NA	0.882085	0.926304	NA	0.617509	0.0610217	0.908967	0.880735	0.662444	0.719917	0.56405	0.0143337	0.323875	0.868533	0.325667	0.683339	0.460032	0.844415	0.505808	0.50125	NA	43	NA
323	0.0253216	0.185055	0.377736	0.101434	0.638976	0.415621	0.253552	0.124695	0.347239	NA	0.281604	0.427241	NA	0.24951	0.0469756	0.477723	0.35681	0.339997	0.816543	0.884207	0.196789	0.841608	0.74474	0.27383	0.41618	0.531891	0.313429	0.824095	0.344658	NA	28	NA
99	0.766778	0.707153	0.899467	0.50089	0.448207	0.539035	0.886986	0.541138	0.740227	NA	0.581348	0.790438	NA	0.74562	0.338442	0.504325	0.190801	0.229491	0.490805	0.558708	0.381618	0.580209	0.346062	0.455813	0.0778677	0.729038	0.182729	0.584132	0.0249967	NA	39	NA
92	0.02036	0.836841	0.863178	0.222824	0.615066	0.571646	0.809412	0.321222	0.74477	NA	0.761548	0.788573	NA	0.625559	0.0754601	0.690163	0.459969	0.664551	0.650393	0.803857	0.012563	0.923887	0.61976	0.372757	0.239887	0.466467	0.554487	0.655037	0.503505	NA	54	NA
894	0.0484118	0.776776	0.731363	0.098719	0.243875	0.260769	0.563924	0.386191	0.519789	NA	0.388639	0.323435	NA	0.401551	0.42358	0.427852	0.217021	0.688165	0.517305	0.385294	0.618585	0.268784	0.508854	0.280401	0.187332	0.3535	0.205531	0.332711	0.111675	NA	36	NA
905	0.0982164	0.60751	0.969905	0.62916	0.546362	0.399299	0.647887	0.736489	0.606635	NA	0.78103	0.88116	NA	0.451269	0.463161	0.818134	0.538922	0.582353	0.617401	0.721381	0.00922357	0.715584	0.751697	0.278273	0.684975	0.703863	0.614895	0.547917	0.511258	NA	47	NA
1006	0.046523	0.723842	0.870744	0.367043	0.583217	0.661013	0.897414	0.695442	0.781041	NA	0.845186	0.851019	NA	0.571041	0.60018	0.639514	0.31536	0.823171	0.527184	0.604737	0.31207	0.611207	0.734662	0.506566	0.559537	0.740477	0.567248	0.430711	0.149189	NA	49	NA
1010	0.0174638	0.709264	0.843341	0.25651	0.395524	0.404757	0.840768	0.29755	0.510404	NA	0.35075	0.341697	NA	0.529689	0.0308822	0.485152	0.424645	0.603458	0.511082	0.563326	0.242976	0.846247	0.468155	0.385929	0.456532	0.655144	0.271195	0.537496	0.0430343	NA	50	NA
1023	0.0521499	0.11016	0.544555	0.239755	0.378445	0.230805	0.780979	0.25269	0.47465	NA	0.476789	0.671626	NA	0.443704	0.038261	0.40314	0.189209	0.472413	0.240465	0.448818	0.424951	0.363747	0.448703	0.289703	0.384836	0.206535	0.418158	0.292705	0.0320542	NA	38	NA
1030	0.153469	0.912272	0.978039	0.535364	0.66792	0.413151	0.870047	0.0948334	0.516877	NA	0.866277	0.265012	NA	0.908176	0.0423863	0.698145	0.420266	0.502031	0.853923	0.195297	0.0491694	0.860736	0.306393	0.526121	0.0720753	0.724636	0.191868	0.316699	0.305881	NA	39	NA
1063	0.0680956	0.43428	0.677983	0.212513	0.230082	0.166266	0.555477	0.623108	0.887269	NA	0.496802	0.496929	NA	0.508686	0.407629	0.85606	0.238181	0.193275	0.391111	0.697313	0.302461	0.859517	0.672865	0.526483	0.674286	0.622692	0.413801	0.782284	0.534476	NA	37	NA
1087	0.0405484	0.594003	0.928558	0.385776	0.651887	0.404156	0.797534	0.440864	0.717161	NA	0.759407	0.977901	NA	0.609607	0.316881	0.217427	0.261625	0.445136	0.320131	0.334848	0.323007	0.196308	0.484555	0.451432	0.78098	0.965802	0.662844	0.470011	0.0253022	NA	45	NA
1096	0.53465	0.382621	0.647646	0.396446	0.554099	0.279426	0.311242	0.503064	0.647824	NA	0.661023	0.655599	NA	0.383881	0.629947	0.440066	0.245396	0.683575	0.573918	0.414068	0.771719	0.433252	0.651026	0.704667	0.54624	0.892644	0.636665	0.699239	0.0482467	NA	52	NA
1105	0.0147817	0.775882	0.727196	0.208429	0.519359	0.527267	0.843647	0.569961	0.428319	NA	0.784613	0.759606	NA	0.474245	0.531532	0.720382	0.172212	0.746132	0.655233	0.475907	0.476465	0.358795	0.72565	0.380239	0.581747	0.904341	0.254267	0.34095	0.0956885	NA	46	NA
1194	0.130767	0.747428	0.816818	0.784325	0.485346	0.450091	0.608132	0.349888	0.745034	NA	0.5492	0.58616	NA	0.423802	0.253887	0.631248	0.452349	0.61866	0.513937	0.814271	0.236243	0.809793	0.668457	0.36278	0.207286	0.199139	0.600423	0.742654	0.172914	NA	57	NA
154	0.0258563	0.70353	0.898265	0.387898	0.566643	0.514821	0.802639	0.758408	0.836868	NA	0.837134	0.30199	NA	0.752634	0.13351	0.7515	0.260972	0.336151	0.792329	0.952548	0.0681954	0.935013	0.804245	0.180887	0.0894983	0.790735	0.511566	0.741637	0.113458	NA	74	NA
158	0.0829888	0.527783	0.874108	0.367969	0.451067	0.500115	0.644224	0.703696	0.778992	NA	0.640345	0.780505	NA	0.773845	0.0583079	0.521691	0.274324	0.4715	0.860683	0.689441	0.345356	0.784036	0.813753	0.407636	0.381037	0.668812	0.429823	0.558647	0.0822496	NA	62	NA
165	0.0520443	0.729397	0.845361	0.389932	0.399943	0.510772	0.709787	0.422922	0.525714	NA	0.55274	0.707475	NA	0.79149	0.454574	0.664589	0.383948	0.640902	0.721479	0.598747	0.28133	0.744256	0.701868	0.360016	0.430883	0.339957	0.48359	0.529822	0.0964167	NA	73	NA
166	0.303451	0.873416	0.840021	0.391859	0.642409	0.528576	0.908697	0.73175	0.570721	NA	0.698479	0.721649	NA	0.428766	0.345694	0.835509	0.331862	0.937464	0.68025	0.822361	0.54341	0.778125	0.793198	0.338793	0.44166	0.671492	0.786529	0.806295	0.486531	NA	67	NA
176	0.0285041	0.764045	0.9262	0.48145	0.53175	0.358873	0.763546	0.433771	0.746287	NA	0.792379	0.76831	NA	0.575619	0.0599765	0.808924	0.450803	0.810819	0.615021	0.961008	0.0266301	0.726876	0.657011	0.433518	0.439555	0.161084	0.387689	0.517728	0.413907	NA	67	NA
180	0.0461677	0.767451	0.966078	0.287766	0.72937	0.634435	0.535181	0.498881	0.796815	NA	0.554492	0.604259	NA	0.405016	0.465993	0.802852	0.380535	0.573487	0.570289	0.655843	0.332298	0.408384	0.771226	0.565942	0.450445	0.52897	0.592535	0.43832	0.0876334	NA	60	NA
198	0.0414885	0.927708	0.979601	0.501386	0.550243	0.536807	0.812839	0.663572	0.805095	NA	0.756615	0.97876	NA	0.870808	0.507837	0.621922	0.438487	0.868096	0.849223	0.758294	0.175983	0.842359	0.687963	0.39491	0.389761	0.541587	0.534525	0.540964	0.138935	NA	71	NA
200	0.11464	0.820894	0.914249	0.585655	0.606557	0.756721	0.894215	0.780571	0.927747	NA	0.539781	0.920447	NA	0.595811	0.054875	0.793453	0.722956	0.596049	0.704345	0.795873	0.11587	0.607042	0.581682	0.293739	0.492858	0.281498	0.760716	0.503461	0.229883	NA	63	NA
205	0.0941774	0.524743	0.906364	0.18658	0.758218	0.491902	0.852828	0.595751	0.746343	NA	0.50818	0.44955	NA	0.574755	0.264162	0.852308	0.667154	0.379874	0.571274	0.927057	0.349612	0.505374	0.839947	0.308202	0.206167	0.605672	0.72744	0.79851	0.271998	NA	51	NA
210	0.205989	0.856552	0.690243	0.474202	0.301014	0.654524	0.633857	0.717151	0.490392	NA	0.565081	0.915459	NA	0.522894	0.362496	0.564794	0.296847	0.492095	0.716247	0.641016	0.402633	0.565257	0.776323	0.564275	0.482386	0.740612	0.495825	0.4776	0.233529	NA	61	NA
214	0.193856	0.869055	0.898601	0.774964	0.383955	0.511729	0.773331	0.729346	0.643845	NA	0.715958	0.847238	NA	0.894149	0.0922414	0.760625	0.397641	0.865968	0.772829	0.780407	0.196494	0.864104	0.668625	0.498889	0.148577	0.128576	0.612411	0.688281	0.0715403	NA	52	NA
217	0.0243712	0.970117	0.967325	0.842559	0.818658	0.665372	0.691674	0.931678	0.676567	NA	0.936262	0.149952	NA	0.58538	0.0724148	0.391889	0.273709	0.394883	0.0920954	0.919015	0.00930195	0.172622	0.232445	0.881624	0.531431	0.677371	0.305694	0.562156	0.0875021	NA	64	NA
224	0.183199	0.876147	0.930296	0.589071	0.474199	0.52496	0.86258	0.402002	0.87124	NA	0.345284	0.418252	NA	0.913188	0.150065	0.636665	0.338051	0.420607	0.598161	0.520584	0.543993	0.371098	0.532281	0.475626	0.15054	0.822853	0.227632	0.440744	0.103697	NA	54	NA
244	0.110709	0.543212	0.944117	0.110335	0.524619	0.17499	0.390536	0.0176681	0.736922	NA	0.649001	0.680331	NA	0.293976	0.560903	0.340744	0.305406	0.365644	0.627804	0.801826	0.796791	0.262257	0.392901	0.209978	0.379783	0.424963	0.406955	0.509881	0.0413794	NA	51	NA
256	0.0350149	0.817551	0.859342	0.289379	0.514706	0.583553	0.645728	0.72793	0.865295	NA	0.59984	0.914715	NA	0.696507	0.0933987	0.585522	0.298531	0.489209	0.728004	0.82151	0.703178	0.806637	0.780149	0.492767	0.604273	0.844387	0.685962	0.787552	0.172936	NA	58	NA
269	0.0756256	0.641778	0.438097	0.505847	0.356312	0.679901	0.91065	0.848492	0.911338	NA	0.745953	0.921688	NA	0.263394	0.47821	0.544186	0.558733	0.969377	0.630351	0.781826	0.840263	0.513547	0.786346	0.591146	0.554688	0.923201	0.673862	0.588523	0.315686	NA	64	NA
282	0.0998976	0.661732	0.867125	0.423027	0.571762	0.599144	0.790907	0.670564	0.671481	NA	0.725121	0.731102	NA	0.542196	0.375362	0.703322	0.552504	0.620056	0.646916	0.77585	0.240491	0.67731	0.751954	0.631925	0.345693	0.699188	0.695385	0.658226	0.318291	NA	52	NA
289	0.397764	0.657721	0.829517	0.332533	0.377844	0.695508	0.758013	0.606201	0.64546	NA	0.586456	0.726324	NA	0.729004	0.0947292	0.788277	0.444251	0.646798	0.611911	0.82298	0.012436	0.877928	0.636417	0.558843	0.127494	0.260778	0.452951	0.65663	0.279609	NA	57	NA
296	0.362696	0.848237	0.639161	0.435694	0.33906	0.388487	0.815545	0.455603	0.78453	NA	0.353882	0.358911	NA	0.897312	0.635425	0.402557	0.157138	0.436916	0.29104	0.465427	0.647173	0.601046	0.360378	0.397981	0.657085	0.708846	0.519561	0.354711	0.057398	NA	61	NA
305	0.110566	0.888028	0.93817	0.630381	0.670744	0.688653	0.687378	0.623725	0.870428	NA	0.684974	0.827365	NA	0.744839	0.21796	0.753397	0.499945	0.86331	0.78464	0.940573	0.145801	0.933874	0.866172	0.640869	0.46227	0.596938	0.633676	0.670878	0.64246	NA	68	NA
307	0.470005	0.594343	0.948359	0.232884	0.388722	0.533897	0.563844	0.653957	0.834759	NA	0.799887	0.658324	NA	0.877759	0.0771104	0.63359	0.403858	0.48496	0.832465	0.767059	0.539089	0.797487	0.685697	0.3649	0.501223	0.689009	0.506431	0.467195	0.52473	NA	55	NA
340	0.0645895	0.645583	0.683649	0.557839	0.342524	0.510877	0.776435	0.271747	0.612298	NA	0.732092	0.58579	NA	0.530346	0.13857	0.454948	0.173904	0.601583	0.79274	0.546588	0.383101	0.638017	0.835838	0.25154	0.654349	0.354609	0.431942	0.467214	0.0966595	NA	73	NA
133	0.0414976	0.714914	0.985089	0.565353	0.596311	0.629866	0.921151	0.715436	0.80172	NA	0.729501	0.944233	NA	0.878883	0.421298	0.818531	0.538192	0.584215	0.887169	0.839628	0.625999	0.576636	0.847272	0.428117	0.286677	0.543163	0.702506	0.769628	0.330111	NA	66	NA
130	0.200285	0.744343	0.97025	0.277218	0.27361	0.441586	0.92541	0.798485	0.384232	NA	0.381115	0.487717	NA	0.750747	0.140037	0.597026	0.267125	0.50162	0.660575	0.433676	0.678427	0.337796	0.622722	0.605607	0.482914	0.727118	0.552526	0.459666	0.0702903	NA	69	NA
107	0.0560584	0.69056	0.922926	0.285412	0.312496	0.663672	0.540618	0.536191	0.746767	NA	0.478224	0.581842	NA	0.59024	0.136089	0.577579	0.0691369	0.649203	0.575886	0.565191	0.0774531	0.568232	0.566831	0.346805	0.625222	0.368789	0.233974	0.398735	0.0777213	NA	58	NA
106	0.143389	0.78784	0.919061	0.790339	0.641217	0.346817	0.777031	0.571034	0.699462	NA	0.829349	0.805304	NA	0.509779	0.286606	0.571412	0.420437	0.838691	0.634517	0.725859	0.361216	0.704041	0.629627	0.252416	0.137926	0.828879	0.695551	0.599315	0.222895	NA	61	NA
104	0.342033	0.860309	0.785782	0.646656	0.517044	0.44238	0.759403	0.405546	0.380817	NA	0.443932	0.503998	NA	0.896243	0.0438429	0.393891	0.300919	0.945229	0.465239	0.494308	0.482405	0.542304	0.65511	0.470641	0.517659	0.593576	0.505315	0.701413	0.0378643	NA	68	NA
94	0.0412961	0.612341	0.730971	0.377298	0.423557	0.375426	0.884641	0.19385	0.765543	NA	0.359354	0.437263	NA	0.447494	0.0875388	0.356707	0.338373	0.499721	0.68806	0.4688	0.874112	0.400196	0.617087	0.301668	0.22446	0.390227	0.81964	0.718001	0.0627014	NA	69	NA
93	0.089083	0.791592	0.757452	0.490358	0.47108	0.578345	0.867651	0.687785	0.897686	NA	0.750397	0.970214	NA	0.568849	0.137879	0.708429	0.418723	0.693603	0.607422	0.876599	0.433955	0.720371	0.604789	0.477625	0.102636	0.483451	0.571629	0.559219	0.0425158	NA	63	NA
88	0.257641	0.500481	0.904054	0.63485	0.304486	0.345412	0.716192	0.416455	0.617691	NA	0.604131	0.685868	NA	0.812242	0.337039	0.402197	0.331565	0.792353	0.350884	0.739978	0.288842	0.502254	0.697047	0.311406	0.370834	0.549684	0.429254	0.561411	0.175912	NA	58	NA
87	0.0483206	0.483052	0.783617	0.572353	0.544226	0.506484	0.329242	0.457107	0.715153	NA	0.59391	0.494717	NA	0.556124	0.0695486	0.449339	0.259338	0.666636	0.36291	0.638065	0.128962	0.448233	0.404263	0.410832	0.147715	0.60612	0.648308	0.488618	0.234569	NA	54	NA
84	0.095047	0.493412	0.71937	0.32185	0.585342	0.395078	0.722376	0.477514	0.575918	NA	0.519732	0.658638	NA	0.47496	0.426961	0.422606	0.288594	0.59687	0.542736	0.300238	0.618562	0.867625	0.538601	0.333396	0.236122	0.345087	0.543542	0.717163	0.056691	NA	62	NA
81	0.26702	0.620228	0.824155	0.384236	0.516716	0.388546	0.510335	0.549722	0.673678	NA	0.621306	0.627239	NA	0.658733	0.345466	0.628915	0.270531	0.671416	0.62836	0.831875	0.240396	0.625651	0.649838	0.309961	0.387712	0.444715	0.415349	0.618769	0.109845	NA	67	NA
79	0.0289567	0.971376	0.556485	0.0398579	0.149053	0.817818	0.837886	0.451694	0.620816	NA	0.804592	0.341105	NA	0.914646	0.144042	0.899938	0.610146	0.672632	0.781634	0.529959	0.112794	0.782574	0.812484	0.18478	0.4091	0.769661	0.753249	0.297073	0.0390806	NA	59	NA
77	0.161851	0.511409	0.891252	0.839995	0.490755	0.331895	0.547799	0.412527	0.60371	NA	0.701258	0.789804	NA	0.758093	0.082793	0.475446	0.419726	0.893356	0.426887	0.754881	0.0581264	0.369499	0.698204	0.340579	0.513865	0.432579	0.32178	0.564417	0.0969548	NA	57	NA
76	0.0813038	0.956553	0.967777	0.625236	0.653068	0.687567	0.742057	0.611532	0.780492	NA	0.896497	0.955905	NA	0.630762	0.183432	0.726111	0.66761	0.514571	0.812827	0.561063	0.00796716	0.792234	0.691999	0.504791	0.407503	0.753932	0.730215	0.586571	0.0909195	NA	52	NA
72	0.0549183	0.460066	0.810585	0.243264	0.550674	0.425136	0.742461	0.700107	0.958681	NA	0.802259	0.837643	NA	0.459224	0.186985	0.489369	0.114087	0.330993	0.0457072	0.915829	0.0545887	0.356353	0.979014	0.786206	0.133557	0.419567	0.159997	0.476771	0.10894	NA	60	NA
841	0.0152156	0.543524	0.482469	0.269803	0.438801	0.539345	0.610655	0.597627	0.436131	NA	0.869007	0.360051	NA	0.792245	0.262378	0.790838	0.70399	0.739831	0.859031	0.679056	0.519372	0.584562	0.859262	0.560892	0.708282	0.911969	0.358152	0.688695	0.468373	NA	70	NA
844	0.27829	0.726709	0.75144	0.209128	0.372147	0.476588	0.791482	0.625863	0.822429	NA	0.406826	0.749139	NA	0.318765	0.47543	0.639153	0.292629	0.608599	0.548877	0.846539	0.681621	0.413727	0.802852	0.250755	0.124606	0.751221	0.353696	0.364897	0.218139	NA	49	NA
850	0.0244728	0.567948	0.731182	0.348189	0.521293	0.389081	0.452626	0.447907	0.796371	NA	0.482969	0.433136	NA	0.45544	0.169286	0.460387	0.279462	0.479026	0.75911	0.820023	0.551922	0.513905	0.580483	0.408424	0.155393	0.868467	0.65812	0.404955	0.0573502	NA	63	NA
864	0.0595222	0.581438	0.62623	0.218131	0.496852	0.493819	0.873293	0.0831104	0.407202	NA	0.450935	0.422456	NA	0.41317	0.0461579	0.842416	0.371261	0.57985	0.884943	0.949253	0.609534	0.76145	0.682048	0.2585	0.218943	0.47887	0.561906	0.775281	0.356501	NA	66	NA
867	0.0911228	0.64118	0.910847	0.408656	0.581593	0.641886	0.893615	0.733886	0.626435	NA	0.522286	0.862191	NA	0.75216	0.231642	0.853253	0.437154	0.828941	0.748474	0.951658	0.18043	0.768732	0.756488	0.482258	0.142343	0.667982	0.622811	0.722526	0.235723	NA	71	NA
884	0.0477065	0.835368	0.89983	0.508254	0.454293	0.695494	0.855248	0.732403	0.609902	NA	0.692297	0.888079	NA	0.807856	0.0452342	0.754005	0.537421	0.759694	0.600837	0.813669	0.199556	0.767517	0.676436	0.579939	0.115183	0.230783	0.670118	0.593777	0.185701	NA	59	NA
885	0.144084	0.948149	0.731617	0.227466	0.573652	0.540365	0.779857	0.635236	0.71637	NA	0.584019	0.653203	NA	0.691851	0.027963	0.7838	0.295465	0.803707	0.598315	0.7308	0.0128028	0.691862	0.616757	0.433806	0.0941719	0.0401214	0.636137	0.768312	0.292583	NA	54	NA
890	0.0707599	0.860763	0.2836	0.907414	0.169359	0.746971	0.930842	0.938618	0.892709	NA	0.166108	0.913523	NA	0.86857	0.212848	0.905053	0.312754	0.978267	0.126106	0.262626	0.783645	0.176973	0.323728	0.578427	0.507526	0.952454	0.32969	0.18559	0.136265	NA	72	NA
891	0.285575	0.758974	0.756287	0.361236	0.354638	0.658943	0.892736	0.418385	0.548091	NA	0.568752	0.805094	NA	0.832146	0.183631	0.803274	0.434613	0.690554	0.70998	0.916626	0.321316	0.674081	0.707428	0.530893	0.0879988	0.691732	0.707186	0.844726	0.267353	NA	61	NA
901	0.0115298	0.743349	0.834388	0.401481	0.307806	0.504913	0.684869	0.660363	0.717162	NA	0.628568	0.918921	NA	0.619437	0.0352963	0.671279	0.44588	0.943075	0.740751	0.98063	0.0344707	0.739879	0.592658	0.464363	0.169208	0.125044	0.576011	0.752034	0.327796	NA	64	NA
910	0.0266516	0.714011	0.917763	0.465195	0.377938	0.547335	0.871526	0.622098	0.757024	NA	0.509142	0.811583	NA	0.740499	0.0388114	0.740565	0.443904	0.837418	0.546774	0.978805	0.328444	0.713381	0.634685	0.479728	0.138075	0.222661	0.52812	0.654271	0.184199	NA	48	NA
911	0.0979054	0.713832	0.943364	0.440358	0.700061	0.531421	0.870484	0.613805	0.783434	NA	0.597366	0.547694	NA	0.462923	0.217805	0.831009	0.435135	0.554737	0.658791	0.744361	0.00865941	0.86762	0.68933	0.510426	0.152992	0.601465	0.673989	0.83739	0.251407	NA	42	NA
913	0.132265	0.741161	0.930812	0.26395	0.493087	0.536127	0.823122	0.418791	0.47471	NA	0.588315	0.783057	NA	0.590043	0.107011	0.519151	0.286427	0.644533	0.60905	0.499156	0.0161635	0.419264	0.432083	0.331932	0.144471	0.656449	0.526836	0.675691	0.0518511	NA	75	NA
918	0.127296	0.624167	0.876992	0.25843	0.598205	0.578986	0.791673	0.548835	0.657488	NA	0.605315	0.678656	NA	0.598756	0.374387	0.787172	0.550964	0.725866	0.752118	0.895444	0.433924	0.63707	0.618653	0.518172	0.445187	0.402966	0.717734	0.692873	0.0804408	NA	41	NA
925	0.0240363	0.588608	0.932111	0.562028	0.607572	0.645405	0.867892	0.686727	0.872007	NA	0.701961	0.797426	NA	0.674967	0.101457	0.768983	0.304974	0.732839	0.885881	0.962577	0.058708	0.849868	0.748832	0.473349	0.0865006	0.292453	0.748969	0.713388	0.404124	NA	60	NA
932	0.489809	0.422602	0.677891	0.842924	0.474192	0.26745	0.412559	0.205283	0.70269	NA	0.523472	0.646029	NA	0.437617	0.57101	0.76377	0.406961	0.537119	0.505399	0.892317	0.384963	0.47122	0.625757	0.422611	0.560964	0.804701	0.681229	0.693162	0.307221	NA	71	NA
935	0.0201097	0.683149	0.890192	0.332396	0.560043	0.660226	0.867245	0.662202	0.60228	NA	0.708389	0.779675	NA	0.569219	0.159693	0.860703	0.431627	0.680107	0.739287	0.960095	0.076285	0.861815	0.798957	0.464336	0.0892538	0.335959	0.633451	0.820273	0.181972	NA	69	NA
949	0.0191635	0.736427	0.91234	0.434012	0.4026	0.594116	0.826368	0.511921	0.611732	NA	0.619653	0.726401	NA	0.825503	0.0960146	0.813586	0.41555	0.86508	0.660604	0.917161	0.102868	0.852495	0.63324	0.496555	0.198866	0.168617	0.622926	0.654157	0.0782851	NA	54	NA
952	0.143403	0.364797	0.850851	0.358907	0.68593	0.464888	0.865438	0.24809	0.531555	NA	0.500356	0.493059	NA	0.882226	0.334765	0.635332	0.67915	0.439423	0.876394	0.590923	0.457707	0.904958	0.811698	0.687963	0.0856458	0.142832	0.563121	0.765001	0.304653	NA	68	NA
960	0.0363546	0.72791	0.742936	0.521061	0.367767	0.449897	0.77199	0.588278	0.673613	NA	0.478925	0.60283	NA	0.613653	0.343652	0.636255	0.0959262	0.740704	0.547426	0.682072	0.371576	0.635354	0.563393	0.534305	0.304094	0.55371	0.418605	0.608827	0.148232	NA	61	NA
963	0.0540747	0.579512	0.894784	0.462716	0.40273	0.63599	0.967548	0.518886	0.748516	NA	0.609129	0.790974	NA	0.83657	0.470958	0.668945	0.426591	0.664171	0.448084	0.834766	0.50016	0.85482	0.659866	0.443371	0.392521	0.301348	0.607567	0.635165	0.13015	NA	69	NA
978	0.172744	0.76337	0.833772	0.424041	0.412258	0.588058	0.826603	0.801492	0.86151	NA	0.412025	0.553066	NA	0.643464	0.213187	0.629962	0.430378	0.724645	0.79619	0.875158	0.067107	0.716555	0.68519	0.58679	0.139914	0.36709	0.447107	0.61498	0.215392	NA	70	NA
980	0.144324	0.561766	0.910819	0.373396	0.741411	0.693576	0.78536	0.860076	0.98831	NA	0.758566	0.938465	NA	0.849397	0.0457009	0.885703	0.642345	0.801163	0.808244	0.988341	0.0311279	0.942701	0.772177	0.552786	0.0729548	0.576586	0.833717	0.886695	0.30834	NA	54	NA
997	0.165054	0.933632	0.940394	0.684083	0.380733	0.547239	0.909567	0.8091	0.839038	NA	0.786797	0.904206	NA	0.921666	0.325831	0.58654	0.476505	0.954825	0.366006	0.748375	0.100948	0.900035	0.51659	0.464798	0.467775	0.605352	0.331909	0.768324	0.646822	NA	69	NA
1000	0.0295281	0.49349	0.929111	0.0717037	0.593309	0.63064	0.847452	0.741145	0.674624	NA	0.720435	0.611969	NA	0.540616	0.0683046	0.552521	0.417291	0.593253	0.570388	0.72702	0.246922	0.63018	0.732782	0.526092	0.101358	0.173477	0.468672	0.6875	0.0504799	NA	64	NA
1015	0.0684289	0.822101	0.910154	0.612126	0.686623	0.521964	0.847567	0.493692	0.784621	NA	0.392019	0.621997	NA	0.58271	0.077924	0.78043	0.501814	0.57552	0.633479	0.982566	0.0421814	0.558534	0.658955	0.373761	0.22332	0.547884	0.725202	0.727195	0.36546	NA	37	NA
1017	0.8563	0.871185	0.660668	0.400618	0.471069	0.584233	0.467931	0.517915	0.331865	NA	0.680713	0.582069	NA	0.505453	0.701206	0.473922	0.508448	0.580996	0.655838	0.452788	0.538017	0.764822	0.443834	0.359725	0.554712	0.299899	0.659861	0.388939	0.115935	NA	50	NA
1019	0.223748	0.781631	0.908821	0.370841	0.703996	0.450234	0.668557	0.759154	0.84067	NA	0.800155	0.467313	NA	0.547401	0.388086	0.594978	0.375134	0.881424	0.429105	0.790261	0.0142417	0.564274	0.579826	0.638762	0.0907641	0.143593	0.586165	0.778513	0.0404039	NA	70	NA
1027	0.104814	0.690589	0.640944	0.328812	0.518325	0.2726	0.42102	0.779513	0.695774	NA	0.502335	0.832919	NA	0.695751	0.485924	0.474398	0.643358	0.677349	0.606089	0.72104	0.54182	0.650136	0.487325	0.31999	0.640522	0.835608	0.672437	0.822321	0.476465	NA	65	NA
1029	0.444529	0.349222	0.839281	0.683652	0.548409	0.308938	0.75675	0.494541	0.657955	NA	0.845031	0.602473	NA	0.713931	0.115988	0.558737	0.387474	0.842401	0.576212	0.583411	0.0585026	0.342022	0.708253	0.288267	0.500719	0.481381	0.533494	0.519293	0.195397	NA	61	NA
1034	0.227569	0.788652	0.844081	0.448934	0.584996	0.493589	0.823427	0.661436	0.737454	NA	0.79277	0.574928	NA	0.452788	0.288708	0.581448	0.238016	0.742607	0.640443	0.613969	0.466412	0.378597	0.61326	0.463258	0.410487	0.567096	0.275045	0.395182	0.0362296	NA	66	NA
1053	0.0539098	0.948808	0.984514	0.142258	0.309463	0.546696	0.82075	0.836767	0.751438	NA	0.938806	0.410587	NA	0.918274	0.0400457	0.866567	0.487066	0.858563	0.860169	0.890085	0.471779	0.738235	0.836452	0.549527	0.117179	0.501	0.48946	0.256614	0.26804	NA	76	NA
1060	0.213879	0.752019	0.924829	0.169423	0.325412	0.322136	0.461959	0.254294	0.252019	NA	0.859149	0.750285	NA	0.70359	0.329153	0.594292	0.441211	0.751295	0.771836	0.954522	0.332707	0.293263	0.455725	0.261061	0.224941	0.587867	0.357276	0.48448	0.21111	NA	60	NA
1061	0.0728179	0.941669	0.960455	0.465678	0.493657	0.700834	0.742568	0.625945	0.655475	NA	0.537916	0.94777	NA	0.768922	0.0667097	0.773323	0.365732	0.801456	0.599567	0.982922	0.0176623	0.879974	0.433882	0.476467	0.0674683	0.427692	0.612758	0.682839	0.197662	NA	70	NA
1064	0.497127	0.962925	0.587457	0.0846026	0.0812297	0.579101	0.564163	0.844999	0.839716	NA	0.799897	0.705001	NA	0.311548	0.252755	0.122564	0.318778	0.457682	0.212087	0.44526	0.735437	0.180119	0.467014	0.0724908	0.446576	0.954053	0.0301425	0.130938	0.0326947	NA	68	NA
1066	0.0133942	0.936412	0.656535	0.0598493	0.403618	0.717017	0.940797	0.676318	0.79076	NA	0.38391	0.539377	NA	0.756921	0.177795	0.9545	0.514005	0.65929	0.898188	0.929924	0.649282	0.710589	0.919706	0.51785	0.047828	0.337514	0.480221	0.625526	0.065738	NA	68	NA
1069	0.0463351	0.689492	0.86216	0.22637	0.715308	0.755721	0.84787	0.836513	0.832548	NA	0.870703	0.527422	NA	0.925792	0.122154	0.799337	0.740091	0.559057	0.726662	0.958365	0.0899409	0.710579	0.91045	0.39674	0.0518782	0.0342126	0.628775	0.684548	0.132382	NA	65	NA
1074	0.378316	0.874833	0.77624	0.540755	0.313268	0.600759	0.610505	0.249412	0.559269	NA	0.705112	0.761856	NA	0.866668	0.450271	0.678777	0.266649	0.935423	0.615107	0.827707	0.299953	0.712221	0.673673	0.524529	0.361254	0.35205	0.579478	0.567046	0.273529	NA	71	NA
1078	0.21257	0.857697	0.417338	0.196969	0.706386	0.739809	0.768875	0.77602	0.914856	NA	0.763665	0.783395	NA	0.406152	0.257664	0.390495	0.291268	0.628477	0.822249	0.716093	0.731836	0.508972	0.91269	0.657141	0.498657	0.961823	0.330128	0.818305	0.252348	NA	61	NA
1079	0.03849	0.695992	0.923341	0.535241	0.452817	0.583234	0.791247	0.473335	0.678828	NA	0.583221	0.795623	NA	0.786605	0.0617044	0.722675	0.375618	0.802858	0.630569	0.889274	0.0971315	0.658185	0.543474	0.507827	0.118273	0.0915921	0.475076	0.745226	0.249557	NA	57	NA
1088	0.195377	0.687955	0.883574	0.546586	0.60718	0.587176	0.814813	0.719208	0.668794	NA	0.55083	0.957519	NA	0.55646	0.143054	0.787926	0.497956	0.829868	0.527563	0.839127	0.0590204	0.841661	0.708776	0.581942	0.327433	0.427846	0.498738	0.648026	0.322058	NA	68	NA
1089	0.0995659	0.859224	0.943207	0.52393	0.602794	0.652357	0.860185	0.652984	0.897492	NA	0.7952	0.831288	NA	0.651669	0.114218	0.750268	0.48196	0.638339	0.755109	0.711526	0.118568	0.852473	0.801485	0.396837	0.265212	0.354785	0.535669	0.665624	0.0348269	NA	64	NA
1092	0.0789861	0.959333	0.974042	0.852354	0.391282	0.41482	0.893769	0.841625	0.655366	NA	0.915324	0.925395	NA	0.360058	0.659659	0.811872	0.92581	0.461667	0.411603	0.907697	0.0126355	0.556754	0.812194	0.12507	0.64975	0.596647	0.302543	0.635229	0.213151	NA	46	NA
1110	0.0725821	0.660094	0.891683	0.811656	0.423155	0.452654	0.768546	0.247718	0.526034	NA	0.552932	0.562491	NA	0.582373	0.247338	0.572146	0.484842	0.664682	0.506817	0.879671	0.285452	0.527274	0.561233	0.317714	0.143564	0.277961	0.542023	0.506112	0.123694	NA	62	NA
1140	0.517954	0.706649	0.779798	0.459788	0.334074	0.295004	0.816065	0.549728	0.79453	NA	0.55197	0.611614	NA	0.563246	0.417508	0.560712	0.25674	0.809572	0.610353	0.67444	0.367468	0.571646	0.640814	0.403305	0.297122	0.383773	0.498354	0.555688	0.236872	NA	66	NA
1146	0.0396664	0.635154	0.756967	0.472135	0.645961	0.566265	0.754078	0.58348	0.834182	NA	0.58131	0.600208	NA	0.588899	0.261478	0.586802	0.327579	0.646304	0.58576	0.818334	0.0741347	0.580898	0.729624	0.583508	0.314759	0.400521	0.646663	0.497767	0.0305032	NA	49	NA
1157	0.111347	0.864045	0.891946	0.0313302	0.17713	0.161565	0.333316	0.263494	0.507617	NA	0.878157	0.607417	NA	0.92963	0.0732845	0.18313	0.211226	0.211959	0.466952	0.819869	0.196191	0.919747	0.574616	0.85363	0.0129662	0.159271	0.208778	0.237292	0.0971042	NA	68	NA
1162	0.047332	0.860066	0.793406	0.344593	0.460305	0.443615	0.81553	0.465179	0.354225	NA	0.570553	0.617367	NA	0.472922	0.455483	0.781745	0.241123	0.541217	0.614355	0.826385	0.045161	0.852136	0.644845	0.512759	0.62119	0.773802	0.754239	0.791297	0.53968	NA	59	NA
1166	0.0576586	0.834619	0.813087	0.237305	0.418292	0.455726	0.363874	0.344568	0.710494	NA	0.620848	0.601855	NA	0.780343	0.247783	0.596331	0.253936	0.635434	0.698226	0.513968	0.266009	0.483875	0.558925	0.341924	0.359152	0.510543	0.737268	0.61549	0.131068	NA	66	NA
1167	0.164913	0.673555	0.942929	0.579387	0.469507	0.498176	0.618731	0.459795	0.71063	NA	0.622043	0.760696	NA	0.71362	0.131088	0.731064	0.377005	0.695892	0.674679	0.85912	0.359355	0.55321	0.759994	0.346488	0.273217	0.350411	0.472874	0.63902	0.412046	NA	61	NA
1195	0.628693	0.667127	0.704614	0.709289	0.396513	0.681925	0.849733	0.807244	0.842049	NA	0.69112	0.875956	NA	0.578493	0.607459	0.588307	0.319044	0.862555	0.514917	0.639272	0.638941	0.527869	0.547322	0.542469	0.582315	0.680811	0.495086	0.551089	0.279162	NA	70	NA
1198	0.137008	0.972973	0.932286	0.0367673	0.464704	0.716958	0.957958	0.882556	0.922398	NA	0.804865	0.865401	NA	0.437747	0.842924	0.521112	0.207984	0.292564	0.494395	0.203648	0.424607	0.0438164	0.950713	0.120129	0.891666	0.966775	0.365006	0.293106	0.86456	NA	55	NA
1200	0.256561	0.915551	0.739275	0.340466	0.767172	0.384139	0.947793	0.812944	0.902806	NA	0.537911	0.941615	NA	0.280957	0.513883	0.619312	0.839623	0.561509	0.485008	0.961759	0.142171	0.48274	0.920023	0.212685	0.574766	0.460342	0.892626	0.874932	0.555682	NA	69	NA
1203	0.164656	0.880307	0.875427	0.314863	0.600144	0.319064	0.835371	0.743293	0.871935	NA	0.836969	0.470318	NA	0.847852	0.584725	0.459838	0.336251	0.553628	0.392062	0.607638	0.71991	0.581013	0.655851	0.365631	0.244969	0.612817	0.660708	0.681765	0.538683	NA	65	NA
1209	0.0799561	0.819562	0.83755	0.25642	0.495362	0.3582	0.775184	0.567522	0.630606	NA	0.763106	0.785503	NA	0.663518	0.146532	0.713061	0.251748	0.736111	0.531416	0.779798	0.281304	0.665789	0.576062	0.469327	0.311236	0.468007	0.342713	0.582313	0.366706	NA	70	NA
78	0.115844	0.804178	0.950458	0.633735	0.405661	0.501864	0.402918	0.500047	0.691797	NA	0.417475	0.721183	NA	0.676157	0.520498	0.482371	0.278243	0.513121	0.741207	0.563936	0.586882	0.34705	0.496694	0.391622	0.312367	0.313579	0.38701	0.513473	0.0381356	NA	60	NA
858	0.117057	0.593295	0.431744	0.459257	0.389236	0.537157	0.799714	0.730863	0.327971	NA	0.643822	0.777729	NA	0.409822	0.223591	0.7106	0.235838	0.777645	0.758687	0.316861	0.594925	0.193524	0.471304	0.531549	0.410157	0.628813	0.3231	0.269313	0.034754	NA	44	NA
907	0.304887	0.622974	0.470969	0.320217	0.569719	0.510248	0.863538	0.756321	0.727048	NA	0.724737	0.696601	NA	0.71518	0.103042	0.909019	0.650272	0.878908	0.858759	0.972598	0.0146243	0.838051	0.674564	0.51618	0.311124	0.706086	0.757065	0.702077	0.323669	NA	40	NA
924	0.013113	0.579261	0.836192	0.451838	0.597096	0.445629	0.531537	0.440067	0.620025	NA	0.764486	0.709279	NA	0.46412	0.100508	0.656512	0.497511	0.776477	0.424913	0.783054	0.0118796	0.570852	0.712318	0.564973	0.158313	0.257503	0.514859	0.641742	0.262809	NA	48	NA
946	0.0461078	0.276066	0.73751	0.715278	0.435141	0.248259	0.649285	0.210405	0.452142	NA	0.657713	0.591487	NA	0.781405	0.03665	0.534769	0.360245	0.664266	0.460623	0.674686	0.135746	0.642729	0.573495	0.284578	0.299909	0.337402	0.339557	0.494847	0.0941408	NA	43	NA
1013	0.147097	0.765107	0.550925	0.0696906	0.567421	0.345173	0.910574	0.512239	0.428927	NA	0.711162	0.470943	NA	0.77166	0.14957	0.798987	0.445025	0.901839	0.909553	0.921517	0.0106514	0.747303	0.567641	0.443873	0.371797	0.838352	0.628892	0.462977	0.300915	NA	33	NA
1039	0.0819607	0.659479	0.688474	0.682773	0.588648	0.436702	0.771609	0.514568	0.589674	NA	0.676408	0.771845	NA	0.652341	0.0856064	0.718975	0.353902	0.817686	0.618414	0.506019	0.53583	0.483184	0.668577	0.337626	0.478743	0.335488	0.502771	0.665772	0.205972	NA	43	NA
1044	0.0750758	0.387339	0.569262	0.34133	0.575395	0.35438	0.817014	0.489926	0.672775	NA	0.55832	0.753751	NA	0.845586	0.377396	0.382544	0.323646	0.267256	0.509059	0.414036	0.720036	0.750924	0.411063	0.212664	0.20301	0.658769	0.213468	0.794777	0.208363	NA	36	NA
1046	0.0285991	0.610525	0.512058	0.0502551	0.420052	0.368676	0.877068	0.525968	0.594322	NA	0.392012	0.489496	NA	0.533399	0.0627622	0.778197	0.503752	0.921999	0.495575	0.591576	0.531287	0.447538	0.807153	0.308954	0.323149	0.590266	0.646014	0.451375	0.289365	NA	35	NA
1051	0.200238	0.811231	0.910811	0.767923	0.507227	0.309612	0.335115	0.699491	0.725651	NA	0.766709	0.685967	NA	0.667495	0.396818	0.68558	0.186537	0.520862	0.836873	0.910417	0.645294	0.22596	0.708978	0.240439	0.45121	0.71433	0.607995	0.770501	0.313614	NA	45	NA
1072	0.0436602	0.579126	0.759438	0.372345	0.514628	0.349334	0.867513	0.386859	0.789268	NA	0.442685	0.661352	NA	0.864058	0.0695106	0.779315	0.338555	0.617444	0.847923	0.966712	0.0856288	0.874047	0.743876	0.308095	0.479378	0.492615	0.755684	0.792203	0.332484	NA	39	NA
1084	0.0988305	0.854636	0.976273	0.369078	0.576319	0.54546	0.696279	0.516961	0.461371	NA	0.826106	0.652438	NA	0.748756	0.480707	0.730057	0.485556	0.633078	0.628031	0.808659	0.265198	0.583861	0.827271	0.419725	0.559773	0.230796	0.437358	0.477982	0.620585	NA	49	NA
1094	0.00960235	0.924454	0.984353	0.949705	0.733363	0.488479	0.905575	0.859234	0.900196	NA	0.629625	0.393042	NA	0.519244	0.0367665	0.863874	0.676054	0.890588	0.455414	0.924909	0.0180672	0.952907	0.804168	0.487864	0.553113	0.26902	0.601897	0.634454	0.50364	NA	49	NA
1101	0.343483	0.417102	0.832612	0.221607	0.340002	0.357424	0.303009	0.48868	0.235273	NA	0.771608	0.527772	NA	0.688372	0.388149	0.41512	0.3236	0.349443	0.5456	0.815691	0.0668312	0.667227	0.683054	0.397392	0.350206	0.0292665	0.388273	0.703531	0.0867001	NA	49	NA
1135	0.00690217	0.604602	0.287571	0.197377	0.194939	0.676021	0.523243	0.644185	0.489437	NA	0.794658	0.711966	NA	0.548846	0.0217458	0.819644	0.0920598	0.734452	0.863109	0.743784	0.512618	0.908109	0.723118	0.206136	0.53362	0.871623	0.744213	0.31674	0.67039	NA	43	NA

## Sheet: Tab8. PERCI TAM 450k data
ID	cg04286030	cg11756387	cg06121808	cg14226755	cg06673130	cg15885016	cg02948884	cg23693485	cg00663832	cg15332750	cg01838965	cg04334496	cg00057667	cg24028809	cg13798585	cg18119803	cg03953232	cg10809485	cg19671648	cg15042080	cg13852822	cg15387123	cg07380504	cg17177816	cg02323003	cg23375717	cg09115116	cg18763536	cg23752828	cg24776736	cg18396984	cg01719405	cg19256331	cg02222170	cg01030404	cg12052497	cg01627405	cg03131092	cg13387235	cg05695951	Age
352	0.1767	0.4404	0.3242	0.9286	0.9418	0.0364	0.1954	0.9689	0.2558	0.1593	0.6921	0.3927	0.9635	0.4522	0.7623	0.7317	0.5622	0.0934	0.9355	0.0332	0.5919	0.1489	0.9732	0.9416	0.4297	0.7152	0.9303	0.6258	0.5703	0.663	0.8292	0.6731	0.6869	0.6631	0.7848	0.7794	0.4799	0.9121	0.734	0.6462	53
353	0.3923	0.4672	0.3884	0.8601	0.8014	0.5828	0.0256	0.9675	0.6765	0.7475	0.7062	0.4075	0.9592	0.7835	0.8951	0.9584	0.4208	0.1328	0.9558	0.0276	0.7585	0.3057	0.8317	0.9294	0.8499	0.8869	0.945	0.5728	0.1818	0.4496	0.6458	0.1839	0.5119	0.9521	0.5892	0.7171	0.5139	0.907	0.7956	0.6366	42
354	0.0242	0.561	0.2275	0.951	0.9071	0.0361	0.18	0.9391	0.5191	0.1991	0.8252	0.3109	0.9496	0.6722	0.9296	0.8547	0.6417	0.154	0.9629	0.4572	0.4565	0.1654	0.8891	0.9654	0.5356	0.9252	0.9675	0.6611	0.2486	0.8164	0.2251	0.8948	0.1838	0.9522	0.6615	0.7756	0.4901	0.8411	0.6777	0.7841	41
355	0.6158	0.4131	0.2336	0.8629	0.3938	0.0417	0.2479	0.9108	0.5413	0.5898	0.5907	0.2307	0.878	0.1892	0.8599	0.6543	0.3043	0.1024	0.565	0.1938	0.7484	0.2541	0.5417	0.9621	0.4421	0.4606	0.6664	0.2858	0.3837	0.3563	0.5829	0.6885	0.7489	0.9193	0.9659	0.7275	0.5395	0.7036	0.892	0.5566	53
356	0.0754	0.2857	0.293	0.9695	0.3223	0.0253	0.4858	0.9546	0.1628	0.0252	0.5496	0.3942	0.9804	0.4212	0.911	0.7116	0.6664	0.0262	0.9558	0.3014	0.6678	0.2073	0.9831	0.9746	0.9713	0.4827	0.9729	0.3429	0.6998	0.5861	0.5145	0.7391	0.2891	0.7209	0.9612	0.8072	0.5365	0.8974	0.9484	0.7624	51
357	0.0274	0.3076	0.4587	0.9003	0.776	0.0121	0.0686	0.6556	0.2352	0.0657	0.7557	0.3578	0.9167	0.2106	0.7394	0.8229	0.5483	0.0218	0.5128	0.3654	0.7143	0.2245	0.8916	0.8406	0.6857	0.7147	0.5502	0.5214	0.5506	0.5454	0.5178	0.3053	0.5239	0.8614	0.6915	0.593	0.4324	0.747	0.7139	0.6614	54
358	0.0959	0.5552	0.574	0.8753	0.8364	0.0145	0.3316	0.9247	0.1278	0.0567	0.8652	0.4734	0.9672	0.6742	0.8265	0.9588	0.5047	0.1388	0.8058	0.0362	0.5811	0.228	0.9774	0.969	0.885	0.9136	0.9046	0.2515	0.8359	0.5217	0.3162	0.4596	0.5269	0.9244	0.6243	0.7347	0.8221	0.9137	0.9069	0.7017	32
359	0.1036	0.6365	0.1973	0.7545	0.6499	0.0173	0.1183	0.9377	0.1279	0.0464	0.8193	0.4516	0.773	0.221	0.7721	0.8727	0.5144	0.0528	0.8883	0.1299	0.8275	0.5062	0.9597	0.9375	0.8172	0.5308	0.8981	0.5084	0.3207	0.5019	0.2719	0.3591	0.5434	0.9392	0.6459	0.6921	0.4586	0.853	0.6663	0.6987	46
360	0.0541	0.3102	0.1823	0.8684	0.246	0.0158	0.0183	0.9186	0.1393	0.0476	0.821	0.5844	0.8183	0.7723	0.8382	0.8364	0.481	0.0496	0.9265	0.1118	0.5377	0.1979	0.9748	0.9665	0.7157	0.8482	0.6128	0.4524	0.1795	0.7111	0.5098	0.807	0.2759	0.7687	0.7308	0.5328	0.4489	0.7584	0.8889	0.7725	41
361	0.0879	0.5344	0.2919	0.6855	0.5053	0.0688	0.0464	0.8222	0.3993	0.2999	0.8183	0.5386	0.7355	0.6313	0.7637	0.915	0.5371	0.1571	0.8937	0.1617	0.5801	0.3894	0.9502	0.8895	0.7593	0.8273	0.8708	0.308	0.348	0.7489	0.398	0.776	0.4856	0.7326	0.8765	0.5939	0.4582	0.6812	0.8181	0.5582	27
362	0.0571	0.4138	0.2146	0.8678	0.6685	0.0186	0.1525	0.9649	0.2776	0.1808	0.5094	0.4471	0.9796	0.3997	0.8448	0.9623	0.6765	0.0341	0.9262	0.0427	0.5433	0.1473	0.9688	0.9364	0.8293	0.5415	0.9144	0.695	0.6692	0.3407	0.309	0.2468	0.5212	0.8848	0.7177	0.7357	0.5764	0.954	0.7749	0.5964	53
363	0.2067	0.3735	0.1519	0.6782	0.4325	0.0707	0.3896	0.9624	0.7045	0.5955	0.8037	0.2707	0.7165	0.476	0.7467	0.9593	0.5725	0.2199	0.5801	0.0455	0.6513	0.1707	0.9535	0.824	0.9437	0.5639	0.8412	0.3656	0.2855	0.3822	0.5336	0.2129	0.403	0.9019	0.7669	0.6549	0.4697	0.9362	0.7276	0.6446	52
364	0.2454	0.45	0.6858	0.8581	0.6932	0.1643	0.4542	0.8367	0.4676	0.2379	0.7865	0.1631	0.9617	0.1409	0.8445	0.2904	0.3279	0.0092	0.8198	0.3445	0.5649	0.1261	0.9067	0.9429	0.1559	0.8211	0.9675	0.4143	0.4752	0.3616	0.5469	0.6673	0.3648	0.7711	0.865	0.8703	0.5414	0.7684	0.6244	0.6037	63
365	0.0652	0.4873	0.308	0.5744	0.4369	0.048	0.0397	0.7703	0.3199	0.1619	0.5577	0.3145	0.6717	0.2004	0.7567	0.9109	0.4981	0.0645	0.6088	0.523	0.6797	0.1792	0.9538	0.937	0.4811	0.5351	0.7933	0.2947	0.3143	0.5156	0.1915	0.3605	0.2259	0.8284	0.8633	0.4568	0.4682	0.6791	0.6915	0.6235	51
368	0.1837	0.5987	0.4223	0.9293	0.9208	0.0973	0.4772	0.9358	0.1709	0.2805	0.7618	0.3516	0.9449	0.4195	0.9185	0.9125	0.5675	0.0313	0.9133	0.4665	0.7281	0.2398	0.9684	0.9635	0.7004	0.9541	0.8827	0.527	0.306	0.6091	0.9235	0.3621	0.7365	0.8728	0.9326	0.6905	0.6697	0.8377	0.8783	0.7155	48
369	0.3764	0.4573	0.2256	0.6139	0.557	0.0929	0.1586	0.8413	0.384	0.164	0.6967	0.5087	0.8057	0.4156	0.6211	0.9751	0.6572	0.185	0.5146	0.144	0.7649	0.2349	0.9452	0.9275	0.5503	0.8794	0.7478	0.344	0.4445	0.7206	0.4119	0.4887	0.5255	0.9331	0.9555	0.686	0.5975	0.8515	0.7172	0.634	41
370	0.5896	0.4387	0.3599	0.9325	0.7806	0.0146	0.4359	0.9585	0.4018	0.2225	0.8264	0.525	0.9418	0.377	0.8512	0.8152	0.7879	0.0518	0.9382	0.5964	0.4453	0.1099	0.9422	0.9739	0.5119	0.8556	0.7241	0.2449	0.5139	0.6651	0.2676	0.8275	0.5631	0.915	0.777	0.5299	0.6144	0.8472	0.7535	0.7451	61
371	0.1292	0.3851	0.239	0.8509	0.3622	0.342	0.0339	0.874	0.4115	0.3791	0.6333	0.4806	0.871	0.1989	0.857	0.6404	0.6318	0.2286	0.9204	0.265	0.7082	0.1703	0.9217	0.9708	0.4991	0.809	0.6626	0.3123	0.3619	0.7428	0.2341	0.6729	0.4346	0.7262	0.9192	0.6288	0.4038	0.7622	0.684	0.5667	60
372	0.6027	0.471	0.3036	0.9529	0.9016	0.033	0.0219	0.9557	0.5124	0.0662	0.6733	0.3838	0.8558	0.2534	0.8983	0.9306	0.7159	0.1584	0.6533	0.0672	0.6796	0.1399	0.877	0.9768	0.5578	0.9248	0.9204	0.6291	0.3133	0.5064	0.7506	0.5038	0.7916	0.8632	0.9313	0.7379	0.6983	0.8269	0.7333	0.736	68
373	0.0946	0.4856	0.2157	0.4047	0.4037	0.0422	0.1036	0.7738	0.4809	0.341	0.7507	0.3909	0.6234	0.3271	0.6553	0.9627	0.7701	0.088	0.5768	0.5041	0.8361	0.2205	0.969	0.7481	0.3676	0.8194	0.7469	0.2739	0.5324	0.647	0.8434	0.3071	0.5102	0.6875	0.807	0.6671	0.6216	0.7525	0.8542	0.6759	47
374	0.0528	0.3659	0.3795	0.8754	0.8519	0.0287	0.2881	0.9351	0.4103	0.5157	0.8271	0.5405	0.9131	0.5725	0.8114	0.852	0.7459	0.1374	0.9266	0.0058	0.6124	0.2309	0.9789	0.922	0.9273	0.9198	0.8934	0.6025	0.2753	0.7236	0.824	0.5986	0.2991	0.8751	0.8986	0.6054	0.6573	0.8593	0.9384	0.7247	46
375	0.1682	0.3748	0.298	0.4514	0.4706	0.065	0.0582	0.8986	0.4228	0.2205	0.4214	0.2086	0.9254	0.0891	0.6411	0.7235	0.4149	0.0395	0.4887	0.1781	0.7659	0.1974	0.8546	0.9742	0.4793	0.4786	0.5122	0.2542	0.6802	0.3515	0.3814	0.2173	0.5241	0.849	0.9057	0.6976	0.5008	0.723	0.7587	0.6288	58
378	0.0856	0.3843	0.2249	0.7998	0.3158	0.0099	0.0857	0.939	0.2017	0.0847	0.6868	0.3897	0.9021	0.5332	0.7003	0.768	0.7137	0.2461	0.8019	0.0296	0.7746	0.1667	0.9051	0.9549	0.2784	0.9038	0.751	0.5099	0.5035	0.626	0.6513	0.6842	0.3737	0.8558	0.9683	0.7134	0.5492	0.7419	0.7609	0.6313	58
379	0.0168	0.4532	0.4172	0.592	0.5772	0.1322	0.0119	0.9642	0.3256	0.0963	0.8466	0.4916	0.9445	0.5608	0.845	0.9572	0.6435	0.1273	0.8107	0.0616	0.5665	0.2118	0.952	0.9106	0.9578	0.5926	0.8094	0.2907	0.627	0.6336	0.7553	0.6316	0.7042	0.9017	0.8607	0.6531	0.6656	0.6647	0.7007	0.6404	50
380	0.0286	0.4656	0.2488	0.895	0.9013	0.0572	0.1605	0.9486	0.3517	0.1168	0.7021	0.5373	0.9361	0.3483	0.7976	0.8067	0.6355	0.293	0.9453	0.0748	0.421	0.1929	0.9616	0.9606	0.5609	0.9177	0.8129	0.4093	0.7914	0.6975	0.096	0.6687	0.215	0.9539	0.5981	0.5977	0.6023	0.7337	0.7927	0.7028	47
381	0.8927	0.513	0.4392	0.7567	0.8541	0.1224	0.2252	0.7664	0.5705	0.6765	0.5243	0.2365	0.9601	0.5444	0.7645	0.9405	0.5204	0.1384	0.6506	0.4438	0.612	0.3408	0.9698	0.9743	0.3639	0.4903	0.9247	0.5548	0.7544	0.3576	0.922	0.3965	0.6659	0.8901	0.9261	0.675	0.6704	0.8295	0.8083	0.6692	47
384	0.0246	0.7016	0.6305	0.8584	0.8611	0.0608	0.058	0.9614	0.2199	0.0649	0.68	0.5583	0.8518	0.3834	0.902	0.944	0.735	0.0569	0.9553	0.1519	0.367	0.1897	0.9544	0.9503	0.8482	0.8199	0.9339	0.4608	0.7166	0.6636	0.2381	0.8292	0.5501	0.9456	0.5687	0.7225	0.5967	0.6225	0.8349	0.6847	52
385	0.0138	0.5077	0.2833	0.7272	0.6059	0.0536	0.0861	0.9292	0.3198	0.1689	0.7588	0.6137	0.9015	0.1542	0.7764	0.7867	0.5621	0.1662	0.7514	0.2198	0.5223	0.2247	0.94	0.8581	0.5355	0.7067	0.8511	0.2562	0.4358	0.7095	0.4935	0.5694	0.2449	0.7537	0.7828	0.5374	0.5966	0.7428	0.7968	0.6539	48
388	0.939	0.3731	0.5143	0.6957	0.3726	0.0309	0.1842	0.8459	0.3587	0.4759	0.6308	0.3661	0.9475	0.5729	0.9091	0.9015	0.5323	0.1435	0.9145	0.1742	0.5413	0.1813	0.9691	0.9772	0.4531	0.5976	0.7358	0.2583	0.6354	0.7102	0.5574	0.5091	0.268	0.9702	0.8141	0.6969	0.715	0.8774	0.8471	0.668	55
389	0.0241	0.543	0.3422	0.8229	0.5599	0.1772	0.0291	0.8717	0.4445	0.4311	0.7337	0.4672	0.8804	0.3711	0.7933	0.9202	0.7126	0.1878	0.9506	0.3106	0.5976	0.2284	0.9569	0.9712	0.7424	0.8877	0.8565	0.3082	0.5752	0.7358	0.6895	0.6565	0.4032	0.9099	0.8748	0.5399	0.5689	0.793	0.6912	0.6417	38
390	0.2208	0.4153	0.3399	0.8531	0.7234	0.0122	0.0242	0.9511	0.3303	0.1966	0.8101	0.5977	0.412	0.6945	0.8702	0.9707	0.7267	0.3545	0.9347	0.0167	0.5531	0.116	0.9778	0.9403	0.8874	0.7144	0.9318	0.2513	0.5016	0.6727	0.5066	0.3546	0.5149	0.9337	0.6809	0.7142	0.5002	0.9688	0.7313	0.5535	55
391	0.4411	0.3173	0.3098	0.9405	0.4463	0.0847	0.0068	0.9365	0.5918	0.6239	0.8683	0.4502	0.9166	0.7098	0.7977	0.9577	0.428	0.3119	0.9302	0.2179	0.6843	0.1413	0.9749	0.7784	0.8302	0.8251	0.7826	0.2032	0.4504	0.7781	0.909	0.7116	0.8525	0.9258	0.9265	0.4542	0.6086	0.7082	0.5735	0.8256	57
392	0.1323	0.5383	0.4775	0.7572	0.836	0.0158	0.1071	0.9564	0.2687	0.0722	0.6755	0.4892	0.8751	0.3423	0.6743	0.9526	0.6341	0.1246	0.7066	0.054	0.5842	0.2403	0.9601	0.9572	0.4504	0.7383	0.8189	0.3216	0.3392	0.6107	0.2015	0.4016	0.3405	0.8301	0.8005	0.6418	0.4948	0.9068	0.7771	0.5774	49
393	0.2915	0.2723	0.1639	0.7175	0.321	0.0446	0.0906	0.7314	0.5989	0.3777	0.3577	0.4136	0.8728	0.6261	0.7829	0.8973	0.1887	0.064	0.4153	0.7712	0.8733	0.1587	0.9745	0.9582	0.2191	0.7588	0.8631	0.204	0.6829	0.4542	0.5018	0.2673	0.8449	0.8272	0.4922	0.6147	0.3449	0.773	0.614	0.6778	50
394	0.7511	0.4717	0.2778	0.9217	0.7944	0.0218	0.4433	0.8745	0.3356	0.0752	0.9001	0.5146	0.816	0.5349	0.912	0.9562	0.5138	0.1432	0.939	0.0111	0.553	0.2571	0.9411	0.9645	0.5418	0.7705	0.8944	0.5134	0.3026	0.7822	0.8918	0.8913	0.5609	0.9565	0.9166	0.5642	0.6829	0.9303	0.5532	0.4786	46
395	0.6862	0.3793	0.6225	0.8631	0.7802	0.1679	0.0097	0.653	0.4915	0.3675	0.2947	0.1121	0.7472	0.2654	0.8696	0.4295	0.2061	0.0218	0.9562	0.6281	0.592	0.0986	0.7741	0.6877	0.2057	0.3701	0.8021	0.5547	0.5801	0.2614	0.8973	0.3373	0.7946	0.9587	0.4993	0.6256	0.7097	0.5769	0.6372	0.5292	51
396	0.216	0.7614	0.2072	0.4044	0.8324	0.0618	0.1689	0.919	0.4822	0.2602	0.7041	0.6243	0.9792	0.4616	0.8252	0.9579	0.3047	0.0528	0.9379	0.0825	0.4038	0.1658	0.9761	0.9619	0.2078	0.5582	0.8502	0.5753	0.8922	0.4435	0.3996	0.2497	0.2741	0.778	0.5461	0.4971	0.4785	0.6783	0.7911	0.5954	53
397	0.713	0.4636	0.3822	0.8333	0.5385	0.021	0.0122	0.7101	0.5282	0.4983	0.5983	0.296	0.9473	0.1859	0.7611	0.9297	0.8392	0.2133	0.7168	0.6024	0.7104	0.1589	0.8091	0.9596	0.4971	0.9186	0.9084	0.5199	0.4527	0.5286	0.8299	0.2319	0.7655	0.8576	0.8324	0.7393	0.6045	0.9303	0.6945	0.683	54
398	0.0425	0.8081	0.4654	0.8564	0.4366	0.0878	0.0067	0.9653	0.555	0.5268	0.8813	0.6089	0.955	0.7712	0.936	0.82	0.8647	0.0428	0.9448	0.064	0.7996	0.1701	0.9549	0.9784	0.3501	0.7333	0.9639	0.8179	0.5832	0.8099	0.6275	0.6653	0.8418	0.9309	0.9318	0.8655	0.6439	0.7453	0.8941	0.6606	47
399	0.1074	0.4884	0.4278	0.8768	0.7075	0.0884	0.1647	0.9647	0.416	0.4413	0.741	0.4327	0.915	0.5095	0.7211	0.8954	0.772	0.1186	0.8568	0.382	0.6456	0.2932	0.9473	0.9118	0.5402	0.819	0.8011	0.3656	0.3708	0.6913	0.6451	0.7001	0.483	0.8856	0.8845	0.663	0.6262	0.7324	0.7324	0.633	51
402	0.1066	0.264	0.1723	0.6035	0.7107	0.0104	0.0379	0.9644	0.1082	0.0485	0.8749	0.7353	0.9403	0.1059	0.841	0.9425	0.5592	0.3241	0.4866	0.0058	0.6232	0.4954	0.97	0.7458	0.9173	0.7156	0.6529	0.4617	0.3294	0.5619	0.4582	0.8033	0.4653	0.9379	0.958	0.31	0.5899	0.6874	0.4387	0.8046	49
403	0.4075	0.2617	0.2009	0.8174	0.2827	0.0832	0.0433	0.8155	0.6558	0.6959	0.7065	0.5151	0.7049	0.148	0.7216	0.9499	0.6561	0.0488	0.9011	0.7297	0.6541	0.1386	0.6982	0.9734	0.5035	0.9007	0.8408	0.4453	0.1828	0.5647	0.8455	0.5909	0.7601	0.8284	0.943	0.6635	0.5019	0.8618	0.9204	0.6703	45
406	0.0115	0.5396	0.5325	0.908	0.833	0.0095	0.3023	0.9668	0.166	0.0613	0.8889	0.5523	0.8926	0.5306	0.8472	0.8579	0.6177	0.0868	0.938	0.0382	0.4957	0.2816	0.9685	0.9406	0.9529	0.893	0.8781	0.2953	0.5291	0.674	0.2026	0.6333	0.6113	0.8978	0.5273	0.656	0.7125	0.9093	0.8505	0.6295	54
407	0.21	0.4372	0.1957	0.7557	0.4737	0.1537	0.032	0.9272	0.1654	0.1274	0.618	0.3567	0.9003	0.165	0.6257	0.8676	0.5748	0.0791	0.8765	0.5243	0.8045	0.2065	0.967	0.9381	0.3929	0.6458	0.7767	0.5115	0.3201	0.5653	0.5995	0.3892	0.6253	0.9254	0.8945	0.6651	0.5707	0.7862	0.9072	0.6807	48
408	0.1655	0.562	0.2566	0.8986	0.7509	0.0552	0.3766	0.9647	0.5312	0.5366	0.7457	0.4616	0.8506	0.6071	0.8984	0.9418	0.6244	0.1994	0.9591	0.6232	0.8136	0.2494	0.9687	0.9554	0.7303	0.7427	0.9481	0.531	0.2172	0.7374	0.7981	0.8951	0.2718	0.9514	0.9248	0.7752	0.6676	0.7069	0.6555	0.7699	45
409	0.7533	0.3677	0.3608	0.4228	0.3542	0.6336	0.0501	0.9401	0.6167	0.7646	0.7211	0.5676	0.9532	0.4331	0.7291	0.9188	0.3492	0.2046	0.9166	0.3687	0.7397	0.2514	0.9751	0.9121	0.403	0.9159	0.8653	0.2826	0.2072	0.5399	0.7168	0.3968	0.6811	0.8483	0.9539	0.4407	0.5808	0.7428	0.6064	0.5686	50
410	0.2418	0.5297	0.4071	0.777	0.41	0.0236	0.0806	0.9147	0.2483	0.0913	0.8528	0.3752	0.9608	0.4492	0.8351	0.914	0.519	0.1132	0.5074	0.1314	0.4517	0.2429	0.9058	0.9547	0.8228	0.5475	0.8078	0.2971	0.3455	0.4862	0.6349	0.5501	0.4555	0.7385	0.6937	0.5695	0.6198	0.8829	0.9209	0.6346	66
411	0.053	0.5022	0.2766	0.8776	0.7764	0.5451	0.297	0.8522	0.632	0.7429	0.8251	0.4401	0.763	0.4453	0.8441	0.9364	0.6713	0.1559	0.946	0.5225	0.4208	0.279	0.8684	0.9586	0.6027	0.7508	0.7098	0.3812	0.3662	0.6366	0.6135	0.6388	0.6529	0.9138	0.8969	0.7587	0.4561	0.9492	0.7674	0.539	54
412	0.2414	0.4823	0.2089	0.8905	0.76	0.0149	0.3537	0.9744	0.2877	0.154	0.6369	0.3198	0.9014	0.6256	0.7702	0.9616	0.4783	0.5669	0.906	0.0771	0.6036	0.1775	0.9601	0.9603	0.9428	0.6645	0.9544	0.5121	0.8907	0.4192	0.1348	0.2668	0.6917	0.6354	0.5879	0.6916	0.5046	0.9416	0.6468	0.4893	52
413	0.0563	0.4313	0.2002	0.8614	0.4218	0.0661	0.1708	0.9358	0.5176	0.2795	0.7997	0.4948	0.7257	0.1742	0.7661	0.9356	0.8871	0.1764	0.6108	0.2367	0.5419	0.2016	0.9437	0.9684	0.9507	0.7316	0.8955	0.3665	0.6191	0.6484	0.8636	0.3958	0.5044	0.8777	0.9248	0.5023	0.7701	0.7413	0.7218	0.7291	46
414	0.0342	0.3681	0.4432	0.9391	0.8543	0.0393	0.1541	0.98	0.3551	0.2563	0.7058	0.3228	0.977	0.5599	0.8282	0.9727	0.8018	0.0794	0.8995	0.0056	0.5154	0.3086	0.9678	0.9772	0.9108	0.9239	0.8245	0.6196	0.5228	0.7256	0.7683	0.5957	0.6005	0.903	0.4808	0.7415	0.5071	0.8172	0.3887	0.7272	53
415	0.0546	0.4167	0.1647	0.7782	0.4661	0.0924	0.105	0.9578	0.5713	0.5423	0.7035	0.4447	0.9091	0.3239	0.8118	0.7882	0.5433	0.3367	0.9399	0.2715	0.6461	0.1992	0.8032	0.9098	0.8641	0.8028	0.7149	0.4257	0.4876	0.7498	0.6371	0.6048	0.6892	0.7589	0.871	0.7187	0.4239	0.9081	0.647	0.6299	40
416	0.067	0.6248	0.4529	0.5805	0.778	0.0933	0.0591	0.9631	0.5069	0.4532	0.7093	0.4795	0.8102	0.1321	0.7985	0.8877	0.6316	0.3098	0.5819	0.5202	0.682	0.1806	0.9686	0.9425	0.847	0.793	0.9157	0.3581	0.3592	0.7063	0.7683	0.322	0.4701	0.8518	0.6642	0.6017	0.5981	0.8257	0.7332	0.7207	53
417	0.1555	0.3397	0.2164	0.7875	0.7083	0.4144	0.0565	0.7284	0.3885	0.1885	0.4851	0.5019	0.7258	0.3521	0.7705	0.9565	0.9165	0.0719	0.6982	0.3409	0.6514	0.2023	0.7747	0.7413	0.2981	0.8283	0.6659	0.2842	0.523	0.6891	0.7718	0.5898	0.655	0.8114	0.8834	0.4325	0.4053	0.6413	0.6088	0.7384	44
418	0.0412	0.6379	0.3465	0.8475	0.7189	0.0301	0.2744	0.9347	0.3167	0.2132	0.925	0.4256	0.9287	0.5794	0.8875	0.9665	0.6575	0.2367	0.9519	0.0736	0.6731	0.1833	0.9709	0.943	0.567	0.8728	0.5934	0.6644	0.7135	0.7373	0.7439	0.5461	0.5584	0.9219	0.9337	0.7557	0.6606	0.9015	0.9644	0.7273	49
419	0.4155	0.3062	0.1425	0.8769	0.2576	0.2068	0.2272	0.9392	0.3844	0.1372	0.5532	0.3947	0.9124	0.3502	0.9307	0.6807	0.5251	0.0481	0.9651	0.0317	0.7865	0.2462	0.9602	0.734	0.7275	0.8793	0.7983	0.4175	0.4463	0.7086	0.533	0.7382	0.5986	0.8322	0.8798	0.6386	0.3749	0.7558	0.5934	0.6536	32
420	0.3391	0.5126	0.2766	0.879	0.7241	0.017	0.0436	0.9103	0.2686	0.0744	0.8088	0.537	0.9407	0.4835	0.6796	0.9763	0.6969	0.1422	0.8883	0.386	0.7098	0.1902	0.9099	0.9682	0.7404	0.8825	0.7483	0.3385	0.6244	0.7504	0.6744	0.5314	0.6297	0.7895	0.803	0.757	0.6911	0.869	0.8286	0.6196	58
421	0.7279	0.3421	0.2106	0.8729	0.661	0.0341	0.1115	0.7665	0.6658	0.5571	0.4719	0.3112	0.3705	0.1431	0.8613	0.5784	0.2975	0.0489	0.9631	0.7232	0.8427	0.1707	0.9518	0.9724	0.2541	0.8456	0.9184	0.3665	0.6622	0.5292	0.7826	0.2598	0.6105	0.6858	0.9639	0.6778	0.5277	0.8394	0.5871	0.5494	52
422	0.0367	0.4045	0.4898	0.9037	0.807	0.0236	0.0319	0.9638	0.2334	0.1115	0.8871	0.6163	0.9692	0.6851	0.9375	0.7585	0.7695	0.1341	0.9669	0.0334	0.8314	0.1249	0.9553	0.9205	0.6546	0.5253	0.7253	0.7081	0.1995	0.5411	0.4029	0.7144	0.2919	0.8343	0.5904	0.6938	0.5143	0.8953	0.7565	0.5253	49
423	0.8543	0.7682	0.392	0.8923	0.4716	0.0394	0.0197	0.9593	0.6598	0.7465	0.7428	0.3097	0.9436	0.2363	0.928	0.7119	0.6122	0.2098	0.9475	0.6277	0.7425	0.1778	0.9804	0.9207	0.3505	0.9015	0.902	0.5464	0.3435	0.7132	0.8176	0.4912	0.6554	0.8618	0.9434	0.7031	0.6615	0.813	0.8408	0.4903	47
424	0.0282	0.4888	0.2682	0.8185	0.8318	0.0344	0.0567	0.9537	0.3361	0.2541	0.8293	0.6175	0.9614	0.4509	0.7294	0.7696	0.5269	0.2737	0.9248	0.7311	0.544	0.2334	0.9815	0.966	0.4852	0.8433	0.8959	0.5215	0.4105	0.6115	0.72	0.7355	0.4949	0.932	0.6269	0.6374	0.4936	0.812	0.627	0.638	37
425	0.3152	0.4044	0.2302	0.3299	0.6066	0.1419	0.0344	0.8005	0.5612	0.6942	0.36	0.2423	0.9474	0.0959	0.4267	0.6926	0.527	0.0193	0.4744	0.4276	0.8136	0.2289	0.8821	0.6691	0.3682	0.4294	0.6919	0.3861	0.2341	0.4803	0.772	0.3506	0.7405	0.8644	0.9156	0.6055	0.6305	0.8997	0.6416	0.4848	52
429	0.0639	0.3475	0.1815	0.8867	0.8358	0.1856	0.0299	0.9598	0.5898	0.4148	0.7668	0.6592	0.785	0.4288	0.8663	0.8866	0.7964	0.3187	0.9263	0.5452	0.7285	0.2192	0.9811	0.7653	0.8511	0.9211	0.8158	0.3266	0.8262	0.7585	0.7012	0.6398	0.6858	0.8605	0.7632	0.7039	0.6538	0.8601	0.7275	0.6275	55
430	0.0478	0.6404	0.2727	0.5341	0.5822	0.2677	0.0307	0.964	0.439	0.6097	0.6281	0.3204	0.9302	0.1566	0.6912	0.911	0.5997	0.0825	0.7513	0.187	0.5941	0.2749	0.8998	0.7748	0.6103	0.7316	0.8858	0.3473	0.4507	0.5412	0.4586	0.3541	0.5036	0.8317	0.8942	0.5462	0.5561	0.7975	0.8093	0.5984	52
431	0.0251	0.6298	0.1949	0.7778	0.3324	0.0425	0.3487	0.9614	0.2069	0.2363	0.73	0.6421	0.8654	0.587	0.9154	0.9683	0.7166	0.43	0.9054	0.0396	0.6693	0.1995	0.8838	0.9168	0.9425	0.7954	0.9024	0.3036	0.3707	0.7647	0.3708	0.7567	0.8404	0.9247	0.9392	0.6841	0.5025	0.7911	0.741	0.7195	55
432	0.3011	0.6428	0.3978	0.7038	0.7031	0.0379	0.0494	0.7661	0.3762	0.2666	0.8076	0.4984	0.9211	0.4598	0.7452	0.7689	0.6278	0.1668	0.8846	0.0432	0.6751	0.1721	0.9141	0.8969	0.4537	0.8743	0.8294	0.4608	0.6232	0.6341	0.5649	0.5702	0.5196	0.8715	0.9319	0.7253	0.6761	0.7615	0.683	0.6024	36
433	0.0306	0.6895	0.5314	0.8507	0.8986	0.0607	0.0756	0.9748	0.2916	0.1225	0.838	0.4804	0.9605	0.7803	0.9346	0.9474	0.4594	0.3034	0.9559	0.1084	0.6845	0.3101	0.9494	0.9456	0.8915	0.8762	0.8912	0.7121	0.826	0.6477	0.7683	0.9179	0.8078	0.9335	0.8085	0.7697	0.7466	0.9414	0.8838	0.6905	42
434	0.6878	0.4244	0.3156	0.5803	0.3522	0.0448	0.0194	0.9086	0.4992	0.6486	0.5327	0.3328	0.8658	0.1263	0.6393	0.8626	0.4046	0.0594	0.6399	0.3258	0.7334	0.2306	0.9329	0.9512	0.5953	0.6372	0.753	0.4776	0.3938	0.487	0.5358	0.282	0.6569	0.8952	0.8442	0.4804	0.6623	0.8333	0.6699	0.6847	41
[truncated: 682 more rows]

## Sheet: Tab9. PERCI AI data
ID	cg19664945	cg27383418	cg05449158	cg13792714	cg02518222	cg04569837	cg08415853	cg06145435	cg06936290	cg03157027	cg10077978	cg06572849	cg18922524	cg05202221	cg01413790	cg07187576	cg12007356	ESR1	FGFR2	TP53	Age	Epithelial cells	Endothelial cells	Tumor epithelial cells	Immune cells
[truncated: 750 more rows]

[truncated: 1 more sheets: Tab10. PERCI AI 450k data]
