# Supplementary material for: A predictive endocrine resistance index accurately stratifies luminal breast cancer treatment responders and nonresponders
Source: J Clin Invest. 2025 Jul 24;135(19):e177813. doi: 10.1172/JCI177813 (PMC12483570; doi:10.1172/JCI177813)
Supplement: Supplemental table 6 [file jci-135-177813-s082.xlsx]

## Sheet: Tab1. List of content
Supplemental Table 6: Detailed information of the NGS panel sequencing
Tab1. List of content
Tab2. Discovery cohort	Sequencing information, and details of mutations and copy number status for cases of the discovery cohort
Tab3. Validation cohort 1	Sequencing information, and details of mutations and copy number status for cases of the validation cohort

## Sheet: Tab2. Discovery cohort
	ID	Treatment	Responder	Panel	Date	Mapped reads	Coverage	On Target	Uniformity	Mean read length	Gene	Coding	Translation	Frequency	Coverage_gene	Exon	Locus hg19 (GRCh37)	Transcript	COSMIC-ID	dbSNP
Run no. 1	352	TAM	R	OC	2019-08-08	2703477	780	97.11%	88.19%	136 bp	PIK3CA	c.3140A>G	p.H1047R	27.43%	999	21	chr3:178952085	NM_006218.3	COSM775	rs121913279
				DER_v2	2019-08-08	3648949	3330	98.49%	94.09%	133 bp	PIK3CA	c.3140A>G	p.H1047R	26.00%	3674	21	chr3:178952085	NM_006218.3	COSM775	rs121913279
											CBFB	c.165+1Gdel	splicing	37.80%	174	5	chr16:67063717	NM_001755	n.a.	n.a.
											GATA3	c.925-3_925-2del	splicing	37.00%	1952		chr10:8111433	NM_002051	COSM41683	rs763236375
	353	TAM	NR	OC	2019-08-08	4678953	1325	96.47%	93.56%	137 bp	PIK3CA	c.1633G>A	p.E545K	32.17%	1060	10	chr3:178936091	NM_006218.3	COSM763	rs104886003
				DER_v2	2019-08-08	4572687	3330	97.72%	95.50%	132 bp	PIK3CA	c.1633G>A	p.E545K	30.30%	1999	10	chr3:178936091	NM_006218.3	COSM763	rs104886003
											RUNX1	c.328A>G	p.K110E	33.90%	1618	4	chr21:36259163	NM_001754	n.a.	rs121912498
											GATA3	c.925-3_925-2del	splicing	34.20%	2613		chr10:8111433	NM_002051	COSM41683	rs763236375
	354	TAM	R	OC	2019-08-08	5348434	1517	97.19%	91.64%	135 bp	PIK3CA	c.1035T>A	p.N345K	26.95%	1284	5	chr3:178921553	NM_006218.3	COSM754	rs121913284
				DER_v2	2019-08-08	3980087	2895	98.35%	95.05%	135 bp	PIK3CA	c.1035T>A	p.N345K	32.10%	1662	5	chr3:178921553	NM_006218.3	COSM754	rs121913284
	355	TAM	NR	OC	2019-08-08	6650146	1898	97.21%	93.15%	134 bp	AKT1	c.49G>A	p.E17K	7.75%	748	3	chr14:105246551	NM_001014431.1	COSM33765	rs121434592
											ARID1A	c.608_609insA	p.H203Qfs*197	30.21%	331	1	chr1:27023501	NM_006015.5	n.a.	n.a.
											FGFR1	12.74	CI: 9.71-16.67				chr8:38271114
				DER_v2	2019-08-08	4931147	3606	98.27%	95.69%	135 bp	no additional pathogenic variants
	356	TAM	R	OC	2019-08-08	8136004	2306	97.64%	90.04%	135 bp	MAP2K4	c.400C>T	p.R134W	47.24%	760	4	chr17:11998898	NM_003010.3	COSM137092	rs375500789
											SLX4	c.5365G>A	p.G1789S	35.09%	852	15	chr16:3632483	NM_032444.3	n.a.	rs374876624
											ESR1	5.24	CI: 3.77-7.21				chr6:152129033
				DER_v2	2019-08-08	5872586	4299	98.58%	95.94%	121 bp	ABCA13	c.12064C>T	p.R4022*	35.08%	3169	39	chr7:48443470	NM_152701	n.a.	rs773961513
											GATA3	c.1170_1177del	p.F391Gfs*108	44.50%	2813	6	chr10:8115824	NM_002051	n.a.	n.a.
	357	TAM	NR	OC	2019-08-08	10495248	3038	97.65%	88.88%	146 bp	PIK3CA	c.1633G>A	p.E545K	28.24%	1997	10	chr3:178936091	NM_006218.3	COSM763	rs104886003
				DER_v2	2019-08-08	6502403	4732	98.91%	94.05%	149 bp	PIK3CA	c.1633G>A	p.E545K	29.50%	6031	10	chr3:178936091	NM_006218.3	COSM763	rs104886003
	358	TAM	R	OC	2019-08-08	10282542	2925	97.11%	93.15%	142 bp	no pathogenic variants
				DER_v2	2019-08-08	5308607	3901	98.30%	95.50%	139 bp	GATA3	c.958_959del	p.C320Sfs*31	27.80%	2936	5	chr10:8111472	NM_002051	n.a.	n.a.
	359	TAM	NR	OC	2019-08-08	7290414	2051	97.06%	90.78%	137 bp	NOTCH2	c.7225C>T	p.Q2409*	13.64%	975	34	chr1:120458120	NM_024408.3	n.a.	n.a.
											NF1	c.4832G>A	p.R1611Q	3.85%	1742	36	chr17:29592354	NM_001042492.2	n.a.	rs876659197
				DER_v2	2019-08-08	8418608	6132	98.56%	95.75%	136 bp	no additional pathogenic variants
Run no. 2	360	TAM	R	OC	2019-09-17	5684885	1682	95.67%	86.56%	141 bp	no pathogenic variants
				DER_v2	2019-09-17	1352438	1003	97.70%	94.93%	147 bp	GATA3	c.1220insC	p.P408Afs*95	30.60%	313		chr10:8115873	NM_002051	n.a.	n.a.
	361	TAM	NR	OC	2019-09-17	5295111	1551	96.23%	94.70%	145 bp	MSH2	c.1408G>A	p.V470I	44.11%	798	9	chr2:47690191	NM_000251.2	n.a.	rs63750384
				DER_v2	2019-09-17	2440475	1807	98.40%	95.79%	143 bp	no additional pathogenic variants
	362	TAM	R	OC	2019-09-17	6448371	1901	96.58%	94.01%	145 bp	AKT1	c.49G>A	c.E17K	4.10%	830	3	chr14:105246551	NM_001014431.1	COSM33765	rs121434592
				DER_v2	2019-09-17	2803913	2086	98.57%	95.69%	145 bp	GATA3	c.925-3_925-2del	splicing	37.30%	1279		chr10:8111433	NM_002051	COSM41683	rs763236375
											CBFB	c.282+1G>T	splicing	42.30%	644	3	chr16:67070659	NM_001755	n.a.	n.a.
	363	TAM	NR	OC	2019-09-17	6025877	1719	96.71%	93.52%	130 bp	PIK3CA	c.1358_1366del	p.E453_L456delinsV	25.43%	1097	8	chr3:178928079	NM_006218.3	COSM758	rs1057519925
											ATM	c.8196C>G	p.F2732L	30.68%	1760	56	chr11:108206616	NM_000051.3	n.a.	n.a.
				DER_v2	2019-09-17	3023129	2224	98.39%	95.57%	121 bp	PIK3CA	c.1358_1366del	p.E453_L456delinsV	8.70%	1006	8	chr3:178928079	NM_006218.3	COSM758	rs1057519925
											MUTYH	c.1178G>A	p.G393D	46.90%	1462	13	chr1:45797228	NM_012222	COSM020287	rs36053993
											RUNX1	c.334delC	p.L112Cfs*10	28.50%	1611	4	chr21:36259157	NM_001754	COSM444423
	364	TAM	R	OC	2019-09-17	7797885	2260	96.88%	94.11%	145 bp	SMARCA4	c.2793_2799del	p.I932Rfs*16	5.06%	890	19	chr19:11132575	NM_001128849.1	n.a.	n.a.
				DER_v2	2019-09-17	3422917	2521	98.61%	95.76%	144 bp	MAP3K1	c.4149_4150delinsT	p.R1383Sfs*2	79.60%	1651	18	chr5:56183239	NM_005921	n.a.	n.a.
											ABCA13	c.7620_7621del	p.F2540Lfs*16	2.70%	3967	18	chr7:48318411	NM_152701	n.a.	n.a.
	365	TAM	NR	OC	2019-09-17	7748640	2246	97.04%	93.92%	140 bp	PIK3CA	c.3140A>G	p.H1047R	23.40%	1838	21	chr3:178952085	NM_006218.3	COSM775	rs121913279
				DER_v2	2019-09-17	3333971	2465	98.48%	95.99%	133 bp	PIK3CA	c.3140A>G	p.H1047R	0.22	2381	21	chr3:178952085	NM_006218.3	COSM775	rs121913279
	368	TAM	R	OC	2019-09-17	7285481	2011	97.21%	88.05%	127 bp	no pathogenic variants
				DER_v2	2019-09-17	3134864	2260	98.33%	95.70%	119 bp	no additional pathogenic variants
	369	TAM	NR	OC	2019-09-17	9683437	2803	96.91%	94.17%	141 bp	ARID1A	c.5356G>T	p.E1786*	11.44%	1993	20	chr1:27105745	NM_006015.5	n.a.	n.a.
											SF3B1	c.2098A>G	p.K700E	12.50%	2000	15	chr2:198266834	NM_012433.3	COSM84677	rs559063155
											PIK3CA	c.1624G>A	p.E542K	9.27%	1995	10	chr3:178936082	NM_006218.3	COSM760	rs1057519927
											PIK3CA	c.3140A>G	p.H1047R	17.80%	2000	21	chr3:178952085	NM_006218.3	COSM775	rs121913279
				DER_v2	2019-09-17	4054918	2992	98.41%	95.98%	144 bp	PIK3CA	c.1624G>A	p.E542K	6.50%	2220	10	chr3:178936082	NM_006218.3	COSM760	rs1057519927
											PIK3CA	c.3140A>G	p.H1047R	18.20%	3053	21	chr3:178952085	NM_006218.3	COSM775	rs121913279
											MUTYH	c.502G>A	p.E168K	47.70%	1308	6	chr1:45798592	NM_001128425.1	n.a.	n.a.
	370	TAM	R	OC	2019-09-17	3424669	998	97.35%	87.70%	139 bp	no pathogenic variants
				DER_v2	2019-09-17	1521982	1098	97.89%	93.44%	123 bp	PIK3CA	c.1035T>A	p.N345K	3.50%	1569	5	chr3:178921553	NM_006218	COSM754	rs121913284
Run no. 3	371	TAM	NR	OC	2019-09-18	4538366	1284	95.15%	94.58%	144 bp	PIK3CA	c.1624G>A	p.E542K	23.74%	1150	10	chr3:178936082	NM_006218.3	COSM760	rs1057519927
				DER_v2	2019-09-18	4205084	3021	96.32%	96.04%	142 bp	PIK3CA	c.1624G>A	p.E542K	27.40%	1904	10	chr3:178936082	NM_006218.3	COSM760	rs1057519927
											MAP3K1	c.1090C>T	p.R364W	28.30%	3418	5	chr5:56161221	NM_005921	COSM3344770	rs781300314
											MAP3K1	c.4390-1G>T	splicing	29.20%	1729	20	chr5:56189357	NM_005921	n.a.	n.a.
	372	TAM	R	OC	2019-09-18	3294204	910	95.93%	92.01%	131 bp	PIK3CA	c.1633G>A	p.E545K	30.42%	756	10	chr3:178936091	NM_006218.3	COSM763	rs104886003
											PIK3CA	c.2176G>A	p.E726K	26.44%	1131	14	chr3:178938934	NM_006218.3	COSM87306	rs867262025
				DER_v2	2019-09-18	1915272	1366	96.89%	95.61%	123 bp	PIK3CA	c.1633G>A	p.E545K	28.20%	1458	10	chr3:178936091	NM_006218.3	COSM763	rs104886003
											PIK3CA	c.2176G>A	p.E726K	24.20%	1309	14	chr3:178938934	NM_006218.3	COSM87306	rs867262025
											GATA3	c.1030_1031insACTT	p.Y345Lfs*8	7.20%	1245	5	chr10:8111544	NM_002051	n.a.	n.a.
											TBX3	c.1747C>T	p.Q583*	12.90%	1011	7	chr12:115111993	NM_016569	n.a.	n.a.
											RUNX1	c.667G>T	p.E223*	38.60%	1801	7	chr21:36206845	NM_001754	n.a.	n.a.
	373	TAM	NR	OC	2019-09-18	3851823	1112	97.03%	92.36%	147 bp	PIK3CA	c.1633G>A	p.E545K	20.25%	1684	10	chr3:178936091	NM_006218.3	COSM763	rs104886003
				DER_v2	2019-09-18	3068665	2235	97.95%	96.41%	141 bp	PIK3CA	c.1633G>A	p.E545K	21.00%	2464	10	chr3:178936091	NM_006218.3	COSM763	rs104886003
	374	TAM	R	OC	2019-09-18	5055886	1452	97.06%	91.11%	147 bp	MSH6	c.742C>G	p.R248G	47.48%	1921	4	chr2:48025864	NM_000179.2	n.a.	rs587781691
				DER_v2	2019-09-18	4494077	3276	98.51%	95.86%	142 bp	ESR1	c.1150C>G	p.L384V	29.10%	5562	5	chr6:152332844	NM_000125	n.a.	n.a.
											CBFB	c.282+2T>C	splicing	31.80%	1943	3	chr16:67070660	NM_001755	n.a.	n.a.
											GATA3	c.925-3_925-2del	splicing	34.30%	2993		chr10:8111433	NM_002051	COSM41683	rs763236375
	375	TAM	NR	OC	2019-09-18	5012890	1420	96.92%	93.38%	150 bp	PIK3CA	c.3140A>G	p.H1047R	25.75%	1134	21	chr3:178952085	NM_006218.3	COSM775	rs121913279
											FGFR2	c.1978A>G	p.K660E	33.33%	924	14	chr10:123247516	NM_022970.3	COSM36909	rs1057519795
				DER_v2	2019-09-18	4031525	2934	98.06%	96.28%	146 bp	PIK3CA	c.3140A>G	p.H1047R	22.90%	2927	21	chr3:178952085	NM_006218.3	COSM775	rs121913279
											MAP3K1	c.1375insT	p.C459Lfs*2	20.00%	2155	7	chr5:56167809	NM_005921	n.a.	n.a.
											MAP3K1	c.4394delC	p.A1465Vfs*25	9.50%	1627	20	chr5:56189362	NM_005921	n.a.	n.a.
	378	TAM	R	OC	2019-09-18	4014160	1183	97.02%	92.80%	151 bp	no pathogenic variants
				DER_v2	2019-09-18	5503593	4028	98.27%	96.52%	160 bp	no additional pathogenic variants
	379	TAM	NR	OC	2019-09-18	5611395	1577	96.20%	94.12%	143 bp	MSH2	c.2024A>G	p.K675R	49.22%	638	13	chr2:47703524	NM_000251.2	n.a.	rs587779128
				DER_v2	2019-09-18	4323242	3149	98.14%	96.66%	152 bp	no additional pathogenic variants
	380	TAM	R	OC	2019-09-18	6931434	1952	97.33%	89.69%	148 bp	PIK3CA	c.1633G>A	p.E545K	8.35%	2000	10	chr3:178936091	NM_006218.3	COSM763	rs104886003
											NOTCH2	c.2626G>A	p.E876K	9.70%	2000	17	chr1:120491163	NM_024408.3	n.a.	n.a.
											PTCH1	c.239G>C	p.R80T	24.37%	1399	2	chr9:98268844	NM_000264.3	n.a.	n.a.
				DER_v2	2019-09-18	4224478	3079	98.14%	96.30%	137 bp	PIK3CA	c.1633G>A	p.E545K	7.80%	3053	10	chr3:178936091	NM_006218.3	COSM763	rs104886003
											ABCA13	c.12139C>G	p.L4047V	42.80%	1785	40	chr7:48450185	NM_152701	n.a.	rs77147473
											MAP3K1	c.1916_1937del	p.M641Tfs*8	21.00%	2576	10	chr5:56171088	NM_005921	n.a.	n.a.
	381	TAM	NR	OC	2019-09-18	6051524	1692	95.70%	92.80%	146 bp	PIK3CA	c.1624G>A	p.E542K	25.16%	1987	10	chr3:178936082	NM_006218.3	COSM760	rs1057519927
											BRCA2	c.644_646del	p.E215del	52.14%	374	8	chr13:32903587	NM_000059.3	n.a.	rs786203964
				DER_v2	2019-09-18	2688113	1922	96.90%	94.90%	125 bp	PIK3CA	c.1624G>A	p.E542K	27.40%	2454	10	chr3:178936082	NM_006218.3	COSM760	rs1057519927
Run no. 4	382	TAM	R	OC	2019-09-25	5289106	1456	95.73%	90.58%	128 bp	no pathogenic variants
				DER_v2	2019-09-25	906142	649	97.16%	94.14%	118 bp	GATA3	c.925-3_925-2del	splicing	41.30%	652		chr10:8111433	NM_002051	COSM41683	rs763236375
	383	TAM	NR	OC	2019-09-25	5836737	1623	96.18%	93.27%	116 bp	no pathogenic variants
				DER_v2	2019-09-25	1013811	724	97.83%	94.73%	105 bp	MAP3K1	c.4463_4465del	p.1488del	16.90%	721	20	chr5:56189431	NM_005921	n.a.	n.a.
											ABCA13	c.7911_7913del	p.2638del	58.80%	226	18	chr7:48318702	NM_152701	n.a.	rs200644776
	384	TAM	R	OC	2019-09-25	6086262	1707	95.99%	93.89%	135 bp	no pathogenic variants
				DER_v2	2019-09-25	1457855	1062	97.76%	95.67%	125 bp	CDH1	c.1147C>T	p.Q383*	26.70%	1074	9	chr16:68847225	NM_004360	n.a.	rs587782798
	385	TAM	NR	OC	2019-09-25	6146884	1797	97.53%	92.51%	135 bp	PIK3CA	c.1633G>A	p.E545K	14.83%	1450	10	chr3:178936091	NM_006218.3	COSM763	rs104886003
											PIK3CA	c.1633G>A	p.E545K	13.10%	1694	10	chr3:178936091	NM_006218.3	COSM763	rs104886003
				DER_v2	2019-09-25	1901893	1391	98.55%	95.76%	131 bp	CDH1	c.1901C>T	p.A634V	20.40%	613	12	chr16:68856093	NM_004360	n.a.	rs121964878
	388	TAM	R	OC	2019-09-25	7100763	2054	97.28%	87.23%	132 bp	no pathogenic variants
				DER_v2	2019-09-25	1856964	1358	0.9828	0.9603	141 bp	no additional pathogenic variants
	389	TAM	NR	OC	2019-09-25	9362412	2601	96.59%	86.05%	126 bp	PIK3CA	c.1637A>G	p.Q546R	45.83%	72	10	chr3:178936095	NM_006218.3	COSM767	rs397517201
				DER_v2	2019-09-25	1306685	955	98.65%	95.80%	125 bp	PIK3CA	c.1637A>G	p.Q546R	40.50%	1404	10	chr3:178936095	NM_006218.3	COSM767	rs397517201
	390	TAM	R	OC	2019-09-25	9303804	2593	96.06%	94.09%	145 bp	PIK3CA	c.3140A>G	p.H1047R	31.92%	1999	21	chr3:178952085	NM_006218.3	COSM775	rs121913279
											GATA2	c.1036G>A	p.G346S	51.05%	1052	5	chr3:128200769	NM_032638.4	n.a.	n.a.
				DER_v2	2019-09-25	1586257	1160	98.67%	95.69%	131 bp	PIK3CA	c.3140A>G	p.H1047R	29.70%	1298	21	chr3:178952085	NM_006218.3	COSM775	rs121913279
Run no. 5	391	TAM	NR	OC	2019-10-08	3708655	1014	95.36%	91.5%	116 bp	no pathogenic variants
				DER_v2	2019-10-08	1828554	1319	97.33%	94.29%	118 bp	TBX3	c.1442C>G	p.P481R	53.50%	686	7	chr12:115112298	NM_016569	n.a.	rs772493303
	392	TAM	R	OC	2019-10-08	10127795	2882	95.71%	94.65%	136 bp	PIK3CA	c.3140A>G	p.H1047R	4.90%	1999	21	chr3:178952085	NM_006218.3	COSM775	rs121913279
				DER_v2	2019-10-08	1923184	1400	98.08%	95.54%	142 bp	PIK3CA	c.3140A>G	p.H1047R	4.90%	1999	21	chr3:178952085	NM_006218.3	COSM775	rs121913279
											RYR2	c.6519G>T	p.E2173D	45.30%	829	42	chr1:237794805	NM_001035	n.a.	rs368920731
											CBFB	c.188A>T	p.N63I	5.00%	2540	3	chr16:67070564	NM_001755	n.a.	n.a.
	393	TAM	NR	OC	2019-10-08	6401383	1848	96.65%	94.26%	134 bp	ARID1A	c.1612C>T	p.Q538*	16.29%	350	3	chr1:27057904	NM_006015.5	n.a.	n.a.
											PIK3CA	c.1035T>A	p.N345K	37.63%	1257	5	chr3:178921553	NM_006218.3	COSM754	rs121913284
											PIK3CA	c.1252G>A	p.E418K	16.88%	545	8	chr3:178927974	NM_006218.3	COSM12582	rs397517199
											PIK3CA	c.2176G>A	p.E726K	26.44%	1131	14	chr3:178938934	NM_006218.3	COSM87306	rs867262025
											CDKN1B	c.320_341delAGGATGTCAGCGGGAGCCGCCC	p.Q107Rfs*5	35.71%	224	1	chr12:12871092	NM_004064.4	n.a.	rs2066827
				DER_v2	2019-10-08	2006875	1470	98.96%	95.75%	1466 bp	PIK3CA	c.1035T>A	p.N345K	42.30%	719	5	chr3:178921553	NM_006218.3	COSM754	rs121913284
											PIK3CA	c.1252G>A	p.E418K	19.00%	721	8	chr3:178927974	NM_006218.3	COSM12582	rs397517199
											PIK3CA	c.2176G>A	p.E726K	7.20%	1010	14	chr3:178938934	NM_006218.3	COSM87306	rs867262025
											MAP3K1	c.773C>A	p.S258*	30.70%	565	3	chr5:56155681	NM_005921	n.a.	n.a.
	394	TAM	R	OC	2019-10-08	10679701	3042	96.73%	93.76%	134 bp	BRCA1	c.3403C>T	p.Q1135*	77.18%	1709	10	chr17:41244145	NM_007300.3	n.a.	rs80357136
				DER_v2	2019-10-08	2870654	2106	99.02%	94.88%	125 bp	FAT2	c.7558A>G	p.I2520V	49.00%	2705	9	chr5:150923130	NM_001447	n.a.	rs371832909
	395	TAM	NR	OC	2019-10-08	6052376	1706	97.13%	60.73%	134 bp	PIK3CA	c.3140A>G	p.H1047R	40.02%	1999	21	chr3:178952085	NM_006218.3	COSM775	rs121913279
											ESR1	c.568_569insTGCAATG	p.D190Vfs*3	19.10%	2455	3	chr6:152163837	NM_001122740.1	n.a.	rs774944228
											ESR1	c.559G>A	p.V187M	25.05%	1980	3	chr6:152163838	NM_001122740.1	n.a.	n.a.
				DER_v2	2019-10-08	1972547	1440	98.76%	95.96%	144 bp	PIK3CA	c.1090G>A	p.G364R	13.90%	1026	6	chr3:178922321	NM_006218.3	n.a.	n.a.
											PIK3CA	c.2176G>A	p.E726K	19.00%	1147	14	chr3:178938934	NM_006218.3	COSM87306	rs867262025
											PIK3CA	c.3140A>G	p.H1047R	36.90%	1955	21	chr3:178952085	NM_006218.3	COSM775	rs121913279
											ESR1	c.559_560insTGTGCAA	p.D190Vfs*3	29.20%	1422	2	chr6:152163838	NM_000125	n.a.	n.a.
	396	TAM	R	OC	2019-10-08	8621744	2470	97.88%	82.45%	138 bp	no pathogenic variants
				DER_v2	2019-10-08	2347547	1715	98.87%	96.54%	153 bp	RYR2	c.2104G>T	p.G702*	26.40%	562	20	chr1:237659953	NM_001035	n.a.	n.a.
											CDH1	c.1568dupA	p.Y523_R524delins*	61.00%	1438	11	chr16:68853184	NM_004360	n.a.	n.a.
	397	TAM	NR	OC	2019-10-08	9214274	2638	97.25%	91.98%	131 bp	PTEN	c.464A>G	p.Y155C	38.97%	793	5	chr10:89692980	NM_000314.6	COSM5144	rs1060500126
											TSC2	c.2546C>T	p.T849I	25.89%	1213	23	chr16:2125800	NM_000548.4	n.a.	n.a.
				DER_v2	2019-10-08	2603276	1910	98.85%	95.54%	131 bp	no additional pathogenic variants
	398	TAM	R	OC	2019-10-08	6227642	1705	97.35%	87.58%	125 bp	PIK3CA	c.1258T>C	p.C420R	38.03%	71	8	chr3:178927980	NM_006218.3	COSM757	rs1057518041
				DER_v2	2019-10-08	2062452	1493	98.5%	95.39%	121 bp	PIK3CA	c.1258T>C	p.C420R	42.80%	983	8	chr3:178927980	NM_006218.3	COSM757	rs1057518041
											FAT2	c.11855G>C	p.S3952T	48.80%	953	20	chr5:150891776	NM_001447	n.a.	n.a.
	399	TAM	NR	OC	2019-10-08	5828231	1661	96.53%	93.36%	143 bp	PIK3CA	c.1035T>A	p.N345K	20.29%	1429	5	chr3:178921553	NM_006218.3	COSM754	rs121913284
				DER_v2	2019-10-08	1255978	900	97.25%	93.64%	139 bp	PIK3CA	c.1035T>A	p.N345K	22.60%	611	5	chr3:178921553	NM_006218.3	COSM754	rs121913284
											MAP3K1	c.4459delC	p.R1487Vfs*3	9.00%	431	20	chr5:56189427	NM_005921	n.a.	n.a.
											CDH1	c.111_112insT	p.T38Yfs*21	30.50%	650	2	chr16:68772262	NM_004360	n.a.	n.a.
Run no. 6	402	TAM	R	OC	2019-10-18	5184756	1485	95.86%	94.54%	158 bp	no pathogenic variants
				DER_v2	2019-10-18	897431	669	98.76%	96.89%	142 bp	GATA3	c.1040T>G	p.L347R	38.00%	357	5	chr10:8111554	NM_002051	n.a.	n.a.
	403	TAM	NR	OC	2019-10-18	8083299	2298	96.54%	95.41%	153 bp	ATM	c.4324T>C	p.Y1442H	31.50%	1289	29	chr11:108160416	NM_000051.3	n.a.	rs201666889
				DER_v2	2019-10-18	926264	684	98.77%	95.51%	142 bp	no additional pathogenic variants
	406	TAM	R	OC	2019-10-18	4235932	1188	97.78%	88.9%	149 bp	PIK3CA	c.3140A>G	p.H1047R	19.51%	1999	21	chr3:178952085	NM_006218.3	COSM775	rs121913279
				DER_v2	2019-10-18	1135112	829	98.75%	95.62%	136 bp	PIK3CA	c.3140A>G	p.H1047R	20.70%	1505	21	chr3:178952085	NM_006218.3	COSM775	rs121913279
	407	TAM	NR	OC	2019-10-18	5585790	1576	97.03%	94.76%	136 bp	PIK3CA	c.1633G>A	p.E545K	16.25%	1852	10	chr3:178936091	NM_006218.3	COSM763	rs104886003
				DER_v2	2019-10-18	914557	672	98.5%	96.29%	128 bp	PIK3CA	c.1633G>A	p.E545K	14.4%	597	10	chr3:178936091	NM_006218.3	COSM763	rs104886003
	408	TAM	R	OC	2019-10-18	5651443	1567	96.93%	93.94%	154 bp	PIK3CA	c.1633G>A	p.E545K	24.95%	1828	10	chr3:178936091	NM_006218.3	COSM763	rs104886003
											PTEN	c.448G>T	p.E150*	6.03%	730	5	chr10:89692964	NM_000314.6	n.a.	rs786204934
				DER_v2	2019-10-18	1383722	1017	98.76%	96.38%	145 bp	PIK3CA	c.1633G>A	p.E545K	26.40%	564	10	chr3:178936091	NM_006218.3	COSM763	rs104886003
											MAP3K1	c.2528insT	p.S844Ffs*19	24.80%	733	14	chr5:56177554	NM_005921	n.a.	n.a.
											FAT3	c.2681G>A	p.R894Q	65.40%	941	1	chr11:92087959	NM_001008781	n.a.	rs80293525
	409	TAM	NR	OC	2019-10-18	8650581	2428	96.46%	94.61%	157 bp	RET	c.1901G>A	p.C634Y	54.57%	1246	11	chr10:43609949	NM_020975.4	COSM974	rs121913310
				DER_v2	2019-10-18	1165643	863	98.88%	96.23%	140 bp	MAP3K1	c.3658C>T	p.Q1220*	27.50%	545		chr5:56178685	NM_005921	n.a.	n.a.
											MAP3K1	c.3744insG	p.I1249Dfs*24	6.30%	484		chr5:56179430	NM_005921	n.a.	n.a.
											GATA3	c.925-3_925-2del	splicing	23.70%	634		chr10:8111433	NM_002051	COSM41683	rs763236375
	411	TAM	NR	OC	2019-10-18	10052745	2806	96.63%	93.71%	131 bp	PTEN	c.723_724insT	p.E242*	42.35%	1986	7	chr10:89717695	NM_000314.6	n.a.	rs1060500115
				DER_v2	2019-10-18	1170073	859	98.78%	95.36%	120 bp	TBX3	c.1285delG	p.D429Gfs*10	28.40%	947	7	chr12:115112455	NM_016569	n.a.	n.a.
											FAT1	c.586delG	p.A196Gfs*14	47.30%	392	2	chr4:187630396	NM_005245	n.a.	n.a.
	410	TAM	R	OC	2019-10-18	6471852	1833	96.77%	94.41%	141 bp	no pathogenic variants
				DER_v2	2019-10-18	1727310	1283	98.86%	95.82%	134 bp	GATA3	c.1037A>C	p.K346T	10.00%	528	5	chr10:8111551	NM_002051	n.a.	n.a.
	412	TAM	R	OC	2019-10-18	4645492	1325	96.11%	93.84%	155 bp	no pathogenic variants
				DER_v2	2019-10-18	958061	693	97.99%	94.54%	147 bp	no additional pathogenic variants
Run no. 7	413	TAM	NR	OC	2019-10-22	6754152	1848	96.16%	86.11%	150 bp	no pathogenic variants
				DER_v2	2019-10-22	1477892	1051	96.71%	95.19%	130 bp	MAP3K1	c.1369_1370del	p.T457Sfs*3	0.414	971	7	chr5:56167804	NM_005921	COSM449814	n.a.
											FAT3	c.7271C>T	p.S2424F	48.10%	632	9	chr11:92533450	NM_001008781	COSM3935673	n.a.
	414	TAM	R	OC	2019-10-22	4501131	1287	96.54%	92.04%	165 bp	PIK3CA	c.1636C>A	p.Q546K	30.60%	2000	10	chr3:178936094	NM_006218	COSM766	rs121913286
				DER_v2	2019-10-22	2104663	1507	97.60%	96.22%	163 bp	PIK3CA	c.1636C>A	p.Q546K	31.50%	1896	10	chr3:178936094	NM_006218	COSM766	rs121913286
											RYR2	c.3167C>T	p.T1056M	34.50%	1544	27	chr1:237713944	NM_001035	n.a.	rs779146564
											ABCA13	c.9815T>G	p.L3272R	49.70%	752	26	chr7:48353962	NM_152701	n.a.	rs369669637
											CBFB	c.265_268del	p.R90Kfs*7	53.90%	947	3	chr16:67070641	NM_001755	COSM1478974	n.a.
	415	TAM	NR	OC	2019-10-22	8775062	2414	95.66%	93.72%	161 bp	PIK3CA	c.3140A>G	p.H1047R	25.51%	1999	21	chr3:178952085	NM_006218.3	COSM775	rs121913279
											PIK3CA	c.344G>T	p.R115L	23.67%	735	2	chr3:178916957	NM_006218.3	COSM125368	rs200018596
											MSH6	c.1667A>G	p.Y556C	51.28%	1993	4	chr2:48026789	NM_000179.2	n.a.	rs63751312
				DER_v2	2019-10-22	1805971	1308	97.23%	96.20%	152 bp	PIK3CA	c.344G>T	p.R115L	20.70%	268	2	chr3:178916957	NM_006218.3	COSM125368	rs200018596
											PIK3CA	c.3140A>G	p.H1047R	24.00%	1146	21	chr3:178952085	NM_006218.3	COSM775	rs121913279
	416	TAM	R	OC	2019-10-22	10385066	2929	96.46%	94.45%	161 bp	PIK3CA	c.1357G>A	p.E453K	24.31%	1481	8	chr3:178928079	NM_006218.3	COSM446007	n.a.
											PIK3CA	c.3140A>G	p.H1047R	29.36%	1999	21	chr3:178952085	NM_006218.3	COSM775	rs121913279
				DER_v2	2019-10-22	3240708	2633	98.19%	96.4%	143 bp	PIK3CA	c.1357G>A	p.E453K	28.10%	1621	8	chr3:178928079	NM_006218.3	COSM446007	n.a.
											PIK3CA	c.3140A>G	p.H1047R	30.30%	2573	21	chr3:178952085	NM_006218.3	COSM775	rs121913279
											MAP3K1	c.1995_1996insCCTTG	p.H668Lfs*5	28.70%	1560	11	chr5:56174836	NM_005921	n.a.	n.a.
											FAT2	c.5720T>C	p.I1907T	58.40%	1368	9	chr5:150924968	NM_001447	n.a.	rs150700679
											RUNX1	c.790C>T	p.Q264*	11.90%	1109	7	chr21:36206722	NM_001754	n.a.	n.a.
	417	TAM	NR	OC	2019-10-22	3927003	1145	96.63%	91.31%	166 bp	PIK3CA	c.3140A>T	p.H1047L	27.48%	1150	21	chr3:178952085	NM_006218.3	COSM776	rs121913279
											FGFR2	c.1647T>A	p.N549K	25.59%	1348	12	chr10:123258034	NM_000141.4	COSM36902	rs1057519046
											ARID1A	c.6002T>C	p.M2001T	28.16%	1076	20	chr1:27106391	NM_006015.5	n.a.	n.a.
											POLE	c.2683G>A	p.A895T	44.25%	852	23	chr12:133240613	NM_006231.3	n.a.	rs201115064
				DER_v2	2019-10-22	2668528	1929	98.07%	96.15%	171 bp	PIK3CA	c.3140A>T	p.H1047L	24.30%	2893	21	chr3:178952085	NM_006218.3	COSM776	rs121913279
											ERCC2	c.1591G>T	p.V531F	48.70%	796	17	chr19:45858062	NM_000400	n.a.	rs749852903
	418	TAM	R	OC	2019-10-22	7440069	2062	96.10%	94.13%	159 bp	no pathogenic variants
				DER_v2	2019-10-22	4175436	3029	97.57%	96.13%	152 bp	MAP3K1	c.1230_1231insTT	p.V412Lfs*25	23.00%	2375	6	chr5:56161733	NM_005921	n.a.	n.a.
											MAP3K1	c.1505+2T>C	splicing	31.00%	631	8	chr5:56168551	NM_005921	n.a.	n.a.
											TBX3	c.924_928del	p.N308Kfs*17	25.10%	1170	5	chr12:115115398	NM_016569	n.a.	n.a.
	419	TAM	NR	OC	2019-10-22	6499155	1764	96.59%	90.20%	135 bp	PIK3CA	c.1357G>A	p.E453K	22.90%	1402	8	chr3:178928079	NM_006218.3	COSM446007	n.a.
											PIK3CA	c.3140A>G	p.H1047R	25.27%	1959	21	chr3:178952085	NM_006218.3	COSM775	rs121913279
											RAD50	c.412C>T	p.R138*	45.24%	1565	4	chr5:131915055	NM_005732.3	n.a.	rs786203485
											TP53	c.78delT	p.P27Lfs*17	40.66%	332	3	chr17:7579717	NM_000546.5	n.a.	rs397516438
				DER_v2	2019-10-22	1339990	962	97.92%	95.48%	120 bp	PIK3CA	c.1357G>A	p.E453K	19.60%	1101	8	chr3:178928079	NM_006218.3	COSM446007	n.a.
											PIK3CA	c.3140A>G	p.H1047R	22.50%	1255	21	chr3:178952085	NM_006218.3	COSM775	rs121913279
	420	TAM	R	OC	2019-10-22	8578453	2388	95.71%	94.52%	159 bp	PIK3CA	c.1633G>A	p.E545K	19.27%	1998	10	chr3:178936091	NM_006218.3	COSM763	rs104886003
											ERBB2	c.2305G>T	p.D769Y	24.55%	2000	19	chr17:37880261	NM_004448	COSM1251412	n.a.
				DER_v2	2019-10-22	2726536	1986	97.74%	95.96%	152 bp	PIK3CA	c.1633G>A	p.E545K	17.10%	788	10	chr3:178936091	NM_006218.3	COSM763	rs104886003
											MAP3K1	c.3768_3770del	p.1257del	16.40%	1310	15	chr5:56179455	NM_005921	n.a.	n.a.
											MAP3K1	c.4230del	p.T1412Qfs*10	23.70%	891	18	chr5:56183320	NM_005921	n.a.	n.a.
											ERBB2	c.2305G>T	p.D769Y	24.00%	746	19	chr17:37880261	NM_004448	COSM1251412	n.a.
	421	TAM	NR	OC	2019-10-22	2934719	849	94.22%	0.86	160 bp	AKT1	c.49G>A	p.E17K	65.64%	195	3	chr14:105246551	NM_001014431.1	COSM33765	rs121434592
				DER_v2	2019-10-22	2133124	1500	96.50%	94.09%	163 bp	no additional pathogenic variants
Run no. 8	422	TAM	R	OC	2019-10-25	3626684	1009	95.05%	93.06%	156 bp	AKT1	c.967G>T	p.D323Y	32.13%	442	11	chr14:105239420	NM_001014431.1	COSM1514806	n.a.
				DER_v2	2019-10-25	3566918	2534	96.68%	95.02%	153 bp	GATA3	c.1060_1063del	p.T355*	33.40%	350	6	chr10:8115714	NM_002051	n.a.	n.a.
	423	TAM	NR	OC	2019-10-25	4635073	1311	95.68%	92.59%	155 bp	PIK3CA	c.3140A>T	p.H1047L	42.33%	1526	21	chr3:178952085	NM_006218.3	COSM776	rs121913279
											TP53	c.743G>A	p.R248Q	37.22%	806	7	chr17:7577538	NM_000546.5	COSM6549	rs11540652
				DER_v2	2019-10-25	1973156	1403	96.68%	96.42%	158 bp	PIK3CA	c.3140A>T	p.H1047L	39.20%	2102	21	chr3:178952085	NM_006218.3	COSM776	rs121913279
	424	TAM	R	OC	2019-10-25	4751881	1330	95.97%	94.46%	163 bp	BRCA2	c.6275_6276del	p.H2093Tfs*26	62.39%	702	11	chr13:32914766	NM_000059.3	n.a.	rs11571658
											CHEK2	c.1100delC	p.T367Mfs*15	52.08%	265	11	chr22:29091856	NM_007194.3	n.a.	rs555607708
				DER_v2	2019-10-25	2700511	1958	97.87%	96.41%	152 bp	MAP3K1	c.757C>T	p.P253S	50.30%	857	3	chr5:56155665	NM_005921	n.a.	n.a.
	425	TAM	NR	OC	2019-10-25	7775209	2160	96.26%	93.31%	150 bp	no pathogenic variants
				DER_v2	2019-10-25	3042602	2203	97.64%	96.4%	137 bp	no additional pathogenic variants
	429	TAM	R	OC	2019-10-25	5468035	1835	96.74%	93.84%	157 bp	PIK3CA	c.3140A>T	p.H1047L	24.36%	1983	21	chr3:178952085	NM_006218.3	COSM776	rs121913279
											STK11	c.255_256insG	p.R86Afs*77	19.63%	1146	1	chr19:1207166	NM_000455.4	n.a.	n.a.
				DER_v2	2019-10-25	3194474	2317	97.97%	96.38%	157 bp	PIK3CA	c.3140A>T	p.H1047L	23.80%	2705	21	chr3:178952085	NM_006218.3	COSM776	rs121913279
											MAP3K1	c.4365_4368del	p.N1456Ifs*4	21.80%	651	19	chr5:56184160	NM_005921	n.a.	rs745497809
	430	TAM	NR	OC	2019-10-25	7739591	2143	96.51%	93.02%	149 bp	PIK3CA	c.1633G>A	p.E545K	8.81%	1997	10	chr3:178936091	NM_006218.3	COSM763	rs104886003
				DER_v2	2019-10-25	3810384	2774	98.09%	96.17%	144 bp	PIK3CA	c.1633G>A	p.E545K	12.90%	1579	10	chr3:178936091	NM_006218.3	COSM763	rs104886003
											MAP3K1	c.1019T>A	p.V340E	10.80%	1009	4	chr5:56160745	NM_005921	n.a.	n.a.
	431	TAM	R	OC	2019-10-25	7150617	1995	96.64%	92.55%	147 bp	TP53	c.991C>T	p.Q331*	7.69%	702	9	chr17:7576855	NM_000546.5	n.a.	n.a.
											SETD2	c.1111_1114del	p.D372Efs*111	3.95%	1495	3	chr3:47165011	NM_014159.6	n.a.	n.a.
											DDR2	c.2397G>C	p.E799D	38.36%	146	17	chr1:162748483	NM_006182.2	n.a.	rs762649297
				DER_v2	2019-10-25	2308233	1678	98.19%	95.87%	136 bp	MUTYH	c.1178G>A	p.G393D	32.20%	471	13	chr1:45797228	NM_012222	n.a.	rs36053993
											FAT1	c.12953C>T	p.S4318F	14.10%	1097	25	chr4:187517741	NM_005245	n.a.	rs758283398
	432	TAM	NR	OC	2019-10-25	5538923	1527	96.55%	94.08%	157 bp	PIK3CA	c.3145G>C	p.G1049R	18.30%	1945	21	chr3:178952090	NM_006218.3	COSM777	rs121913277
											BRCA2	c.7025_7026delAA	p.Q2342Rfs*17	62.23%	421	14	chr13:32929014	NM_000059.3	n.a.	rs754478087
				DER_v2	2019-10-25	3339188	2416	97.79%	96.05%	156 bp	PIK3CA	c.3145G>C	p.G1049R	18.30%	3710	21	chr3:178952090	NM_006218.3	COSM777	rs121913277
	433	TAM	R	OC	2019-10-25	7924913	2144	93.83%	92.92%	140 bp	PIK3CA	c.3140A>G	p.H1047R	24.83%	1450	21	chr3:178952085	NM_006218.3	COSM775	rs121913279
				DER_v2	2019-10-25	1987849	1395	94.81%	94.62%	134 bp	PIK3CA	c.3140A>G	p.H1047R	23.80%	1197	21	chr3:178952085	NM_006218.3	COSM775	rs121913279
											FAT1	c.883G>A	p.V295M	50.10%	565	2	chr4:187630099	NM_005245	n.a.	rs61733573
Run no. 9	434	TAM	NR	OC	2019-10-29	5043813	1408	96.30%	90.06%	134 bp	PIK3CA	c.1633G>A	p.E545K	21.30%	2000	10	chr3:178936091	NM_006218.3	COSM763	rs104886003
				DER_v2	2019-10-29	1941569	1383	95.99%	94.93%	120 bp	PIK3CA	c.1633G>A	p.E545K	20.20%	2000	10	chr3:178936091	NM_006218.3	COSM763	rs104886003
	435	TAM	R	OC	2019-10-29	6412998	1818	96.39%	93.08%	147 bp	FGFR1	8.29	CI: 6.42 - 10.67				chr8:38271114
				DER_v2	2019-10-29	2131913	1550	97.65%	96.39%	140 bp	GATA3	c.1316dupT	p.T440Hfs*65	30.70%	1108	6	chr10:8115969	NM_002051	n.a.	n.a.
	436	TAM	NR	OC	2019-10-29	5458290	1512	95.59%	91.80%	140 bp	PIK3CA	c.1633G>A	p.E545K	27.61%	873	10	chr3:178936091	NM_006218.3	COSM763	rs104886003
				DER_v2	2019-10-29	2014291	1458	96.81%	95.17%	135 bp	PIK3CA	c.1633G>A	p.E545K	29.80%	690	10	chr3:178936091	NM_006218.3	COSM763	rs104886003
	437	TAM	R	OC	2019-10-29	8157927	2353	96.96%	94.39%	143 bp	PIK3CA	c.1624G>A	p.E542K	9.42%	1995	10	chr3:178936082	NM_006218.3	COSM760	rs1057519927
				DER_v2	2019-10-29	2728845	2006	98.15%	96.50%	138 bp	PIK3CA	c.1624G>A	p.E542K	9.10%	1216	10	chr3:178936082	NM_006218.3	COSM760	rs1057519927
											MUTYH	c.527A>G	p.Y176C	48.70%	1380	7	chr1:45798475	NM_012222	n.a.	rs34612342
	438	TAM	NR	OC	2019-10-29	8068549	2269	97.27%	91.28%	150 bp	PIK3CA	c.1633G>A	p.E545K	32.77%	1999	10	chr3:178936091	NM_006218.3	COSM763	rs104886003
											ARID1A	c.721_736delTCCGGCGCGGCGGCGG	p.S241Lfs*117	5.34%	131	1	chr1:27023614	NM_006015.5	n.a.	rs1002160828
				DER_v2	2019-10-29	2454177	1787	98.12%	96.13%	142 bp	PIK3CA	c.1633G>A	p.E545K	33.50%	1352	10	chr3:178936091	NM_006218.3	COSM763	rs104886003
											MAP3K1	c.1246_1253del	p.N417Yfs*6	29.40%	751	6	chr5:56161749	NM_005921	n.a.	n.a.
											MAP3K1	c.3064C>T	p.Q1022*	33.20%	1502	14	chr5:56178091	NM_005921	n.a.	n.a.
											FAT2	c.7463C>T	p.A2488V	50.10%	1333	9	chr5:150923225	NM_001447	n.a.	rs146104287
											GATA3	c.841dupC	p.H281Tfs*13	4.50%	1516	4	chr10:8106020	NM_002051	n.a.	n.a.
											CBFB	c.442A>T	p.R148*	5.70%	1205	5	chr16:67116158	NM_001755	n.a.	n.a.
	439	TAM	R	OC	2019-10-29	9787011	2850	97.25%	93.38%	150 bp	PIK3CA	c.1624G>A	p.E542K	26.28%	1994	10	chr3:178936082	NM_006218.3	COSM760	rs1057519927
				DER_v2	2019-11-12	1626650	1206	99.67%	58.96%	129 bp	PIK3CA	c.1624G>A	p.E542K	25.90%	1183	10	chr3:178936082	NM_006218.3	COSM760	rs1057519927
					2019-10-29	2836866	2091	98.35%	63.22%	146 bp	CBFB	c.268_269insC	p.R90Tfs*26	33.20%	2111	3	chr16:67070644	NM_001755	n.a.	n.a.
	440	TAM	NR	OC	2019-10-29	10278327	2933	96.43%	93.59%	152 bp	no pathogenic variants
				DER_v2	2019-10-29	3679549	2661	97.75%	95.80%	155 bp	GATA3	c.925-3_925-2del	splicing	35.00%	1876		chr10:8111433	NM_002051	COSM41683	rs763236375
	441	TAM	R	OC	2019-10-29	9666989	2721	96.97%	91.81%	147 bp	PIK3CA	c.1035T>A	p.N345K	4.87%	1664	5	chr3:178921553	NM_006218.3	COSM754	rs121913284
											BRCA1	c.5159G>A	p.R1720Q	51.15%	1218	18	chr17:41215947	NM_007300.3	n.a.	rs41293459
				DER_v2	2019-10-29	2429627	1775	98.01%	95.98%	147 bp	PIK3CA	c.1035T>A	p.N345K	5.80%	776	5	chr3:178921553	NM_006218.3	COSM754	rs121913284
											MAP3K1	c.3264delT	p.S1089Pfs*28	3.70%	871	14	chr5:56178291	NM_005921	n.a.	n.a.
	442	TAM	NR	OC	2019-10-29	6122450	1714	95.51%	93.27%	147 bp	PIK3CA	c.3140A>G	p.H1047R	63.15%	2000	21	chr3:178952085	NM_006218.3	COSM775	rs121913279
											TP53	c.577C>G	p.H193D	53.25%	631	6	chr17:7578272	NM_000546.5	COSM10672	rs876658468
				DER_v2	2019-10-29	1345204	947	95.80%	93.54%	145 bp	PIK3CA	c.3140A>G	p.H1047R	64.70%	2173	21	chr3:178952085	NM_006218.3	COSM775	rs121913279
											ARID1B	c.5863C>T	p.H1955Y	29.90%	291	19	chr6:157528177	NM_017519	n.a.	n.a.
Run no. 10	443	TAM	R	OC	2019-11-05	5761995	1645	95.20%	94.08%	139 bp	PIK3CA	c.3140A>G	p.H1047R	11.96%	1288	21	chr3:178952085	NM_006218.3	COSM775	rs121913279
				DER_v2	2019-11-05	2046786	1496	97.94%	96.63%	147 bp	PIK3CA	c.3140A>G	p.H1047R	12.00%	1696	21	chr3:178952085	NM_006218.3	COSM775	rs121913279
											FAT2	c.269G>A	p.G90D	44.30%	675	1	chr5:150948224	NM_001447	n.a.	rs145029623
	444	TAM	NR	OC	2019-11-05	6799324	1897	95.39%	93.98%	146 bp	PIK3CA	c.1633G>A	p.E545K	32.77%	1999	10	chr3:178936091	NM_006218.3	COSM763	rs104886003
				DER_v2	2019-11-05	2187417	1590	98.15%	96.40%	149 bp	PIK3CA	c.1633G>A	p.E545K	15.50%	747	10	chr3:178936091	NM_006218.3	COSM763	rs104886003
											MAP3K1	c.1723A>T	p.R575*	16.40%	1326	10	chr5:56170895	NM_005921	n.a.	n.a.
											MAP3K1	c.2891_2922del	p.S964Tfs*29	21.10%	374	14	chr5:56177918	NM_005921	n.a.	n.a.
											GATA3	c.925-3_925-2del	splicing	16.00%	913		chr10:8111433	NM_002051	COSM41683	rs763236375
	447	TAM	R	OC	2019-11-05	6493736	1788	95.01%	93.79%	150 bp	no pathogenic variants
				DER_v2	2019-11-05	1946273	1426	98.17%	96.23%	144 bp	no additional pathogenic variants
	448	TAM	NR	OC	2019-11-05	7509473	2055	95.65%	93.08%	133 bp	NF1	c.3520C>T	p.Q1174*	40.89%	1998	27	chr17:29560043	NM_001042492.2	n.a.	rs868450405
				DER_v2	2019-11-05	2601972	1920	98.51%	94.92%	124 bp	no additional pathogenic variants
	449	TAM	R	OC	2019-11-05	7819834	2179	96.74%	92.92%	150 bp	MTOR	c.4448G>A	p.C1483Y	4.66%	1933	30	chr1:11217230	NM_004958.3	COSM462616	rs786205165
				DER_v2	2019-11-05	2598022	1909	98.99%	96.57%	144 bp	GATA3	c.1068_1069insT	p.M357Yfs*15	21.20%	242	6	chr10:8115718	NM_001002295	n.a.	n.a.
											CBFB	c.253_268del	p.Y85Efs*8	16.30%	945	3	chr16:67070629	NM_001755	n.a.	n.a.
											ABCA13	c.13360C>T	p.R4454C	49.80%	1596	50	chr7:48547481	NM_152701	n.a.	rs76060602
	450	TAM	NR	OC	2019-11-05	97175699	2547	96.01%	94.05%	148 bp	CHEK2	c.1100del	p.T367Mfs*15	77.25%	633	11	chr22:29091856	NM_007194.3	n.a.	rs555607708
											FGFR1	9.85	CI: 8.18 - 11.84				chr8:38271114
											FLT3	6.65	CI: 5.45 - 8.10				chr13:28578185
											ROS1	c.6376C>T	p.R2126W	58.71%	1998	40	chr6:117631302	NM_002944.2	n.a.	rs138376257
											BRCA2	0.45	CI: 0.41 - 0.50				chr13:32890491
				DER_v2	2019-11-05	2502512	1848	98.90%	96.78%	136 bp	no additional pathogenic variants
	453	TAM	R	OC	2019-11-05	9096435	2493	96.51%	92.49%	133 bp	PIK3CA	c.1633G>A	p.E545K	14.61%	1903	10	chr3:178936091	NM_006218.3	COSM763	rs104886003
				DER_v2	2019-11-05	2814092	2067	98.88%	95.78%	125 bp	PIK3CA	c.1633G>A	p.E545K	16.40%	2094	10	chr3:178936091	NM_006218.3	COSM763	rs104886003
											MAP3K1	c.1213_1214insT	p.R405Lfs*2	12.60%	2997	6	chr5:56161716	NM_005921	n.a.	n.a.
											MAP3K1	c.2620G>T	p.E874*	29.50%	2531	14	chr5:56177647	NM_005921	n.a.	n.a.
	454	TAM	NR	OC	2019-11-05	10749447	2975	96.50%	94.94%	151 bp	PIK3CA	c.1633G>A	p.E545K	21.96%	1844	10	chr3:178936091	NM_006218.3	COSM763	rs104886003
											MSH6	c.1474A>G	p.M492V	47.31%	1987	4	chr2:48026596	NM_000179.2	n.a.	rs61754783
				DER_v2	2019-11-05	2805339	2075	98.85%	96.12%	141 bp	PIK3CA	c.1633G>A	p.E545K	25.70%	1119	10	chr3:178936091	NM_006218.3	COSM763	rs104886003
	455	TAM	R	OC	2019-11-05	5305116	1449	96.90%	86.18%	140 bp	PIK3CA	c.1028A>T	p.Y343F	8.10%	1926	5	chr3:178921546	NM_006218.3	n.a.	n.a.
											MET	c.3109G>A	p.G1037S	50.96%	1046	15	chr7:116414961	NM_001127500.2	n.a.	rs950642030
				DER_v2	2019-11-05	1209632	863	97.84%	94.20%	124 bp	PIK3CA	c.1028A>T	p.Y343F	7.10%	784	5	chr3:178921546	NM_006218.3	n.a.	n.a.
											GATA3	c.925-3_925-2del	splicing	36.10%	599		chr10:8111433	NM_002051	COSM41683	rs763236375
											CDH1	c.2096dupA	p.P700Afs*48	30.80%	564	13	chr16:68857460	NM_004360	n.a.	n.a.
											RUNX1	c.292del	p.L98Sfs*24	31.30%	250	4	chr21:36259199	NM_001754	n.a.	n.a.
Run no. 11	456	TAM	NR	OC	2019-11-12	6898578	1930	96.73%	94.08%	157 bp	FGFR1	15.60	CI: 13.26 - 18.33				chr8:38271114
											MAPK1	6.75	CI: 3.81 - 11.69				chr22:22127111
											SMARCB1	6.59	CI: 5.79 - 7.49				chr22:24129263
											RNF43	c.1465G>C	p.G489R	47.80%	998	9	chr17:56435672	NM_017763.5	n.a.	rs1046264882
				DER_v2	2019-11-12	1490601	1094	98.80%	95.94%	140 bp	FAT3	c.10819G>A	p.A3607T	77.90%	732	18	chr11:92577352	NM_001008781	n.a.	rs200032318
	457	TAM	R	OC	2019-11-12	5771962	1415	92.09%	68.52%	98 bp	very bad quality
				DER_v2	2019-11-12	1239302	802	88.65%	86.78%	98 bp	no pathogenic variants, very bad quality
	458	TAM	NR	OC	2019-11-12	5839042	1655	98.22%	91.16%	136 bp	MYC	5.14	CI: 4.16 - 6.32				chr8:128748724
											PIK3CA	c.1253_1264del	p.E418_L422del	23.64%	1916	8	chr3:178927975	NM_006218	n.a.	n.a.
											HIST1H3B	5.86	CI: 3.57 - 9.46				chr6:26031986
				DER_v2	2019-11-12	1503274	1111	99.45%	93.38%	117 bp	PIK3CA	c.1253_1264del	p.E418_L422del	28.00%	2542	8	chr3:178927975	NM_006218	n.a.	n.a.
											MAP3K1	c.3096_3097insTA	p.C1033Yfs*50	31.00%	940	14	chr5:56178123	NM_005921	n.a.	n.a.
											MAP3K1	c.3616del	p.P1206Lfs*39	30.40%	2253	14	chr5:56178643	NM_005921	n.a.	n.a.
											ARID1B	c.5945A>G	p.H1982R	50.40%	1026	20	chr6:157528220	NM_020732	n.a.	n.a.
											ERCC2	c.1703_1704del	p.F568Yfs*2	49.80%	311	18	chr19:45856554	NM_000400	n.a.	rs587778271
	463	TAM	R	OC	2019-11-12	9266822	2640	98.11%	93.20%	151 bp	PIK3CA	c.1258T>C	p.C420R	4.50%	1956	8	chr3:178927980	NM_006218.3	COSM757	rs1057518041
											NF2	c.1271G>A	p.R424H	47.45%	2000	12	chr22:30069406	NM_000268.3	n.a.	rs751182657
				DER_v2	2019-11-12	1774288	1312	99.19%	95.80%	137 bp	GATA3	c.925-3_925-2del	splicing	19.60%	812		chr10:8111433	NM_002051	COSM41683	rs763236375
											PIK3CA	c.1258T>C	p.C420R	5.30%	603	8	chr3:178927980	NM_006218.3	COSM757	rs1057518041
											CBFB	c.218G>A	p.W73*	20.20%	2963	3	chr16:67070594	NM_001755	n.a.	n.a.
											CDH1	c.598_599del	p.P201Cfs*7	7.00%	908	5	chr16:68842662	NM_004360	n.a.	n.a.
											CDH1	c.1366insG	p.V456Gfs*8	9.80%	881	10	chr16:68849462	NM_004360	n.a.	n.a.
	464	TAM	NR	OC	2019-11-12	6736597	1865	97.64%	85.98%	120 bp	no pathogenic variants
				DER_v2	2019-11-12	1707812	1260	99.26%	93.97%	110 bp	no additional pathogenic variants
	467	TAM	R	OC	2019-11-12	9972362	2816	98.06%	91.65%	147 bp	PIK3CA	c.1624G>A	p.E542K	22.69%	1992	10	chr3:178936082	NM_006218	COSM760	rs121913273
											TP53	c.1012_1013insATCCGTGGGCGTGAGCGCT	p.F338Yfs*5	17.66%	1976	10	chr17:7574014	NM_000546.5	n.a.	rs1064796401
											NOTCH2	c.4699C>T	p.R1567W	44.23%	459	26	chr1:120466420	NM_024408.3	n.a.	rs552225415
				DER_v2	2019-11-12	2276315	1688	99.51%	95.01%	126 bp	PIK3CA	c.1624G>A	p.E542K	23.40%	1181	10	chr3:178936082	NM_006218	COSM760	rs121913273
											GATA3	c.984G>A	p.W328*	14.50%	1398	5	chr10:8111498	NM_002051	n.a.	n.a.
	468	TAM	NR	OC	2019-11-12	12079727	3394	97.42%	93.71%	161 bp	no pathogenic variants
				DER_v2	2019-11-12	2969755	2190	99.39%	95.52%	147 bp	GATA3	c.1069insA	p.K358Efs*13	37.40%	1404	6	chr10:8115722	NM_002051	n.a.	n.a.
											CBFB	c.247C>T	p.R83*	37.00%	4896	3	chr16:67070623	NM_001755	COSM95583	n.a.
											FAT3	c.2681G>A	p.R894Q	47.00%	2007	1	chr11:92087959	NM_001008781	n.a.	rs80293525
	471	TAM	R	OC	2019-11-12	10818149	3043	98.10%	88.13%	141 bp	PTEN	0.53	CI: 0.34 - 0.75				chr10:89624208
				DER_v2	2019-11-12	2396668	1784	99.28%	94.04%	123 bp	no additional pathogenic variants
	472	TAM	NR	OC	2019-11-12	5492865	1565	97.50%	91.69%	144 bp	TP53	c.535C>T	p.H179Y	57.70%	1104	5	chr17:7578395	NM_000546.5	COSM10768	rs587780070
											KRAS	c.37_56del	p.G13Dfs*14	5.62%	1263	2	chr12:25398262	NM_033360.3	n.a.	rs104894365
											NF2	c.929G>A	p.R310K	4.97%	1387	10	chr22:30064365	NM_000268.3	n.a.	n.a.
				DER_v2	2019-11-12	1542110	1124	98.72%	93.34%	133 bp	RYR2	c.1633C>T	p.R545C	66.10%	1769	17	chr1:237632412	NM_001035	n.a.	n.a.
Run no. 12	477	TAM	R	OC	2019-11-19	4673019	1277	95.91%	92.25%	136 bp	no pathogenic variants
				DER_v2	2019-11-19	1537533	1110	97.48%	95.83%	120 bp	GATA3	c.925-3_925-2del	splicing	32.10%	1127		chr10:8111433	NM_002051	COSM41683	rs763236375
											CBFB	c.165+1Gdel	splicing	43.90%	112	5	chr16:67063717	NM_001755	n.a.	n.a.
											CDH1	c.1444delG	p.E482Kfs*40	46.70%	721	10	chr16:68849541	NM_004360	n.a.	n.a.
											RYR2	c.5542C>T	p.P1848S	35.60%	962	37	chr1:237777970	NM_001035	n.a.	rs760731968
	478	TAM	NR	OC	2019-11-19	6149529	1726	96.30%	94.36%	154 bp	PIK3CA	c.1633G>A	p.E545K	32.80%	797	10	chr3:178936091	NM_006218.3	COSM763	rs104886003
											NTRK3	c.2501A>G	p.Y834C	45.50%	866	20	chr15:88420185	NM_001012338.2	n.a.	n.a.
				DER_v2	2019-11-19	2166241	1576	97.96%	96.23%	147 bp	PIK3CA	c.1633G>A	p.E545K	32.80%	797	10	chr3:178936091	NM_006218.3	COSM763	rs104886003
											ABCA13	c.12139C>G	p.L4047V	49.30%	963	40	chr7:48450185	NM_152701	n.a.	rs77147473
	479	TAM	R	OC	2019-11-19	7414789	2089	97.09%	93.79%	153 bp	no pathogenic variants
				DER_v2	2019-11-19	1905219	1395	98.70%	96.46%	144 bp	RYR2	c.1940G>A	p.R647H	48.80%	719	19	chr1:237656366	NM_001035	n.a.	rs766330093
											CDH1	c.1989C>A	p.Y663*	8.50%	606	13	chr16:68857354	NM_004360	n.a.	n.a.
	480	TAM	NR	OC	2019-11-19	6983765	1980	96.86%	94.49%	150 bp	PIK3CA	c.1633G>A	p.E545K	12.16%	1998	10	chr3:178936091	NM_006218.3	COSM763	rs104886003
											CDK6	5.98	CI: 4.74 - 7.50				chr7:92244372
				DER_v2	2019-11-19	3217381	2363	98.66%	96.47%	140 bp	PIK3CA	c.1633G>A	p.E545K	12.70%	1267	10	chr3:178936091	NM_006218.3	COSM763	rs104886003
	481	TAM	R	OC	2019-11-19	7457325	2062	96.95%	93.36%	147 bp	PIK3CA	c.3140A>G	p.H1047R	9.35%	2000	21	chr3:178952085	NM_006218.3	COSM775	rs121913279
											KIT	c.2240A>G	p.Y747C	53.38%	1999	16	chr4:55598043	NM_000222.2	n.a.	n.a.
				DER_v2	2019-11-19	2460138	1804	98.41%	95.74%	134 bp	PIK3CA	c.3140A>G	p.H1047R	9.50%	1663	21	chr3:178952085	NM_006218.3	COSM775	rs121913279
											CBFB	c.165+1->TT	splicing	11.80%	251	2	chr16:67063717	NM_001755	n.a.	n.a.
											CDH1	c.683dupA	p.Y228*	12.70%	1449	5	chr16:68842746	NM_004360	n.a.	n.a.
	482	TAM	NR	OC	2019-11-19	7532781	2050	96.34%	93.24%	140 bp	PIK3CA	c.1258T>C	p.C420R	9.22%	1052	8	chr3:178927980	NM_006218.3	COSM757	rs1057518041
											PIK3CA	c.1624G>A	p.E542K	12.07%	1069	10	chr3:178936082	NM_006218	COSM760	rs121913273
											FANCA	c.1322G>A	p.G441D	41.98%	1996	14	chr16:89857848	NM_000135.3	n.a.	rs371716550
				DER_v2	2019-11-19	1834702	1342	98.17%	95.46%	126 bp	PIK3CA	c.1258T>C	p.C420R	8.10%	416	8	chr3:178927980	NM_006218.3	COSM757	rs1057518041
											PIK3CA	c.1624G>A	p.E542K	22.69%	1992	10	chr3:178936082	NM_006218	COSM760	rs121913273
											CDH1	c.1430_1436del	p.L478*	21.40%	1106	10	chr16:68849527	NM_004360	n.a.	n.a.
	483	TAM	R	OC	2019-11-19	6799555	1760	93.64%	86.16%	113 bp	RAD50	c.3689T>G	p.L1230W	32.86%	925	24	chr5:131976434	NM_005732.3	n.a.	rs876658450
											ATRX	c.6383C>T	p.A2128V	48.08%	1618	29	chrX:76814261	NM_000489.4	n.a.	n.a.
				DER_v2	2019-11-19	2328553	1671	96.60%	93.89%	107 bp	TBX3	c.1419_1420insTC	p.P474Sfs*159	22.40%	1548	7	chr12:115112320	NM_016569	n.a.	n.a.
											TBX3	c.359_386del	p.G120Efs*10	41.60%	3875	1	chr12:115120620	NM_016569	n.a.	n.a.
											CDH1	c.1711+1G>A	splicing	42.90%	1100	11	chr16:68853329	NM_004360	n.a.	n.a.
	484	TAM	NR	OC	2019-11-19	11133824	3050	97.11%	89.72%	140 bp	PIK3CA	c.1633G>A	p.E545K	11.01%	1999	10	chr3:178936091	NM_006218.3	COSM763	rs104886003
				DER_v2	2019-11-19	2500036	1822	98.77%	94.17%	123 bp	PIK3CA	c.1633G>A	p.E545K	11.80%	1640	10	chr3:178936091	NM_006218.3	COSM763	rs104886003
											FAT1	c.8989A>T	p.T2997S	49.30%	1987	11	chr4:187538245	NM_005245	n.a.	rs376371650
											FAT2	c.3317C>T	p.T1106M	14.30%	1858	2	chr5:150943143	NM_001447	n.a.	rs752927057
											CDH1	c.82delT	p.C28Afs*28	23.60%	683	2	chr16:68772233	NM_004360	n.a.	n.a.
	487	TAM	R	OC	2019-11-19	6506594	1768	95.15%	93.79%	139 bp	no pathogenic variants
				DER_v2	2019-11-19	1617731	1159	96.75%	95.11%	131 bp	CDH1	c.392dupC	p.V132Rfs*36	10.60%	1530	4	chr16:68842330	NM_004360	n.a.	n.a.
											ABCA13	c.12139C>G	p.L4047V	47.70%	924	40	chr7:48450185	NM_152701	n.a.	rs77147473
Run no. 13	488	TAM	NR	OC	2019-11-26	6600943	1685	93.07%	86.99%	110 bp	PIK3CA	c.1624G>A	p.E542K	23.03%	343	10	chr3:178936082	NM_006218	COSM760	rs121913273
				DER_v2	2019-11-26	1635543	1135	94.02%	93.23%	102 bp	PIK3CA	c.1624G>A	p.E542K	18.70%	747	10	chr3:178936082	NM_006218	COSM760	rs121913273
											FAT2	c.5720T>C	p.I1907T	46.90%	933	9	chr5:150924968	NM_001447	n.a.	rs150700679
											TBX3	c.897delT	p.F299Lfs*24	13.00%	321	4	chr12:115115429	NM_016569	n.a.	n.a.
											CDH1	c.1775_1776insCCCCATACCAGAA	p.R598Hfs*11	14.50%	1252	12	chr16:68855967	NM_004360	n.a.	n.a.
											RUNX1	c.812_813insAG	p.Q272Gfs*40	24.20%	217	8	chr21:36171752	NM_001754	n.a.	n.a.
	497	TAM	R	OC	2019-11-26	6702406	1865	96.86%	91.83%	138 bp	no pathogenic variants
				DER_v2	2019-11-26	1960492	1421	98.07%	96.45%	138 bp	MAP3K1	c.1447dupA	p.R483Kfs*10	31.90%	816	8	chr5:56168490	NM_005921	n.a.	n.a.
											MAP3K1	c.1878dupT	p.I627Yfs*19	30.60%	2000	10	chr5:56171049	NM_005921	n.a.	n.a.
											GATA3	c.925-3_925-2del	splicing	34.50%	890		chr10:8111433	NM_002051	COSM41683	rs763236375
	498	TAM	NR	OC	2019-11-26	5909513	1672	96.94%	93.92%	142 bp	PIK3CA	c.323G>A	p.R108H	13.16%	1885	2	chr3:178916936	NM_006218.3	COSM27497	rs886042002
											PTCH1	c.142G>T	p.D48Y	53.81%	407	1	chr9:98270502	NM_000264.3	n.a.	rs745685305
											TP53	c.538G>A	p.E180K	19.32%	1812	5	chr17:7578392	NM_000546.5	n.a.	rs879253911
				DER_v2	2019-11-26	2236028	1616	97.55%	97.09%	148 bp	MUTYH	c.527A>G	p.Y176C	53.20%	1380	7	chr1:45798475	NM_012222	n.a.	rs34612342
											FAT3	c.4076C>A	p.P1359Q	12.60%	771	5	chr11:92498136	NM_001008781	n.a.	n.a.
	499	TAM	R	OC	2019-11-26	6353236	1672	96.27%	89.02%	116 bp	PIK3CA	c.3140A>G	p.H1047R	4.04%	1039	21	chr3:178952085	NM_006218.3	COSM775	rs121913279
				DER_v2	2019-11-26	2231949	1600	97.10%	95.17%	110 bp	PIK3CA	c.3140A>G	p.H1047R	2.60%	1229	21	chr3:178952085	NM_006218.3	COSM775	rs121913279
											TBX3	c.1002dupG	p.T335Dfs*3	34.60%	2281	6	chr12:115114214	NM_016569	n.a.	n.a.
	500	TAM	NR	OC	2019-11-26	6982633	1785	93.29%	77.25%	107 bp	FGFR1	7.66	CI: 5.85 - 10.00				chr8:38271114
											CCND1	18.27	CI: 14.10 - 23.65				chr11:69455972
											FGF19	24.70	CI: 18.26 - 33.35				chr11:69513954
											FGF3	27.06	CI: 20.67 - 35.39				chr11:69624976
											NFE2L2	c.92G>C	p.G31A	40.20%	587	2	chr2:178098953	NM_006164.4	COSM1259060
											CHEK1	0.48	CI: 0.33 - 0.65				chr11:125496644
				DER_v2	2019-11-26	2345843	1623	93.71%	89.69%	104 bp	no additional pathogenic variants
	501	TAM	R	OC	2019-11-26	10321347	2875	97.00%	92.59%	137 bp	PIK3CA	c.3140A>G	p.H1047R	42.55%	2000	21	chr3:178952085	NM_006218.3	COSM775	rs121913279
											FGFR1	16.09	CI: 13.24 - 19.52				chr8:38271114
											TP53	c.1025G>C	p.R342P	29.12%	1995	10	chr17:7574002	NM_000546.5	n.a.	rs375338359
				DER_v2	2019-11-26	2495775	1834	98.18%	95.15%	125 bp	PIK3CA	c.3140A>G	p.H1047R	41.80%	2003	21	chr3:178952085	NM_006218.3	COSM775	rs121913279
											MAP3K1	c.1090C>T	p.R364W	21.90%	2060	5	chr5:56161221	NM_005921	n.a.	rs781300314
											FAT2	c.1141G>A	p.V381M	50.10%	3215	1	chr5:150947352	NM_001447	n.a.	rs149703698
	502	TAM	NR	OC	2019-11-26	10719585	3026	97.09%	92.71%	139 bp	FGF19	6.24	CI: 4.65 - 8.32				chr11:69513954
											FGF3	5.41	CI: 4.15 - 7.02				chr11:69624976
				DER_v2	2019-11-26	2900246	2119	98.31%	96.20%	139 bp	GATA3	c.1289_1295del	p.F430Yfs*42	44.90%	1177	6	chr10:8115943	NM_002051	n.a.	n.a.
	505	TAM	R	OC	2019-11-26	6733694	1494	86.40%	71.55%	94 bp	PIK3CA	c.2176G>A	p.E726K	4.79%	146	14	chr3:178938934	NM_006218.3	COSM87306	rs867262025
											PIK3CA	c.3140A>G	p.H1047R	31.65%	158	21	chr3:178952085	NM_006218.3	COSM775	rs121913279
				DER_v2	2019-11-26	2203455	1402	87.69%	91.50%	96 bp	PIK3CA	c.3140A>G	p.H1047R	25.70%	588	21	chr3:178952085	NM_006218.3	COSM775	rs121913279
											MAP3K1	c.2836_2838del	p.T949Efs*564	73.40%	754	14	chr5:56177863	NM_005921	n.a.	n.a.
	506	TAM	NR	OC	2019-11-26	5518717	1581	97.12%	91.86%	135 bp	PIK3CA	c.1633G>A	p.E545K	4.65%	2000	10	chr3:178936091	NM_006218.3	COSM763	rs104886003
											CCND1	7.41	CI: 5.46 - 10.01				chr11:69455972
											FGF19	7.41	CI: 5.28 - 10.32				chr11:69513954
											FGF3	6.16	CI: 4.45 - 8.47				chr11:69624976
											ARID1A	c.5953T>C	p.S1985P	37.06%	1244	20	chr1:27106342	NM_006015.5	n.a.	n.a.
											POLE	c.712A>T	p.I238F	55.71%	219	7	chr12:133254172	NM_006231.3	n.a.	rs536684123
											TSC2	c.4351C>T	p.R1451C	62.98%	1799	34	chr16:2134574	NM_000548.4	n.a.	rs369553241
				DER_v2	2019-11-26	1452757	1031	96.12%	94.83%	131 bp	PIK3CA	c.1633G>A	p.E545K	4.70%	911	10	chr3:178936091	NM_006218.3	COSM763	rs104886003
											GATA3	c.1276_1280del	p.S426Pfs*78	37.30%	610	6	chr10:8115930	NM_002051	n.a.	n.a.
Run no. 14	801	TAM	R	OC	2019-11-29	5936236	1675	0.9626	0.9282	143 bp	IGF1R	7.24	CI: 5.48 - 9.51				chr15:99192814
											MYD88	12.90	CI: 7.03 - 23.34				chr3:38181919
				DER_v2	2019-11-29	2015566	1466	0.9805	0.9587	135 bp	no additional pathogenic variants
	802	TAM	NR	OC	2019-11-29	5214140	1427	0.9592	0.9333	140 bp	PIK3CA	c.1633G>A	p.E545K	59.99%	1997	10	chr3:178936091	NM_006218.3	COSM763	rs104886003
				DER_v2	2019-11-29	2351595	1702	0.9816	0.9564	129 bp	PIK3CA	c.1633G>A	p.E545K	57.80%	2415	10	chr3:178936091	NM_006218.3	COSM763	rs104886003
											FAT2	c.5629T>C	p.Y1877H	47.70%	797	9	chr5:150925059	NM_001447	n.a.	rs144352685
	509	TAM	R	OC	2019-11-29	5076535	1452	0.9715	0.9361	147 bp	PIK3CA	c.1624G>A	p.E542K	23.03%	343	10	chr3:178936082	NM_006218	COSM760	rs121913273
				DER_v2	2019-11-29	2978286	2186	0.9871	0.965	139 bp	PIK3CA	c.1624G>A	p.E542K	18.09%	1675	10	chr3:178936082	NM_006218	COSM760	rs121913273
											MAP3K1	c.4080dupC	p.H1361Pfs*2	19.70%	3695	17	chr5:56181855	NM_005921	n.a.	n.a.
											FAT2	c.7558A>G	p.I2520V	54.60%	2995	9	chr5:150923130	NM_001447	n.a.	rs371832909
	510	TAM	NR	OC	2019-11-29	7709722	2183	0.9702	0.9345	143 bp	no pathogenic variants
				DER_v2	2019-11-29	3121603	2287	0.9847	0.9645	136 bp	no additional pathogenic variants
	514	TAM	R	OC	2019-11-29	8581176	2316	0.9574	0.9154	136 bp	no pathogenic variants
				DER_v2	2019-11-29	3570861	2589	0.9793	0.9513	126 bp	GATA3	c.1054A>T	p.R352*	39.90%	348	6	chr10:8115708	NM_002051	n.a.	n.a.
											TBX3	c.889_891del	p.N297Pfs*447	32.30%	1040	5	chr12:115115435	NM_016569	n.a.	n.a.
											CBFB	c.112G>T	p.E38*	55.30%	582	2	chr16:67063663	NM_001755	n.a.	n.a.
	515	TAM	NR	OC	2019-11-29	7394481	2009	0.958	0.9131	136 bp	AKT1	c.49G>A	p.E17K	51.99%	831	3	chr14:105246551	NM_001014431.1	COSM33765	rs121434592
				DER_v2	2019-11-29	2928463	2129	0.9785	0.9442	122 bp	GATA3	c.925-3_925-2del	splicing	34.00%	1512		chr10:8111433	NM_002051	COSM41683	rs763236375
	516	TAM	R	OC	2019-11-29	8333858	2356	0.9691	0.9416	142 bp	PIK3CA	c.2176G>A	p.E726K	18.83%	1997	14	chr3:178938934	NM_006218.3	COSM87306	rs867262025
				DER_v2	2019-11-29	4250778	3135	0.9856	0.9615	132 bp	PIK3CA	c.2176G>A	p.E726K	19.20%	2049	14	chr3:178938934	NM_006218.3	COSM87306	rs867262025
	517	TAM	NR	OC	2019-11-29	9989610	2756	0.9755	0.8536	141 bp	FGFR1	21.25	CI: 16.05 - 28.08				chr8:38271114
											CCND1	13.41	CI: 10.09 - 17.78				chr11:69455972
											FGF19	15.15	CI: 10.86 - 21.06				chr11:69513954
											FGF3	6.91	CI: 5.07 - 9.37				chr11:69624976
				DER_v2	2019-11-29	3734276	2695	0.9863	0.9424	127 bp	no additional pathogenic variants
	520	TAM	R	OC	2019-11-29	4515583	1254	0.9625	0.9225	140 bp	PIK3CA	c.331A>G	p.K111E	19.43%	1431	2	chr3:178916937	NM_006218.3	COSM24710	rs1057519933
				DER_v2	2019-11-29	1496564	1079	0.9781	0.9411	133 bp	PIK3CA	c.331A>G	p.K111E	32.40%	320	2	chr3:178916937	NM_006218.3	COSM24710	rs1057519933
											GATA3	c.1057delC	p.L354*	28.90%	174	6	chr10:8115711	NM_002051	n.a.	n.a.
											RUNX1	c.610C>T	p.R204*	51.90%	608	6	chr21:36231774	NM_001754	n.a.	n.a.
Run no. 15	521	TAM	NR	OC	2019-12-04	3768630	1079	96.85%	60.18%	111 bp	PIK3CA	c.3140A>T	p.H1047L	29.88%	646	21	chr3:178952085	NM_006218.3	COSM776	rs121913279
											NOTCH2	5.40	CI: 3.66 -7.87				chr1:120457924
											CREBBP	5.23	CI: 3.52 - 7.65				chr16:3777651
				DER_v2	2019-12-04	1770968	1286	98.15%	94.75%	120 bp	PIK3CA	c.3140A>T	p.H1047L	29.20%	1501	21	chr3:178952085	NM_006218.3	COSM776	rs121913279
											CBFB	c.232C>T	p.R78*	38.90%	1924	3	chr16:67070608	NM_001755	n.a.	n.a.
	522	TAM	R	OC	2019-12-04	5719717	1606	96.75%	71.05%	109 bp	PIK3CA	c.1633G>A	p.E545K	26.33%	1014	10	chr3:178936091	NM_006218.3	COSM763	rs104886003
											ARID1A	c.5372C>G	p.S1791*	15.37%	1997	20	chr1:27105761	NM_006015.5	n.a.	n.a.
											NF1	c.3449C>G	p.S1150*	13.40%	963	26	chr17:29559852	NM_001042492.2	n.a.	n.a.
											PDGFRA	c.1748A>T	p.D583V	10.83%	1884	12	chr4:55141102	NM_006206.5	n.a.	n.a.
				DER_v2	2019-12-04	1762642	1274	97.05%	93.31%	107 bp	PIK3CA	c.1633G>A	p.E545K	27.00%	850	10	chr3:178936091	NM_006218.3	COSM763	rs104886003
											GATA3	c.984G>A	p.W328*	6.10%	1169	5	chr10:8111498	NM_002051	n.a.	n.a.
	523	TAM	NR	OC	2019-12-04	5057883	1456	97.24%	92.57%	126 bp	PIK3CA	c.3140A>G	p.H1047R	46.73%	1545	21	chr3:178952085	NM_006218.3	COSM775	rs121913279
											PIK3CA	c.263G>A	p.R88Q	4.80%	2000	2	chr3:178916876	NM_006218.3	COSM746	rs121913287
											PIK3CA	c.353G>A	p.G118D	13.03%	1374	3	chr3:178917478	NM_006218.3	COSM751	rs587777790
											ATM	c.1009C>T	p.R337C	68.37%	898	8	chr11:108117798	NM_000051.3	COSM21931	rs138398778
											NOTCH2	c.6131G>A	p.R2044H	62.74%	1546	34	chr1:120459214	NM_024408.3	n.a.	rs145077404
				DER_v2	2019-12-04	1758727	1288	98.55%	94.03%	119 bp	PIK3CA	c.3140A>G	p.H1047R	42.55%	2000	21	chr3:178952085	NM_006218.3	COSM775	rs121913279
											FAT3	c.13193G>T	p.G4398V	27.50%	517	25	chr11:92623798	NM_001008781	n.a.	rs142403035
	526	TAM	R	OC	2019-12-04	6168139	1778	98.03%	86.73%	117 bp	no pathogenic variants
				DER_v2	2019-12-04	2691021	1970	98.33%	93.85%	113 bp	no additional pathogenic variants
	527	TAM	NR	OC	2019-12-04	6081620	1719	97.79%	91.10%	119 bp	CHEK2	c.1100delC	p.T367Mfs*15	54.15%	386	11	chr22:29091856	NM_007194.3	n.a.	rs555607708
				DER_v2	2019-12-04	1946087	1415	98.57%	94.63%	111 bp	CDH1	c.847G>T	p.E283*	47.60%	716	7	chr16:68845601	NM_004360	n.a.	n.a.
											RUNX1	c.506dupG	p.G170Rfs*43	28.80%	1232	5	chr21:36252855	NM_001754	n.a.	n.a.
	528	TAM	R	OC	2019-12-04	7822182	2195	97.49%	92.36%	120 bp	no pathogenic variants
				DER_v2	2019-12-04	2122378	1545	98.55%	93.59%	110 bp	GATA3	c.1067_1070del	p.M356Rfs*47	8.9%	668	6	chr10:8115721	NM_002051	n.a.	n.a.
											TBX3	c.367A>G	p.M123V	25.6%	2097	1	chr12:115120639	NM_016569	n.a.	n.a.
											ABCA13	c.13364A>T	p.Q4455L	48.8%	2580	50	chr7:48547485	NM_152701	n.a.	rs770300186
	529	TAM	NR	OC	2019-12-04	9674751	2634	97.23%	87.56%	106 bp	PIK3CA	c.1357G>A	p.E453K	9.03%	1782	8	chr3:178928079	NM_006218.3	n.a.	n.a.
				DER_v2	2019-12-04	2676435	1922	97.33%	92.47%	102 bp	PIK3CA	c.1252G>A	p.E418K	3.70%	909	8	chr3:178927974	NM_006218.3	n.a.	rs397517199
											PIK3CA	c.1357G>A	p.E453K	10.60%	1095	8	chr3:178928079	NM_006218.3	n.a.	n.a.
											FAT2	c.9428-1G>A	splicing	7.90%	354	13	chr5:150911532	NM_001447	n.a.	n.a.
											ABCA13	c.9895C>T	p.Q3299*	13.00%	663	27	chr7:48356789	NM_152701	n.a.	n.a.
	534	TAM	R	OC	2019-12-04	9929931	2819	98.04%	66.76%	110 bp	no pathogenic variants
				DER_v2	2019-12-04	1992671	1460	98.68%	93.95%	110 bp	CDH1	c.1752delC	p.L585Cfs*4	29.50%	1321	12	chr16:68855944	NM_004360	n.a.	n.a.
	535	TAM	NR	OC	2019-12-04	4200362	1146	95.94%	93.80%	125 bp	PIK3CA	c.3140A>G	p.H1047R	20.93%	1118	21	chr3:178952085	NM_006218.3	COSM775	rs121913279
											ARID1A	c.2689_2690insA	p.T897Nfs*39	17.79%	961	8	chr1:27089730	NM_006015.5	n.a.	n.a.
				DER_v2	2019-12-04	1103906	803	98.43%	93.07%	111 bp	PIK3CA	c.3140A>G	p.H1047R	15.90%	1307	21	chr3:178952085	NM_006218.3	COSM775	rs121913279
											TBX3	c.1497_1498insAGGGCCCCCTGCCT	p.G500Rfs*137	16.70%	258	7	chr12:115112242	NM_016569	n.a.	n.a.
											CDH1	c.710dupC	p.N238Qfs*6	22.50%	1267	6	chr16:68844121	NM_004360	n.a.	n.a.
Run no. 16	536	TAM	R	OC	2019-12-10	6127331	1702	95.59%	92.52%	142 bp	FGFR1	6.23	CI: 4.83 - 7.98				chr8:38271114
											TP53	c.737T>C	p.M246T	49.28%	970	7	chr17:7577544	NM_000546.5	COSM11376	rs397516437
											MYC	5.20	CI: 3.97 - 6.77				chr8:128748724
				DER_v2	2019-12-10	2496866	1795	96.90%	95.43%	132 bp	MAP3K1	c.2201_2204del	p.D735Mfs*3	46.80%	296	13	chr5:56176931	NM_005921	n.a.	n.a.
											ABCA13	c.14943+1G>A	splicing	47.70%	239	60	chr7:48682990	NM_152701	n.a.	rs753659855
	537	TAM	NR	OC	2019-12-10	6288111	1704	95.07%	92.57%	126 bp	CHEK2	c.1100delC	p.T367Mfs*15	50.13%	377	11	chr22:29091856	NM_007194.3	n.a.	rs555607708
											CCND1	13.89	CI: 11.66 - 16.52				chr11:69455972
											FGF19	13.93	CI: 11.58 - 16.72				chr11:69513954
											FGF3	15.09	CI: 12.68 - 17.94				chr11:69624976
											MDM2	17.61	CI: 14.81 - 20.93				chr12:69202191
											HRAS	5.09	CI: 3.91 - 6.59				chr11:533350
				DER_v2	2019-12-10	2189277	1564	96.55%	95.05%	111 bp	ABCA13	c.11361G>T	p.W3787C	46.10%	843	36	chr7:48427444	NM_152701	n.a.	n.a.
	538	TAM	R	OC	2019-12-10	5913896	1658	96.93%	91.36%	140 bp	PIK3CA	c.1633G>A	p.E545K	18.42%	1998	10	chr3:178936091	NM_006218.3	COSM763	rs104886003
											MAP2K4	c.551C>G	p.S184W	9.19%	1208	5	chr17:12011144	NM_003010.3	COSM26105	n.a.
											ERBB3	c.656T>G	p.F219C	26.88%	1075	6	chr12:56481621	NM_001982.3	n.a.	n.a.
				DER_v2	2019-12-10	2211440	1612	98.39%	95.78%	127 bp	PIK3CA	c.1633G>A	p.E545K	20.90%	1850	10	chr3:178936091	NM_006218.3	COSM763	rs104886003
											FAT1	c.9859G>A	p.V3287I	48.40%	1952	15	chr4:187531164	NM_005245	n.a.	rs747163395
											FAT3	c.10819G>A	p.A3607T	38.40%	1184	18	chr11:92577352	NM_001008781	n.a.	rs200032318
	539	TAM	NR	OC	2019-12-10	8472603	2297	95.86%	90.52%	138 bp	PTEN	c.1003C>T	p.R335*	42.77%	629	8	chr10:89720852	NM_000314.6	n.a.	rs121909231
											TP53	c.542G>A	p.R181H	73.63%	1646	5	chr17:7578388	NM_000546.5	n.a.	rs397514495
				DER_v2	2019-12-10	2368115	1710	97.49%	94.48%	131 bp	FAT1	c.13582G>A	p.E4528K	46.80%	2339	27	chr4:187509931	NM_005245	n.a.	rs192609167
	540	TAM	R	OC	2019-12-10	8124894	2305	97.80%	87.42%	140 bp	no pathogenic variants
				DER_v2	2019-12-10	2435993	1775	99.00%	94.67%	119 bp	MAP3K1	c.3595C>T	p.Q1199*	27.90%	1489	14	chr5:56178622	NM_005921	n.a.	n.a.
											MAP3K1	c.3983-1G>A	splicing	22.90%	1457	17	chr5:56181758	NM_005921	n.a.	n.a.
											GATA3	c.925-3_925-2del	splicing	39.40%	1433		chr10:8111433	NM_002051	COSM41683	rs763236375
											ABCA13	c.13360C>T	p.R4454C	48.50%	1468	50	chr7:48547481	NM_152701	n.a.	rs76060602
	541	TAM	NR	OC	2019-12-10	8574395	2392	97.47%	90.99%	142 bp	ARID1A	c.1543C>T	p.Q515*	28.59%	1899	3	chr1:27057835	NM_006015.5	n.a.	n.a.
											TP53	c.404G>T	p.C135F	30.07%	1553	5	chr17:7578526	NM_000546.5	COSM10647	rs587781991
				DER_v2	2019-12-10	2909012	2119	98.92%	95.50%	124 bp	PIK3CA	c.1810T>C	p.C604R	24.80%	4244	12	chr3:178937422	NM_006218	n.a.	n.a.
	544	TAM	R	OC	2019-12-10	7913034	2183	97.32%	87.70%	131 bp	no pathogenic variants
				DER_v2	2019-12-10	2899626	2111	98.81%	94.82%	113 bp	ABCA13	c.12139C>G	p.L4047V	57.80%	918	40	chr7:48450185	NM_152701	n.a.	rs77147473
											GATA3	c.878T>G	p.M293R	18.60%	1249	4	chr10:8106058	NM_002051	n.a.	n.a.
	545	TAM	NR	OC	2019-12-10	10703539	3093	96.44%	85.43%	151 bp	TP53	c.743G>A	p.R248Q	50.00%	2000	7	chr17:7577538	NM_000546.5	COSM6549	rs11540652
				DER_v2	2019-12-10	3911563	2828	98.33%	94.17%	156 bp	no additional pathogenic variants
	546	TAM	R	OC	2019-12-10	3712743	1011	94.86%	92.34%	140 bp	FGFR1	5.65	CI: 4.29 - 7.39				chr8:38271114
				DER_v2	2019-12-10	1049574	734	95.11%	93.30%	138 bp	MAP3K1	c.1546_1547del	p.R516Sfs*24	32.30%	1012	9	chr5:56168692	NM_005921	n.a.	n.a.
Run no. 17	547	TAM	NR	OC	2019-12-17	5300813	1544	95.16%	86.60%	155 bp	AKT1	c.49G>A	p.E17K	18.39%	223	3	chr14:105246551	NM_001014431.1	COSM33765	rs121434592
				DER_v2	2019-12-10	2133665	1559	98.33%	95.43%	156 bp	no additional pathogenic variants
	548	TAM	R	OC	2019-12-17	7347624	2056	95.62%	92.38%	154 bp	PIK3CA	c.3140A>T	p.H1047L	33.85%	2000	21	chr3:178952085	NM_006218.3	COSM776	rs121913279
											MDM4	5.98	CI: 4.45 - 7.97				chr1:204494576
				DER_v2	2019-12-17	2451956	1775	97.14%	96.37%	150 bp	PIK3CA	c.3140A>T	p.H1047L	32.40%	2100	21	chr3:178952085	NM_006218.3	COSM776	rs121913279
	549	TAM	NR	OC	2019-12-17	6249414	1724	96.02%	91.29%	142 bp	BRCA2	c.7879A>T	p.I2627F	46.12%	1045	17	chr13:32936733	NM_000059.3	n.a.	rs80359014
				DER_v2	2019-12-17	2088997	1518	97.92%	95.68%	131 bp	PIK3CA	c.3140A>G	p.H1047R	3.40%	1968	21	chr3:178952085	NM_006218.3	COSM775	rs121913279
	550	TAM	R	OC	2109-12-17	6078216	1681	96.24%	92.74%	150 bp	PIK3CA	c.3140A>G	p.H1047R	32.65%	2000	21	chr3:178952085	NM_006218.3	COSM775	rs121913279
				DER_v2	2019-12-17	2656162	1938	97.99%	95.60%	133 bp	PIK3CA	c.3140A>G	p.H1047R	35.80%	2114	21	chr3:178952085	NM_006218.3	COSM775	rs121913279
											MAP3K1	c.4324A>G	p.M1442V	7.10%	1935	19	chr5:56184119	NM_005921	n.a.	n.a.
	551	TAM	NR	OC	2019-12-17	9591701	2708	96.86%	94.59%	157 bp	PIK3CA	c.1637A>T	p.Q546L	14.90%	2000	10	chr3:178936095	NM_006218	COSM25041	n.a.
											PIK3CA	c.3140A>T	p.H1047L	15.55%	2000	21	chr3:178952085	NM_006218.3	COSM776	rs121913279
				DER_v2	2019-12-17	2473002	1820	98.45%	95.96%	139 bp	PIK3CA	c.1637A>T	p.Q546L	14.10%	1679	10	chr3:178936095	NM_006218	COSM25041	n.a.
											PIK3CA	c.3140A>T	p.H1047L	32.40%	2100	21	chr3:178952085	NM_006218.3	COSM776	rs121913279
											MAP3K1	c.2374A>T	p.K792*	15.50%	265	14	chr5:56177401	NM_005921	n.a.	n.a.
											MAP3K1	c.3954dupT	p.Y1319Lfs*6	12.90%	902	16	chr5:56180624	NM_005921	n.a.	n.a.
	552	TAM	R	OC	2019-12-17	10377490	2870	96.98%	91.68%	152 bp	no pathogenic variants
				DER_v2	2019-12-17	2878854	2105	98.41%	96.02%	133 bp	RYR2	c.6935G>T	p.S2312I	34.40%	1275	46	chr1:237802321	NM_001035	n.a.	n.a.
	553	TAM	NR	OC	2019-12-17	9261060	2599	96.38%	94.67%	156 bp	PIK3CA	c.1633G>A	p.E545K	7.80%	2000	10	chr3:178936091	NM_006218.3	COSM763	rs104886003
				DER_v2	2019-12-17	3696740	1981	98.37%	96.09%	139 bp	PIK3CA	c.1633G>A	p.E545K	8.80%	1075	10	chr3:178936091	NM_006218.3	COSM763	rs104886003
											GATA3	c.925-3_925-2del	splicing	33.10%	1313		chr10:8111433	NM_002051	COSM41683	rs763236375
											CBFB	c.80delT	p.K28Sfs*61	49.80%	434	2	chr16:67063631	NM_001755	n.a.	n.a.
	556	TAM	R	OC	2019-12-17	11531827	3119	94.69%	91.55%	139 bp	ARID1A	c.6604_6607delAGCC	p.S2202Lfs*28	14.13%	9788	20	chr1:27106991	NM_006015.5	n.a.	n.a.
				DER_v2	2019-12-17	3644745	2637	97.04%	94.54%	127 bp	CBFB	c.115G>T	p.E39*	56.40%	607	2	chr16:67063666	NM_001755	n.a.	n.a.
											GATA3	c.925-3_925-2del	splicing	37.20%	1687		chr10:8111433	NM_002051	COSM41683	rs763236375
	557	TAM	NR	OC	2019-12-17	5289575	1544	95.18%	82.15%	151 bp	no pathogenic variants
				DER_v2	2019-12-17	1485518	1064	96.77%	94.66%	159 bp	MAP3K1	c.838_839del	p.Q280Efs*20	21.70%	252	4	chr5:56160564	NM_005921	n.a.	n.a.
											MAP3K1	c.4013dupA	p.Y1338*	17.70%	419	17	chr5:56181788	NM_005921	n.a.	n.a.
Run no. 18	558	TAM	R	OC	2020-01-03	3208999	834	94.19%	92.30%	124 bp	CCND1	6.59	CI: 5.14 - 8.41				chr11:69455972
											FGF19	7.09	CI: 5.46 - 9.15				chr11:69513954
											FGF3	6.59	CI: 5.14 - 8.41				chr11:69624976
				DER_v2	2020-01-03	1481574	102	95.74%	95.07%	117 bp	no additional pathogenic variants
	559	TAM	NR	OC	2020-01-03	3642443	962	95.79%	92.66%	141 bp	no pathogenic variants
				DER_v2	2020-01-03	1234511	860	97.33%	95.21%	131 bp	GATA3	c.1075G>T	p.E359*	14.40%	685	6	chr10:8115729	NM_002051	n.a.	n.a.
											CBFB	c.220C>T	p.Q74*	23.50%	1731	3	chr16:67070596	NM_001755	n.a.	n.a.
	560	TAM	R	OC	2020-01-03	3124551	854	96.67%	89.55%	133 bp	no pathogenic variants
				DER_v2	2020-01-03	1201007	849	98.21%	95.08%	122 bp	CDH1	c.532-1G>T	splicing	33.9%	372	5	chr16:68842595	NM_004360	n.a.	n.a.
	561	TAM	NR	OC	2020-01-03	4373349	1144	95.85%	92.09%	140 bp	TP53	c.772G>T	p.E258*	65.34%	176	7	chr17:7577509	NM_000546.5	COSM10751	rs121912652
											BRCA2	c.3865_3868delAAAT	p.K1289Afs*3	78.31%	272	11	chr13:32912355	NM_000059.3	n.a.	rs397507694
				DER_v2	2020-01-03	1626768	1132	97.72%	95.27%	131 bp	CDH1	c.1927delA	p.N643Tfs*10	39.20%	313	12	chr16:68856119	NM_004360	n.a.	n.a.
											FAT1	c.13697G>A	p.S4566N	58.80%	540	27	chr4:187509816	NM_005245	n.a.	n.a.
	562	TAM	R	OC	2020-01-03	4405294	1176	96.29%	92.22%	143 bp	FANCI	c.3165delG	p.H1056Ifs*5	8.03%	523	29	chr15:89848449	NM_001113378.1	n.a.	rs746204528
				DER_v2	2020-01-03	1682530	1172	97.97%	94.73%	138 bp	MUTYH	c.527A>G	p.Y176C	49.30%	444	7	chr1:45798475	NM_012222	n.a.	rs34612342
											GATA3	c.1031A>G	p.Y344C	14.50%	530	5	chr10:8111545	NM_002051	n.a.	n.a.
											CBFB	c.165+1G>T	splicing	33.30%	52	2	chr16:67063717	NM_001755	n.a.	n.a.
	563	TAM	NR	OC	2020-01-03	4993591	1315	96.40%	91.87%	133 bp	PIK3CA	c.1261_1262insGTC	p.C420_P421insR	24.99%	722	8	chr3:178927983	NM_006218	n.a.	n.a.
											RAD50	c.3234G>C	p.Q1078H	56.55%	1259	21	chr5:131953831	NM_005732.3	n.a.	n.a.
				DER_v2	2020-01-03	1579315	1108	98.23%	95.28%	117 bp	PIK3CA	c.1261_1262insGTC	p.C420_P421insR	23.00%	1215	8	chr3:178927983	NM_006218	n.a.	n.a.
											CDH1	c.217delA	p.T73Pfs*10	53.00%	440	3	chr16:68835626	NM_004360	n.a.	n.a.
	564	TAM	R	OC	2020-01-03	4501152	1169	95.44%	91.73%	116 bp	FGF19	7.01	CI: 5.66 - 8.66				chr11:69513954
											FGF3	6.20	CI: 5.11 - 7.50				chr11:69624976
				DER_v2	2020-01-03	1603679	1124	97.56%	94.18%	105 bp	CDH1	c.1534G>T	p.E512*	58.60%	712	10	chr16:68849631	NM_004360	n.a.	n.a.
	565	TAM	NR	OC	2020-01-03	7077621	1871	95.66%	92.63%	131 bp	CHEK2	c.1100delC	p.T367Mfs*15	63.98%	322	11	chr22:29091856	NM_007194.3	n.a.	rs555607708
											ARID1A	c.3218G>T	p.W1073L	20.91%	1994	12	chr1:27097629	NM_006015.5	n.a.	n.a.
				DER_v2	2020-01-03	1826530	1274	97.31%	95.39%	129 bp	no additional pathogenic variants
	568	TAM	R	OC	2020-01-03	3089659	821	96.02%	89.01%	132 bp	IGF1R	17.26	CI: 13.34 - 22.30				chr15:99192814
											IDH2	11.73	CI: 6.49 - 20.87				chr15:90631739
											RAD51C	5.10	CI: 4.23 - 6.13				chr17:56769942
				DER_v2	2020-01-03	632276	442	97.68%	92.52%	120 bp	GATA3	c.989dupG	p.N331Efs*21	24.80%	332	5	chr10:8111502	NM_002051	n.a.	n.a.
											RUNX1	c.749G>A	p.R250H	42.00%	195	7	chr21:36206763	NM_001754	COSM24764	rs771614642
Run no. 19	569	TAM	NR	OC	2020-01-08	8343204	2178	91.23%	90.50%	125 bp	no pathogenic variants
				DER_v2	2020-01-08	2813627	1956	93.33%	94.65%	120 bp	no additional pathogenic variants
	570	TAM	R	OC	2020-01-08	7573996	2192	96.72%	93.89%	142 bp	IGF1R	50.24	CI: 37.51 - 67.23				chr15:99192814
											TP53	c.844C>G	p.R282G	44.52%	1997	8	chr17:7577094	NM_000546.5	COSM10704	rs28934574
				DER_v2	2020-01-08	2124032	1551	97.73%	96.56%	144 bp	FAT1	c.5491A>G	p.T1831A	38.40%	1010	10	chr4:187542249	NM_005245	n.a.	n.a.
											FAT1	c.8144A>T	p.D2715V	13.10%	993	10	chr4:187539596	NM_005245	n.a.	n.a.
	571	TAM	NR	OC	2020-01-08	6317866	1791	96.64%	94.34%	141 bp	no pathogenic variants
				DER_v2	2020-01-08	1904994	1357	97.55%	95.37%	129 bp	no additional pathogenic variants
	572	TAM	R	OC	2020-01-08	10950309	3017	95.71%	93.13%	134 bp	PIK3CA	c.1035T>A	p.N345K	20.28%	1272	5	chr3:178921553	NM_006218.3	COSM754	rs121913284
				DER_v2	2020-01-08	2924343	2143	97.69%	94.86%	124 bp	PIK3CA	c.1035T>A	p.N345K	22.40%	602	5	chr3:178921553	NM_006218.3	COSM754	rs121913284
	573	TAM	NR	OC	2020-01-08	8509008	2353	96.35%	93.56%	136 bp	CCND1	6.33	CI: 5.14 - 7.75				chr11:69455972
											FGF19	7.01	CI: 5.58 - 8.79				chr11:69513954
											RAD51C	5.51	CI: 4.79 - 6.33				chr17:56769942
				DER_v2	2020-01-08	3076233	2245	97.36%	95.51%	125 bp	GATA3	c.1220_1221insA	p.P408Afs*98	23.70%	1845	6	chr10:8115874	NM_002051	n.a.	n.a.
	574	TAM	R	OC	2020-01-08	8618041	2479	97.11%	94.14%	143 bp	no pathogenic variants
				DER_v2	2020-01-08	3671349	2698	98.62%	96.74%	147 bp	GATA3	c.925-3_925-2del	splicing	14.70%	1575		chr10:8111433	NM_002051	COSM41683	rs763236375
											CBFB	c.65_78del	p.S22Nfs*2	16.10%	762	1	chr16:67063375	NM_001755	n.a.	n.a.
	575	TAM	NR	OC	2020-01-08	9187272	2538	96.98%	91.07%	135 bp	PIK3CA	c.1633G>A	p.E545K	38.98%	1996	10	chr3:178936091	NM_006218.3	COSM763	rs104886003
											CCND1	10.10	CI: 7.78 - 13.06				chr11:69455972
											FGF19	9.99	CI: 7.46 - 13.32				chr11:69513954
											FGF3	7.66	CI: 5.88 - 9.95				chr11:69624976
				DER_v2	2020-01-08	3725042	2707	98.38%	95.99%	126 bp	PIK3CA	c.1633G>A	p.E545K	46.30%	2150	10	chr3:178936091	NM_006218.3	COSM763	rs104886003
											GATA3	c.1303_1306del	p.S436Afs*37	25.00%	1418	6	chr10:8115957	NM_002051	n.a.	n.a.
	576	TAM	R	OC	2020-01-08	13414224	3794	96.58%	93.01%	142 bp	no pathogenic variants
				DER_v2	2020-01-08	3065678	2256	98.06%	96.06%	138 bp	MAP3K1	c.1973T>A	p.L658*	40.80%	725	11	chr5:56174814	NM_005921	n.a.	n.a.
	577	TAM	NR	OC	2020-01-08	6258891	1759	96.66%	88.16%	134 bp	PIK3CA	c.3140A>G	p.H1047R	26.16%	1999	21	chr3:178952085	NM_006218.3	COSM775	rs121913279
											PIK3CA	c.1357G>A	p.E453Q	5.57%	1329	8	chr3:178928079	NM_006218.3	COSM446007	n.a.
											PIK3CA	c.238G>A	p.E80K	14.91%	1999	2	chr3:178916851	NM_006218.3	n.a.	n.a.
											TP53	c.853G>T	p.E285*	6.74%	1024	8	chr17:7577085	NM_000546.5	n.a.	n.a.
											TP53	c.853G>A	p.E285K	4.88%	1024	8	chr17:7577085	NM_000546.5	COSM45138	rs112431538
											CDKN1B	c.80C>A	p.S27*	4.47%	1812	1	chr12:12870853	NM_004064.4	n.a.	rs1060500190
											NFE2L2	c.101G>C	p.R34P	6.63%	1659	2	chr2:178098944	NM_006164.4	COSM3961574	n.a.
				DER_v2	2020-01-08	1995099	1449	97.90%	95.85%	123 bp	PIK3CA	c.3140A>G	p.H1047R	26.60%	1662	21	chr3:178952085	NM_006218.3	COSM775	rs121913279
											PIK3CA	c.1357G>A	p.E453Q	4.00%	1502	8	chr3:178928079	NM_006218.3	COSM446007	n.a.
											PIK3CA	c.238G>A	p.E80K	12.90%	1476	2	chr3:178916851	NM_006218.3	n.a.	n.a.
											MAP3K1	c.3907C>T	p.H1303Y	23.70%	1962	16	chr5:56180578	NM_005921	n.a.	n.a.
	580	TAM	R	OC	2020-01-08	5321088	1527	96.92%	91.80%	144 bp	AKT1	c.49G>A	p.E17K	30.38%	339	3	chr14:105246551	NM_001014431.1	COSM33765	rs121434592
											TP53	c.832C>T	p.P278S	27.05%	2000	8	chr17:7577106	NM_000546.5	COSM10939	rs17849781
				DER_v2	2020-01-08	2085261	1517	98.16%	96.06%	148 bp	RYR2	c.893G>A	p.R298H	37.30%	2147	12	chr1:237586436	NM_001035	n.a.	rs754259295
											GATA3	c.1289_1290insTGGACCACACCACCCCTCCAGCA	p.V439Dfs*43	17.40%	1324	6	chr10:8115943	NM_002051	n.a.	n.a.
	581	TAM	NR	OC	2020-01-08	4415335	1232	96.64%	92.27%	138 bp	MDM2	6.56	CI: 4.92 - 8.71				chr12:69202191
				DER_v2	2020-01-08	2569416	1877	98.14%	95.50%	136 bp	GATA3	c.1237_1238insGCCACAT	p.L416Pfs*92	26.30%	851	6	chr10:8115891	NM_002051	n.a.	n.a.
											ERBB2	c.863G>A	p.R288Q	52.60%	692	7	chr17:37866696	NM_004448	n.a.	rs760205387
	582	TAM	R	OC	2020-01-08	8333947	2307	97.01%	91.89%	139 bp	no pathogenic variants
				DER_v2	2020-01-08	3382250	2472	98.02%	96.06%	131 bp	no additional pathogenic variants
	583	TAM	NR	OC	2020-01-08	5465234	1553	96.83%	94.45%	146 bp	PIK3CA	c.1633G>A	p.E545K	5.68%	1673	10	chr3:178936091	NM_006218.3	COSM763	rs104886003
											FGFR1	6.18	CI: 4.77 - 7.96				chr8:38271114
				DER_v2	2020-01-08	2842366	2091	98.19%	97.11%	145 bp	PIK3CA	c.1633G>A	p.E545K	6.30%	822	10	chr3:178936091	NM_006218.3	COSM763	rs104886003
	586	TAM	R	OC	2020-01-08	8358856	2334	96.53%	93.38%	144 bp	FGFR1	7.79	CI: 6.25 - 9.68				chr8:38271114
											MYC	4.51	CI: 3.54 - 5.72				chr8:128748724
				DER_v2	2020-01-08	3058605	2244	97.78%	95.80%	139 bp	no additional pathogenic variants
	587	TAM	NR	OC	2020-01-08	9446000	2642	97.05%	91.99%	141 bp	CCND1	5.53	CI: 4.09 - 7.40				chr11:69455972
											FGFR3	0.40	CI: 0.20 - 0.67				chr4:1795641
											FGF3	5.25	CI: 3.88 - 7.04				chr11:69624976
											RNF43	9.00	CI: 7.68 - 10.53				chr17:56432289
											RAD51C	11.09	CI: 9.19 - 13.36				chr17:56769942
				DER_v2	2020-01-08	2339786	1698	98.41%	95.94%	135 bp	GATA3	c.1275dupA	p.S426Ifs*80	40.80%	1148	6	chr10:8115928	NM_002051	n.a.	n.a.
Run no. 20	588	TAM	R	OC	2020-01-14	5655464	1512	93.32%	91.72%	133 bp	no pathogenic variants
				DER_v2	2020-01-14	2216521	1579	95.49%	94.79%	126 bp	no additional pathogenic variants
	589	TAM	NR	OC	2020-01-14	6387238	1769	94.91%	94.09%	144 bp	TSC1	c.2276delC	p.A759Vfs*14	38.10%	105	18	chr9:135778106	NM_000368.4	n.a.	n.a.
											TP53	c.814G>C	p.V272L	7.85%	1708	8	chr17:7577124	NM_000546.5	COSM10859	rs121912657
				DER_v2	2020-01-14	3332103	2400	96.17%	95.43%	133 bp	no additional pathogenic variants
	594	TAM	R	OC	2020-01-14	5193094	1441	96.52%	88.75%	132 bp	CDK4	9.66	CI: 7.15 - 13.01				chr12:58142245
											MDM2	10.59	CI: 7.72 - 14.46				chr12:69202191
											AKT3	c.1094T>G	p.F365C	46.72%	1997	10	chr1:243716100	NM_005465.4	n.a.	n.a.
				DER_v2	2020-01-14	2112925	1531	98.00%	95.28%	121 bp	RYR2	c.8213C>G	p.A2738G	8.40%	2335	55	chr1:237823289	NM_001035	n.a.	n.a.
											GATA3	c.1220_1239del	p.P408Hfs*91	15.80%	1515	6	chr10:8115874	NM_002051	n.a.	n.a.
	595	TAM	NR	OC	2020-01-14	4630714	1190	93.76%	89.57%	108 bp	PIK3CA	c.3140A>G	p.H1047R	31.37%	714	21	chr3:178952085	NM_006218.3	COSM775	rs121913279
											BRCA2	c.1296_1297delGA	p.N433Qfs*18	59.23%	260	10	chr13:32906910	NM_000059.3	n.a.	rs886040358
											TP53	c.586C>T	p.R196*	23.12%	1155	6	chr17:7578263	NM_000546.5	n.a.	rs397516435
				DER_v2	2020-01-14	2101098	1486	95.41%	96.33%	105 bp	PIK3CA	c.3140A>G	p.H1047R	27.00%	1442	21	chr3:178952085	NM_006218.3	COSM775	rs121913279
	596	TAM	R	OC	2020-01-14	7479964	2057	95.59%	92.76%	138 bp	FGF19	5.56	CI: 4.32 - 7.13				chr11:69513954
											FGF3	6.28	CI: 5.02 - 7.82				chr11:69624976
											POLE	c.6730C>T	p.L2244F	53.58%	1999	48	chr12:133201508	NM_006231.3	n.a.	rs375741031
				DER_v2	2020-01-14	2077750	1505	97.32%	95.72%	128 bp	no additional pathogenic variants
	597	TAM	NR	OC	2020-01-14	10638411	3080	96.86%	93.22%	159 bp	MYC	6.58	CI: 4.91 - 8.75				chr8:128748724
											ATM	c.7615G>T	p.E2539*	41.74%	1998	51	chr11:108202270	NM_000051.3	n.a.	rs876658496
											TP53	c.586C>T	p.R196*	61.40%	1956	6	chr17:7578263	NM_000546.5	n.a.	rs397516435
											BRCA1	c.3018_3021delTTCA	p.H1006Qfs*17	86.36%	1474	10	chr17:41244526	NM_007300.3	n.a.	rs1057521025
											FLT3	5.01	CI: 3.66 - 6.80				chr13:28578185
											BRCA2	5.66	CI: 5.23 - 6.12				chr13:32890491
											RB1	c.1725A>T	p.Q575H	68.50%	1073	18	chr13:49027158	NM_000321.2	n.a.	n.a.
				DER_v2	2020-01-14	3460776	2543	98.37%	96.40%	153 bp	MAP3K1	c.3694A>T	p.K1232*	63.50%	1223	15	chr5:56179381	NM_005921	n.a.	n.a.
	604	AI	R	OC	2020-01-14	8639151	2363	95.30%	93.16%	136 bp	PIK3CA	c.1035T>A	p.N345K	26.95%	1284	5	chr3:178921553	NM_006218.3	COSM754	rs121913284
				DER_v2	2020-01-14	2882722	2108	97.38%	94.92%	121 bp	PIK3CA	c.1035T>A	p.N345K	15.30%	724	5	chr3:178921553	NM_006218.3	COSM754	rs121913284
	605	AI	NR	OC	2020-01-14	14440989	4118	97.30%	90.31%	153 bp	ARID1A	c.2833G>T	p.G945*	30.13%	1334	9	chr1:27092812	NM_006015.5	n.a.	n.a.
											CCND1	14.59	CI: 10.76 - 19.71				chr11:69455972
											FGF19	6.65	CI: 4.75 - 9.23				chr11:69513954
											CREBBP	c.4767delC	p.N1589Kfs*46	13.56%	1940	29	chr16:3781899	NM_004380.2	n.a.	rs751071525
											PIK3CA	c.1037T>G	p.V346G	27.61%	1999	5	chr3:178921555	NM_006218.3	n.a.	n.a.
											TERT	0.36	CI: 0.15 - 0.64				chr5:1253820
				DER_v2	2020-01-14	4101896	3002	98.20%	96.35%	142 bp	PIK3CA	c.1037T>G	p.V346G	29.60%	2240	5	chr3:178921555	NM_006218.3	n.a.	n.a.
											PIK3CA	c.1810T>C	p.C604R	30.00%	6468	12	chr3:178937422	NM_006218.3	n.a.	n.a.
	606	AI	R	OC	2020-01-14	6114528	1733	95.89%	92.81%	152 bp	FGFR3	0.45	CI: 0.23 - 0.74				chr4:1795641
				DER_v2	2020-01-14	1240472	892	97.34%	94.16%	140 bp	ABCA13	c.9956T>A	p.L3319Q	49.10%	785	27	chr7:48356850	NM_152701	n.a.	rs191000417
Run no. 21	607	AI	NR	OC	2020-01-21	7239971	2024	95.24%	93.62%	143 bp	TP53	c.845G>A	p.R282Q	60.04%	1554	8	chr17:7577093	NM_000546.5	COSM44470	rs587781564
				DER_v2	2020-01-21	1761446	1280	97.89%	96.02%	141 bp	no additional pathogenic variants
	608	AI	R	OC	2020-01-21	5614211	1601	96.26%	94.26%	140 bp	PIK3CA	c.1633G>A	p.E545K	6.09%	1544	10	chr3:178936091	NM_006218.3	COSM763	rs104886003
											AKT1	c.49G>A	p.E17K	13.13%	495	3	chr14:105246551	NM_001014431.1	COSM33765	rs121434592
				DER_v2	2020-01-21	1763849	1285	98.02%	96.22%	134 bp	PIK3CA	c.1633G>A	p.E545K	5.10%	817	10	chr3:178936091	NM_006218.3	COSM763	rs104886003
											GATA3	c.925-3_925-2del	splicing	24.50%	977		chr10:8111433	NM_002051	COSM41683	rs763236375
											CBFB	c.165+1Gdel	splicing	30.40%	196	5	chr16:67063717	NM_001755	n.a.	n.a.
	609	AI	NR	OC	2020-01-21	4054027	1105	97.38%	85.04%	135 bp	FGFR2	13.40	CI: 10.10 - 17.73				chr10:123239428
				DER_v2	2020-01-21	1663993	1200	98.52%	94.77%	116 bp	no additional pathogenic variants
	610	AI	R	OC	2020-01-21	6398682	1784	96.74%	93.50%	139 bp	PIK3CA	c.1624G>A	p.E542K	15.42%	1459	10	chr3:178936082	NM_006218.3	COSM760	rs1057519927
											RAD51C	c.772C>T	p.R258C	49.70%	1992	5	chr17:56787286	NM_058216.2	n.a.	rs587782474
				DER_v2	2020-01-21	2097815	1546	98.92%	94.79%	128 bp	PIK3CA	c.1624G>A	p.E542K	17.40%	733	10	chr3:178936082	NM_006218.3	COSM760	rs1057519927
											CBFB	c.165+1Gdel	splicing	23.00%	194	5	chr16:67063717	NM_001755	n.a.	n.a.
											CDH1	c.220C>T	p.R74*	21.60%	1673	3	chr16:68835629	NM_004360	n.a.	n.a.
	611	AI	NR	OC	2020-01-21	10258969	2775	97.02%	91.30%	135 bp	ESR1	c.1138G>C	p.E380Q	45.56%	1993	6	chr6:152332832	NM_001122740.1	n.a.	rs1057519827
											TP53	c.189del	p.R65Efs*58	32.87%	1211	4	chr17:7579497	NM_000546.5	n.a.	n.a.
				DER_v2	2020-01-21	2502964	1817	98.83%	94.93%	113 bp	ESR1	c.1138G>C	p.E380Q	49.90%	2856	6	chr6:152332832	NM_001122740.1	n.a.	rs1057519827
											CDH1	c.2265T>G	p.Y755*	43.00%	1607	14	chr16:68862177	NM_004360	n.a.	n.a.
											FAT2	c.5720T>C	p.I1907T	49.00%	816	9	chr5:150924968	NM_001447	n.a.	rs150700679
	612	AI	R	OC	2020-01-21	7880196	2170	97.28%	93.18%	140 bp	PIK3CA	c.1035T>A	p.N345K	26.47%	1995	5	chr3:178921553	NM_006218.3	COSM754	rs121913284
											PTEN	c.955_958delACTT	p.T319*	25.86%	1972	8	chr10:89720803	NM_000314.6	n.a.	rs398123330
				DER_v2	2020-01-21	1783681	1308	99.06%	94.81%	121 bp	PIK3CA	c.1035T>A	p.N345K	27.90%	749	5	chr3:178921553	NM_006218.3	COSM754	rs121913284
											ABCA13	c.12139C>G	p.L4047V	50.00%	1086	40	chr7:48450185	NM_152701	n.a.	rs77147473
	613	AI	NR	OC	2020-01-21	13125393	3646	96.93%	93.15%	132 bp	ESR1	5.55	CI: 4.34 - 7.07				chr6:152129033
											CCND1	6.19	CI: 4.79 - 7.96				chr11:69455972
											FGF19	7.23	CI: 5.44 - 9.55				chr11:69513954
											FGF3	6.28	CI: 4.86 - 8.07				chr11:69624976
				DER_v2	2020-01-21	2477086	1801	97.88%	95.13%	114 bp	no additional pathogenic variants
	614	AI	R	OC	2020-01-21	9921101	2828	97.32%	94.03%	151 bp	SMO	c.1921C>G	p.P641A	48.17%	1999	11	chr7:128851596	NM_005631.4	n.a.	rs146200641
				DER_v2	2020-01-21	1643445	1210	99.00%	96.42%	144 bp	no additional pathogenic variants
	615	AI	NR	OC	2020-01-21	4348816	1118	91.90%	89.73%	124 bp	MYC	5.10	CI: 4.23 - 6.14				chr8:128748724
				DER_v2	2020-01-21	1126249	815	98.06%	89.17%	109 bp	RUNX1	c.559G>A	p.A187T	37.10%	1272	6	chr21:36231825	NM_001754	n.a.	n.a.
Run no. 22	616	AI	R	OC	2020-02-04	6477307	1774	95.83%	93.63%	138 bp	no pathogenic variants
				DER_v2	2020-02-04	1375639	968	96.89%	96.62%	131 bp	FAT1	c.1040T>C	p.F347S	49.10%	663	2	chr4:187584587	NM_005245	n.a.	n.a.
	617	AI	NR	OC	2020-02-04	9600452	2601	94.85%	95.13%	139 bp	PTEN	c.956_959delCTTT	p.T319Kfs*24	49.00%	1859	8	chr10:89720804	NM_000314.6	n.a.	rs398123330
				DER_v2	2020-02-04	1134795	801	97.12%	95.76%	130 bp	CDH1	c.832+2T>C	splicing	44.30%	176	6	chr16:68844246	NM_004360	n.a.	n.a.
	618	AI	R	OC	2020-02-04	8880096	2419	95.69%	93.65%	137 bp	FGF19	5.46	CI: 3.98 - 7.43				chr11:69513954
											FGF3	5.26	CI: 3.90 - 7.05				chr11:69624976
				DER_v2	2020-02-04	691206	476	97.53%	93.26%	125 bp	MAP3K1	c.1062delC	p.C355Vfs*7	26.00%	1169	5	chr5:56161193	NM_005921	n.a.	n.a.
											MAP3K1	c.3142C>T	p.Q1048*	24.50%	677	14	chr5:56178169	NM_005921	COSM449861	n.a.
											FAT2	c.12724C>T	p.R4242C	48.50%	678	23	chr5:150885452	NM_001447	n.a.	rs769281607
											ARID1B	c.723dupC	p.G242Rfs*12	62.10%	138	1	chr6:157099785	NM_017519	n.a.	n.a.
	619	AI	NR	OC	2020-02-04	11049749	3094	96.46%	94.45%	143 bp	PIK3CA	c.1624G>A	p.E542K	25.54'%	1993	10	chr3:178936082	NM_006218.3	COSM760	rs1057519927
				DER_v2	2020-02-04	1103909	783	98.15%	96.43%	145 bp	PIK3CA	c.1624G>A	p.E542K	9.27%	1995	10	chr3:178936082	NM_006218.3	COSM760	rs1057519927
											RUNX1	c.509-2A>G	splicing	17.50%	502	6	chr21:36231877	NM_001754	n.a.	n.a.
	620	AI	R	OC	2020-02-04	9688167	2560	96.24%	92.48%	120 bp	PIK3CA	c.1633G>A	p.E545K	16.80%	633	10	chr3:178936091	NM_006218.3	COSM763	rs104886003
											PIK3CA	c.3133G>C	p.D1045H	16.10%	640	21	chr3:178952078	NM_006218.3	COSM25086	n.a.
											ARID1A	c.4717C>T	p.Q1573*	19.57%	644	18	chr1:27101435	NM_006015.5	n.a.	n.a.
				DER_v2	2020-02-04	800062	571	98.08%	96.57%	112 bp	PIK3CA	c.1633G>A	p.E545K	16.80%	633	10	chr3:178936091	NM_006218.3	COSM763	rs104886003
											PIK3CA	c.3133G>C	p.D1045H	16.10%	640	21	chr3:178952078	NM_006218.3	n.a.	COSM25086
											MAP3K1	c.1099CYT	p.Q367*	13.80%	1463	5	chr5:56161230	NM_005921	n.a.	n.a.
											GATA3	c.878T>A	p.M293K	20.90%	555	4	chr10:8106058	NM_002051	n.a.	n.a.
											CBFB	c.-23C>T		74.70%	315	UTR5	chr16:67063288	NM_001755	n.a.	rs375495193
											RUNX1	c.160G>A	p.E54K	17.10%	766	4	chr21:36259331	NM_001754	n.a.	n.a.
	621	AI	NR	OC	2020-02-04	11062167	3023	96.82%	93.07%	139 bp	PIK3CA	c.1637A>C	p.Q546P	25.84%	1997	10	chr3:178936095	NM_006218.3	n.a.	n.a.
											AKT1	c.49G>A	p.E17K	40.90%	1039	3	chr14:105246551	NM_001014431.1	COSM33765	rs121434592
				DER_v2	2020-02-04	1406199	1001	98.39%	96.33%	133 bp	PIK3CA	c.1637A>C	p.Q546P	24.50%	1146	10	chr3:178936095	NM_006218.3	n.a.	n.a.
	622	AI	R	OC	2020-02-04	11496455	3079	95.76%	94.71%	131 bp	PIK3CA	c.3140A>G	p.H1047R	26.78%	1998	21	chr3:178952085	NM_006218.3	COSM775	rs121913279
				DER_v2	2020-02-04	1394587	995	98.20%	96.19%	125 bp	PIK3CA	c.3140A>G	p.H1047R	27.20%	773	21	chr3:178952085	NM_006218.3	COSM775	rs121913279
											TBX3	c.724_725insAT	p.L242Yfs*2	25.10%	763	2	chr12:115117449	NM_016569	n.a.	n.a.
											TBX3	c.630_632del	p.N212Ifs*532	30.80%	1343	4	chr12:115118709	NM_016569	n.a.	n.a.
											CBFB	c.199C>T	p.Q67*	28.90%	1535	3	chr16:67070575	NM_001755	n.a.	n.a.
	623	AI	NR	OC	2020-02-04	16637498	4444	95.78%	94.24%	129 bp	ARID1A	c.1489C>T	p.Q497*	13.14%	1987	3	chr1:27057781	NM_006015.5	n.a.	n.a.
											PIK3CA	c.1633G>A	p.E545K	21.34%	1996	10	chr3:178936091	NM_006218.3	COSM763	rs104886003
											AR	c.2638G>C	p.D880H	10.54%	1993	8	chrX:66943558	NM_000044.4	n.a.	rs745599572
											ALK	c.3958T>C	p.W1320R	47.84%	1994	27	chr2:29420523	NM_004304.4	n.a.	rs779796155
				DER_v2	2020-02-04	1416336	1010	97.65%	95.79%	124 bp	PIK3CA	c.1633G>A	p.E545K	24.10%	729	10	chr3:178936091	NM_006218.3	COSM763	rs104886003
	630	AI	R	OC	2020-02-04	3944605	1070	95.10%	94.26%	138 bp	PIK3CA	c.3140A>G	p.H1047R	16.93%	1217	21	chr3:178952085	NM_006218.3	COSM775	rs121913279
				DER_v2	2020-02-04	1366172	978	97.68%	95.16%	136 bp	PIK3CA	c.3140A>G	p.H1047R	27.20%	773	21	chr3:178952085	NM_006218.3	COSM775	rs121913279
	631	AI	NR	OC	2020-02-04	4279314	1183	96.22%	94.42%	135 bp	CCND1	6.31	CI: 4.59 - 8.62				chr11:69455972
											FGF19	6.31	CI: 4.51 - 8.77				chr11:69513954
				DER_v2	2020-02-04	2351987	1667	97.81%	96.55%	135 bp	CDH1	c.727G>A	p.E243K	24.20%	1274	6	chr16:68844139	NM_004360	COSM435592	n.a.
	632	AI	R	OC	2020-02-04	4383356	1166	96.23%	93.37%	134 bp	PIK3CA	c.1616C>G	p.P539R	28.05%	1095	10	chr3:178936074	NM_006218.3	COSM759	rs121913285
											PIK3CA	c.3140A>T	p.H1047L	23.47%	1014	21	chr3:178952085	NM_006218.3	COSM776	rs121913279
				DER_v2	2020-02-04	1339261	947	97.75%	96.10%	122 bp	PIK3CA	c.1616C>G	p.P539R	29.60%	685	10	chr3:178936074	NM_006218.3	COSM759	rs121913285
											PIK3CA	c.3140A>T	p.H1047L	25.60%	783	21	chr3:178952085	NM_006218.3	COSM776	rs121913279
											FAT2	c.5720T>C	p.I1907T	51.20%	670	9	chr5:150924968	NM_001447	n.a.	rs150700679
	633	AI	NR	OC	2020-02-04	4576845	1247	96.36%	94.92%	140 bp	ARID1A	c.1135C>T	p.Q379*	14.07%	327	1	chr1:27024029	NM_006015.5	n.a.	n.a.
											PIK3CA	c.1633G>A	p.E545K	11.24%	1174	10	chr3:178936091	NM_006218.3	COSM763	rs104886003
											SMO	c.1921C>G	p.P641A	52.67%	1029	11	chr7:128851596	NM_005631.4	n.a.	rs146200641
				DER_v2	2020-02-04	1970446	1413	98.58%	95.79%	132 bp	PIK3CA	c.1633G>A	p.E545K	12.70%	732	10	chr3:178936091	NM_006218.3	COSM763	rs104886003
											GATA3	c.878T>A	p.M293K	12.60%	749	4	chr10:8106058	NM_002051	n.a.	n.a.
	636	AI	R	OC	2020-02-04	5824305	1594	97.18%	92.29%	137 bp	no pathogenic variants
				DER_v2	2020-02-04	1904687	1371	98.63%	96.37%	127 bp	no additional pathogenic variants
	637	AI	NR	OC	2020-02-04	4221913	1155	96.49%	94.35%	141 bp	PIK3CA	c.3140A>G	p.H1047R	52.58%	1356	21	chr3:178952085	NM_006218.3	COSM775	rs121913279
											NBN	c.657_661delACAAA	p.K219Nfs*16	40.00%	770	6	chr8:90983441	NM_002485.4	n.a.	rs587776650
											PPARG	8.68	CI: 6.44 - 11.63				chr3:12393077
											FANCD2	5.15	CI: 4.61 - 5.75				chr3:10070319
				DER_v2	2020-02-04	2938929	2088	97.98%	96.78%	140 bp	PIK3CA	c.3140A>G	p.H1047R	52.10%	2507	21	chr3:178952085	NM_006218.3	COSM775	rs121913279
	638	AI	R	OC	2020-02-04	4395855	1195	96.93%	93.65%	136 bp	no pathogenic variants
				DER_v2	2020-02-04	1588480	1126	98.08%	96.39%	134 bp	no additional pathogenic variants
Run no. 23	639	AI	NR	OC	2020-02-19	3462109	1008	96.14%	94.05%	154 bp	TP53	c.469G>T	p.V157F	32.07%	1400	5	chr17:7578461	NM_000546.5	COSM10670	rs121912654
											BRCA1	c.121C>A	p.H41N	26.46%	567	3	chr17:41267756	NM_007300.3	n.a.	rs1060502353
											FGFR1	14.51	CI: 10.61 - 19.78				chr8:38271114
				DER_v2	2020-02-19	2179991	1591	97.72%	96.02%	151 bp	RYR2	c.3038G>A	p.R1013Q	49.00%	2022	26	chr1:237711862	NM_001035	n.a.	n.a.
	640	AI	R	OC	2020-02-19	5346913	1446	95.82%	90.91%	133 bp	PIK3CA	c.1633G>A	p.E545K	14.32%	1110	10	chr3:178936091	NM_006218.3	COSM763	rs104886003
				DER_v2	2020-02-19	1666338	1197	97.13%	95.95%	118 bp	PIK3CA	c.1633G>A	p.E545K	13.60%	1045	10	chr3:178936091	NM_006218.3	COSM763	rs104886003
											CBFB	c.82A>T	p.K28*	15.50%	459	2	chr16:67063633	NM_001755	n.a.	n.a.
											CDH1	c.1276dupA	p.T426Nfs*20	21.80%	466	9	chr16:68847353	NM_004360	n.a.	n.a.
	641	AI	NR	OC	2020-02-19	5989655	1656	95.48%	93.41%	153 bp	TP53	c.853G>T	p.E285*	10.33%	1984	8	chr17:7577085	NM_000546.5	COSM45138	rs112431538
											PIK3CA	c.1024_1025insTAAAAATTCTTTGTGCAA	p.R335_I336insIKILCA	3.58%	839	5	chr3:178921522	NM_006218.3
				DER_v2	2020-02-19	1851951	1353	97.75%	94.99%	143 bp	RYR2	c.6172C>G	p.L2058V	9.8%	765	41	chr1:237791112	NM_001035	n.a.	n.a.
											PIK3CA	c.1024_1025insTAAAAATTCTTTGTGCAA	p.R335_I336insIKILCA	3.20%	421	5	chr3:178921522	NM_006218.3
	642	AI	R	OC	2020-02-19	8230476	2329	97.40%	90.40%	157 bp	PIK3R1	c.506delC	p.T169Nfs*8	58.97%	1967	5	chr5:67575432	NM_181523.2	n.a.	rs778177822
				DER_v2	2020-02-19	4399631	3218	98.82%	95.89%	140 bp	ERCC2	c.1168C>T	p.Q390*	52.40%	246	12	chr19:45862168	NM_001130867	n.a.	rs373658241
	643	AI	NR	OC	2020-02-19	6332362	1771	96.74%	92.76%	146 bp	RB1	c.2359C>T	p.R787*	21.31%	167	23	chr13:49039374	NM_000321.2	n.a.	rs137853293
				DER_v2	2020-02-19	2514637	1849	98.59%	95.86%	127 bp	FAT3	c.4685A>G	p.H1562R	48.60%	2152	8	chr11:92526006	NM_001008781	n.a.	n.a.
											GATA3	c.999_1000insGG	p.D335Gfs*21	37.10%	1365	5	chr10:8111513	NM_002051	n.a.	n.a.
											CBFB	c.527-1G>A	splicing	42.10%	855	6	chr16:67132612	NM_001755	n.a.	n.a.
	644	AI	R	OC	2020-02-19	6832396	1950	96.97%	93.44%	153 bp	FGFR1	8.31	CI: 6.30 - 10.92				chr8:38271114
											CCND1	6.15	CI: 4.57 - 8.23				chr11:69455972
											FGF3	5.99	CI: 4.44 - 8.02				chr11:69624976
											FGF19	5.05	CI: 3.67 - 6.89				chr11:69513954
				DER_v2	2020-02-19	2534449	1863	98.70%	95.73%	145 bp	MUTYH	c.1178G>A	p.G393D	55.30%	622	13	chr1:45797228	NM_012222	COSM020287	rs36053993
	645	AI	NR	OC	2020-02-19	8198677	2349	97.25%	93.16%	159 bp	TP53	c.824G>T	p.C275F	31.30%	1409	8	chr17:7577114	NM_000546.5	COSM10701	rs863224451
											ESR1	4.86	CI: 3.56 - 6.59				chr6:152129033
				DER_v2	2020-02-19	2292933	1672	98.65%	95.84%	155 bp	no additional pathogenic variants
	646	AI	R	OC	2020-02-19	10187092	2940	96.78%	94.44%	156 bp	no pathogenic variants
				DER_v2	2020-02-19	3870375	2848	98.58%	96.35%	151 bp	no additional pathogenic variants
	647	AI	NR	OC	2020-02-19	7770079	2205	96.84%	87.04%	154 bp	PIK3CA	c.1633G>A	p.E545K	9.45%	1999	10	chr3:178936091	NM_006218.3	COSM763	rs104886003
											MYC	6.29	CI: 4.46 - 8.79				chr8:128748724
											CCND1	8.82	CI: 6.21 - 12.47				chr11:69455972
											FGF19	6.69	CI: 4.58 - 9.67				chr11:69513954
				DER_v2	2020-02-19	2772480	1990	97.86%	93.29%	142 bp	PIK3CA	c.1633G>A	p.E545K	11.00%	3256	10	chr3:178936091	NM_006218.3	COSM763	rs104886003
											FAT1	c.1663G>T	p.A555S	39.80%	911	2	chr4:187629319	NM_005245	n.a.	n.a.
											FAT1	c.3749A>G	p.Y1250C	52.10%	974	5	chr4:187557962	NM_005245	n.a.	rs142805532
											ABCA13	c.13360C>T	p.R4454C	41.40%	866	50	chr7:48547481	NM_152701	n.a.	rs76060602
											CBFB	c.82A>G	p.K28E	45.00%	301	2	chr16:67063633	NM_001755	n.a.	n.a.
Run no. 24	650	AI	R	OC	2020-02-04	5717889	1634	95.56%	94.00%	138 bp	MTOR	c.7235A>T	p.D2412V	42.80%	1084	53	chr1:11174440	NM_004958.3	n.a.	n.a.
				DER_v2	2020-02-04	2502667	1837	97.32%	96.04%	140 bp	CDH1	c.478delC	p.I161Sfs*54	55.10%	1089	4	chr16:68842417	NM_004360	n.a.	n.a.
	651	AI	NR	OC	2020-02-04	7229145	2107	96.25%	94.43%	139 bp	ERBB2	c.2311_2312insCATACGTGATGG	p.A775_G776insYVMA	10.14%	1992	20	chr17:37880982	NM_004448	n.a.	n.a.
				DER_v2	2020-02-04	2937426	2172	98.26%	96.74%	149 bp	GATA3	c.782dupG	p.E262Gfs*41	10.60%	1479	4	chr10:8105961	NM_002051	n.a.	n.a.
											GATA3	c.891_903del	p.N297Kfs*54	11.10%	1085	4	chr10:8106071	NM_002051	n.a.	n.a.
											GATA3	c.914_921del	p.R305Lfs*44	11.40%	1074	4	chr10:8106094	NM_002051	n.a.	n.a.
											CBFB	c.165+1Gdel	splicing	17.00%	379	5	chr16:67063717	NM_001755	n.a.	n.a.
											CDH1	c.133_134del	p.H45Pfs*13	27.90%	2567	2	chr16:68772284	NM_004360	n.a.	n.a.
											ERBB2	c.2311_2312insCATACGTGATGG	p.A775_G776insYVMA	11.10%	2014	20	chr17:37880982	NM_004448	n.a.	n.a.
	654	AI	R	OC	2020-02-04	6449073	1843	96.89%	93.80%	138 bp	PIK3CA	c.3140A>G	p.H1047R	29.19%	1658	21	chr3:178952085	NM_006218.3	COSM775	rs121913279
											PIK3CA	c.3143A>G	p.H1048R	29.11%	1656	21	chr3:178952088	NM_006218.3	COSM479742	n.a.
											FGF19	5.70	CI: 3.96 - 8.12				chr11:69513954
				DER_v2	2020-02-04	1854351	1327	97.62%	95.80%	138 bp	PIK3CA	c.3140A>G	p.H1047R	34.80%	1356	21	chr3:178952085	NM_006218.3	COSM775	rs121913279
											PIK3CA	c.3143A>G	p.H1048R	34.40%	1211	21	chr3:178952088	NM_006218.3	COSM479742	n.a.
	655	AI	NR	OC	2020-02-04	6803122	1969	97.20%	93.40%	136 bp	BRCA1	c.1723G>T	p.E575*	29.31%	539	10	chr17:41245825	NM_007300.3	n.a.	rs397508902
											CCND1	6.69	CI: 4.78 - 9.29				chr11:69455972
											FGF19	7.10	CI: 5.61 - 11.60				chr11:69513954
											FGF3	5.94	CI: 4.23 - 8.27				chr11:69624976
				DER_v2	2020-02-04	2920538	2154	98.45%	96.94%	138 bp	FAT2	c.3399C>A	p.N1133K	59.90%	1728	2	chr5:150943061	NM_001447	n.a.	rs138913417
											RUNX1	c.965C>G	p.S322*	22.70%	3171	8	chr21:36171600	NM_001754	n.a.	n.a.
	656	AI	R	OC	2020-02-04	7687104	2206	97.24%	92.78%	139 bp	AKT1	c.49G>A	p.E17K	45.36%	915	3	chr14:105246551	NM_001014431.1	COSM33765	rs121434592
				DER_v2	2020-02-04	2922065	2156	98.75%	96.54%	134 bp	TBX3	c.140_161del	p.P48Rfs*33	16.50%	1190	1	chr12:115120845	NM_016569	n.a.	n.a.
											TBX3	c.632A>C	p.N211T	47.30%	2499	2	chr12:115118709	NM_016569	COSM1178869	rs756408358
											CDH1	c.241delG	p.G81Vfs*2	57.20%	2977	3	chr16:68835650	NM_004360	n.a.	n.a.
											RUNX1	c.370_371del	p.V124Sfs*13	25.80%	3621	5	chr21:36252991	NM_001754	n.a.	n.a.
	657	AI	NR	OC	2020-02-04	8431154	2366	96.76%	92.43%	133 bp	PIK3CA	c.3140A>T	p.H1047L	18.25%	2000	21	chr3:178952085	NM_006218.3	COSM776	rs121913279
											CCND1	5.53	CI: 4.07 - 7.44				chr11:69455972
											FGF19	6.66	CI: 4.76 - 9.25				chr11:69513954
											FGF3	6.64	CI: 4.92 - 8.91				chr11:69624976
				DER_v2	2020-02-04	3440350	2530	97.94%	96.22%	135 bp	PIK3CA	c.3140A>T	p.H1047L	18.60%	1437	21	chr3:178952085	NM_006218.3	COSM776	rs121913279
											CDH1	c.1679dupC	p.Y561Vfs*27	24.20%	1929	11	chr16:68853295	NM_004360	n.a.	n.a.
											ERBB2	c.1466C>T	p.P489L	51.90%	2310	12	chr17:37872145	NM_004448	n.a.	rs142456637
	660	AI	R	OC	2020-02-04	9090922	2514	95.92%	90.59%	134 bp	no pathogenic variants
				DER_v2	2020-02-04	3792380	2763	97.53%	96.13%	139 bp	no additional pathogenic variants
	661	AI	NR	OC	2020-02-04	10932123	3118	97.04%	93.21%	138 bp	PIK3CA	c.353G>A	p.G118D	11.81%	1999	3	chr3:178917478	NM_006218.3	COSM751	rs587777790
											PIK3CA	c.3145G>C	p.G1049R	12.45%	2000	21	chr3:178952090	NM_006218.3	COSM777	rs121913277
											CREBBP	c.7130C>A	p.S2377*	14.91%	1998	31	chr16:3777918	NM_004380.2	n.a.	n.a.
				DER_v2	2020-02-04	3361049	2473	98.16%	96.50%	132 bp	PIK3CA	c.353G>A	p.G118D	9.40%	713	3	chr3:178917478	NM_006218.3	COSM751	rs587777790
											PIK3CA	c.3145G>C	p.G1049R	14.90%	1940	21	chr3:178952090	NM_006218.3	COSM777	rs121913277
											FAT2	c.269G>A	p.G90D	48.30%	1909	1	chr5:150948224	NM_001447	n.a.	rs145029623
	664	AI	R	OC	2020-02-04	6930631	2007	95.84%	94.85%	140 bp	PIK3CA	c.1624G>A	p.E542K	12.31%	1998	10	chr3:178936082	NM_006218.3	COSM760	rs1057519927
				DER_v2	2020-02-04	597171	440	97.52%	96.70%	141 bp	PIK3CA	c.1624G>A	p.E542K	11.50%	238	10	chr3:178936082	NM_006218.3	COSM760	rs1057519927
											MAP3K1	c.2263_2276del	p.L755Sfs*4	20.10%	182	13	chr5:56176993	NM_005921	n.a.	n.a.
											GATA3	c.925-3_925-2del	splicing	18.80%	320		chr10:8111433	NM_002051	COSM41683	rs763236375
											TBX3	c.74_75insACCGGGC	p.D27Gfs*86	8.40%	142	1	chr12:115120931	NM_016569	n.a.	n.a.
	665	AI	NR	OC	2020-02-04	5561210	1577	96.06%	93.43%	133 bp	PIK3CA	c.1252G>A	p.E418K	18.94%	776	8	chr3:178927974	NM_006218.3	COSM12582	rs397517199
											ERBB2	c.2264T>C	p.L755S	44.43%	1319	19	chr17:37880220	NM_004448	COSM14060	rs121913470
				DER_v2	2020-02-04	14786182	10793	97.77%	96.18%	125 bp	PIK3CA	c.1252G>A	p.E418K	22.00%	3906	8	chr3:178927974	NM_006218.3	COSM12582	rs397517199
											MAP3K1	chr5:56171138delGTAAGTAGC	splicing	27.30%	7345		chr5:56171138	NM_005921	n.a.	n.a.
											MAP3K1	c.3918_3920del	p.I1307Rfs*206	26.10%	8919	16	chr5:56180589	NM_005921	n.a.	n.a.
											ERBB2	c.2264T>C	p.L755S	49.00%	6687	19	chr17:37880220	NM_004448	COSM14060	rs121913470
	670	AI	R	OC	2020-02-04	6578281	1931	97.66%	92.82%	143 bp	AKT1	c.49G>A	p.E17K	3.80%	632	3	chr14:105246551	NM_001014431.1	COSM33765	rs121434592
				DER_v2	2020-02-04	3054600	2255	98.49%	97.10%	145 bp	no additional pathogenic variants
	671	AI	NR	OC	2020-02-04	7893555	2241	96.39%	95.08&	142 bp	TP53	c.473G>A	p.R158H	26.49%	1529	5	chr17:7578457	NM_000546.5	COSM10714	rs587782144
				DER_v2	2020-02-04	3439960	2543	98.39%	96.29%	139 bp	GATA3	c.1057delC	p.L354*	28.90%	174	6	chr10:8115711	NM_002051	n.a.	n.a.
											CBFB	c.208delC	p.P70Rfs*19	43.30%	2983	3	chr16:67070584	NM_001755	n.a.	n.a.
	672	AI	R	OC	2020-02-04	8411050	2422	96.73%	94.43%	145 bp	STK11	c.761_768delCCTTCGAA	p.P254Rfs*9	60.66%	849	6	chr19:1221237	NM_000455.4	n.a.	rs1057520606
											CDKN2B	c.256G>A	p.D86N	47.17%	1219	2	chr9:22006147	NM_004936.3	n.a.	rs148421170
				DER_v2	2020-02-04	3810102	2805	98.32%	97.18%	142 bp	ABCA13	c.12139C>G	p.L4047V	46.90%	1902	40	chr7:48450185	NM_152701	n.a.	rs77147473
	673	AI	NR	OC	2020-02-04	7440338	2059	95.49%	93.38%	129 bp	PIK3CA	c.3140A>G	p.H1047R	41.41%	1879	21	chr3:178952085	NM_006218.3	COSM775	rs121913279
											TP53	c.670G>T	p.E224*	30.95%	1260	6	chr17:7578179	NM_000546.5	n.a.	n.a.
				DER_v2	2020-02-04	3521625	2581	97.93%	96.50%	130 bp	PIK3CA	c.3140A>G	p.H1047R	47.10%	2270	21	chr3:178952085	NM_006218.3	COSM775	rs121913279
											TBX3	c.793dupT	p.Y265Lfs*2	38.50%	4074	4	chr12:115117380	NM_016569	n.a.	n.a.
	674	AI	R	OC	2020-02-04	8363294	2330	95.34%	94.43%	137 bp	AKT3	5.73	CI: 4.27 - 7.63				chr1:243662992
											FGFR1	7.19	CI: 5.39 - 9.54				chr8:38271114
											MYC	5.04	CI: 3.74 - 6.73				chr8:128748724
				DER_v2	2020-02-04	3088920	2251	97.60%	95.53%	134 bp	no additional pathogenic variants
Run no. 25	675	AI	NR	OC	2020-02-11	6767460	1903	0.9605	0.8864	133 bp	TP53	c.817C>T	p.R273C	44.22%	943	8	chr17:7577121	NM_000546.5	COSM10659	rs121913343
											MYCL	6.44	CI: 4.33 - 9.47				chr1:40362966
											FGF3	0.38	CI: 0.12 - 0.74				chr11:69624976
											FGFR2	23.68	CI: 17.1 - 32.71				chr10:123239428
				DER_v2	2020-02-11	2751188	1973	0.9765	0.9419	137 bp	no additional pathogenic variants
	676	AI	R	OC	2020-02-11	6609498	1884	0.9681	0.8975	133 bp	PIK3CA	c.3140A>G	p.H1047R	40.50%	2000	21	chr3:178952085	NM_006218.3	COSM775	rs121913279
											NOTCH2	c.353G>A	p.G118D	39.16%	383	3	chr1:120548014	NM_024408.3	n.a.	n.a.
				DER_v2	2020-02-11	2034015	1474	0.9789	0.9639	131 bp	PIK3CA	c.3140A>G	p.H1047R	38.50%	1887	21	chr3:178952085	NM_006218.3	COSM775	rs121913279
											MAP3K1	c.628dupC	p.V211Cfs*9	42.10%	2583	2	chr5:56152571	NM_005921	n.a.	n.a.
	677	AI	NR	OC	2020-02-11	7199933	1990	0.9478	0.95	136 bp	FGFR2	8.36	CI: 6.38 - 10.92				chr10:123239428
											TP53	c.797G>T	p.G266V	42.71%	1721	8	chr17:7577141	NM_000546.5	COSM10958	rs193920774
											NBN	5.50	CI: 4.68 - 6.45				chr8:90947804
				DER_v2	2020-02-11	1667546	1182	0.9637	0.954	129 bp	GATA3	c.-70_-69insC	UTR5	71.60%	419		chr10:8097549	NM_002051	n.a.	n.a.
	678	AI	R	OC	2020-02-11	8096095	2281	0.9606	0.9548	136 bp	ATM	c.1564_1565delGA	p.E522Ifs*43	70.27%	1978	10	chr11:108121755	NM_000051.3	n.a.	rs587779817
											NF2	c.1144delG	p.D382Tfs*44	5.15%	1748	12	chr22:30069278	NM_000268.3	n.a.	n.a.
				DER_v2	2020-02-11	2644971	1931	0.9739	0.9676	136 bp	no additional pathogenic variants
	679	AI	NR	OC	2020-02-11	7985784	2307	0.9609	0.9339	148 bp	PTEN	c.49C>T	p.Q17*	25.53%	1876	1	chr10:89624275	NM_000314.6	n.a.	rs587781912
											PTEN	c.134_140delTATACAG	p.V45Gfs*7	15.79%	1140	2	chr10:89653834	NM_000314.6	n.a.	rs1064793325
				DER_v2	2020-02-11	2645251	1955	0.9882	0.9702	152 bp	MUTYH	c.1178G>A	p.G393D	49.10%	983	13	chr1:45797228	NM_012222	COSM020287	rs36053993
	680	AI	R	OC	2020-02-11	11610820	3307	0.9697	0.9561	145 bp	ARID1A	c.1699C>T	p.Q567*	9.73%	1994	3	chr1:27057991	NM_006015.5	n.a.	n.a.
				DER_v2	2020-02-11	2975979	2207	0.9899	0.9664	138 bp	MAP3K1	c.1737_1738del	p.E581Dfs*9	9.00%	2531	10	chr5:56170909	NM_005921	n.a.	n.a.
	681	AI	NR	OC	2020-02-11	11476256	3208	0.9583	0.9549	138 bp	CDK6	8.24	CI: 6.10 - 11.06				chr7:92244372
											CCND1	8.99	CI: 6.67 - 12.05				chr11:69455972
											FGF19	11.13	CI: 8.15 - 15.11				chr11:69513954
											FGF3	12.91	CI: 9.64 - 17.25				chr11:69624976
				DER_v2	2020-02-11	3162908	2327	0.9869	0.9699	141 bp	no additional pathogenic variants
	682	AI	R	OC	2020-02-11	12086630	3290	0.9497	0.9432	135 bp	PIK3CA	c.1633G>A	p.E545K	15.80%	1696	10	chr3:178936091	NM_006218.3	COSM763	rs104886003
											ATM	c.9023G>A	p.R3008H	57.08%	1999	63	chr11:108236087	NM_000051.3	COSM21626	rs587781894
				DER_v2	2020-02-11	3419815	2508	0.9782	0.9524	129 bp	PIK3CA	c.1633G>A	p.E545K	20.00%	1094	10	chr3:178936091	NM_006218.3	COSM763	rs104886003
											ABCA13	c.170T>C	p.L57S	50.70%	1741	3	chr7:48237840	NM_152701	n.a.	rs374725499
	683	AI	NR	OC	2020-02-11	5785597	1618	0.9527	0.9469	138 bp	MDM2	16.84	CI: 12.10 - 23.35				chr12:69202191
				DER_v2	2020-02-11	2320541	1699	0.977	0.967	132 bp	no additional pathogenic variants
	688	AI	R	OC	2020-02-11	5419936	1557	0.96	0.9553	140 bp	PIK3CA	c.1252G>A	p.E418K	6.11%	753	8	chr3:178927974	NM_006218.3	COSM12582	rs397517199
											PTEN	c.883_884delCT	p.L295Mfs*2	22.44%	1301	8	chr10:89720730	NM_000314.6	n.a.	rs143335584
				DER_v2	2020-02-11	1999051	1461	0.9858	0.9663	147 bp	PIK3CA	c.1252G>A	p.E418K	4.10%	1076	8	chr3:178927974	NM_006218.3	COSM12582	rs397517199
											PIK3CA	c.2702G>T	p.C901F	18.80%	1907	19	chr3:178947827	NM_006218.3	COSM769	n.a.
	689	AI	NR	OC	2020-02-11	6253625	1780	0.9575	0.9618	143 bp	PIK3CA	c.278G>A	p.R93Q	21.71%	1543	2	chr3:178916891	NM_006218.3	COSM86041	n.a.
											PIK3CA	c.3140A>G	p.H1047R	27.97%	1437	21	chr3:178952085	NM_006218.3	COSM775	rs121913279
				DER_v2	2020-02-11	2030692	1498	0.9865	0.9698	146 bp	PIK3CA	c.278G>A	p.R93Q	30.90%	245	2	chr3:178916891	NM_006218.3	COSM86041	n.a.
											PIK3CA	c.3140A>G	p.H1047R	28.20%	1270	21	chr3:178952085	NM_006218.3	COSM775	rs121913279
	692	AI	R	OC	2020-02-11	5943682	1655	0.9681	0.9307	138 bp	TP53	c.722C>T	p.S241F	15.52%	857	7	chr17:7577559	NM_000546.5	COSM10812	rs28934573
											ERBB2	c.2519G>A	p.R840Q	43.15%	832	21	chr17:37881327	NM_004448	n.a.	rs747967722
				DER_v2	2020-02-11	2700615	1985	0.988	0.9639	130 bp	ABCA13	c.12139C>G	p.L4047V	50.60%	1235	40	chr7:48450185	NM_152701	n.a.	rs77147473
											ERBB2	c.2519G>A	p.R840Q	37.60%	809	21	chr17:37881327	NM_004448	n.a.	rs747967722
	693	AI	NR	OC	2020-02-11	6451429	1930	0.9536	0.6958	141 bp	PIK3CA	c.1633G>A	p.E545K	29.82%	275	10	chr3:178936091	NM_006218.3	COSM763	rs104886003
											ESR1	c.1613A>G	p.D538G	32.00%	2000	8	chr6:152419926	NM_000125	COSM94250	n.a.
											TP53	c.578A>T	p.H193L	38.91%	897	6	chr17:7578271	NM_000546.5	COSM11066	rs786201838
											FGFR1	11.49	CI: 5.50 - 23.44				chr8:38271114
											FGF3	5.91	CI: 5.91 - 12.31				chr11:69624976
											FGFR2	18.25	CI: 9.42 - 34.93				chr10:123239428
				DER_v2	2020-02-11	2664897	1971	0.9863	0.9723	159 bp	PIK3CA	c.1633G>A	p.E545K	35.70%	566	10	chr3:178936091	NM_006218.3	COSM763	rs104886003
											ESR1	c.1613A>G	p.D538G	33.10%	1613	8	chr6:152419926	NM_000125	COSM94250	n.a.
	694	AI	R	OC	2020-02-11	6279408	1752	0.9728	0.8861	136 bp	TP53	c.584T>C	p.I195T	63.22%	1104	6	chr17:7578265	NM_000546.5	COSM44539	rs760043106
											MYD88	c.589C>A	p.Q197K	80.97%	1135	3	chr3:38181965	NM_001172567.1	n.a.	n.a.
											NOTCH1	0.46	CI: 0.37 - 0.57				chr9:139390441
				DER_v2	2020-02-11	2799163	2038	0.9913	0.9514	127 bp	no additional pathogenic variants
	695	AI	NR	OC	2020-02-11	7986824	2240	0.9678	0.9452	137 bp	no pathogenic variants
				DER_v2	2020-02-11	2731333	2002	0.9877	0.97	133 bp	no additional pathogenic variants
Run no. 26	696	AI	R	OC	2020-02-11	8324770	2225	0.9613	0.9293	119 bp	PIK3CA	c.1633G>A	p.E545K	16.91%	1360	10	chr3:178936091	NM_006218.3	COSM763	rs104886003
											NOTCH1	c.2557_2559delTTC	p.F853del	31.75%	359	16	chr9:139405631	NM_017617.4	n.a.	rs779164170
				DER_v2	2020-02-11	2445598	1763	0.9745	0.9712	109 bp	PIK3CA	c.1633G>A	p.E545K	17.40%	1692	10	chr3:178936091	NM_006218.3	COSM763	rs104886003
											ABCA13	c.10701C>A	p.N3567K	18.10%	1160	32	chr7:48407403	NM_152701	n.a.	n.a.
	697	AI	NR	OC	2020-02-11	5713000	1517	0.9514	0.8862	129 bp	PIK3CA	c.1634A>G	p.E545G	56.30%	373	10	chr3:178936092	NM_006218	COSM125371	rs121913274
											TP53	c.723delC	p.C242Afs*5	51.61%	1058	7	chr17:7577557	NM_000546.5	COSM44135	rs1057519982
											CCND1	6.58	CI: 5.11 - 8.42				chr11:69455972
											FGF19	6.11	CI: 4.68 - 7.94				chr11:69513954
											FGF3	5.64	CI: 4.37 - 7.24				chr11:69624976
				DER_v2	2020-02-11	2127117	1533	0.9687	0.944	117 bp	PIK3CA	c.1634A>G	p.E545G	57.00%	806	10	chr3:178936092	NM_006218	COSM125371	rs121913274
											PIK3CA	c.3034G>C	p.E1012Q	50.70%	907	21	chr3:178951979	NM_006218	n.a.	n.a.
											RYR2	c.6191A>G	p.E2064G	27.50%	1344	41	chr1:237791131	NM_001035	n.a.	n.a.
	702	AI	R	OC	2020-02-11	4604999	1296	0.9802	0.9295	143 bp	SF3B1	c.2098A>G	p.K700E	30.52%	1196	15	chr2:198266834	NM_012433.3	COSM84677	rs559063155
											FGFR1	5.61	CI: 4.24 - 7.38				chr8:38271114
											CHEK2	c.1100delC	p.T367Mfs*15	52.08%	265	11	chr22:29091856	NM_007194.3	n.a.	rs555607708
				DER_v2	2020-02-11	1927242	1400	0.9935	0.952	119 bp	ABCA13	c.13360C>T	p.R4454C	57.30%	1361	50	chr7:48547481	NM_152701	n.a.	rs76060602
	703	AI	NR	OC	2020-02-11	5739312	1630	0.9771	0.9553	151 bp	PIK3CA	c.335_337del	p.L113del	19.05%	656	2	chr3:178916948	NM_006218	COSM1041465	n.a.
											RB1	c.1981C>T	p.R661W	25.70%	1685	20	chr13:49033844	NM_000321.2	n.a.	rs121913299
				DER_v2	2020-02-11	2074519	1538	0.9949	0.9624	131 bp	PIK3CA	c.335_337del	p.L113del	18.40%	396	2	chr3:178916948	NM_006218	COSM1041465	n.a.
	708	AI	R	OC	2020-02-11	6543740	1776	0.9746	0.9217	118 bp	PTEN	c.955_958delACTT	p.T319*	17.55%	1442	8	chr10:89720803	NM_000314.6	n.a.	rs398123330
				DER_v2	2020-02-11	3484551	2543	0.9868	0.9605	108 bp	FAT1	c.6012T>G	p.I2004M	52.80%	2003	10	chr4:187541728	NM_005245	n.a.	rs200115380
											FAT2	c.3028C>T	p.R1010C	51.20%	2315	1	chr5:150945465	NM_001447	n.a.	rs149215962
	709	AI	NR	OC	2020-02-11	5224188	1449	0.9773	0.9421	138 bp	TP53	c.818G>T	p.R273L	20.58%	1147	8	chr17:7577120	NM_000546.5	COSM10779	rs28934576
				DER_v2	2020-02-11	1962233	1451	0.9944	0.961	122 bp	no additional pathogenic variants
	710	AI	R	OC	2020-02-11	6585622	1817	0.9707	0.9184	140 bp	PIK3CA	c.3140A>G	p.H1047R	39.78%	1106	21	chr3:178952085	NM_006218.3	COSM775	rs121913279
											CCND1	5.51	CI: 4.49 - 6.74				chr11:69455972
											FGF19	6.46	CI: 5.10 - 8.16				chr11:69513954
											FGF3	7.16	CI: 5.80 - 8.81				chr11:69624976
				DER_v2	2020-02-11	2372428	1752	0.9886	0.9521	127 bp	PIK3CA	c.3140A>G	p.H1047R	40.80%	1367	21	chr3:178952085	NM_006218.3	COSM775	rs121913279
	711	AI	NR	OC	2020-02-11	9673500	2719	0.9777	0.9188	131 bp	PIK3CA	c.1633G>A	p.E545K	32.61%	1515	10	chr3:178936091	NM_006218.3	COSM763	rs104886003
											ESR1	7.46	CI: 5.70 - 9.73				chr6:152129033
											ATM	c.6115G>A	p.E2039K	72.92%	1998	42	chr11:108186757	NM_000051.3	n.a.	rs864622251
				DER_v2	2020-02-11	2555902	1898	0.9922	0.9517	121 bp	PIK3CA	c.1633G>A	p.E545K	28.50%	1126	10	chr3:178936091	NM_006218.3	COSM763	rs104886003
											ABCA13	c.13441A>G	p.R4481G	50.80%	1458	50	chr7:48547562	NM_152701	n.a.	n.a.
	714	AI	R	OC	2020-02-11	5189730	1460	0.969	0.9401	132 bp	MSH2	c.1155_1159delAGATC	p.D386*	11.61%	1146	7	chr2:47656957	NM_000251.2	n.a.	rs1057517762
											TP53	c.817C>T	p.R273C	19.94%	1550	8	chr17:7577121	NM_000546.5	COSM10659	rs121913343
				DER_v2	2020-02-11	1138603	834	0.9804	0.9635	129 bp	RYR2	c.12974T>A	p.I4325N	35.70%	784	90	chr1:237947986	NM_001035	n.a.	n.a.
	715	AI	NR	OC	2020-02-11	7968920	2324	0.9741	0.9299	125 bp	PIK3CA	c.1035T>A	p.N345K	62.51%	1990	5	chr3:178921553	NM_006218.3	COSM754	rs121913284
											TP53	c.659A>G	p.Y220C	30.83%	1784	6	chr17:7578190	NM_000546.5	COSM1564197	rs121912666
											SETD2	c.4774C>T	p.R1592*	13.05%	2000	6	chr3:47147552	NM_014159.6	n.a.	rs1057518410
				DER_v2	2020-02-11	2828384	2083	0.9895	0.9604	128 bp	PIK3CA	c.1035T>A	p.N345K	63.10%	2094	5	chr3:178921553	NM_006218.3	COSM754	rs121913284
											CBFB	c.-40_-33del	UTR5	68.60%	797		chr16:67063271	NM_001755	n.a.	n.a.
	716	AI	R	OC	2020-02-11	8571504	2498	0.9819	0.9186	133 bp	no pathogenic variants
				DER_v2	2020-02-11	2887041	2136	0.9915	0.9608	138 bp	no additional pathogenic variants
	717	AI	NR	OC	2020-02-11	9207221	2626	0.978	0.9265	126 bp	PIK3CA	c.1633G>A	p.E545K	29.44%	1216	10	chr3:178936091	NM_006218.3	COSM763	rs104886003
				DER_v2	2020-02-11	2315338	1693	0.9879	0.9614	128 bp	PIK3CA	c.1633G>A	p.E545K	29.70%	1147	10	chr3:178936091	NM_006218.3	COSM763	rs104886003
											GATA3	c.1199dupT	p.M400Ifs*106	25.40%	1015	6	chr10:8115852	NM_002051	n.a.	n.a.
	718	AI	R	OC	2020-02-11	12809915	3536	0.9756	0.9017	126 bp	no pathogenic variants
				DER_v2	2020-02-11	3421872	2512	0.991	0.9586	115 bp	FAT2	c.3399C>A	p.N1133K	44.80%	2448	2	chr5:150943061	NM_001447	n.a.	rs138913417
											GATA3	c.1318delA	p.T440Pfs*34	33.10%	2251	6	chr10:8115972	NM_002051	n.a.	n.a.
	719	AI	NR	OC	2020-02-11	10846375	3132	0.9786	0.9101	146 bp	PIK3CA	c.1258T>C	p.C420R	18.55%	124	8	chr3:178927980	NM_006218.3	COSM757	rs1057518041
											TP53	c.380C>T	p.S127F	57.00%	2000	5	chr17:7578550	NM_000546.5	n.a.	rs730881999
				DER_v2	2020-02-11	22349993	1747	0.9939	0.9681	141 bp	MUTYH	c.1178G>A	p.G393D	34.00%	582	13	chr1:45797228	NM_012222	COSM020287	rs36053993
											PIK3CA	c.1258T>C	p.C420R	21.60%	788	8	chr3:178927980	NM_006218.3	COSM757	rs1057518041
											ABCA13	c.1057_1058insGGTA	p.Q353Rfs*2	50.00%	1395	9	chr7:48278997	NM_152701	n.a.	rs748634549
											FAT3	c.5666A>G	p.E1889G	59.10%	854	9	chr11:92531845	NM_001008781	n.a.	rs570561713
	726	AI	R	OC	2020-02-11	11763497	3386	0.9806	0.9263	137 bp	PIK3CA	c.309_314del	p.P104Gfs*964	31.08%	1969	2	chr3:178916922	NM_006218.3	n.a.	n.a.
				DER_v2	2020-02-11	3401880	2513	0.9921	0.9665	126 bp	PIK3CA	c.309_314del	p.P104Gfs*964	30.20%	673	2	chr3:178916922	NM_006218.3	n.a.	n.a.
Run no. 27	727	AI	NR	OC	2020-02-18	6389070	1759	95.25%	94.99%	125 bp	no pathogenic variants
				DER_v2	2020-02-18	2519388	1831	97.56%	96.58%	119 bp	ABCA13	c.11996T>C	p.L3999P	15.90%	731	39	chr7:48443402	NM_152701	n.a.	n.a.
	728	AI	R	OC	2020-02-18	8038435	2296	96.29%	94.70%	134 bp	PTEN	c.862_866delGAAAA	p.E288Sfs*8	15.12%	1045	8	chr10:89720710	NM_000314.6	n.a.	rs562015640
											NF1	c.311T>G	p.L104*	11.26%	817	4	chr17:29490226	NM_001042492.2	n.a.	rs1057521097
											PTEN	c.860C>T	p.S287L	14.97%	1062	8	chr10:89720709	NM_000314.6	n.a.	rs863224909
				DER_v2	2020-02-18	2318133	1724	98.50%	96.27%	129 bp	GATA3	c.1220_1221insT	p.P408Afs*98	14.00%	676	6	chr10:8115874	NM_002051	n.a.	n.a.
											ERCC2	c.2164C>T	p.R722W	50.30%	1623	22	chr19:45855493	NM_000400	n.a.	rs121913026
	729	AI	NR	OC	2020-02-18	7032771	2021	97.03%	94.71%	131 bp	PIK3CA	c.1633G>A	p.E545K	17.80%	2000	10	chr3:178936091	NM_006218.3	COSM763	rs104886003
											TP53	c.487T>C	p.Y163H	25.36%	1400	5	chr17:7578443	NM_000546.5	COSM44216	rs786203436
				DER_v2	2020-02-18	1799544	1314	98.98%	96.10%	117 bp	PIK3CA	c.1633G>A	p.E545K	17.60%	1960	10	chr3:178936091	NM_006218.3	COSM763	rs104886003
	730	AI	R	OC	2020-02-18	8964366	2592	97.05%	95.49%	134 bp	PIK3CA	c.1624G>A	p.E542K	17.45%	1994	10	chr3:178936082	NM_006218.3	COSM760	rs1057519927
											MSH6	c.4032_4033insTGAAAGGTCAACT	p.V1345*	35.83%	1979	10	chr2:48033936	NM_000179.2	n.a.	rs1064792973
											TP53	c.1025G>C	p.R342P	15.12%	1997	10	chr17:7574002	NM_000546.5	n.a.	rs375338359
											ERCC2	c.1381C>G	p.L461V	47.71%	1398	15	chr19:45860626	NM_000400	n.a.	rs121913016
				DER_v2	2020-02-18	2365976	1762	99.18%	96.17%	124 bp	PIK3CA	c.1624G>A	p.E542K	19.30%	1627	10	chr3:178936082	NM_006218.3	COSM760	rs1057519927
											ERCC2	c.1381C>G	p.L461V	49.60%	894	15	chr19:45860626	NM_000400	n.a.	rs121913016
											ERCC2	c.2150C>G	p.A717G	50.20%	1569	22	chr19:45855507	NM_000400	n.a.	rs144564120
	731	AI	NR	OC	2020-02-18	9630497	2752	97.23%	93.90%	131 bp	PIK3CA	c.331A>G	p.K111E	29.90%	1960	2	chr3:178916937	NM_006218.3	COSM24710	rs1057519933
											FGF19	6.20	CI: 4.26 - 8.93				chr11:69513954
											CDK4	6.99	CI: 5.01 - 9.67				chr12:58142245
											MDM2	6.98	CI: 4.91 - 9.82				chr12:69202191
				DER_v2	2020-02-18	2560966	1897	98.99%	96.14%	124 bp	PIK3CA	c.331A>G	p.K111E	30.30%	859	2	chr3:178916937	NM_006218.3	COSM24710	rs1057519933
											RYR2	c.9826C>T	p.L3276F	38.20%	1250	68	chr1:237870494	NM_001035	n.a.	n.a.
	734	AI	R	OC	2020-02-18	9598223	2496	94.38%	84.04%	106 bp	TP53	c.659A>G	p.Y220C	6.77%	1551	6	chr17:7578190	NM_000546.5	COSM1564197	rs121912666
				DER_v2	2020-02-18	3237383	2340	97.47%	92.87%	105 bp	PIK3CA	c.1633G>A	p.E545K	6.90%	1581	10	chr3:178936091	NM_006218.3	COSM763	rs104886003
	735	AI	NR	OC	2020-02-18	11069108	3143	96.80%	92.32%	127 bp	FGF19	5.71	CI: 3.97 - 8.14				chr11:69513954
											FGF3	7.60	CI: 5.43 - 10.57				chr11:69624976
				DER_v2	2020-02-18	3634987	2702	98.95%	95.59%	123 bp	no additional pathogenic variants
	736	AI	R	OC	2020-02-18	12443477	3579	96.90%	94.34%	128 bp	IGF1R	7.14	CI: 5.17 - 9.79				chr15:99192814
											RNF43	8.48	CI: 7.12 - 10.08				chr17:56432289
											RAD51C	8.88	CI: 7.20 - 10.91				chr17:56769942
				DER_v2	2020-02-18	3244418	2422	99.01%	96.08%	118 bp	no additional pathogenic variants
	737	AI	NR	OC	2020-02-18	7731649	2135	95.26%	92.06%	121 bp	ATM	c.1564_1565delGA	p.E522Ifs*43	78.67%	1974	10	chr11:108121755	NM_000051.3	n.a.	rs587779817
											CCND1	6.79	CI: 4.84 - 9.45				chr11:69455972
											FGF19	14.34	CI: 10.19 - 20.09				chr11:69513954
				DER_v2	2020-02-18	1975348	1454	98.09%	94.92%	116 bp	GATA3	c.1319delC	p.A441Pfs*33	42.10%	1535	6	chr10:8115973	NM_002051	n.a.	n.a.
	739	AI	R	OC	2020-02-18	6004526	1680	96.01%	94.73%	124 bp	CHEK2	c.1100delC	p.T367Mfs*15	48.40%	564	11	chr22:29091856	NM_007194.3	n.a.	rs555607708
				DER_v2	2020-02-18	2173869	1594	98.56%	95.68%	115 bp	ABCA13	c.235G>T	p.G79*	49.70%	1183	3	chr7:48237905	NM_152701	n.a.	rs771504648
											GATA3	c.986dupG	p.R330Efs*22	20.40%	1470	5	chr10:8111499	NM_002051	n.a.	n.a.
	740	AI	NR	OC	2020-02-18	5792481	1624	96.86%	92.95%	129 bp	PTEN	c.463T>C	p.Y155H	17.75%	462	5	chr10:89692979	NM_000314.6	n.a.	rs398123325
											GATA2	c.1129T>C	p.Y377H	50.88%	399	5	chr3:128200676	NM_032638.4	n.a.	n.a.
											ATRX	c.7112C>T	p.A2371V	49.85%	1685	34	chrX:76776354	NM_000489.4	n.a.	n.a.
				DER_v2	2020-02-18	1920884	1411	98.83%	94.62%	126 bp	GATA3	c.1263delG	p.M422Cfs*52	21.40%	564	6	chr10:8115917	NM_002051	n.a.	n.a.
											FAT3	c.2681G>A	p.R894Q	39.10%	2198	1	chr11:92087959	NM_001008781	n.a.	rs80293525
	741	AI	R	OC	2020-02-18	6251442	1858	97.43%	94.58%	136 bp	CDKN2A	0.09	CI: 0.00 - 0.31				chr9:21968186
											CDKN2B	0.21	CI: 0.00 - 0.53				chr9:22005844
											FGFR1	19.10	CI: 13.30 - 27.33				chr8:38271114
											RNF43	6.10	CI: 4.89 - 7.58				chr17:56432289
				DER_v2	2020-02-18	2964904	2230	99.27%	95.45%	134 bp	GATA3	c.1212_1219del	p.H405Afs*98	34.60%	972	6	chr10:8115866	NM_002051	n.a.	n.a.
	742	AI	NR	OC	2020-02-18	8000327	2243	96.64%	89.58%	126 bp	TP53	c.527G>T	p.C176F	44.17%	1913	5	chr17:7578403	NM_000546.5	COSM10645	rs786202962
											FGFR2	11.78	CI: 8.81 - 15.69				chr10:123239428
				DER_v2	2020-02-18	3027057	2238	98.48%	95.49%	123 bp	no additional pathogenic variants
	743	AI	R	OC	2020-02-18	8710909	2445	96.78%	92.51%	121 bp	FANCA	c.193G>T	p.E65*	3.31%	1993	3	chr16:89881018	NM_000135.3	n.a.	n.a.
											FGFR1	5.15	CI: 3.70 - 7.10				chr8:38271114
				DER_v2	2020-02-18	2746423	2024	98.53%	95.58%	121 bp	no additional pathogenic variants
	744	AI	NR	OC	2020-02-18	9238200	2562	97.39%	91.04%	117 bp	TP53	c.524G>A	p.R175H	49.68%	1401	5	chr17:7578406	NM_000546.5	COSM10718	rs28934578
											FGFR3	c.2114A>G	p.K705R	66.40%	369	16	chr4:1808356	NM_000142.4	n.a.	rs369813768
											HRAS	0.26	CI: 0.00 - 0.72				chr11:533350
				DER_v2	2020-02-18	2511914	1826	99.03%	94.75%	112 bp	no additional pathogenic variants
Run no. 28	745	AI	R	OC	2020-02-18	6666531	1804	94.74%	89.29%	114 bp	TP53	c.856G>C	p.E286Q	24.58%	1440	8	chr17:7577082	NM_000546.5	COSM44250	rs786201059
											CCND1	16.29	CI: 11.40 - 23.18				chr11:69455972
											FGF19	15.01	CI: 10.30 - 21.79				chr11:69513954
											FGF3	11.24	CI: 7.96 - 15.79				chr11:69624976
											RNF43	7.49	CI: 6.09 - 9.18				chr17:56432289
											RAD51C	9.39	CI: 7.34 - 11.97				chr17:56769942
				DER_v2	2020-02-18	2663228	1924	96.98%	94.84%	115 bp	GATA3	c.1220_1221insT	p.P408Afs*98	19.70%	857	6	chr10:8115874	NM_002051	n.a.	n.a.
	746	AI	NR	OC	2020-02-18	6887228	1844	95.85%	89.77%	118 bp	TP53	c.659A>G	p.Y220C	18.24%	1299	6	chr17:7578190	NM_000546.5	COSM1564197	rs121912666
											FGFR1	6.43	CI: 4.56 - 8.97				chr8:38271114
											IGF1R	25.06	CI: 17.91 - 35.00				chr15:99192814
				DER_v2	2020-02-18	2600248	1880	97.23%	95.45%	114 bp	no additional pathogenic variants
	747	AI	R	OC	2020-02-18	6707022	1904	96.65%	91.96%	123 bp	CDKN2A	0.40	CI: 0.17 - 0.70				chr9:21968186
											IGF1R	11.21	CI: 7.91 - 15.81				chr15:99192814
											RNF43	8.64	CI: 7.12 - 10.46				chr17:56432289
											RAD51C	8.64	CI: 6.85 - 10.87				chr17:56769942
				DER_v2	2020-02-18	1759593	1267	98.29%	95.15%	119 bp	GATA3	c.1220_1221insT	p.P408Afs*98	18.70%	615	6	chr10:8115874	NM_002051	n.a.	n.a.
	748	AI	NR	OC	2020-02-18	8755312	2531	97.06%	93.71%	131 bp	RB1	c.1183C>T	p.Q395*	34.66%	1203	12	chr13:48947596	NM_000321.2	n.a.	n.a.
				DER_v2	2020-02-18	3418262	2511	98.37%	96.28%	138 bp	no additional pathogenic variants
	751	AI	R	OC	2020-02-18	8939938	2559	97.91%	92.24%	121 bp	FGFR1	6.81	CI: 4.71 - 9.76				chr8:38271114
				DER_v2	2020-02-18	3115248	2285	98.93%	95.84%	121 bp	no additional pathogenic variants
	752	AI	NR	OC	2020-02-18	8681493	2455	96.95%	91.16%	123 bp	no pathogenic variants
				DER_v2	2020-02-18	3072665	2247	97.92%	95.57%	128 bp	FAT2	c.3647A>T	p.D1216V	49.70%	2804	4	chr5:150934221	NM_001447	n.a.	n.a.
											GATA3	c.1298_1299insCC	p.H434Pfs*41	22.30%	1368	6	chr10:8115952	NM_002051	n.a.	n.a.
	755	AI	R	OC	2020-02-18	9392205	2701	97.26%	88.90%	127 bp	SF3B1	c.1973G>C	p.W658S	55.21%	1998	14	chr2:198267384	NM_012433.3	n.a.	n.a.
				DER_v2	2020-02-18	3561347	2623	98.57%	95.84%	138 bp	no additional pathogenic variants
	756	AI	NR	OC	2020-02-18	9077152	2501	97.58%	80.79%	113 bp	PIK3CA	c.3140A>T	p.H1047L	40.60%	1328	21	chr3:178952085	NM_006218.3	COSM776	rs121913279
											ATM	c.790delT	p.Y264Ifs*12	72.00%	1982	7	chr11:108115639	NM_000051.3	n.a.	rs1060499601
											PTEN	c.95T>G	p.I32S	49.76%	619	2	chr10:89653797	NM_000314.6	n.a.	rs1057518329
											MDM2	9.11	CI: 5.99 - 13.73				chr12:69202191
											STK11	c.647C>T	p.S216F	18.30%	2000	5	chr19:1220629	NM_000455.4	n.a.	rs1057520017
				DER_v2	2020-02-18	3171767	2352	99.03%	94.57%	115 bp	RYR2	c.13506G>A	p.M4502I	9.70%	1551	93	chr1:237954758	NM_001035	n.a.	n.a.
											PIK3CA	c.3140A>T	p.H1047L	40.60%	1328	21	chr3:178952085	NM_006218.3	COSM776	rs121913279
	763	AI	R	OC	2020-02-18	7114363	2049	96.98%	94.18%	129 bp	BRCA2	c.6298C>T	p.Q2100*	72.37%	912	11	chr13:32914790	NM_000059.3	n.a.	rs397507839
											ATRX	c.6441T>A	p.S2147R	20.16%	501	29	chrX:76814203	NM_000489.4	n.a.	n.a.
				DER_v2	2020-02-18	1954103	1441	98.39%	95.07%	127 bp	FAT2	c.7347_7370del	p.Y2450Dfs*1893	11.60%	560	9	chr5:150923318	NM_001447	n.a.	n.a.
	764	AI	NR	OC	2020-02-18	6446245	1824	96.31%	93.56%	131 bp	RNF43	5.83	CI: 4.84 - 7.00				chr17:56432289
											RAD51C	7.01	CI: 5.63 - 8.71				chr17:56769942
											U2AF1	8.64	CI: 4.08 - 17.74				chr21:44514714
				DER_v2	2020-02-18	2074165	1526	98.29%	95.87%	132 bp	GATA3	c.1220_1221insT	p.P408Afs*98	18.80%	630	6	chr10:8115874	NM_002051	n.a.	n.a.
	767	AI	R	OC	2020-02-18	9270423	2690	97.02%	95.24%	134 bp	TP53	c.535C>T	p.H179Y	35.75%	2000	5	chr17:7578395	NM_000546.5	COSM10768	rs587780070
											FANCI	c.1753C>A	p.L585I	31.31%	1744	18	chr15:89828381	NM_001113378.1	n.a.	rs577385367
				DER_v2	2020-02-18	3448478	2554	98.75%	96.29%	137 bp	FAT2	c.269G>A	p.G90D	47.40%	1607	1	chr5:150948224	NM_001447	n.a.	rs145029623
	768	AI	NR	OC	2020-02-18	8096898	2238	95.90%	90.94%	128 bp	ESR1	6.76	CI: 4.93 - 9.22				chr6:152129033
											AKT1	c.49G>A	p.E17K	60.79%	1849	3	chr14:105246551	NM_001014431.1	COSM33765	rs121434592
											FGFR1	5.15	CI: 3.72 - 7.06				chr8:38271114
				DER_v2	2020-02-18	3526892	2573	98.09%	95.16%	130 bp	no additional pathogenic variants
	769	AI	R	OC	2020-02-18	10915378	3133	97.47%	93.46%	128 bp	no pathogenic variants
				DER_v2	2020-02-18	3166067	2322	98.88%	96.33%	132 bp	GATA3	c.1000dupG	p.D335Gfs*17	9.70%	1458	5	chr10:8111513	NM_002051	n.a.	n.a.
	770	AI	NR	OC	2020-02-18	10228283	2897	97.24%	93.90%	126 bp	TP53	c.536A>G	p.H179R	33.28%	1923	5	chr17:7578394	NM_000546.5	COSM43635	rs1057519991
											FGFR2	8.46	CI: 6.27 - 11.36				chr10:123239428
				DER_v2	2020-02-18	3462087	2527	98.62%	96.44%	129 bp	TBX3	c.2048C>T	p.S683L	10.90%	1063	8	chr12:115109830	NM_016569	n.a.	n.a.
	781	AI	R	OC	2020-02-18	9809378	2732	97.68%	89.47%	128 bp	ARID1A	c.2518C>T	p.Q840*	10.66%	563	8	chr1:27089562	NM_006015.5	n.a.	rs762576122
											BRCA1	c.5471delG	p.G1824Vfs*31	57.14%	1983	23	chr17:41199718	NM_007300.3	n.a.	rs80357149
											MET	5.04	CI: 3.85 - 6.54				chr7:116339592
											MYC	6.23	CI: 4.24 - 9.03				chr8:128748724
				DER_v2	2020-02-18	2846556	2068	98.64%	96.42%	123 bp	RYR2	c.7192C>A	p.L2398I	9.30%	1751	47	chr1:237804273	NM_001035	n.a.	n.a.
											GATA3	c.1275dupA	p.S426Ifs*80	28.70%	1054	6	chr10:8115928	NM_002051	n.a.	n.a.
Run no. 29	782	AI	NR	OC	2020-02-28	5613391	1587	95.78%	88.92%	148 bp	no pathogenic variants
				DER_v2	2020-02-28	2667926	1932	97.15%	96.03%	143 bp	no additional pathogenic variants
	783	AI	R	OC	2020-02-28	6383727	1804	95.98%	86.89%	151 bp	FGFR1	6.50	CI: 4.04 - 10.30				chr8:38271114
											CCND1	6.13	CI: 3.79 - 9.73				chr11:69455972
											FGF19	6.25	CI: 3.68 - 10.41				chr11:69513954
											FGF3	6.36	CI: 3.95 - 10.09				chr11:69624976
											MAP2K4	0.00	CI: 0.00 - 0.05				chr17:11998843
											ARAF	0.00	CI: 0.00 - 0.40				chrX:47426004
				DER_v2	2020-02-28	1952540	1425	97.58%	96.28%	140 bp	no additional pathogenic variants
	784	AI	NR	OC	2020-02-28	4431331	1259	97.62%	89.61%	144 bp	FGFR2	c.758C>G	p.P253R	3.88%	1238	7	chr10:123279674	NM_000141.4	COSM537801	rs281865420
											MYCN	0.39	CI: 0.12 - 0.78				chr2:16082141
											FGFR3	0.19	CI: 0.00 - 0.47				chr4:1795641
											TSC2	0.48	CI: 0.36 - 0.60				chr16:2098579
				DER_v2	2020-02-28	989354	686	97.88%	92.08%	118 bp	no additional pathogenic variants
	799	AI	R	OC	2020-02-28	6272837	1792	97.25%	93.29%	145 bp	ARID1A	c.5457_5466delGAATGATCCA	p.K1819Nfs*61	41.82%	1442	20	chr1:27105844	NM_006015.5	n.a.	rs12126391
											FGFR1	8.48	CI: 6.19 - 11.54				chr8:38271114
											NBN	6.64	CI: 5.61 - 7.84				chr8:90947804
											MYC	7.13	CI: 5.19 - 9.73				chr8:128748724
				DER_v2	2020-02-28	2010750	1482	98.56%	96.54%	137 bp	RYR2	c.12235G>A	p.D4079N	47.70%	1630	90	chr1:237947247	NM_001035	n.a.	rs868071612
											MAP3K1	c.4480C>T	p.Q1494*	38.60%	820	20	chr5:56189448	NM_005921	n.a.	n.a.
	800	AI	NR	OC	2020-02-28	6185187	1715	97.39%	93.20%	135 bp	PIK3CA	c.1258T>C	p.C420R	30.63%	555	8	chr3:178927980	NM_006218.3	COSM757	rs1057518041
											PIK3CA	c.3061T>C	p.Y1021H	15.27%	1205	21	chr3:178952006	NM_006218.3	COSM17444	n.a.
											FGFR2	6.38	CI: 5.09 - 7.96				chr10:123239428
											TP53	c.827C>G	p.A276G	19.41%	1994	8	chr17:7577111	NM_000546.5	n.a.	rs786202082
				DER_v2	2020-02-28	2439335	1803	99.28%	95.94%	119 bp	PIK3CA	c.1258T>C	p.C420R	28.10%	1318	8	chr3:178927980	NM_006218.3	COSM757	rs1057518041
											PIK3CA	c.3061T>C	p.Y1021H	18.90%	2298	21	chr3:178952006	NM_006218.3	COSM17444	n.a.
											TBX3	c.1213C>T	p.R405C	47.90%	2209	7	chr12:115112527	NM_016569	n.a.	rs370551433
	805	TAM	R	OC	2020-02-28	7089403	1998	97.38%	94.63%	143 bp	PIK3CA	c.3140A>G	p.H1047R	11.71%	1733	21	chr3:178952085	NM_006218.3	COSM775	rs121913279
				DER_v2	2020-02-28	3198814	2371	99.05%	95.76%	127 bp	PIK3CA	c.3140A>G	p.H1047R	14.60%	1754	21	chr3:178952085	NM_006218.3	COSM775	rs121913279
											CBFB	c.165+1->T	splicing	12.20%	371	2	chr16:67063717	NM_001755	n.a.	n.a.
	351	TAM	NR	OC	2020-02-28	6068102	1787	97.38%	89.93%	149 bp	PIK3CA	c.1633G>A	p.E545K	20.16%	744	10	chr3:178936091	NM_006218.3	COSM763	rs104886003
											TP53	c.1006G>T	p.E336*	24.60%	1634	10	chr17:7574021	NM_000546.5	n.a.	n.a.
											ATR	c.5123A>G	p.E1708G	54.72%	1548	29	chr3:142224054	NM_001184.3	n.a.	n.a.
				DER_v2	2020-02-28	2795985	2054	98.99%	96.84%	151 bp	PIK3CA	c.1633G>A	p.E545K	20.70%	1011	10	chr3:178936091	NM_006218.3	COSM763	rs104886003
	806	TAM	R	OC	2020-02-28	7550796	2089	96.24%	94.22%	141 bp	PIK3CA	c.1624G>A	p.E542K	13.40%	1037	10	chr3:178936082	NM_006218.3	COSM760	rs1057519927
				DER_v2	2020-02-28	2171665	1608	98.78%	95.56%	122 bp	PIK3CA	c.1624G>A	p.E542K	16.70%	1074	10	chr3:178936082	NM_006218.3	COSM760	rs1057519927
											MAP3K1	c.3172dupC	p.H1058Pfs*7	18.30%	2570	14	chr5:56178198	NM_005921	n.a.	n.a.
											TBX3	c.1964delT	p.L655Rfs*233	22.60%	1256	8	chr12:115109914	NM_016569	n.a.	n.a.
	367	TAM	NR	OC	2020-02-28	6595726	1760	93.14%	91.56%	128 bp	CREBBP	c.797A>G	p.K266R	33.55%	1997	2	chr16:3900299	NM_004380.2	n.a.	n.a.
											CDK12	c.1988G>A	p.R663H	50.70%	1846	3	chr17:37646866	NM_016507.3	n.a.	rs141353560
				DER_v2	2020-02-28	2600314	1904	97.81%	93.30%	115 bp	GATA3	c.1027_1028del	p.Y344Lfs*7	48.50%	2287	5	chr10:8111541	NM_002051	n.a.	n.a.
											FAT3	c.2681G>A	p.R894Q	48.30%	2094	1	chr11:92087959	NM_001008781	n.a.	rs80293525
	807	TAM	R	OC	2020-02-28	4765875	1343	96.47%	93.77%	139 bp	PIK3CA	c.3140A>G	p.H1047R	46.38%	1505	21	chr3:178952085	NM_006218.3	COSM775	rs121913279
											CCND1	6.06	CI: 4.27 - 8.53				chr11:69455972
											NF1	c.2287C>G	p.L763V	11.41%	1989	19	chr17:29554271	NM_001042492.2	n.a.	n.a.
				DER_v2	2020-02-28	2601259	1901	98.70%	96.78%	130 bp	PIK3CA	c.3140A>G	p.H1047R	51.90%	2413	21	chr3:178952085	NM_006218.3	COSM775	rs121913279
	377	TAM	NR	OC	2020-02-28	4300115	1180	97.32%	89.79%	135 bp	PIK3CA	c.3140A>G	p.H1047R	20.97%	1416	21	chr3:178952085	NM_006218.3	COSM775	rs121913279
				DER_v2	2020-02-28	1968053	1428	98.47%	96.05%	121 bp	PIK3CA	c.3140A>G	p.H1047R	21.30%	1684	21	chr3:178952085	NM_006218.3	COSM775	rs121913279
	808	TAM	R	OC	2020-02-28	4721519	1359	96.46%	85.23%	148 bp	FGF19	7.36	CI: 4.41 - 12.08				chr11:69513954
											FGF3	6.56	CI: 4.12 - 10.30				chr11:69624976
				DER_v2	2020-02-28	3406585	2503	99.11%	96.23%	150 bp	no additional pathogenic variants
	405	TAM	NR	OC	2020-02-28	4544086	1251	95.99%	88.59%	136 bp	TP53	c.680_681delCT	p.S227*	20.11%	1119	7	chr17:7577599	NM_000546.5	n.a.	n.a.
				DER_v2	2020-02-28	4167291	3103	99.22%	94.57%	125 bp	MUTYH	c.1428_1430del	p.E477Ffs*70	46.90%	730	14	chr1:45796891	NM_012222	n.a.	rs587778541
											GATA3	c.785A>T	p.E262V	19.50%	3007	4	chr10:8105965	NM_002051	n.a.	n.a.
	427 (not used)	TAM	R	OC	2020-02-28	7969179	2114	95.24%	85.84%	115 bp	no pathogenic variants
	resequenced as sample 426			DER_v2	2020-02-28	3254373	2395	98.50%	94.31%	110 bp	ABCA13	c.12139C>G	p.L4047V	46.40%	2558	40	chr7:48450185	NM_152701	n.a.	rs77147473
	460	TAM	NR	OC	2020-02-28	6484350	1782	96.19%	94.79%	145 bp	AKT1	c.49G>A	p.E17K	72.76%	815	3	chr14:105246551	NM_001014431.1	COSM33765	rs121434592
				DER_v2	2020-02-28	3174033	2340	99.30%	95.44%	123 bp	MAP3K1	c.2528delT	p.S844Pfs*13	22.60%	2000	14	chr5:56177555	NM_005921	n.a.	n.a.
Run no. 30	469	TAM	R	OC	2020-02-28	4406438	1259	95.33%	94.72%	149 bp	no pathogenic variants
				DER_v2	2020-02-28	2312488	1679	98.10%	96.31%	148 bp	ESR1	c.1025T>C	p.M342T	50.60%	1268	4	chr6:152265572	NM_000125	n.a.	n.a.
											GATA3	c.1302dupC	p.S436Lfs*70	15.00%	496	6	chr10:8115955	NM_002051	n.a.	n.a.
											FAT3	c.2681G>A	p.R894Q	47.50%	1250	1	chr11:92087959	NM_001008781	n.a.	rs80293525
	462	TAM	NR	OC	2020-02-28	8818964	2544	96.00%	95.20%	140 bp	POLE	c.1274A>G	p.K425R	48.00%	2000	13	chr12:133250246	NM_006231.3	n.a.	rs757186755
				DER_v2	2020-02-28	1107604	811	98.10%	96.05%	132 bp	GATA3	c.982_983del	p.W328Efs*23	17.80%	577	5	chr10:8111496	NM_002051	n.a.	n.a.
	809	TAM	R	OC	2020-02-28	6091698	1658	95.16%	94.04%	138 bp	no pathogenic variants
				DER_v2	2020-02-28	3233327	2236	97.33%	93.50%	118 bp	ABCA13	c.13360C>T	p.R4454C	51.80%	1530	50	chr7:48547481	NM_152701	n.a.	rs76060602
											CBFB	c.67C>T	p.R23C	32.90%	619	1	chr16:67063377	NM_001755	n.a.	n.a.
	466	TAM	NR	OC	2020-02-28	9613746	2765	96.22%	93.69%	152 bp	PTEN	c.631_632delTG	p.C211Qfs*31	28.34%	501	6	chr10:89712012	NM_000314.6	n.a.	n.a.
											CHEK2	c.1100delC	p.T367Mfs*15	65.78%	339	11	chr22:29091856	NM_007194.3	n.a.	rs555607708
				DER_v2	2020-02-28	3347897	2464	98.76%	96.31%	146 bp	no additional pathogenic variants
	810	TAM	R	OC	2020-02-28	9907879	2801	96.99%	95.57%	143 bp	PIK3CA	c.1624G>C	p.E542Q	15.64%	1989	10	chr3:178936082	NM_006218	n.a.	n.a.
											ARID1A	c.3391C>T	p.Q1131*	9.05%	2000	12	chr1:27097802	NM_006015.5	n.a.	n.a.
				DER_v2	2020-02-28	3634399	2664	98.69%	96.66%	133 bp	PIK3CA	c.1624G>C	p.E542Q	15.70%	1458	10	chr3:178936082	NM_006218	n.a.	n.a.
											MAP3K1	c.4144C>T	p.Q1382*	13.10%	2359	18	chr5:56183234	NM_005921	n.a.	n.a.
											CDH1	c.1185dupA	p.L396Tfs*5	15.90%	2091	9	chr16:68847262	NM_004360	n.a.	n.a.
	486	TAM	NR	OC	2020-02-28	9348045	2605	97.28%	91.83%	145 bp	PIK3R1	c.901C>T	p.R301*	21.81%	1999	7	chr5:67576819	NM_181523.2	n.a.	rs367669362
											CCND1	8.21	CI: 6.03 - 11.12				chr11:69455972
											PIK3R1	c.1713_1718delCCAGCT	p.I571_L573delinsM	44.90%	1775	13	chr5:67591118	NM_181523.2	n.a.	n.a.
											TERT	0.43	CI: 0.19 - 0.73				chr5:1253820
											NOTCH1	0.55	CI: 0.45 - 0.65				chr9:139390441
				DER_v2	2020-02-28	1994630	1452	98.83%	96.06%	134 bp	RYR2	c.4735G>A	p.V1579M	18.10%	1876	36	chr1:237774113	NM_001035	n.a.	rs763389778
											FAT1	c.8012T>C	p.F2671S	47.60%	566	10	chr4:187539728	NM_005245	n.a.	n.a.
											CDH1	c.243_252del	p.V82Sfs*32	51.60%	1509	3	chr16:68835652	NM_004360	n.a.	n.a.
	493	TAM	R	OC	2020-02-28	7781468	2157	96.00%	92.33%	140 bp	no pathogenic variants
				DER_v2	2020-02-28	2993078	2187	98.25%	95.75%	137 bp	GATA3	c.925-3_925-2del	splicing	17.70%	1543		chr10:8111433	NM_002051	COSM41683	rs763236375
	811	TAM	NR	OC	2020-02-28	8136279	2285	96.65%	94.14%	144 bp	PTEN	c.955_958delACTT	p.T319*	16.45%	1976	8	chr10:89720803	NM_000314.6	n.a.	rs398123330
											RNF43	c.2057_2058insG	p.S687Qfs*60	100.00%	1002	9	chr17:56435079	NM_017763.5	n.a.	n.a.
											PIK3CA	c.310_318del	p.P104_G106del	20.64%	1962	2	chr3:178916923	NM_006218	n.a.	n.a.
				DER_v2	2020-02-28	3953336	2885	98.80%	96.62%	131 bp	PIK3CA	c.310_318del	p.P104_G106del	21.40%	394	2	chr3:178916923	NM_006218	n.a.	n.a.
											MAP3K1	c.1147T>G	p.F383V	18.70%	443	5	chr5:56161278	NM_005921	n.a.	n.a.
											MAP3K1	c.1555C>T	p.Q519*	16.70%	8701	9	chr5:56168701	NM_005921	n.a.	n.a.
											GATA3	c.1034dupA	p.Y345*	3.10%	2292	5	chr10:8111547	NM_002051	n.a.	n.a.
											CBFB	c.89C>G	p.T30R	3.90%	1282	2	chr16:67063640	NM_001755	n.a.	n.a.
	507	TAM	R	OC	2020-02-28	5520880	1553	95.84%	95.11%	148 bp	PIK3CA	c.3140A>G	p.H1047R	25.81%	1360	21	chr3:178952085	NM_006218.3	COSM775	rs121913279
				DER_v2	2020-02-28	1117522	815	98.11%	96.21%	133 bp	PIK3CA	c.3140A>G	p.H1047R	31.20%	649	21	chr3:178952085	NM_006218.3	COSM775	rs121913279
											FAT1	c.10375G>A	p.V3459M	48.40%	865	18	chr4:187525704	NM_005245	n.a.	rs199593181
											GATA3	c.925-3_925-2del	splicing	32.60%	717		chr10:8111433	NM_002051	COSM41683	rs763236375
											CBFB	c.165+1insT	splicing	34.30%	195	2	chr16:67063717	NM_001755	n.a.	n.a.
	525	TAM	NR	OC	2020-02-28	4077826	1154	95.96%	95.93%	139 bp	no pathogenic variants
				DER_v2	2020-02-28	1718926	1251	98.15%	96.34%	125 bp	GATA3	c.1298_1299insCC	p.H434Pfs*41	19.70%	777	6	chr10:8115952	NM_002051	n.a.	n.a.
	542	TAM	R	OC	2020-02-28	4161100	1124	95.73%	91.03%	114 bp	PIK3CA	c.3140A>T	p.H1047L	29.60%	625	21	chr3:178952085	NM_006218.3	COSM776	rs121913279
				DER_v2	2020-02-28	1151823	831	98.12%	93.75%	105 bp	PIK3CA	c.3140A>T	p.H1047L	34.00%	414	21	chr3:178952085	NM_006218.3	COSM776	rs121913279
	814	TAM	NR	OC	2020-02-28	3869800	1129	96.84%	92.56%	147 bp	CCND1	6.09	CI: 4.12 - 8.90				chr11:69455972
											FGF19	9.98	CI: 6.57 - 15.01				chr11:69513954
											FGF3	10.51	CI: 7.09 - 15.48				chr11:69624976
				DER_v2	2020-02-28	3258113	2401	98.70%	96.53%	150 bp	FAT3	c.2681G>A	p.R894Q	18.10%	1773	1	chr11:92087959	NM_001008781	n.a.	rs80293525
	554	TAM	R	OC	2020-02-28	6114244	1734	96.65%	95.08%	146 bp	AKT1	c.49G>A	p.E17K	31.92%	1203	3	chr14:105246551	NM_001014431.1	COSM33765	rs121434592
											PALB2	c.509_510delGA	p.R170Ifs*14	43.73%	327	4	chr16:23647356	NM_024675.3	n.a.	rs1060502796
				DER_v2	2020-02-28	2961093	2185	98.67%	96.61%	142 bp	CBFB	c.301A>G	p.M101V	27.50%	912	4	chr16:67100603	NM_001755	n.a.	n.a.
	815	TAM	NR	OC	2020-02-28	3802121	1064	96.96%	94.86%	138 bp	PIK3CA	c.1624G>A	p.E542K	27.00%	789	10	chr3:178936082	NM_006218.3	COSM760	rs1057519927
											SMO	c.661C>G	p.L221V	21.06%	793	3	chr7:128845167	NM_005631.4	n.a.	n.a.
				DER_v2	2020-02-28	3822859	2781	98.63%	96.51%	129 bp	PIK3CA	c.1624G>A	p.E542K	26.80%	2374	10	chr3:178936082	NM_006218.3	COSM760	rs1057519927
	566	TAM	R	OC	2020-02-28	5428512	1509	97.09%	93.39%	140 bp	MYC	7.09	CI: 5.18 - 9.64				chr8:128748724
											ESR1	5.18	CI: 3.81 - 6.98				chr6:152129033
											NBN	5.71	CI: 4.86 - 6.69				chr8:90947804
				DER_v2	2020-02-28	2382001	1724	98.62%	96.44%	122 bp	ABCA13	c.12459+1G>T	splicing	49.40%	1016	41	chr7:48452181	NM_152701	n.a.	rs141576983
Run no. 31	816	TAM	NR	OC	2020-03-03	8736182	2552	96.79%	95.12%	130 bp	PIK3CA	c.1633G>A	p.E545K	20.07%	1998	10	chr3:178936091	NM_006218.3	COSM763	rs104886003
				DER_v2	2020-03-03	2511625	1818	97.64%	96.99%	139 bp	PIK3CA	c.1633G>A	p.E545K	14.60%	1114	10	chr3:178936091	NM_006218.3	COSM763	rs104886003
											RUNX1	c.317G>A	p.W106*	32.90%	1612	4	chr21:36259174	NM_001754	n.a.	n.a.
	590	TAM	R	OC	2020-03-03	6021390	1695	96.59%	94.30%	127 bp	NOTCH2	c.3433T>C	p.Y1145H	52.31%	1992	21	chr1:120479994	NM_024408.3	n.a.	n.a.
											FGFR1	6.16	CI: 4.44 - 8.49				chr8:38271114
				DER_v2	2020-03-03	2242169	1634	98.03%	96.11%	118 bp	no additional pathogenic variants
	817	TAM	NR	OC	2020-03-03	5617237	1576	96.43%	94.09%	131 bp	MYC	4.55	CI: 3.20 - 6.40				chr8:128748724
				DER_v2	2020-03-03	1516828	1083	98.28%	94.87%	121 bp	no additional pathogenic variants
	598	TAM	R	OC	2020-03-03	7637424	2163	96.92%	93.59%	123 bp	PALB2	c.3494C>A	p.S1165*	49.03%	1181	13	chr16:23614847	NM_024675.3	n.a.	rs773829275
											PALB2	c.502_503insT	p.S168Ffs*17	23.89%	360	4	chr16:23647364	NM_024675.3	n.a.	rs515726122
											RB1	c.2246A>G	p.Y749C	53.75%	1985	22	chr13:49039168	NM_000321.2	n.a.	n.a.
				DER_v2	2020-03-03	2202215	1603	98.08%	95.62%	116 bp	no additional pathogenic variants
	818	TAM	NR	OC	2020-03-03	6916850	2051	98.19%	87.33%	128 bp	PIK3CA	c.1637A>G	p.Q546R	52.07%	1953	10	chr3:178936095	NM_006218.3	COSM767	rs397517201
											PIK3CA	c.3132T>A	p.N1044K	42.49%	619	21	chr3:178952077	NM_006218	COSM12592	n.a.
											TP53	c.646G>A	p.V216M	48.06%	824	6	chr17:7578203	NM_000546.5	COSM11210	rs730882025
				DER_v2	2020-03-03	2187148	1619	98.78%	95.61%	148 bp	PIK3CA	c.1637A>G	p.Q546R	48.60%	827	10	chr3:178936095	NM_006218.3	COSM767	rs397517201
											PIK3CA	c.3132T>A	p.N1044K	42.90%	1807	21	chr3:178952077	NM_006218	COSM12592	n.a.
											FAT1	c.13582G>A	p.E4528K	74.20%	2508	27	chr4:187509931	NM_005245	n.a.	rs192609167
	600	TAM	R	OC	2020-03-03	7856514	2142	98.08%	71.64%	104 bp	TP53	c.817C>T	p.R273C	18.76%	1999	8	chr17:7577121	NM_000546.5	COSM10659	rs121913343
				DER_v2	2020-03-03	2675026	1936	98.68%	95.39%	107 bp	RYR2	c.12424G>A	p.A4142T	26.10%	2822	90	chr1:237947436	NM_001035	COSM3689466	rs761834154
	819	TAM	NR	OC	2020-03-03	7338585	2095	97.84%	67.05%	122 bp	PIK3CA	c.1624G>A	p.E542K	37.68%	1996	10	chr3:178936082	NM_006218.3	COSM760	rs1057519927
											MYC	13.63	CI: 3.83 - 45.63				chr8:128748724
											MDM2	41.36	CI: 11.60 - 144.33				chr12:69202191
				DER_v2	2020-03-03	3028635	2198	97.66%	96.56%	131 bp	PIK3CA	c.1624G>A	p.E542K	38.30%	1744	10	chr3:178936082	NM_006218.3	COSM760	rs1057519927
	822	AI	R	OC	2020-03-03	8239888	2348	97.62%	79.69%	118 bp	PIK3CA	c.1633G>A	p.E545K	24.88%	1045	10	chr3:178936091	NM_006218.3	COSM763	rs104886003
											PIK3CA	c.2176G>A	p.E726K	12.71%	1999	14	chr3:178938934	NM_006218.3	COSM87306	rs867262025
				DER_v2	2020-03-03	2422141	1780	98.33%	95.62%	124 bp	PIK3CA	c.1633G>A	p.E545K	25.60%	743	10	chr3:178936091	NM_006218.3	COSM763	rs104886003
											PIK3CA	c.2176G>A	p.E726K	9.50%	1285	14	chr3:178938934	NM_006218.3	COSM87306	rs867262025
	627	AI	NR	OC	2020-03-03	9870710	2816	97.11%	95.51%	141 bp	AKT1	c.49G>A	p.E17K	66.42%	1376	3	chr14:105246551	NM_001014431.1	COSM33765	rs121434592
											POLE	c.1847G>T	p.R616L	22.98%	1997	17	chr12:133245473	NM_006231.3	n.a.	rs764558974
				DER_v2	2020-03-03	2239605	1615	97.43%	96.41%	136 bp	no additional pathogenic variants
	824	AI	R	OC	2020-03-03	5956214	1732	96.92%	92.37%	140 bp	SF3B1	c.2098A>G	p.K700E	28.69%	1377	15	chr2:198266834	NM_012433.3	COSM84677	rs559063155
											MSH2	c.1045C>G	p.P349A	17.62%	1288	6	chr2:47643537	NM_000251.2	n.a.	rs267607939
				DER_v2	2020-03-03	2988064	2176	98.50%	95.69%	139 bp	GATA3	c.1307delC	p.S437Afs*37	30.20%	812	6	chr10:8115961	NM_002051	n.a.	n.a.
	649	AI	NR	OC	2020-03-03	6748029	1828	96.79%	93.95%	132 bp	PIK3CA	c.1633G>A	p.E545K	25.40%	1244	10	chr3:178936091	NM_006218.3	COSM763	rs104886003
											GNAS	7.73	CI: 4.87 - 12.10				chr20:57484355
				DER_v2	2020-03-03	2648584	1920	98.23%	93.87%	114 bp	PIK3CA	c.1633G>A	p.E545K	25.40%	1244	10	chr3:178936091	NM_006218.3	COSM763	rs104886003
											TBX3	c.857_859del	p.D287Kfs*457	27.70%	840	4	chr12:115117315	NM_016569	n.a.	n.a.
	662	AI	R	OC	2020-03-03	6406099	1877	97.64%	70.46%	139 bp	CHEK1	0.16	CI: 0.00 - 0.53				chr11:125496644
				DER_v2	2020-03-03	3031771	2257	98.35%	89.34%	151 bp	no additional pathogenic variants
	669	AI	NR	OC	2020-03-03	7788590	2103	98.40%	84.60%	130 bp	TP53	c.720T>G	p.S240R	13.29%	1091	7	chr17:7577561	NM_000546.5	n.a.	rs764342812
				DER_v2	2020-03-03	2678549	1962	98.79%	95.19%	116 bp	RUNX1	c.*32C>T	UTR3	47.40%	2269	Promotor	chr21:36193933	NM_001122607	n.a.	rs763458048
	825	AI	R	OC	2020-03-03	6620824	1820	97.58%	90.30%	125 bp	PIK3CA	c.1616C>G	p.P539R	24.50%	249	10	chr3:178936074	NM_006218	COSM446010	rs121913285
				DER_v2	2020-03-03	2875853	2108	98.71%	95.08%	118 bp	PIK3CA	c.1616C>G	p.P539R	24.10%	1152	10	chr3:178936074	NM_006218	COSM446010	rs121913285
											GATA3	c.925-3_925-2del	splicing	23.90%	1588		chr10:8111433	NM_002051	COSM41683	rs763236375
											TBX3	c.630_632del	p.N212Ifs*532	23.70%	2849	2	chr12:115118709	NM_016569	n.a.	n.a.
											CBFB	c.329_336del	p.W110Lfs*3	20.10%	3012	4	chr16:67100631	NM_001755	n.a.	n.a.
											CDH1	c.67C>T	p.Q23*	33.70%	2008	2	chr16:68772218	NM_004360	n.a.	n.a.
	685	AI	NR	OC	2020-03-03	5157737	1379	97.73%	82.75%	120 bp	PIK3CA	c.1633G>A	p.E545K	19.05%	126	10	chr3:178936091	NM_006218.3	COSM763	rs104886003
											CCND1	13.05	CI: 9.76 - 17.39				chr11:69455972
											FGF19	12.71	CI: 9.04 - 17.81				chr11:69513954
											FGF3	13.56	CI: 10.00 - 18.33				chr11:69624976
				DER_v2	2020-03-03	3330476	2415	98.02%	94.84%	111 bp	PIK3CA	c.1633G>A	p.E545K	33.30%	1947	10	chr3:178936091	NM_006218.3	COSM763	rs104886003
											CDH1	c.1828C>T	p.Q610*	44.00%	1240	12	chr16:68856020	NM_004360	n.a.	n.a.
Run no. 32	826	AI	R	OC	2020-03-03	5815839	1389	87.64%	84.86%	124 bp	no pathogenic variants
				DER_v2	2020-03-03	2091708	1421	92.26%	92.66%	115 bp	CDH1	c.67C>T	p.Q23*	34.00%	2144	2	chr16:68772218	NM_004360	n.a.	n.a.
	687	AI	NR	OC	2020-03-03	7527232	2040	96.23%	93.44%	151 bp	ESR1	5.25	CI: 4.32 - 6.36				chr6:152129033
											BRCA2	c.8539delG	p.E2847Kfs*16	77.78%	1634	20	chr13:32945142	NM_000059.3	n.a.	n.a.
											RB1	c.2252_2256delCTATT	p.S751Yfs*5	80.48%	1752	22	chr13:49039170	NM_000321.2	n.a.	rs373070661
											CDKN1B	0.01	CI: 0.00 - 0.13				chr12:12870763
				DER_v2	2020-03-03	2083773	1514	97.93%	96.59%	141 bp	TBX3	c.1706_1707insGC	p.L570Hfs*63	69.70%	693	7	chr12:115112033	NM_016569	n.a.	n.a.
											RUNX1	c.1295G>A	p.C432Y	40.00%	3102	9	chr21:36164580	NM_001754	n.a.	n.a.
	700	AI	R	OC	2020-03-03	5910507	1662	97.11%	95.57%	156 bp	NRAS	c.35G>C	p.G12A	30.82%	1337	2	chr1:115258746	NM_002524.4	COSM565	rs121913237
											SF3B1	c.2098A>G	p.K700E	25.84%	836	15	chr2:198266834	NM_012433.3	COSM84677	rs559063155
											PTEN	c.987_990delTAAA	p.N329Kfs*14	47.64%	445	8	chr10:89720832	NM_000314.6	n.a.	rs587782304
											STK11	c.1210_1211insT	Stoploss	55.82%	292	9	chr19:1226553	NM_000455.4	n.a.	n.a.
				DER_v2	2020-03-03	1459342	1043	98.88%	95.34%	139 bp	TBX3	c.286G>A	p.E96K	38.30%	459	1	chr12:115120720	NM_016569	n.a.	n.a.
	691	AI	NR	OC	2020-03-03	4752472	1094	87.99%	68.94%	100 bp	PIK3CA	c.1633G>A	p.E545K	33.33%	12	10	chr3:178936091	NM_006218.3	COSM763	rs104886003
				DER_v2	2020-03-03	1717658	1175	93.48%	86.95%	101 bp	PIK3CA	c.1633G>A	p.E545K	29.10%	584	10	chr3:178936091	NM_006218.3	COSM763	rs104886003
											GATA3	c.925-3_925-2del	splicing	27.00%	795		chr10:8111433	NM_002051	COSM41683	rs763236375
	704	AI	R	OC	2020-03-03	10869910	2952	96.89%	93.51%	150 bp	PIK3CA	c.1636C>G	p.Q546E	42.07%	1923	10	chr3:178936094	NM_006218.3	COSM6147	rs121913286
											PIK3CA	c.3140A>G	p.H1047R	46.00%	2000	21	chr3:178952085	NM_006218.3	COSM775	rs121913279
				DER_v2	2020-03-03	2524101	1836	98.61%	97.10%	143 bp	PIK3CA	c.1636C>G	p.Q546E	42.10%	1231	10	chr3:178936094	NM_006218.3	COSM6147	rs121913286
											PIK3CA	c.3140A>G	p.H1047R	43.00%	1998	21	chr3:178952085	NM_006218.3	COSM775	rs121913279
											GATA3	c.1095delC	p.R366Efs*38	36.30%	829	6	chr10:8115749	NM_002051	n.a.	n.a.
											CBFB	c.236delA	p.T80Hfs*9	39.30%	3481	3	chr16:67070612	NM_001755	n.a.	n.a.
	707	AI	NR	OC	2020-03-03	9569033	2725	96.13%	78.03%	150 bp	NOTCH3	c.3060_3061insC	p.Y1021Lfs*13	30.09%	535	19	chr19:15291573	NM_000435.2	n.a.	n.a.
				DER_v2	2020-03-03	2974856	2172	98.84%	96.89%	156 bp	no additional pathogenic variants
	724	AI	R	OC	2020-03-03	14157619	3887	96.43%	95.48%	149 bp	PIK3CA	c.1624G>A	p.E542K	21.29%	1992	10	chr3:178936082	NM_006218.3	COSM760	rs1057519927
											FGFR1	5.39	CI: 4.49 - 6.44				chr8:38271114
											MSH6	c.2561_2563delAGA	p.K852del	48.61%	1765	4	chr2:48027675	NM_000179.2	n.a.	n.a.
				DER_v2	2020-03-03	2463849	1799	98.66%	96.16%	142 bp	PIK3CA	c.1624G>A	p.E542K	38.30%	1744	10	chr3:178936082	NM_006218.3	COSM760	rs1057519927
	723	AI	NR	OC	2020-03-03	15766929	4342	97.09%	94.95%	148 bp	PIK3CA	c.1633G>A	p.E545K	23.60%	1317	10	chr3:178936091	NM_006218.3	COSM763	rs104886003
											PIK3CA	c.2176G>A	p.E726K	19.60%	1392	14	chr3:178938934	NM_006218.3	COSM87306	rs867262025
											ESR1	c.1613A>G	p.D538G	15.76%	1999	8	chr6:152419926	NM_000125	COSM94250	n.a.
				DER_v2	2020-03-03	2320506	1704	98.91%	96.35%	125 bp	RYR2	c.6736T>A	p.S2246T	14.60%	5046	44	chr1:237798236	NM_001035	n.a.	n.a.
											PIK3CA	c.1633G>A	p.E545K	23.60%	1317	10	chr3:178936091	NM_006218.3	COSM763	rs104886003
											PIK3CA	c.2176G>A	p.E726K	19.60%	1392	14	chr3:178938934	NM_006218.3	COSM87306	rs867262025
	827	AI	R	OC	2020-03-03	5572077	1536	94.31%	89.94%	153 bp	PIK3CA	c.3140A>G	p.H1047R	10.39%	308	21	chr3:178952085	NM_006218.3	COSM775	rs121913279
											TP53	c.581_583delTTA	p.I195del	5.85%	1299	6	chr17:7578265	NM_000546.5	COSM44539	rs1057519998
				DER_v2	2020-03-03	2223060	1615	97.78%	97.09%	144 bp	PIK3CA	c.3140A>G	p.H1047R	5.40%	1681	21	chr3:178952085	NM_006218.3	COSM775	rs121913279
	754	AI	NR	OC	2020-03-03	5222268	1445	96.45%	95.34%	157 bp	PIK3CA	c.3140A>G	p.H1047R	23.53%	1849	21	chr3:178952085	NM_006218.3	COSM775	rs121913279
											NF1	c.7305_7306delCG	p.V2436Gfs*11	11.41%	412	49	chr17:29676251	NM_001042492.2	n.a.	rs369754180
											CCND2	c.753G>T	p.E251D	9.29%	1443	5	chr12:4409058	NM_001759.3	n.a.	n.a.
				DER_v2	2020-03-03	2256143	1641	98.53%	97.27%	146 bp	RYR2	c.346G>A	p.G116R	35.80%	1351	6	chr1:237532870	NM_001035	n.a.	n.a.
											PIK3CA	c.3140A>G	p.H1047R	23.40%	2213	21	chr3:178952085	NM_006218.3	COSM775	rs121913279
	828	AI	R	OC	2020-03-03	5227283	1427	96.45%	93.75%	145 bp	PIK3CA	c.241G>A	p.E81K	7.33%	737	2	chr3:178916854	NM_006218.3	COSM271871	n.a.
											PIK3CA	c.3140A>T	p.H1047L	10.53%	1045	21	chr3:178952085	NM_006218.3	COSM776	rs121913279
											TP53	c.659A>G	p.Y220C	10.41%	922	6	chr17:7578190	NM_000546.5	COSM1564197	rs121912666
				DER_v2	2020-03-03	1809606	1332	98.70%	95.47%	132 bp	PIK3CA	c.241G>A	p.E81K	11.20%	510	2	chr3:178916854	NM_006218.3	COSM271871	n.a.
											PIK3CA	c.3140A>T	p.H1047L	9.70%	935	21	chr3:178952085	NM_006218.3	COSM776	rs121913279
	758	AI	NR	OC	2020-03-03	5429685	1510	96.88%	95.46%	154 bp	TP53	c.576_582delGCATCTT	p.H193Sfs*52	41.74%	642	6	chr17:7578266	NM_000546.5	n.a.	rs1057519998
											BRCA2	c.8023A>G	p.I2675V	76.37%	787	18	chr13:32937362	NM_000059.3	n.a.	rs397507954
				DER_v2	2020-03-03	2345033	1726	99.01%	96.54%	142 bp	no additional pathogenic variants
	829	AI	R	OC	2020-03-03	6236069	1710	97.13%	93.91%	153 bp	CCND1	5.35	CI: 4.16 - 6.84				chr11:69455972
											FANCA	c.3920delA	p.Q1307Rfs*2	70.05%	828	39	chr16:89806415	NM_000135.3	n.a.	rs760427519
				DER_v2	2020-03-03	2121875	1554	87.87%	96.70%	136 bp	GATA3	c.1322delC	p.M442Wfs*32	34.10%	1357	6	chr10:8115976	NM_002051	n.a.	n.a.
	762	AI	NR	OC	2020-03-03	6093557	1692	97.01%	95.36%	151 bp	SETD2	c.6824C>G	p.S2275*	7.41%	1996	15	chr3:47098450	NM_014159.6	n.a.	n.a.
											TP53	c.332T>A	p.L111Q	6.74%	1676	4	chr17:7579355	NM_000546.5	n.a.	rs1057519997
				DER_v2	2020-03-03	2425593	1783	98.93%	96.62%	140 bp	no additional pathogenic variants
	771	AI	R	OC	2020-03-03	8052469	2278	96.08%	81.86%	154 bp	ATM	c.7412_7413insAT	p.I2471Kfs*10	53.69%	691	50	chr11:108201040	NM_000051.3	n.a.	rs1064794690
				DER_v2	2020-03-03	1944678	1421	98.77%	96.80%	149 bp	no additional pathogenic variants
Run no. 33	776	AI	NR	OC	2020-03-10	10173313	2934	97.83%	87.06%	126 bp	FGFR1	25.11	CI: 16.80 - 37.43				chr8:38271114
											CCND1	6.91	CI: 4.51 - 10.48				chr11:69455972
											FGF19	9.91	CI: 6.25 - 15.57				chr11:69513954
											FGF3	7.76	CI: 5.08 - 11.74				chr11:69624976
											CDK4	10.21	CI: 6.60 - 15.67				chr12:58142245
				DER_v2	2020-03-10	3369285	2456	97.53%	95.84%	138 bp	GATA3	c.1200dupG	p.S401Vfs*105	35.60%	1412	6	chr10:8115853	NM_002051	n.a.	n.a.
	773	AI	R	OC	2020-03-10	5541252	1549	97.31%	65.58%	110 bp	BRCA2	c.7887G>A	p.W2629*	55.87%	1074	17	chr13:32936741	NM_000059.3	n.a.	rs398122593
											NBN	7.99	CI: 4.49 - 13.93				chr8:90947804
				DER_v2	2020-03-10	2832135	2085	98.67%	96.39%	130 bp	no additional pathogenic variants
	778	AI	NR	OC	2020-03-10	7655537	2265	98.29%	83.13%	120 bp	ESR1	c.218A>G	p.Y73C	81.17%	446	2	chr6:152129265	NM_001122740.1	n.a.	rs769634976
											FGFR1	9.59	CI: 5.72 - 15.85				chr8:38271114
											CCND1	10.98	CI: 6.58 - 18.10				chr11:69455972
											FGF19	13.98	CI: 7.99 - 24.19				chr11:69513954
											FGF3	11.05	CI: 6.63 - 18.22				chr11:69624976
				DER_v2	2020-03-10	3003252	2224	98.92%	95.69%	131 bp	RYR2	c.742C>T	p.P248S	15.10%	2650	1	chr1:237551452	NM_001035	n.a.	rs765446676
											RYR2	c.2960A>T	p.K987I	15.90%	840	26	chr1:237711784	NM_001035	n.a.	n.a.
	779	AI	R	OC	2020-03-10	9084385	2728	98.52%	90.42%	124 bp	no pathogenic variants
				DER_v2	2020-03-10	2254790	1614	98.67%	95.09%	134 bp	ABCA13	c.13360C>T	p.R4454C	46.60%	1276	50	chr7:48547481	NM_152701	n.a.	rs76060602
	786	AI	NR	OC	2020-03-10	7458741	2153	98.65%	82.38%	125 bp	AKT1	c.49G>A	p.E17K	69.59%	1118	3	chr14:105246551	NM_001014431.1	COSM33765	rs121434592
											CDKN2B	c.256G>A	p.D86N	53.90%	1206	2	chr9:22006147	NM_004936.3	n.a.	rs148421170
				DER_v2	2020-03-10	3091250	2279	99.25%	96.17%	133 bp	GATA3	c.925-3_925-2del	splicing	37.00%	1952		chr10:8111433	NM_002051	COSM41683	rs763236375
	830	AI	R	OC	2020-03-10	9230427	2722	98.40%	91.63%	134 bp	PIK3CA	c.1637A>G	p.Q546R	30.92%	1999	10	chr3:178936095	NM_006218.3	COSM767	rs397517201
											PIK3CA	c.3140A>G	p.H1047R	35.10%	2000	21	chr3:178952085	NM_006218.3	COSM775	rs121913279
											CHEK2	c.1100delC	p.T367Mfs*15	52.08%	265	11	chr22:29091856	NM_007194.3	n.a.	rs555607708
				DER_v2	2020-03-10	2915696	2166	99.31%	96.57%	132 bp	PIK3CA	c.1637A>G	p.Q546R	33.10%	3828	10	chr3:178936095	NM_006218.3	COSM767	rs397517201
											PIK3CA	c.3140A>G	p.H1047R	34.60%	3911	21	chr3:178952085	NM_006218.3	COSM775	rs121913279
											MAP3K1	c.1576C>T	p.Q526*	21.90%	6899	9	chr5:56168722	NM_005921	n.a.	n.a.
											MAP3K1	c.2462T>A	p.L821*	23.10%	4244	14	chr5:56177489	NM_005921	n.a.	n.a.
											RUNX1	c.331_351del	p.T111Vfs*364	15.60%	756	4	chr21:36259140	NM_001754	n.a.	n.a.
	790	AI	NR	OC	2020-03-10	9403729	2779	98.02%	93.54%	130 bp	PTEN	c.49C>T	p.Q17*	53.20%	2000	1	chr10:89624275	NM_000314.6	n.a.	rs587781912
											RB1	c.1940_1953del	p.L647Qfs*16	33.69%	1318	19	chr13:49030464	NM_000321.2	n.a.	rs121908692
											AKT3	4.61	CI: 3.16 - 6.63				chr1:243662992
											TSC1	c.2731G>A	p.E911K	36.74%	1900	21	chr9:135772892	NM_000368.4	n.a.	n.a.
											RB1	c.1958A>C	p.K653T	32.67%	1347	19	chr13:49030483	NM_000321.2	n.a.	n.a.
				DER_v2	2020-03-10	3517282	2614	99.12%	95.70%	143 bp	FAT2	c.12913G>A	p.A4305T	34.80%	1514	23	chr5:150885263	NM_001447	n.a.	rs145577993
	793	AI	R	OC	2020-03-10	10082499	2935	98.12%	90.90%	133 bp	PIK3CA	c.1258T>C	p.C420R	3.44%	698	8	chr3:178927980	NM_006218.3	COSM757	rs1057518041
											PIK3CA	c.1633G>A	p.E545K	5.19%	1349	10	chr3:178936091	NM_006218.3	COSM763	rs104886003
											PIK3CA	c.3140A>T	p.H1047L	4.33%	1455	21	chr3:178952085	NM_006218.3	COSM776	rs121913279
				DER_v2	2020-03-10	3236602	2395	99.08%	95.65%	142 bp	PIK3CA	c.1258T>C	p.C420R	3.80%	1099	8	chr3:178927980	NM_006218.3	COSM757	rs1057518041
											PIK3CA	c.1633G>A	p.E545K	6.50%	965	10	chr3:178936091	NM_006218.3	COSM763	rs104886003
											PIK3CA	c.3140A>T	p.H1047L	5.50%	2409	21	chr3:178952085	NM_006218.3	COSM776	rs121913279
											MAP3K1	c.16_17insCGG	p.A5_G6insA	44.10%	514	1	chr5:56111416	NM_005921	n.a.	n.a.
	831	AI	NR	OC	2020-03-10	8847000	2550	97.21%	94.46%	139 bp	no pathogenic variants
				DER_v2	2020-03-10	3194648	2348	98.20%	96.12%	147 bp	no additional pathogenic variants
	634	AI	R	OC	2020-03-10	6436331	1819	97.33%	92.24%	129 bp	PIK3CA	c.1633G>A	p.E545K	31.26%	1657	10	chr3:178936091	NM_006218.3	COSM763	rs104886003
				DER_v2	2020-03-10	2287998	1682	98.19%	96.00%	127 bp	PIK3CA	c.1633G>A	p.E545K	26.90%	1097	10	chr3:178936091	NM_006218.3	COSM763	rs104886003
											GATA3	c.1221dupG	p.P408Afs*98	35.40%	1078	6	chr10:8115874	NM_002051	n.a.	n.a.
											TBX3	c.1204dupG	p.E402Gfs*5	9.70%	4153	7	chr12:115112535	NM_016569	n.a.	n.a.
	629	AI	NR	OC	2020-03-10	6727389	1927	97.96%	92.68%	130 bp	PIK3CA	c.3140A>G	p.H1047R	4.20%	1999	21	chr3:178952085	NM_006218.3	COSM775	rs121913279
											PALB2	c.3456_3457insA	p.P1153Tfs*4	44.05%	1966	13	chr16:23614884	NM_024675.3	n.a.	rs587776426
											PALB2	c.2187_2191del	p.I730Rfs*13	21.70%	1645	5	chr16:23641283	NM_024675.3	n.a.	rs1060502735
				DER_v2	2020-03-10	2321670	1725	98.85%	96.61%	127 bp	RYR2	c.3038G>A	p.R1013Q	52.90%	4171	26	chr1:237711862	NM_001035	n.a.	rs149514924
											ARID1B	c.3683C>T	p.S1228L	57.70%	1948	14	chr6:157511204	NM_017519	n.a.	n.a.
											FAT3	c.10819G>A	p.A3607T	56.20%	1513	18	chr11:92577352	NM_001008781	n.a.	rs200032318
											TBX3	c.911G>T	p.R304L	33.00%	1563	5	chr12:115115415	NM_016569	n.a.	n.a.
	512	TAM	R	OC	2020-03-10	6735518	1947	98.10%	93.17%	129 bp	PIK3CA	c.3140A>G	p.H1047R	9.55%	1822	21	chr3:178952085	NM_006218.3	COSM775	rs121913279
											ATM	c.5932G>T	p.E1978*	47.43%	1655	40	chr11:108183151	NM_000051.3	n.a.	rs587779852
				DER_v2	2020-03-10	2548108	1893	99.13%	96.17%	136 bp	PIK3CA	c.3140A>G	p.H1047R	9.90%	2133	21	chr3:178952085	NM_006218.3	COSM775	rs121913279
											TBX3	c.1928A>G	p.Y643C	9.40%	602	8	chr12:115109950	NM_016569	n.a.	n.a.
											CBFB	c.459_460GT	p.F153_E154delinsL*	10.10%	1234	5	chr16:67116175	NM_001755	n.a.	n.a.
	1112	TAM	NR	OC	2020-03-10	8563843	2447	97.80%	92.96%	136 bp	AKT1	c.49G>A	p.E17K	69.59%	1118	3	chr14:105246551	NM_001014431.1	COSM33765	rs121434592
											FGFR1	12.81	CI: 9.81 - 16.70				chr8:38271114
				DER_v2	2020-03-10	2886903	2148	99.03%	96.11%	133 bp	no additional pathogenic variants
	426 (replicate of 427)	TAM	R	OC	2020-03-10	8726881	2395	97.08%	85.46%	119 bp	no pathogenic variants
				DER_v2	2020-03-10	2420920	1780	98.02%	94.88%	130 bp	ABCA13	c.12139C>G	p.L4047V	54.70%	1304	40	chr7:48450185	NM_152701	n.a.	rs77147473
											CDH1	c.2344_2350del	p.R784Tfs*7	19.30%	1542	15	chr16:68863605	NM_004360	n.a.	n.a.

## Sheet: Tab3. Validation cohort
	ID	Treatment	Responder	Panel	Date	Mapped reads	Coverage	On Target	Uniformity	Mean read length	Gene	Coding	Translation	Frequency	Coverage_gene	Exon	Locus hg19 (GRCh37)	Transcript	COSMIC-ID	dbSNP
Run no. 1	1306	TAM	R	OC	2020-10-30	3277318	902	0.9632	0.9396	123 bp	PIK3CA	c.1633G>A	p.E545K	22.49%	716	10	chr3:178936091	NM_006218.3	COSM763	rs104886003
											MED12	c.3670C>T	p.L1224F	15.97%	1071	26	chrX:70349258	NM_005120.2	COSM757681	rs1057519912
				DER_v2	2020-10-30	3994422	2873	0.9769	0.9659	119 bp	PIK3CA	c.1633G>A	p.E545K	26.10%	2447	10	chr3:178936091	NM_006218.3	COSM763	rs104886003
											RUNX1	c.292delC	p.L98Sfs*24	4.90%	1284	4	chr21:36259199	NM_001754	COSM24719	n.a.
	1307	AI	NR	OC	2020-10-30	4315173	1240	0.9729	0.9292	126 bp	PIK3CA	c.3140A>G	p.H1047R	45.07%	903	21	chr3:178952085	NM_006218.3	COSM775	rs121913279
				DER_v2	2020-10-30	3084963	2256	0.9805	0.9594	131 bp	PIK3CA	c.3140A>G	p.H1047R	39.80%	1830	21	chr3:178952085	NM_006218.3	COSM775	rs121913279
											FAT2	c.2821G>A	p.G941R	46.30%	2185	1	chr5:150945672	NM_001447	COSM1238861	rs779327285
											GATA3	c.1000dupG	p.D335Gfs*17	41.20%	1311	5	chr10:8111513	NM_002051	COSM1474805	n.a.
											GATA3	c.1171dupT	p.N392*	24.80%	1072	6	chr10:8115824	NM_002051	n.a	n.a.
	1308	TAM	R	OC	2020-10-30	5682495	1595	0.9726	0.926	124 bp	PIK3CA	c.3140A>G	p.H1047R	28.56%	1131	21	chr3:178952085	NM_006218.3	COSM775	rs121913279
				DER_v2	2020-10-30	1871296	1335	0.9817	0.9575	119 bp	PIK3CA	c.3140A>G	p.H1047R	26.70%	790	21	chr3:178952085	NM_006218.3	COSM775	rs121913279
											CDH1	c.1972dupT	p.L658Ffs*5	22.90%	1161	13	chr16:68857336	NM_004360	n.a.	n.a.
	1309	TAM	R	OC	2020-10-30	6090560	1710	0.9735	0.9358	122 bp	no pathogenic variants
				DER_v2	2020-10-30	2477409	1801	0.9864	0.9591	122 bp	GATA3	c.925-3_925-2del	splicing	24.40%	1952		chr10:8111433	NM_002051	COSM41683	rs763236375
											CBFB	c.391C>T	p.R131*	23.40%	1046	4	chr16:67100693	NM_001755	n.a.	n.a.
	1310	TAM	R	OC	2020-10-30	6926226	1820	0.9684	0.8866	113 bp	FGF19	6.19	CI: 4.57 - 8.32				chr11:69513954
											FGF3	10.01	CI: 7.58 - 13.17				chr11:69624976
											CCND1	4.68	CI: 3.53 - 6.15				chr11:69455972
											TP53	c.829T>G	p.C277G	33.50%	2000	8	chr17:7577109	NM_000546.5		rs1064795369
				DER_v2	2020-10-30	4463655	3223	0.9825	0.959	106 bp	ABCA13	c.2321G>C	p.W774S	23.30%	8035	17	chr7:48311584	NM_152701		rs369507278
	1311	AI	R	OC	2020-10-30	6285443	1750	0.9765	0.9215	124 bp	PIK3CA	c.1637A>G	p.Q546R	14.72%	890	10	chr3:178936095	NM_006218.3	COSM767	rs397517201
				DER_v2	2020-10-30	3642002	2681	0.9908	0.957	120 bp	PIK3CA	c.1637A>G	p.Q546R	10.60%	2272	10	chr3:178936095	NM_006218.3	COSM767	rs397517201
											CDH1	c.220C>T	p.R74*	22.40%	3308	3	chr16:68835629	NM_004360	n.a.	n.a.
											RUNX1	c.351+1G>T	splicing	19.50%	1905	4	chr21:36259139	NM_001754	n.a.	n.a.
	1312	TAM	R	OC	2020-10-30	7643863	1996	0.9771	0.8371	108 bp	PIK3CA	c.3140A>G	p.H1047R	33.55%	1571	21	chr3:178952085	NM_006218.3	COSM775	rs121913279
											MYC	5.86	CI: 4.33 - 7.89				chr8:128748724
											H3F3A	11.11	CI: 4.15 - 28.52				chr1:226252022
											HIST1H3B	9.88	CI: 4.93 - 19.33				chr6:26031986
				DER_v2	2020-10-30	4305991	3093	0.989	0.9487	111 bp	PIK3CA	c.3140A>G	p.H1047R	33.20%	3290	21	chr3:178952085	NM_006218.3	COSM775	rs121913279
											TBX3	c.913delG	p.D305Tfs*18	16.00%	2565	5	chr12:115115413	NM_016569	n.a.	n.a.
											TBX3	c.466dupA	p.I156Nfs*4	26.60%	4246	2	chr12:115118874	NM_016569	n.a.	n.a.
	1313	TAM	R	OC	2020-10-30	7746514	2206	0.981	0.924	125 bp	SLX4	c.410_411delTG	p.V137Efs*27	40.09%	1327	2	chr16:3658554	NM_032444.3	n.a.	n.a.
				DER_v2	2020-10-30	4024726	2959	0.9902	0.9619	117 bp	GATA3	c.1221dupG	p.P408Afs*98	10.80%	1957	6	chr10:8115874	NM_002051	n.a.	n.a.
	1314	AI	R	OC	2020-10-30	7327213	1962	0.955	0.9042	117 bp	MSH6	c.2177T>A	p.F726Y	55.41%	1996	4	chr2:48027299	NM_000179.2	n.a.	rs574358605
				DER_v2	2020-10-30	2901609	2064	0.9647	0.9545	118 bp	GATA3	c.291_292insCTTCATGGATCCCTACCCTGGCTG	p.L97_D98insLHGSLPWL	14.20%	1004	3	chr10:8100317	NM_002051	n.a.	n.a.
	1315	TAM	NR	OC	2020-10-30	9167451	2530	0.9614	0.9247	125 bp	TP53	c.534G>A	p.R175H	44.47%	1999	5	chr17:7578406	NM_000546.5	COSM10718	rs28934578
											ERBB2	c.1972G>A	p.V658M	70.79%	1999	17	chr17:37879597	NM_004448.3	n.a.	n.a.
				DER_v2	2020-10-30	2598411	1885	0.9802	0.9563	119 bp	ERBB2	c.1972G>A	p.V658M	70.79%	1999	17	chr17:37879597	NM_004448.3	n.a.	n.a.
	1316	AI	R	OC	2020-10-30	7258523	1930	0.9636	0.9052	109 bp	FANCI	c.868_869insG	p.V290Gfs*14	45.91%	1980	10	chr15:89811741	NM_001113378.1	n.a.	rs376849566
				DER_v2	2020-10-30	2610157	1904	0.9836	0.957	109 bp	CDH1	c.1849G>A	p.A617T	47.90%	2624	12	chr16:68856041	NM_004360	n.a.	rs33935154
	1317	TAM	NR	OC	2020-10-30	7278161	2060	0.9803	0.906	134 bp	PIK3CA	c.3140A>T	p.H1047L	16.76%	1999	21	chr3:178952085	NM_006218.3	COSM249874	rs121913279
											TP53	c.839G>A	p.R280K	22.59%	1992	8	chr17:7577099	NM_000546.5	COSM11287	rs121912660
											FGFR1	5.95	CI: 4.18 - 8.40				chr8:38271114
				DER_v2	2020-10-30	2842509	2077	0.9907	0.9611	128 bp	PIK3CA	c.3140A>T	p.H1047L	20.80%	2142	21	chr3:178952085	NM_006218.3	COSM249874	rs121913279
											CDH1	c.1766A>T	p.N589I	31.20%	1050	12	chr16:68855958	NM_004360
	1318	AI	R	OC	2020-10-30	8452152	2386	0.977	0.9262	130 bp	TP53	c.844C>G	p.R282G	57.70%	1988	8	chr17:7577094	NM_000546.5	COSM10704	rs28934574
				DER_v2	2020-10-30	2760739	2029	0.9887	0.9656	130 bp	no additional pathogenic variants
	1319	AI	R	OC	2020-10-30	7886678	2159	0.9784	0.8823	135 bp	FGF19	6.94	CI: 5.31 - 9.02				chr11:69513954
											FGF3	9.93	CI: 7.86 - 12.5				chr11:69624976
											CCND1	5.66	CI: 4.49 - 7.11				chr11:69455972
				DER_v2	2020-10-30	2648821	1938	0.9887	0.9599	127 bp	no additional pathogenic variants
	1320	TAM	NR	OC	2020-10-30	10212258	2713	0.9624	0.8973	128 bp	BRCA2	c.5213_5216delCTTA	p.T1738Ifs*2	58.76%	1307	11	chr13:32913703	NM_000059.3	n.a.	rs398122796
				DER_v2	2020-10-30	2795238	2023	0.9747	0.9329	113 bp	RYR2	c.3038G>A	p.R1013Q	48.80%	6223	26	chr1:237711862	NM_001035	n.a.	n.a.
											MAP3K1	c.4100A>G	p.H1367R	24.50%	1918	17	chr5:56181876	NM_005921	n.a.	n.a.
Run no. 2	1321	TAM	R	OC	2020-10-30	6385939	1595	0.8961	0.9166	124 bp	PIK3CA	c.3140A>G	p.H1047R	13.59%	846	21	chr3:178952085	NM_006218.3	COSM775	rs121913279
				DER_v2	2020-10-30	3063049	2165	0.9538	0.957	118 bp	PIK3CA	c.3140A>G	p.H1047R	17.50%	1789	21	chr3:178952085	NM_006218.3	COSM775	rs121913279
											CDH1	c.559delA	p.K187Rfs*28	19.20%	1748	5	chr16:68842623	NM_004360
	1322	TAM	NR	OC	2020-10-30	9342961	1670	0.9313	0.9265	137 bp	PIK3CA	c.3140A>G	p.H1047R	39.83%	1273	21	chr3:178952085	NM_006218.3	COSM775	rs121913279
											TP53	c.824G>A	p.C275Y	32.70%	1697	8	chr17:7577114	NM_000546.5	COSM10701	rs863224451
											CDKN2A	0.64	CI: 0.46 - 0.85				chr9:21968186
				DER_v2	2020-10-30	3468788	2482	0.9616	0.9537	126 bp	PIK3CA	c.3140A>G	p.H1047R	37.20%	2109	21	chr3:178952085	NM_006218.3	COSM775	rs121913279
	1323	AI	R	OC	2020-10-30	5168793	1311	0.9167	0.8989	123 bp	PIK3CA	c.3140A>G	p.H1047R	29.33%	566	21	chr3:178952085	NM_006218.3	COSM775	rs121913279
				DER_v2	2020-10-30	2374842	1691	0.968	0.9466	110 bp	PIK3CA	c.3140A>G	p.H1047R	25.70%	1102	21	chr3:178952085	NM_006218.3	COSM775	rs121913279
											ESR1	c.805C>T	p.R269C	63.90%	4013	4	chr6:152265352	NM_000125	n.a.	rs142712646
	1324	AI	NR	OC	2020-10-30	4032189	1034	0.9283	0.9007	116 bp	TP53	c.487T>C	p.Y163H	19.16%	976	5	chr17:7578443	NM_000546.5	COSM44216	rs786203436
				DER_v2	2020-10-30	3365836	2411	0.9656	0.9607	114 bp	CDH1	c.743dupT	p.L249Ffs*9	15.50%	4467	6	chr16:68844154	NM_004360	n.a.	n.a.
	1325	TAM	R	OC	2020-10-30	6725141	1854	0.9593	0.94	144 bp	ARID1A	c.1783C>T	p.Q595*	20.92%	607	3	chr1:27058075	NM_006015.5	n.a.	n.a.
											FGFR1	10.44	CI: 8.30 - 13.09				chr8:38271114
											NRAS	18.01	CI: 11.71 - 27.57				chr1:115252191
				DER_v2	2020-10-30	2922751	2151	0.9813	0.9659	129 bp	CDH1	c.1383delT	p.F462Lfs*19	16.50%	1693	10	chr16:68849480	NM_004360	n.a.	n.a.
	1326	AI	R	OC	2020-10-30	7117610	1966	0.966	0.9413	148 bp	PIK3CA	c.1624G>A	p.E542K	9.79%	1349	10	chr3:178936082	NM_006218.3	COSM760	rs121913273
											PIK3CA	c.1633G>C	p.E545Q	12.17%	1354	10	chr3:178936091	NM_006218.3	COSM295672	n.a.
											PIK3CA	c.3073A>T	p.T1025S	5.20%	2286	21	chr3:178952018	NM_006218.3	COSM1041520	n.a.
											PIK3CA	c.3139C>T	p.H1047Y	3.50%	1798	21	chr3:178952084	NM_006218.3	COSM774	rs121913281
											SETD2	c.4996T>C	p.Y1666H	22.58%	1909	8	chr3:47142967	NM_014159.6	n.a.	n.a.
				DER_v2	2020-10-30	2833066	2083	0.9873	0.9616	133 bp	PIK3CA	c.1624G>A	p.E542K	11.30%	1349	10	chr3:178936082	NM_006218.3	COSM760	rs121913273
											PIK3CA	c.1633G>C	p.E545Q	11.80%	1354	10	chr3:178936091	NM_006218.3	COSM295672	n.a.
											PIK3CA	c.3073A>T	p.T1025S	6.50%	2286	21	chr3:178952018	NM_006218.3	COSM1041520	n.a.
											PIK3CA	c.3139C>T	p.H1047Y	6.10%	1798	21	chr3:178952084	NM_006218.3	COSM774	rs121913281
											MAP3K1	c.3773dupA	p.Y1258*	11.00%	3424	15	chr5:56179459	NM_005921	n.a.	n.a.
											ESR1	c.797_801del	p.H267Afs*5	9.60%	2598	4	chr6:152265344	NM_000125	n.a.	n.a.
											CBFB	c.78+1G>T	splicing	13.10%	529	1	chr16:67063389	NM_001755	n.a.	n.a.
											CBFB	c.241_242del	p.P81*	15.30%	3363	3	chr16:67070617	NM_001755	n.a.	n.a.
	1327	AI	R	OC	2020-10-30	6588516	1764	0.9537	0.9337	132 bp	PIK3CA	c.3145G>C	p.G1049R	9.36%	1132	21	chr3:178952090	NM_006218.3	COSM12597	rs121913277
											FGFR1	5.03	CI: 4.17 - 6.04				chr8:38271114
				DER_v2	2020-10-30	2864389	2085	0.979	0.9571	125 bp	PIK3CA	c.3145G>C	p.G1049R	9.70%	1423	21	chr3:178952090	NM_006218.3	COSM12597	rs121913277
	1328	AI	R	OC	2020-10-30	7481220	1956	0.9375	0.9046	132 bp	no pathogenic variants
				DER_v2	2020-10-30	3342765	2395	0.9583	0.9464	112 bp	MAP3K1	c.814_815insT	p.K272Ifs*29	25.10%	2274	3	chr5:56155722	NM_005921	n.a.	n.a.
	1329	AI	R	OC	2020-10-30	2051899	55	0.2537	0.3649	41 bp	very bad quality
				DER_v2	2020-10-30	348299	23	0.3328	0.5357	40 bp	no pathogenic variants, very bad quality
	1330	AI	NR	OC	2020-10-30	9017091	2489	0.9617	0.9333	150 bp	PIK3CA	c.1633G>A	p.E545K	37.74%	1998	10	chr3:178936091	NM_006218.3	COSM763	rs104886003
											ARID1A	c.5372C>G	p.S1791*	28.03%	1980	20	chr1:27105761	NM_006015.5	n.a.	n.a.
											CDKN1B	c.151_152delGA	p.D51Hfs*73	29.16%	1046	1	chr12:12870920	NM_004064.4	n.a.	rs747742623
											FANCI	6.56	CI: 5.98 - 7.20				chr15:89790842
											IDH2	6.54	CI: 3.63 - 11.50				chr15:90631739
				DER_v2	2020-10-30	2240882	1632	0.9794	0.9656	136 bp	PIK3CA	c.1633G>A	p.E545K	40.20%	1128	10	chr3:178936091	NM_006218.3	COSM763	rs104886003
	1331	AI	R	OC	2020-10-30	4785221	1285	0.9655	0.8704	112 bp	MYC	6.09	CI: 4.61 - 8.00				chr8:128748724
				DER_v2	2020-10-30	2023359	1467	0.9869	0.9481	108 bp	MAP3K1	c.1373T>C	p.V458A	47.70%	2374	7	chr5:56167808	NM_005921	n.a.	rs778052082
	1332	AI	R	OC	2020-10-30	5869746	1585	0.9574	0.925	133 bp	PIK3CA	c.328_330del	p.E110del	31.44%	1301	2	chr3:178916941	NM_006218.3	n.a.	n.a.
				DER_v2	2020-10-30	2217998	1626	0.983	0.9611	120 bp	PIK3CA	c.328_330del	p.E110del	32.00%	576	2	chr3:178916941	NM_006218.3	n.a.	n.a.
											MAP3K1	c.3863_3870del	p.V1288Afs*18	28.30%	4102	16	chr5:56180534	NM_005921	n.a.	n.a.
	1333	TAM	NR	OC	2020-10-30	9266868	2509	0.9535	0.9364	135 bp	PIK3CA	c.1624G>A	p.E542K	17.87%	1220	10	chr3:178936082	NM_006218.3	COSM760	rs121913273
											PIK3CA	c.2176G>A	p.E726K	16.28%	1996	14	chr3:178938934	NM_006218	COSM446019	rs867262025
				DER_v2	2020-10-30	2253819	1654	0.9802	0.9588	119 bp	PIK3CA	c.1624G>A	p.E542K	15.00%	1338	10	chr3:178936082	NM_006218.3	COSM760	rs121913273
											PIK3CA	c.2176G>A	p.E726K	19.10%	1424	14	chr3:178938934	NM_006218	COSM446019	rs867262025
											MAP3K1	c.719delC	p.A240Gfs*23	18.90%	1292	3	chr5:56155627	NM_005921	n.a.	n.a.
	1334	TAM	R	OC	2020-10-30	7015601	1953	0.9653	0.9374	150 bp	ARID1A	c.2094_2095insT	p.P699Sfs*118	4.67%	1968	5	chr1:27087520	NM_006015.5	n.a.	n.a.
											ARID1A	c.6259G>A	p.G2087R	15.37%	1997	20	chr1:27106648	NM_006015.5	n.a.	n.a.
											FGFR1	18.88	CI: 15.41 - 23.09				chr8:38271114
											MDM2	16.27	CI: 13.14 - 20.13				chr12:69202191
				DER_v2	2020-10-30	3100521	2279	0.9856	0.9675	136 bp	no additional pathogenic variants
	1335	TAM	R	OC	2020-10-30	7818620	2116	0.9596	0.9286	140 bp	PIK3CA	c.328_330del	p.E110del	18.33%	1948	2	chr3:178916941	NM_006218.3	n.a.	n.a.
				DER_v2	2020-10-30	2626913	1925	0.984	0.958	116 bp	PIK3CA	c.328_330del	p.E110del	17.30%	812	2	chr3:178916941	NM_006218.3	n.a.	n.a.
Run no. 3	1336	AI	R	OC	2020-11-06	3607986	1012	0.9592	0.9084	130 bp	PIK3CA	c.1633G>A	p.E545K	25.26%	1176	10	chr3:178936091	NM_006218.3	COSM763	rs104886003
											MYC	5.49	CI: 3.65 - 8.15				chr8:128748724
				DER_v2	2020-11-06	1339808	996	0.9881	0.9476	121 bp	PIK3CA	c.1633G>A	p.E545K	25.26%	1176	10	chr3:178936091	NM_006218.3	COSM763	rs104886003
											MAP3K1	c.1727_1728insCT	p.W577Sfs*4	13.70%	911	10	chr5:56170899	NM_005921	n.a.	n.a.
											MAP3K1	c.2342_2363del	p.V781Efs*11	28.00%	944	13	chr5:56177072	NM_005921	n.a.	n.a.
	1337	AI	R	OC	2020-11-06	2959721	759	0.9125	0.8763	118 bp	PIK3CA	c.3140A>G	p.H1047R	26.94%	271	21	chr3:178952085	NM_006218.3	COSM775	rs121913279
				DER_v2	2020-11-06	3015564	2143	0.9548	0.9373	113 bp	PIK3CA	c.3140A>G	p.H1047R	34.40%	1172	21	chr3:178952085	NM_006218.3	COSM775	rs121913279
											CDH1	c.882_886A	p.N294Kfs*61	43.70%	607	7	chr16:68845636	NM_004360	n.a.	n.a.
											RUNX1	c.1002_1014del	p.Q335Cfs*254	39.20%	1868	9	chr21:36164861	NM_001754	n.a.	n.a.
	1338	TAM	R	OC	2020-11-06	3482813	924	0.9463	0.8991	116 bp	no pathogenic variants
				DER_v2	2020-11-06	684725	491	0.9795	0.9264	107 bp	MAP3K1	c.1078delT	p.F360Lfs*2	33.50%	1732	5	chr5:56161209	NM_005921	n.a.	n.a.
											MAP3K1	c.4310G>A	p.C1437Y	25.50%	686	19	chr5:56184105	NM_005921	n.a.	n.a.
											ABCA13	c.7628A>G	p.H2543R	41.10%	385	18	chr7:48318419	NM_152701	n.a.	rs191015288
	1339	TAM	R	OC	2020-11-06	4162547	1172	0.9594	0.9188	128 bp	AKT3	5.39	CI: 4.08 - 7.07				chr1:243662992
											PIK3CB	c.1250C>T	p.T417M	35.29%	238	7	chr3:138433362	NM_006219.2	n.a.	rs143122477
											RNF43	8.70	CI: 7.44 - 10.16				chr17:56432289
											RAD51C	8.55	CI: 7.07 - 10.32				chr17:56769942
				DER_v2	2020-11-06	947079	703	0.9899	0.9362	125 bp	GATA3	c.1220_1221insT	p.P408Afs*98	24.30%	332	6	chr10:8115874	NM_002051	n.a.	n.a.
	1340	AI	NR	OC	2020-11-06	7496903	2095	0.9617	0.9286	136 bp	TP53	c.833C>G	p.P278R	24.99%	1997	8	chr17:7577105	NM_000546.5	COSM10863	rs876659802
				DER_v2	2020-11-06	2513284	1876	0.9869	0.9549	123 bp	MUTYH	c.944_946AA	p.L315*	17.50%	1230	11	chr1:45797737	NM_012222	n.a.	n.a.
	1341	AI	NR	OC	2020-11-06	5328713	1527	0.9681	0.9363	141 bp	SF3B1	c.2225G>A	p.G742D	20.33%	418	16	chr2:198266611	NM_012433.3	COSM145923	rs755415626
											PIK3CA	c.1624G>A	p.E542K	17.87%	1220	10	chr3:178936082	NM_006218.3	COSM760	rs121913273
											CCND1	6.05	CI: 4.43 - 8.20				chr11:69455972
											FGF19	9.34	CI: 6.56 - 13.22				chr11:69513954
											FGF3	9.03	CI: 6.58 - 12.32				chr11:69624976
											TP53	c.486_506del	p.I162_H168del	33.31%	1678	5	chr17:7578423	NM_000546.5	n.a.	rs148924904
				DER_v2	2020-11-06	3236844	2417	0.9891	0.9655	136 bp	PIK3CA	c.1624G>A	p.E542K	63.60%	1520	10	chr3:178936082	NM_006218.3	COSM760	rs121913273
											PIK3CA	c.3012G>T	p.M1004I	63.60%	3178	21	chr3:178951957	NM_006218.3	n.a.	n.a.
	1342	TAM	R	OC	2020-11-06	5467854	1459	0.9505	0.8435	120 bp	CHEK2	c.1100delC	p.T367Mfs*15	88.05%	265	11	chr22:29091856	NM_007194.3	n.a.	rs555607708
				DER_v2	2020-11-06	2812923	2064	0.9818	0.9426	119 bp	CBFB	c.165+1Gdel	splicing	36.40%	269	5	chr16:67063717	NM_001755	n.a.	n.a.
											GATA3	c.925-3_925-2del	splicing	35.70%	1498		chr10:8111433	NM_002051	COSM41683	rs763236375
	1343	AI	R	OC	2020-11-06	9386259	2576	0.9807	0.6272	110 bp	no pathogenic variants
				DER_v2	2020-11-06	5250457	3889	0.9824	0.9523	115 bp	no additional pathogenic variants
	1344	TAM	NR	OC	2020-11-06	2195962	625	0.9615	0.936	135 bp	PIK3CA	c.3140A>G	p.H1047R	32.07%	608	21	chr3:178952085	NM_006218.3	COSM775	rs121913279
				DER_v2	2020-11-06	1493787	1132	0.9893	0.9531	121 bp	PIK3CA	c.3140A>G	p.H1047R	29.90%	1049	21	chr3:178952085	NM_006218.3	COSM775	rs121913279
	1345	TAM	R	OC	2020-11-06	9232353	2638	0.9602	0.936	139 bp	PIK3CA	c.1633G>A	p.E545K	6.10%	867	10	chr3:178936091	NM_006218.3	COSM763	rs104886003
				DER_v2	2020-11-06	1681359	1252	0.9826	0.9603	131 bp	PIK3CA	c.1633G>A	p.E545K	6.10%	867	10	chr3:178936091	NM_006218.3	COSM763	rs104886003
											GATA3	c.922-1G>C	splicing	14.00%	945	5	chr10:8111435	NM_002051	n.a.	n.a.
											GATA3	c.999_1000insGG	p.D335Gfs*21	9.00%	654	5	chr10:8111513	NM_002051	n.a.	n.a.
											CBFB	c.165+1->T	splicing	18.70%	221	2	chr16:67063717	NM_001755	n.a.	n.a.
											CDH1	c.1972dupT	p.L658Ffs*5	24.80%	1030	13	chr16:68857336	NM_004360	n.a.	n.a.
	1346	AI	NR	OC	2020-11-06	4580276	1257	0.9645	0.9004	121 bp	no pathogenic variants
				DER_v2	2020-11-06	1643149	1202	0.9889	0.9454	117 bp	no additional pathogenic variants
	1347	AI	R	OC	2020-11-06	2710228	771	0.9766	0.896	127 bp	no pathogenic variants
				DER_v2	2020-11-06	1371159	1016	0.9917	0.9529	125 bp	no additional pathogenic variants
	1348	TAM	R	OC	2020-11-06	8562712	2326	0.9598	0.9022	117 bp	PIK3CA	c.3140A>G	p.H1047R	28.39%	1754	21	chr3:178952085	NM_006218.3	COSM775	rs121913279
											MDM4	4.68	CI: 3.28 - 6.59				chr1:204494576
				DER_v2	2020-11-06	2314789	1706	0.9852	0.9574	112 bp	PIK3CA	c.3140A>G	p.H1047R	36.30%	1358	21	chr3:178952085	NM_006218.3	COSM775	rs121913279
											TBX3	c.883_885del	p.D295Nfs*449	25.20%	1053	5	chr12:115115441	NM_016569	n.a.	n.a.
											TBX3	c.613delC	p.H205Tfs*3	28.80%	2140	2	chr12:115118728	NM_016569	n.a.	n.a.
	1349	TAM	R	OC	2020-11-06	5375578	1482	0.9736	0.9118	118 bp	PIK3CA	c.1624G>A	p.E542K	22.92%	1165	10	chr3:178936082	NM_006218.3	COSM760	rs121913273
											SF3B1	c.2098A>G	p.K700E	19.89%	1242	15	chr2:198266834	NM_012433.3	COSM84677	rs559063155
				DER_v2	2020-11-06	2287102	1676	0.989	0.9562	122 bp	PIK3CA	c.1624G>A	p.E542K	22.50%	1898	10	chr3:178936082	NM_006218.3	COSM760	rs121913273
	1350	AI	NR	OC	2020-11-06	5250013	1460	0.9715	0.9093	126 bp	FGFR1	7.90	CI: 5.64 - 10.98				chr8:38271114
											FGF19	5.54	CI: 3.68 - 8.21				chr11:69513954
				DER_v2	2020-11-06	2075876	1535	0.9875	0.9612	116 bp	no additional pathogenic variants
Run no. 4	1351	TAM	R	OC	2020-11-06	5699915	1574	0.9447	0.9346	143 bp	PIK3CA	c.1624G>C	p.E542Q	26.35%	1294	10	chr3:178936082	NM_006218.3	COSM17442	n.a.
											PIK3CA	c.3140A>G	p.H1047R	30.59%	1386	21	chr3:178952085	NM_006218.3	COSM775	rs121913279
				DER_v2	2020-11-06	4915889	3562	0.9754	0.9523	139 bp	RYR2	c.7067A>T	p.D2356V	37.30%	8786	46	chr1:237802453	NM_001035	n.a.	n.a.
											PIK3CA	c.1624G>C	p.E542Q	26.50%	1807	10	chr3:178936082	NM_006218.3	COSM17442	n.a.
											PIK3CA	c.3140A>G	p.H1047R	29.30%	3955	21	chr3:178952085	NM_006218.3	COSM775	rs121913279
											MAP3K1	c.3913A>G	p.N1305D	28.50%	3216	16	chr5:56180584	NM_005921	n.a.	n.a.
	1352	AI	R	OC	2020-11-06	11205920	3171	0.9609	0.9394	146 bp	no pathogenic variants
				DER_v2	2020-11-06	2328615	1704	0.9802	0.9545	134 bp	TBX3	c.815dupT	p.L272Ffs*6	22.00%	555	4	chr12:115117358	NM_016569	n.a.	n.a.
											CDH1	c.694_695insG	p.S232Cfs*12	31.20%	1612	6	chr16:68844106	NM_004360	n.a.	n.a.
	1353	TAM	R	OC	2020-11-06	4183821	1165	0.9713	0.8794	136 bp	PIK3CA	c.3140A>G	p.H1047R	33.68%	1948	21	chr3:178952085	NM_006218.3	COSM775	rs121913279
				DER_v2	2020-11-06	3919006	2781	0.9869	0.9267	114 bp	PIK3CA	c.3140A>G	p.H1047R	38.20%	4712	21	chr3:178952085	NM_006218.3	COSM775	rs121913279
											ARID1B	c.723dupC	p.G242Rfs*12	64.10%	442	1	chr6:157099785	NM_017519	n.a.	n.a.
											ARID1B	c.5491_5492insC	p.R1831Tfs*12	67.40%	1105	19	chr6:157527805	NM_017519	n.a.	n.a.
											CDH1	c.752delC	p.T251Rfs*2	30.70%	4470	6	chr16:68844164	NM_004360	n.a.	n.a.
	1354	TAM	NR	OC	2020-11-06	7839411	2222	0.9715	0.9292	147 bp	PIK3CA	c.1624G>A	p.E542K	58.41%	1991	10	chr3:178936082	NM_006218.3	COSM760	rs121913273
											FGF19	6.94	CI: 5.03 - 9.50				chr11:69513954
											FGF3	7.10	CI: 5.33 - 9.40				chr11:69624976
											CDKN2A	0.51	CI: 0.30 - 0.78				chr9:21968186
											TP53	c.393_395delCAA	p.N113del	45.43%	1741	5	chr17:7578534	NM_000546.5
				DER_v2	2020-11-06	1194935	873	0.9838	0.9636	144 bp	PIK3CA	c.1624G>A	p.E542K	54.60%	721	10	chr3:178936082	NM_006218.3	COSM760	rs121913273
											ESR1	c.805C>T	p.R269C	23.90%	1419	4	chr6:152265352	NM_000125	n.a.	rs142712646
	1355	TAM	R	OC	2020-11-06	9737744	2742	0.9705	0.932	147 bp	no pathogenic variants
				DER_v2	2020-11-06	2306645	1706	0.9888	0.9559	128 bp	ABCA13	c.6070delT	p.S2024Lfs*4	50.40%	1078	17	chr7:48315333	NM_152701	n.a.	n.a.
											GATA3	c.1210_1217del	p.S404Lfs*99	32.80%	1037	6	chr10:8115864	NM_002051	n.a.	n.a.
	1356	AI	NR	OC	2020-11-06	7326695	2000	0.9679	0.9151	148 bp	PIK3R1	c.1727C>T	p.T576M	45.40%	1401	13	chr5:67591134	NM_181523.2	n.a.	rs1057519842
				DER_v2	2020-11-06	4094112	3005	0.9869	0.9523	134 bp	ABCA13	c.2944_2945insGCTCTT	p.S983_S984insCS	39.60%	912	17	chr7:48312207	NM_152701	n.a.	rs774274770
											GATA3	c.1090A>G	p.R364G	37.30%	1744	6	chr10:8115744	NM_002051	n.a.	n.a.
											CBFB	c.165+1->T	splicing	38.20%	286	2	chr16:67063717	NM_001755	n.a.	n.a.
	1357	AI	NR	OC	2020-11-06	9107421	2488	0.9714	0.9037	131 bp	IGF1R	7.89	CI: 6.17 - 10.04				chr15:99192814
											NF1	c.226delG	p.E76Kfs*9	30.39%	924	3	chr17:29486048	NM_001042492.2	n.a.	n.a.
				DER_v2	2020-11-06	3520416	2559	0.9848	0.9485	119 bp	no additional pathogenic variants
	1358	AI	NR	OC	2020-11-06	13377688	3747	0.9687	0.9314	146 bp	PIK3CA	c.323G>A	p.R108H	9.80%	2000	2	chr3:178916936	NM_006218.3	COSM749	rs886042002
											PIK3CA	c.1624G>A	p.E542K	58.41%	1991	10	chr3:178936082	NM_006218.3	COSM760	rs121913273
											CDKN1B	c.225_226insAG	p.W76Sfs*44	13.49%	1979	1	chr12:12870995	NM_004064.4	n.a.	n.a.
				DER_v2	2020-11-06	3624912	2696	0.9883	0.9577	124 bp	PIK3CA	c.323G>A	p.R108H	7.70%	661	2	chr3:178916936	NM_006218.3	COSM749	rs886042002
											PIK3CA	c.1624G>A	p.E542K	28.0%	1939	10	chr3:178936082	NM_006218.3	COSM760	rs121913273
	1359	AI	R	OC	2020-11-06	4658332	1252	0.9521	0.9046	128 bp	PIK3CA	c.317G>T	p.G106V	23.58%	1747	2	chr3:178916930	NM_006218.3	COSM748	rs1057519930
											CCND1	8.11	CI: 6.31 - 10.38				chr11:69455972
											FGF19	10.64	CI: 8.07 - 13.97				chr11:69513954
											FGF3	7.31	CI: 5.68 - 9.37				chr11:69624976
											TP53	c.733G>A	p.G245S	28.24%	726	7	chr17:7577548	NM_000546.5	COSM11081	rs28934575
				DER_v2	2020-11-06	5736991	4163	0.9717	0.9542	117 bp	PIK3CA	c.317G>T	p.G106V	22.50%	985	2	chr3:178916930	NM_006218.3	COSM748	rs1057519930
	1360	AI	NR	OC	2020-11-06	4221865	1154	0.9567	0.9158	138 bp	no pathogenic variants
				DER_v2	2020-11-06	2740732	2003	0.9837	0.956	123 bp	GATA3	c.1321_1322insCC	p.M442Pfs*33	48.30%	1127	6	chr10:8115975	NM_002051	n.a.	n.a.
											TBX3	c.1214G>A	p.R405H	47.80%	1780	7	chr12:115112526	NM_016569	n.a.	n.a.
	1361	AI	NR	OC	2020-11-06	7910554	2180	0.9536	0.9271	141 bp	BRCA2	c.248_254delAGCAAGG	p.E83Gfs*2	33.75%	717	3	chr13:32893393	NM_000059.3	n.a.	rs80358515
				DER_v2	2020-11-06	2420345	1790	0.9863	0.9397	126 bp	RYR2	c.4195_4196delCA	p.T1399Kfs*13	14.70%	2620	32	chr1:237755073	NM_001035	n.a.	n.a.
	1363	AI	NR	OC	2020-11-06	7426879	1981	0.9528	0.8924	132 bp	SF3B1	c.2098A>G	p.K700E	15.98%	826	15	chr2:198266834	NM_012433.3	COSM84677	rs559063155
											PTEN	c.106C>T	p.G36*	27.38%	891	2	chr10:89653808	NM_000314.6	COSM5135	rs786202517
											CCND1	7.46	CI: 6.05 - 9.19				chr11:69455972
											FGF19	12.43	CI: 9.88 - 15.59				chr11:69513954
											FGF3	11.58	CI: 9.43 -14.19				chr11:69624976
				DER_v2	2020-11-06	3965876	2179	0.9847	0.9508	119 bp	GATA3	c.1314delG	p.V439Sfs*35	20.70%	1538	6	chr10:8115968	NM_002051	n.a.	n.a.
	1364	TAM	R	OC	2020-11-06	5983542	1599	0.9536	0.8913	130 bp	PIK3CA	c.1633G>A	p.E545K	20.70%	488	10	chr3:178936091	NM_006218.3	COSM763	rs104886003
											CHEK2	c.1100delC	p.T367Mfs*15	60.37%	164	11	chr22:29091856	NM_007194.3	n.a.	rs555607708
				DER_v2	2020-11-06	5243862	3866	0.9838	0.9416	115 bp	PIK3CA	c.1633G>A	p.E545K	21.70%	2250	10	chr3:178936091	NM_006218.3	COSM763	rs104886003
	1365	AI	R	OC	2020-11-06	7511323	2104	0.9653	0.9389	143 bp	no pathogenic variants
				DER_v2	2020-11-06	5461447	4039	0.9901	0.954	127 bp	GATA3	c.1048-1G>A	splicing	27.70%	1008	6	chr10:8115701	NM_002051	n.a.	n.a.
											CBFB	c.165+1->T	splicing	41.80%	466	2	chr16:67063717	NM_001755	n.a.	n.a.
	1366	TAM	NR	OC	2020-11-06	6443440	988	0.6631	0.4235	76 bp	very bad quality, heavily deaminate, many artifact variants
				DER_v2	2020-11-06	2928310	1677	0.7976	0.7921	89 bp	PIK3CA	c.1633G>A	p.E545K	43.60%	1027	10	chr3:178936091	NM_006218.3	COSM763	rs104886003
Run no. 5	1367	AI	R	OC	2020-11-13	5516799	1292	86.26%	81.54%	100 bp	PIK3CA	c.3140A>G	p.H1047R	14.56%	364	21	chr3:178952085	NM_006218	COSM775	rs121913279
				DER_v2	2020-11-13	2134794	1502	94.07%	95.12%	110 bp	PIK3CA	c.3140A>G	p.H1047R	15.60%	1268	21	chr3:178952085	NM_006218	COSM775	rs121913279
											CDH1	c.473_474insTCC	p.P160_I161insP	18.80%	1214	4	chr16:68842412	NM_004360	n.a.	n.a.
	1368	TAM	R	OC	2020-11-13	5183049	1444	95.28%	94.85%	140 bp	PIK3CA	c.3140A>G	p.H1047R	15.53%	1339	21	chr3:178952085	NM_006218	COSM775	rs121913279
				DER_v2	2020-11-13	2312034	1702	97.82%	96.06%	133 bp	PIK3CA	c.3140A>G	p.H1047R	20.00%	1696	21	chr3:178952085	NM_006218	COSM775	rs121913279
	1369	AI	R	OC	2020-11-13	6135100	1676	96.1%	91.87%	128 bp	ARID1A	c.4784_4790delTGGAGAA	p.M1595Tfs*15	16.26%	1956	18	chr1:27101499	NM_006015.5	n.a.	n.a.
											PIK3CA	c.3140A>G	p.H1047R	27.63%	1064	21	chr3:178952085	NM_006218	COSM775	rs121913279
				DER_v2	2020-11-13	1850283	1336	97.67%	94.06%	117 bp	PIK3CA	c.3140A>G	p.H1047R	28.80%	1630	21	chr3:178952085	NM_006218	COSM775	rs121913279
											GATA3	c.-70_-69insC		88.70%	517	UTR5	chr10:8097549	NM_002051	n.a.	n.a.
	1370	AI	R	OC	2020-11-13	5291764	1420	97.66%	79.43%	116 bp	ESR1	5.49	CI: 3.95 - 7.55				chr6:152129033
											PTEN	c.45A>T	p.R15S	43.42%	1999	1	chr10:89624271	NM_000314.6	n.a.	rs1064794096
				DER_v2	2020-11-13	2586317	1875	98.95%	88.97%	111 bp	no additional pathogenic variants
	1371	TAM	R	OC	2020-11-13	7227453	2053	97.41%	93.43%	133 bp	PIK3CA	c.3140A>G	p.H1047R	25.70%	2255	21	chr3:178952085	NM_006218	COSM775	rs121913279
											ERBB2	c.929C>T	p.S310F	10.01%	1798	8	chr17:37868208	NM_004448	COSM48358	n.a.
											ERBB2	c.2329G>T	p.V777L	27.70%	2068	20	chr17:37881000	NM_004448	COSM14062	rs121913471
				DER_v2	2020-11-13	2909020	2174	98.74%	95.96%	129 bp	PIK3CA	c.3140A>G	p.H1047R	25.70%	2255	21	chr3:178952085	NM_006218	COSM775	rs121913279
											MAP3K1	c.1060dupT	p.C355Lfs*30	25.60%	4589	5	chr5:56161190	NM_005921	n.a.	n.a.
											MAP3K1	c.3506dupA	p.D1169Efs*2	11.50%	926	14	chr5:56178532	NM_005921	n.a.	n.a.
											ERBB2	c.929C>T	p.S310F	8.40%	1975	8	chr17:37868208	NM_004448	COSM48358	n.a.
											ERBB2	c.2329G>T	p.V777L	27.70%	2068	20	chr17:37881000	NM_004448	COSM14062	rs121913471
	1372	AI	R	OC	2020-11-13	6718159	1800	95.68%	89.78%	116 bp	FGFR1	23.06	CI: 18.52 - 28.69				chr8:38271114
											MYC	7.34	CI: 5.76 - 9.31				chr8:128748724
											CCND1	7.18	CI: 5.70 - 9.01				chr11:69455972
											FGF19	7.25	CI: 5.53 - 9.46				chr11:69513954
											FGF3	6.04	CI: 4.72 - 7.68				chr11:69624976
				DER_v2	2020-11-13	2603161	1903	98.14%	93.79%	111 bp	TBX3	c.1770_1771insGGCCT	p.M594Wfs*40	43.20%	1405	8	chr12:115110107	NM_016569	n.a.	n.a.
	1373	AI	R	OC	2020-11-13	7627421	2129	97.59%	92.94%	132 bp	MET	c.3779G>C	p.G1260A	15.71%	630	19	chr7:116423450	NM_001127500.2	n.a.	rs776086430
				DER_v2	2020-11-13	2635612	1949	98.64%	95.04%	121 bp	no additional pathogenic variants
	1374	TAM	NR	OC	2020-11-13	7393767	2046	96.33%	93.5%	137 bp	no pathogenic variants
				DER_v2	2020-11-13	3546690	2615	97.76%	95.24%	115 bp	MAP3K1	c.1369_1370del	p.T457Sfs*3	30.00%	2831	7	chr5:56167804	NM_005921	n.a.	n.a.
											MAP3K1	c.3556G>T	p.E1186*	47.10%	2213	14	chr5:56178583	NM_005921	n.a.	n.a.
	1375	AI	NR	OC	2020-11-13	6636006	1833	96.07%	91.42%	138 bp	PIK3CA	c.3140A>G	p.H1047R	10.80%	1994	21	chr3:178952085	NM_006218	COSM775	rs121913279
											TP53	c.733G>A	p.G245S	15.78%	1141	7	chr17:7577548	NM_000546.5	COSM11081	rs28934575
				DER_v2	2020-11-13	2392241	1742	96.92%	95.55%	118 bp	PIK3CA	c.3140A>G	p.H1047R	10.80%	1994	21	chr3:178952085	NM_006218	COSM775	rs121913279
											ABCA13	c.12920_12921delinsAT	p.C4307Y	11.20%	1484	45	chr7:48511141	NM_152701	n.a.	n.a.
											ERCC2	c.1168C>T	p.Q390*	43.60%	84	12	chr19:45862168	NM_001130867	n.a.	rs373658241
	1376	TAM	NR	OC	2020-11-13	5776592	1636	96.08%	94.26%	142 bp	ATM	c.1381delG	p.E461Kfs*12	45.74%	1233	10	chr11:108121571	NM_000051.3	n.a.	rs145333518
				DER_v2	2020-11-13	2690072	2010	98.24%	96.13%	127 bp	GATA3	c.925-3_925-2del	splicing	15.60%	1302		chr10:8111433	NM_002051	COSM41683	rs763236375
	1377	AI	NR	OC	2020-11-13	7092440	1853	93.58%	86.46%	109 bp	PTEN	c.275A>T	p.D92V	16.57%	537	5	chr10:89692791	NM_000314.6	COSM5264	n.a.
											CCND1	6.90	CI: 5.37 - 8.84				chr11:69455972
											FGF19	6.10	CI: 4.67 - 7.93				chr11:69513954
											FGF3	6.50	CI: 5.05 - 8.33				chr11:69624976
											TP53	c.772G>A	p.E258K	14.58%	542	7	chr17:7577509	NM_000546.5	COSM10751	rs121912652
				DER_v2	2020-11-13	1877088	1366	97.11%	94.78%	110 bp	no additional pathogenic variants
	1378	AI	NR	OC	2020-11-13	6597492	1839	96.84%	92.29%	131 bp	ARID1A	c.4673_4680delCTGCCCCT	p.S1558Cfs*11	49.71%	517	18	chr1:27101389	NM_006015.5		rs745476438
											CDK4	8.57	CI: 6.71 - 10.92				chr12:58142245
											MDM2	9.84	CI: 7.62 - 12.67				chr12:69202191
				DER_v2	2020-11-13	2643623	1970	0.99	95.12%	115 bp	FAT1	c.12755G>A	p.R4252Q	27.40%	1604	25	chr4:187517939	NM_005245
	1379	AI	NR	OC	2020-11-13	7626850	2144	97.26%	93.93%	153 bp	ARID1A	c.4556delA	p.Q1519Rfs*8	33.33%	621	18	chr1:27101272	NM_006015.5	n.a.	rs747997193
											CCND1	4.83	CI: 3.84 - 6.03				chr11:69455972
											FGF19	5.83	CI: 4.48 - 7.54				chr11:69513954
											FGF3	4.94	CI: 3.89 - 6.24				chr11:69624976
				DER_v2	2020-11-13	2970719	2217	99.13%	94.9%	126 bp	RYR2	c.9190G>A	p.A3064T	20.60%	4410	65	chr1:237863590	NM_001035	n.a.	rs375482798
											PIK3CA	c.2702G>T	p.C901F	34.90%	3217	19	chr3:178947827	NM_006218	COSM769	n.a.
											GATA3	c.1221dupG	p.P408Afs*98	31.50%	907	6	chr10:8115874	NM_002051	n.a.	n.a.
	1380	AI	NR	OC	2020-11-13	7725987	2121	97.78%	84.12%	131 bp	no pathogenic variants
				DER_v2	2020-11-13	2957885	2167	98.93%	93.51%	112 bp	TBX3	c.1483C>T	p.Q495*	53.80%	326	7	chr12:115112257	NM_016569	n.a.	n.a.
	1381	TAM	R	OC	2020-11-13	7285878	1988	97.79%	84.65%	121 bp	PIK3CA	c.1624G>A	p.E542K	13.59%	1994	10	chr3:178936082	NM_006218.3	COSM760	rs121913273
				DER_v2	2020-11-13	3041336	2233	0.99	94.02%	112 bp	PIK3CA	c.1624G>A	p.E542K	15.10%	3771	10	chr3:178936082	NM_006218.3	COSM760	rs121913273
											FAT2	c.7375G>A	p.G2459R	47.80%	876	9	chr5:150923313	NM_001447	n.a.	n.a.
Run no. 6	1382	AI	R	OC	2020-11-13	7424462	2069	94.61%	94.71%	126 bp	PIK3CA	c.277C>T	p.R93W	5.12%	1993	2	chr3:178916890	NM_006218.3	COSM27493	n.a.
											PIK3CA	c.3140A>G	p.H1047R	31.20%	1875	21	chr3:178952085	NM_006218	COSM775	rs121913279
											RAD50	c.2156_2157insT	p.E723Gfs*5	50.81%	1923	13	chr5:131931450	NM_005732.3	n.a.	n.a.
				DER_v2	2020-11-13	2885880	2101	97.81%	95.64%	126 bp	PIK3CA	c.3140A>G	p.H1047R	27.80%	2348	21	chr3:178952085	NM_006218	COSM775	rs121913279
											TBX3	c.1538_1539delinsAA	p.F513*	30.80%	487	7	chr12:115112201	NM_016569	n.a.	n.a.
											CBFB	c.314G>T	p.G105V	38.60%	2985	4	chr16:67100616	NM_022845	n.a.	n.a.
	1383	TAM	R	OC	2020-11-13	861477	27	51.36%	33.37%	37 bp	sample failed
				DER_v2	2020-11-13	559265	39	37.26%	53.34%	37 bp	sample failed
	1384	AI	R	OC	2020-11-13	6462353	1828	96.18%	94.64%	134 bp	PIK3CA	c.1624G>A	p.E542K	16.29%	1418	10	chr3:178936082	NM_006218.3	COSM760	rs121913273
											RAD50	c.587G>A	p.R196H	57.33%	464	5	chr5:131915589	NM_005732.3	n.a.	rs764784659
				DER_v2	2020-11-13	1997986	1436	97.93%	93.83%	117 bp	PIK3CA	c.1624G>A	p.E542K	19.30%	983	10	chr3:178936082	NM_006218.3	COSM760	rs121913273
											MAP3K1	c.954dupA	p.L319Tfs*7	18.40%	889	4	chr5:56160679	NM_005921	n.a.	n.a.
											MAP3K1	c.2281_2284del	p.R763Cfs*35	17.50%	661	13	chr5:56177011	NM_005921	COSM449836	n.a.
											TBX3	c.903delA	p.G302Vfs*21	27.70%	312	5	chr12:115115423	NM_016569	n.a.	n.a.
	1385	AI	NR	OC	2020-11-13	7479494	2114	97.22%	93.3%	126 bp	FGFR1	6.41	CI: 5.04 - 8.13				chr8:38271114
											CDK4	15.08	CI: 11.84 - 19.15				chr12:58142245
											MDM2	12.84	CI: 10.07 - 16.33				chr12:69202191
				DER_v2	2020-11-13	2970359	2178	98.42%	96.14%	117 bp	no additional pathogenic variants
	1386	AI	NR	OC	2020-11-13	7889120	2227	96.16%	92.79%	129 bp	CCND1	8.82	CI: 7.04 - 11.04				chr11:69455972
											FGF19	11.24	CI: 8.88 - 14.19				chr11:69513954
											FGF3	7.15	CI: 5.68 - 8.96				chr11:69624976
											TP53	c.524G>A	p.R175H	27.98%	1998	5	chr17:7578406	NM_000546.5	COSM10718	rs28934578
											ATR	c.6480G>C	p.L2160F	20.25%	1842	38	chr3:142188251	NM_001184.3	n.a.	n.a.
											TP53	c.542G>A	p.R181H	63.10%	2000	5	chr17:7578388	NM_000546.5	n.a.	rs397514495
				DER_v2	2020-11-13	2938822	2175	98.13%	95.19%	121 bp	no additional pathogenic variants
	1387	TAM	NR	OC	2020-11-13	7661657	2162	97.05%	94.07%	127 bp	PIK3CA	c.263G>A	p.R88Q	24.5%	2000	2	chr3:178916876	NM_006218.3	COSM746	rs121913287
											MYC	4.88	CI: 3.81 - 6.20				chr8:128748724
											FGF19	4.69	CI: 3.51 - 6.21				chr11:69513954
				DER_v2	2020-11-13	3378314	2502	98.8%	95.22%	120 bp	PIK3CA	c.263G>A	p.R88Q	22.30%	538	2	chr3:178916876	NM_006218.3	COSM746	rs121913287
											ABCA13	c.1057_1058insGGTA	p.Q353Rfs*2	56.50%	2340	9	chr7:48278997	NM_152701	n.a.	rs748634549
	1388	TAM	R	OC	2020-11-13	7502347	2089	97.06%	92.65%	123 bp	PIK3CA	c.3140A>G	p.H1047R	6.86%	1239	21	chr3:178952085	NM_006218	COSM775	rs121913279
				DER_v2	2020-11-13	3911277	2871	98.11%	95.33%	119 bp	no additional pathogenic variants
	1389	TAM	NR	OC	2020-11-13	7099862	2037	97.17%	87.72%	130 bp	PIK3CA	c.1035T>A	p.N345K	46.57%	1153	5	chr3:178921553	NM_006218.3	COSM754	rs121913284
											JAK3	c.1969C>T	p.R657W	10.18%	1484	15	chr19:17945970	NM_000215.3	n.a.	n.a.
											EGFR	12.45	CI: 9.45 - 16.35				chr7:55211010
											CCND1	6.10	CI: 4.26 - 8.66				chr11:69455972
											FGF19	8.32	CI: 5.51 - 12.46				chr11:69513954
											FGF3	5.29	CI: 3.67 - 7.53				chr11:69624976
											TSC2	5.14	CI: 4.53 - 5.82				chr16:2098579
				DER_v2	2020-11-13	3145057	2333	98.58%	95.14%	126 bp	PIK3CA	c.1035T>A	p.N345K	50.20%	1905	5	chr3:178921553	NM_006218.3	COSM754	rs121913284
	1390	AI	R	OC	2020-11-13	3022811	231	44.1%	45.45%	52 bp	sample failed
				DER_v2	2020-11-13	987090	100	29.53%	84.12%	43 bp	sample failed
	1391	TAM	R	OC	2020-11-13	5712234	1361	89.85%	82.53%	98 bp	PIK3CA	c.3140A>G	p.H1047R	30.35%	346	21	chr3:178952085	NM_006218	COSM775	rs121913279
											KIT	c.1972G>T	p.G658*	20.43%	690	13	chr4:55594269	NM_000222.2	n.a.	n.a.
				DER_v2	2020-11-13	2329559	1603	93.56%	95.19%	102 bp	PIK3CA	c.3140A>G	p.H1047R	31.70%	876	21	chr3:178952085	NM_006218	COSM775	rs121913279
											GATA3	c.1047+2T>G	splicing	55.40%	2503	5	chr10:8111563	NM_002051	n.a.	n.a.
	1392	TAM	R	OC	2020-11-13	7054078	1956	95.62%	94.01%	123 bp	no pathogenic variants
				DER_v2	2020-11-13	3238775	2400	98.38%	95.68%	124 bp	ARID1B	c.2653C>T	p.R885*	40.60%	2897	8	chr6:157469898	NM_017519	n.a.	rs794727977
											GATA3	c.1291_1295T	p.G431Yfs*42	52.00%	1290	6	chr10:8115945	NM_002051	n.a.	n.a.
	1393	TAM	NR	OC	2020-11-13	6601585	1842	96.41%	94.09%	124 bp	BRCA2	c.5578A>T	p.K1860*	59.17%	240	11	chr13:32914070	NM_000059.3	n.a.	rs431825332
											MYC	4.91	CI: 3.86 - 6.21				chr8:128748724
				DER_v2	2020-11-13	3209432	2392	98.62%	95.14%	120 bp	no additional pathogenic variants
	1394	TAM	R	OC	2020-11-13	7430342	2114	97.63%	92.33%	131 bp	no pathogenic variants
				DER_v2	2020-11-13	3409869	2534	98.88%	96.7%	121 bp	no additional pathogenic variants
	1395	TAM	R	OC	2020-11-13	8218127	2284	96.11%	93.91%	123 bp	CHEK1	c.1036C>T	p.Q346*	45.10%	119	10	chr11:125514098	NM_001274.5	n.a.	rs199535573
				DER_v2	2020-11-13	4180613	3066	98.56%	95.34%	125 bp	GATA3	c.925-3_925-2del	splicing	28.60%	1782		chr10:8111433	NM_002051	COSM41683	rs763236375
	1396	TAM	NR	OC	2020-11-13	7720553	2051	95.51%	89.76%	111 bp	no pathogenic variants
				DER_v2	2020-11-13	2941958	2127	97.61%	95.11%	110 bp	PIK3CA	c.1624G>A	p.E542K	3.50%	1391	10	chr3:178936082	NM_006218.3	COSM760	rs121913273
											FAT1	c.3749A>G	p.Y1250C	52.50%	1384	5	chr4:187557962	NM_005245	n.a.	rs142805532
Run no. 7	1397	AI	NR	OC	2020-11-20	1306861	346	93.85%	95.56%	155 bp	PIK3CA	c.3140A>T	p.H1047L	32.70%	318	21	chr3:178952085	NM_006218.3	COSM776	rs121913279
											TP53	c.517G>A	p.V173M	20.86%	278	5	chr17:7578413	NM_000546.5	COSM11084	rs876660754
				DER_v2	2020-11-20	361163	249	96.01%	96.54%	145 bp	PIK3CA	c.3140A>T	p.H1047L	39.80%	359	21	chr3:178952085	NM_006218.3	COSM776	rs121913279
	1398	TAM	NR	OC	2020-11-20	1318549	350	94.67%	95.84%	154 bp	PIK3CA	c.1624G>A	p.E542K	17.76%	259	10	chr3:178936082	NM_006218.3	COSM760	rs121913273
				DER_v2	2020-11-20	653781	453	95.74%	96.62%	142 bp	PIK3CA	c.1624G>A	p.E542K	14.30%	235	10	chr3:178936082	NM_006218.3	COSM760	rs121913273
	1399	TAM	R	OC	2020-11-20	1034067	272	94.19%	94.97%	144 bp	PIK3CA	c.3140A>G	p.H1047R	29.38%	160	21	chr3:178952085	NM_006218	COSM775	rs121913279
											ERBB2	c.2264T>C	p.L755S	4.55%	154	19	chr17:37880219	NM_004448.3	COSM14060	rs1057519890
											U2AF1	c.467G>A	p.R156H	14.75%	244	6	chr21:44514780	NM_006758.2	n.a.	rs769567889
				DER_v2	2020-11-20	47610600	32642	95.94%	95.51%	127 bp	PIK3CA	c.3140A>G	p.H1047R	27.20%	24444	21	chr3:178952085	NM_006218	COSM775	rs121913279
											CBFB	c.165+1->T	splicing	27.50%	8925	2	chr16:67063717	NM_001755	n.a.	n.a.
	1400	TAM	NR	OC	2020-11-20	1528521	399	95.06%	94.61%	148 bp	CCND1	4.60	CI: 3.78 - 5.57				chr11:69455972
											FGF19	4.84	CI: 3.89 - 5.99				chr11:69513954
											FGF3	3.86	CI: 3.86 - 4.70				chr11:69624976
											RNF43	4.36	CI: 3.91 - 4.86				chr17:56432289
											RAD51C	5.78	CI: 5.08 - 6.56				chr17:56769942
				DER_v2	2021-01-08	1453025	1002	94.94%	95.74%	117 bp	no additional pathogenic variants
	1401	TAM	R	OC	2020-11-20	1282669	340	94.20%	91.62%	128 bp	CDKN2A	0.16	CI: 0.06 - 0.28				chr9:21968186
											CDKN2B	0.40	CI: 0.25 - 0.58				chr9:22005844
				DER_v2	2021-01-08	1442238	1007	96.31%	95.36%	101 bp	no additional pathogenic variants
	1402	TAM	NR	OC	2020-11-20	1448351	370	94.51%	93.57%	140 bp	PIK3CA	c.1633G>A	p.E545K	68.73%	323	10	chr3:178936091	NM_006218.3	COSM763	rs104886003
											PIK3CA	5.11	CI: 4.16 - 6.27				chr3:178916549
				DER_v2	2020-11-20	853112	598	96.22%	95.72%	116 bp	PIK3CA	c.1633G>A	p.E545K	68.20%	980	10	chr3:178936091	NM_006218.3	COSM763	rs104886003
	1403	TAM	R	OC	2021-01-08	3727767	945	93.17%	92.91%	119 bp	no pathogenic variants
				DER_v2	2021-01-08	1723096	1249	98.71%	95.18%	111 bp	GATA3	c.1054dupA	p.R352Kfs*19	23.90%	184	6	chr10:8115707	NM_002051	n.a.	n.a.
											CBFB	c.199C>T	p.Q67*	29.90%	1689	3	chr16:67070575	NM_022845	n.a.	n.a.
	1404	TAM	NR	OC	2020-11-20	344811	394	95.39%	94.09%	147 bp	FGFR1	5.19	CI: 4.15 - 6.45				chr8:38271114
											MYC	5.79	CI: 4.64 - 7.18				chr8:128748724
											TP53	c.583A>T	p.I195F	49.30%	284	6	chr17:7578266	NM_000546.5	COSM44633	rs942158624
											RAD51C	5.36	CI: 4.59 - 6.26				chr17:56769942
				DER_v2	2021-01-08	1456919	1027	98.03%	94.82%	109 bp	no additional pathogenic variants
	1405	TAM	NR	OC	2020-11-20	1010775	260	93.37%	94.61%	146 bp	PIK3CA	c.3140A>G	p.H1047R	25.28%	265	21	chr3:178952085	NM_006218	COSM775	rs121913279
				DER_v2	2021-01-08	1761931	1246	97.40%	95.20%	110 bp	PIK3CA	c.3140A>G	p.H1047R	25.28%	265	21	chr3:178952085	NM_006218	COSM775	rs121913279
											MAP3K1	c.c.2205_2206delinsA	p.D735Efs*4	33.90%	462	13	chr5:56176935	NM_005921	n.a.	n.a.
	1406	AI	R	OC	2020-11-20	1426063	375	94.42%	95.37%	154 bp	PIK3CA	c.3140A>G	p.H1047R	19.21%	328	21	chr3:178952085	NM_006218	COSM775	rs121913279
				DER_v2	2020-11-20	516311	363	96.71%	96.76%	142 bp	PIK3CA	c.3140A>G	p.H1047R	19.10%	260	21	chr3:178952085	NM_006218	COSM775	rs121913279
											CBFB	c.126_127insGT	p.R43Vfs*47	18.30%	108	2	chr16:67063677	NM_001755	n.a.	n.a.
											CDH1	c.1530_1534del	p.Q511Afs*24	24.20%	251	10	chr16:68849627	NM_004360	n.a.	n.a.
	1407	TAM	NR	OC	2020-11-20	1319251	347	94.44%	95.28%	141 bp	FGFR1	8.93	CI: 7.38 - 10.77				chr8:38271114
											MYC	8.74	CI: 7.23 - 10.55				chr8:128748724
											TP53	c.743G>A	p.R248Q	33.54%	325	7	chr17:7577538	NM_000546.5	COSM6549	rs11540652
											CDK6	4.66	CI: 3.78 - 5.73				chr7:92244372
				DER_v2	2021-01-08	1612771	1119	95.77%	94.73%	109 bp	no additional pathogenic variants
	1408	AI	R	OC	2020-11-20	1507828	402	96.21%	95.55%	154 bp	ESR1	5.34	CI: 4.38 - 6.69				chr6:152129033
											CCND1	11.56	CI: 9.35 - 14.27				chr11:69455972
											FGF19	7.30	CI: 5.80 - 9.16				chr11:69513954
											FGF3	5.79	CI: 4.63 - 7.20				chr11:69624976
											BRCA1	c.2612_2613insT	p.F872Vfs*31	100.00%	226	10	chr17:41244935	NM_007300.3	n.a.	rs1064793056
											MSH6	c.4000C>T	p.R1334W	45.23%	398	9	chr2:48033789	NM_000179.2	n.a.	rs773763465
											GNAS	6.60	CI: 4.01 - 10.67				chr20:57484355
				DER_v2	2020-11-20	461234	332	98.39%	96.94%	142 bp	MAP3K1	c.2845_2847del	p.T949Efs*564	44.10%	165	14	chr5:56177872	NM_005921	n.a.	n.a.
	1409	AI	NR	OC	2020-11-20	1476840	380	92.92%	90.27%	142 bp	no pathogenic variants
				DER_v2	2021-01-08	1530419	1039	93.13%	94.30%	110 bp	no additional pathogenic variants
	1410	TAM	R	OC	2020-11-20	1741019	469	95.96%	95.66%	155 bp	no pathogenic variants
				DER_v2	2020-11-20	575307	409	97.58%	96.97%	143 bp	CDH1	c.2022_2025del	p.N674Kfs*4	10.80%	111	13	chr16:68857387	NM_004360	n.a.	n.a.
	1411	AI	R	OC	2020-11-20	1075269	282	94.80%	94.36%	144 bp	PTEN	c.31A>T	p.R11*	17.65%	306	1	chr10:89624257	NM_000314.6	n.a.	rs786204882
				DER_v2	2021-01-08	947847	674	96.94%	95.70%	111 bp	RYR2	c.10790G>A	p.R3597K	60.90%	981	76	chr1:237890451	NM_001035	n.a.	rs757494145
											CDH1	c.970G>T	p.G324*	23.20%	321	7	chr16:68845724	NM_004360	n.a.	n.a.
Run no. 8	1412	AI	NR	OC	2020-11-20	5235523	1433	95.92%	91.80%	135 bp	PIK3CA	c.1624G>A	p.E542K	26.04%	1609	10	chr3:178936082	NM_006218.3	COSM760	rs121913273
				DER_v2	2020-11-20	2438017	1748	97.57%	96.36%	131 bp	RYR2	c.2420G>T	p.R807L	20.10%	2629	22	chr1:237666612	NM_001035	n.a.	n.a.
											PIK3CA	c.1624G>A	p.E542K	27.30%	1626	10	chr3:178936082	NM_006218.3	COSM760	rs121913273
											FAT2	c.7141C>A	p.Q2381K	47.50%	945	9	chr5:150923547	NM_001447	n.a.	rs773969082
	1413	TAM	NR	OC	2020-11-20	5527783	1478	96.26%	90.34%	143 bp	PIK3CA	c.3140A>G	p.H1047R	19.30%	1600	21	chr3:178952085	NM_006218	COSM775	rs121913279
				DER_v2	2020-11-20	2052273	1481	97.81%	95.92%	116 bp	PIK3CA	c.3140A>G	p.H1047R	19.30%	1600	21	chr3:178952085	NM_006218	COSM775	rs121913279
	1414	TAM	NR	OC	2020-11-20	5629303	1541	95.46%	94.31%	149 bp	PIK3CA	c.3140A>T	p.H1047L	36.68%	1066	21	chr3:178952085	NM_006218.3	COSM776	rs121913279
											CDKN1B	c.396_397insAG	p.P133Sfs*13	30.01%	1023	1	chr12:12871169	NM_004064.4	n.a.	n.a.
											CDKN1B	c.404_405insGGACAGC	p.P137Sfs*2	16.57%	1810	1	chr12:12871176	NM_004064.4	n.a.	n.a.
				DER_v2	2020-11-20	2167989	1555	98.04%	94.12%	130 bp	PIK3CA	c.3140A>T	p.H1047L	41.10%	1407	21	chr3:178952085	NM_006218.3	COSM776	rs121913279
											GATA3	c.999_1000insGG	p.D335Gfs*21	39.90%	1091	5	chr10:8111513	NM_002051	n.a.	n.a.
	1415	TAM	R	OC	2020-11-20	7017490	1897	96.01%	94.10%	150 bp	no pathogenic variants
				DER_v2	2020-11-20	3294794	2419	98.38%	95.44%	131 bp	ARID1B	c.6176C>T	p.P2059L	30.60%	1108	20	chr6:157528451	NM_020732	n.a.	n.a.
	1416	TAM	NR	OC	2020-11-20	7389892	2043	96.29%	93.78%	144 bp	FGFR1	8.54	CI: 7.13 - 10.21				chr8:38271114
											CCND1	9.15	CI: 7.57 - 11.03				chr11:69455972
				DER_v2	2020-11-20	3080422	2271	98.48%	95.39%	131 bp	RYR2	c.14151+1G>A	splicing	32.00%	1321	98	chr1:237965217	NM_001035	n.a.	rs745576995
	1417	TAM	R	OC	2020-11-20	6463453	1722	96.50%	91.96%	136 bp	PIK3CA	c.1624G>A	p.E542K	20.71%	1014	10	chr3:178936082	NM_006218.3	COSM760	rs121913273
				DER_v2	2020-11-20	3007068	2187	98.36%	95.14%	120 bp	PIK3CA	c.1624G>A	p.E542K	27.30%	1626	10	chr3:178936082	NM_006218.3	COSM760	rs121913273
											CDH1	c.1828C>T	p.Q610*	30.40%	919	12	chr16:68856020	NM_004360	n.a.	n.a.
	1418	AI	NR	OC	2020-11-20	6101663	1613	95.18%	89.97%	138 bp	no pathogenic variants
				DER_v2	2020-11-20	2387645	1740	97.49%	94.61%	126 bp	no additional pathogenic variants
	1419	TAM	NR	OC	2020-11-20	5631038	1443	93.89%	83.54%	117 bp	FGFR1	10.58	CI: 8.41 - 13.26				chr8:38271114
				DER_v2	2020-11-20	2434383	1737	95.63%	92.73%	107 bp	FAT3	c.12675delG	p.P4228Rfs*36	97.10%	743	23	chr11:92616297	NM_001008781	n.a.	n.a.
	1420	AI	R	OC	2020-11-20	7963128	2166	95.23%	93.12%	150 bp	PIK3CA	c.328_330del	p.E109del	79.23%	1950	2	chr3:178916941	NM_006218	n.a.	n.a.
											PIK3CA	7.18	CI: 5.86 - 8.76				chr3:178916549
											ARID1A	c.6698_6705del	p.R2233Pfs*42	24.02%	562	20	chr1:27107086	NM_006015.5	n.a.	n.a.
											POLE	5.88	CI: 5.51 - 6.27				chr12:133201217
											MDM2	4.86	CI: 3.90 - 6.03				chr12:69202191
				DER_v2	2020-11-20	2772300	2005	96.95%	95.31%	135 bp	PIK3CA	c.328_330del	p.E109del	78.50%	1100	2	chr3:178916941	NM_006218	n.a.	n.a.
											GATA3	c.1220_1221insA	p.P408Afs*98	35.60%	895	6	chr10:8115874	NM_002051	COSM166065	n.a.
											GATA3	c.1298_1299insCC	p.H434Pfs*41	33.60%	850	6	chr10:8115952	NM_002051	n.a.	n.a.
	1421	AI	NR	OC	2020-11-20	12666438	1508	60.58%	38.73%	62 bp	sample failed
				DER_v2	2020-11-20	5492224	3077	80.47%	84.21%	85 bp	sample failed
	1422	AI	NR	OC	2020-11-20	6613353	1851	96.52%	93.38%	155 bp	FGFR1	19.08	CI: 15.66 - 23.21				chr8:38271114
											CCND1	18.68	CI: 15.18 - 22.94				chr11:69455972
											FGF19	19.34	CI: 15.55 - 24.02				chr11:69513954
											FGF3	21.61	CI: 17.59 - 26.53				chr11:69624976
				DER_v2	2020-11-20	2861996	2066	97.87%	95.54%	152 bp	CDH1	c.447_453del	p.Q152Efs*61	72.70%	1121	4	chr16:68842386	NM_004360	n.a.	n.a.
	1423	AI	R	OC	2020-11-20	3310121	864	97.96%	75.55%	105 bp	no pathogenic variants
				DER_v2	2020-11-20	1813903	1288	98.48%	91.39%	104 bp	no additional pathogenic variants
	1424	TAM	R	OC	2020-11-20	6466632	1755	96.19%	93.12%	145 bp	PIK3CA	c.3140A>G	p.H1047R	27.00%	2820	21	chr3:178952085	NM_006218	COSM775	rs121913279
				DER_v2	2020-11-20	4531995	3343	98.55%	95.81%	127 bp	PIK3CA	c.3140A>G	p.H1047R	27.00%	2820	21	chr3:178952085	NM_006218	COSM775	rs121913279
											GATA3	c.925-3_925-2del	splicing	17.50%	1820		chr10:8111433	NM_002051	COSM41683	rs763236375
	1425	TAM	R	OC	2020-11-20	8820794	2409	97.29%	92.49%	145 bp	ERBB2	c.929C>A	p.S310Y	11.20%	2261	8	chr17:37868208	NM_004448	COSM94225	n.a.
											ERBB2	c.2305G>T	p.D769Y	8.70%	719	19	chr17:37880261	NM_004448	COSM1251412	n.a.
											HRAS	c.34G>A	p.G12S	6.24%	849		chr11:534289	NM_001130442.2	COSM481	rs104894229
				DER_v2	2020-11-20	2802704	2050	98.78%	95.94%	128 bp	PIK3CA	c.3140A>G	p.H1047R	3.50%	2350	21	chr3:178952085	NM_006218	COSM775	rs121913279
											TBX3	c.1296_1297delinsTT	p.P433S	18.80%	1949	7	chr12:115112443	NM_016569	n.a.	n.a.
											ERBB2	c.929C>A	p.S310Y	11.20%	2261	8	chr17:37868208	NM_004448	COSM94225	n.a.
											ERBB2	c.2305G>T	p.D769Y	8.70%	719	19	chr17:37880261	NM_004448	COSM1251412	n.a.
	1426	TAM	NR	OC	2020-11-20	8454626	2336	96.60%	93.98%	148 bp	SF3B1	c.2098A>G	p.K700E	26.41%	1238	15	chr2:198266834	NM_012433.3	COSM84677	rs559063155
											AKT1	c.49G>A	p.E17K	45.28%	1250	3	chr14:105246551	NM_001014431.1	COSM33765	rs121434592
				DER_v2	2020-11-20	4758726	3472	98.23%	95.53%	144 bp	ERBB2	c.1096G>C	p.G366R	66.50%	1946	9	chr17:37868649	NM_004448	n.a.	rs767588058
Run no. 9	1427	TAM	NR	OC	2020-11-27	6088786	1673	95.68%	92.35%	133 bp	MYC	17.46	CI: 13.95 - 21.84				chr8:128748724
											PTEN	c.389G>A	p.R130Q	30.45%	2000	5	chr10:89692905	NM_000314.6	COSM5033	rs121909229
											TP53	c.493C>T	p.Q165*	34.73%	930	5	chr17:7578437	NM_000546.5	n.a.	rs730882001
				DER_v2	2020-11-27	2382836	1705	96.71%	95.08%	128 bp	FAT1	c.9126C>G	p.I3042M	17.30%	1965	12	chr4:187535448	NM_005245	n.a.	rs773557171
	1428	TAM	R	OC	2020-11-27	5627441	1531	96.25%	91.60%	139 bp	PIK3CA	c.1624G>A	p.E542K	32.72%	599	10	chr3:178936082	NM_006218.3	COSM760	rs121913273
				DER_v2	2020-11-27	2001435	1448	96.96%	95.75%	126 bp	PIK3CA	c.1624G>A	p.E542K	36.60%	1055	10	chr3:178936082	NM_006218.3	COSM760	rs121913273
	1429	TAM	NR	OC	2020-11-27	5559781	1570	96.28%	94.59%	153 bp	AKT1	c.49G>A	p.E17K	25.91%	656	3	chr14:105246551	NM_001014431.1	COSM33765	rs121434592
				DER_v2	2020-11-27	1276570	921	97.49%	95.43%	141 bp	GATA3	c.1097G>A	p.R366Q	26.30%	333	6	chr10:8115751	NM_002051	n.a.	n.a.
											CBFB	c.403G>A	p.E135K	41.10%	517	5	chr16:67116119	NM_001755	n.a.	n.a.
	1430	TAM	NR	OC	2020-11-27	5937108	1642	96.73%	94.39%	152 bp	BRCA2	c.5303_5304delTT	p.L1768Rfs*5	65.30%	513	11	chr13:32913794	NM_000059.3	n.a.	rs80359504
				DER_v2	2020-11-27	1834986	1345	97.72%	96.10%	134 bp	CDH1	c.1936+1G>A	splicing	28.00%	701	12	chr16:68856129	NM_004360	n.a.	n.a.
	1431	AI	R	OC	2020-11-27	5532058	1536	97.69%	89.44%	141 bp	no pathogenic variants
				DER_v2	2020-11-27	1728595	1261	98.27%	95.96%	122 bp	MUTYH	c.658A>G	p.I220V	52.90%	510	8	chr1:45798269	NM_012222	n.a.	rs200872702
											GATA3	c.962delA	p.Q321Rfs*34	34.30%	2470	5	chr10:8111476	NM_002051	n.a.	n.a.
	1432	AI	NR	OC	2020-11-27	3062425	588	82.37%	50.74%	78 bp	sample failed
				DER_v2	2020-11-27	1737071	1165	91.92%	96.61%	97 bp	ABCA13	c.9098C>T	p.T3033M	25.60%	1052	21	chr7:48335439	NM_152701	n.a.	rs201248982
	1433	TAM	R	OC	2020-11-27	5336869	1475	97.82%	88.38%	129 bp	CCND1	5.66	CI: 4.14 - 7.68				chr11:69455972
											EGFR	c.2885G>A	p.R962H	47.76%	802	24	chr7:55268045	NM_005228.4	n.a.	rs144496976
				DER_v2	2020-11-27	1931601	1408	98.69%	95.25%	121 bp	ERBB2	c.1270G>A	p.V424I	42.40%	774	11	chr17:37871746	NM_004448	COSM3387846	rs142783371
	1434	TAM	NR	OC	2020-11-27	4905182	1394	97.04%	94.51%	138 bp	PIK3CA	c.317G>T	p.G106V	21.40%	385	2	chr3:178916930	NM_006218	COSM748	n.a.
											PIK3CA	c.1624G>A	p.E542K	22.00%	1456	10	chr3:178936082	NM_006218	COSM760	rs121913273
											CCND1	7.74	CI: 5.79 - 10.30				chr11:69455972
											FGF19	6.55	CI: 4.80 - 8.88				chr11:69513954
											RB1	c.2626C>T	p.R876C	44.72%	1279	1279	chr13:49050942	NM_000321.2	n.a.	rs143105337
				DER_v2	2020-11-27	2237665	1632	97.51%	96.02%	126 bp	PIK3CA	c.317G>T	p.G106V	21.40%	385	2	chr3:178916930	NM_006218	COSM748	n.a.
											PIK3CA	c.1624G>A	p.E542K	22.00%	1456	10	chr3:178936082	NM_006218	COSM760	rs121913273
	1435	TAM	NR	OC	2020-11-27	7020410	1955	95.40%	95.38%	147 bp	PIK3CA	c.1633G>A	p.E545K	19.95%	1769	10	chr3:178936091	NM_006218	COSM763	rs104886003
				DER_v2	2020-11-27	2463352	17788	96.14%	95.62%	131 bp	PIK3CA	c.1633G>A	p.E545K	22.00%	852	10	chr3:178936091	NM_006218	COSM763	rs104886003
	1436	TAM	NR	OC	2020-11-27	5108722	1421	97.63%	81.84%	146 bp	PIK3CA	c.3140A>T	p.H1047L	25.70%	2000	21	chr3:178952085	NM_006218.3	COSM776	rs121913279
											TP53	c.396G>T	p.K132N	32.43%	296	5	chr17:7578534	NM_000546.5	COSM10991	rs786203589
											CHEK2	c.1556G>T	p.R519L	57.56%	509	15	chr22:29083961	NM_007194.3	COSM1327286	rs587780180
											MYC	6.23	CI: 4.47 - 8.60				chr8:128748724
											CDK2	7.63	CI: 5.42 - 10.66				chr12:56360668
											ERBB3	6.29	CI: 4.15 - 9.41				chr12:56477596
											KRAS	11.75	CI: 8.55 - 16.07				chr12:25362715
											POLE	7.19	CI: 6.49 - 7.96				chr12:133201217
											MAP2K1	8.95	CI: 5.54 - 14.30				chr15:66727350
											NF1	c.883A>C	p.N295H	20.46%	1994	8	chr17:29509678	NM_001042492.2	n.a.	n.a.
											AR	5.24	CI: 3.68 - 7.38				chrX:66764989
				DER_v2	2020-11-27	1837320	1315	97.48%	93.80%	113 bp	PIK3CA	c.3140A>T	p.H1047L	32.10%	2044	21	chr3:178952085	NM_006218.3	COSM776	rs121913279
	1437	AI	NR	OC	2020-11-27	5531226	1431	93.13%	88.79%	127 bp	ARID1A	c.4582C>T	p.R1528*	21.76%	216	18	chr1:27101300	NM_006015.5	n.a.	n.a.
											FGFR1	38.69	CI: 31.4 - 47.65				chr8:38271114
											MYC	5.29	CI: 4.21 - 6.61				chr8:128748724
											CCND1	7.43	CI: 5.89 - 9.33				chr11:69455972
											FGF19	6.3	CI: 4.92 - 8.04				chr11:69513954
											FGF3	7.01	CI: 5.55 - 8.82				chr11:69624976
											TP53	c.797G>T	p.G266V	40.13%	1526	8	chr17:7577141	NM_000546.5	COSM10958	rs193920774
											NF1	c.1603C>T	p.Q535*	15.24%	840	14	chr17:29546098	NM_001042492.2	n.a.	n.a.
				DER_v2	2020-11-27	1651768	1136	92.70%	92.25%	109 bp	no additional pathogenic variants
	1439	TAM	R	OC	2020-11-27	5651232	1596	96.81%	94.99%	150 bp	PIK3CA	c.1035T>A	p.N345K	9.58%	762	5	chr3:178921553	NM_006218.3	COSM754	rs121913284
				DER_v2	2020-11-27	2087767	1531	98.04%	96.25%	144 bp	PIK3CA	c.1035T>A	p.N345K	10.50%	727	5	chr3:178921553	NM_006218.3	COSM754	rs121913284
											CDH1	c.863_866del	p.D288Gfs*5	12.50%	1365	7	chr16:68845617	NM_004360	n.a.	n.a.
	1440	TAM	NR	OC	2020-11-27	6006607	1669	96.24%	93.02%	142 bp	PIK3CA	c.1035T>A	p.N345K	41.47%	545	5	chr3:178921553	NM_006218.3	COSM754	rs121913284
											CDKN1B	c.228G>A	p.W76*	37.14%	1885		chr12:12871001	NM_004064.4	n.a.	n.a.
				DER_v2	2020-11-27	1555418	1139	97.42%	94.25%	126 bp	ARID1B	c.2918T>C	p.M973T	43.00%	1774	10	chr6:157488212	NM_020732	n.a.	rs370071892
											GATA3	c.925-3_925-2del	splicing	36.20%	1820		chr10:8111433	NM_002051	COSM41683	rs763236375
											PIK3CA	c.1035T>A	p.N345K	39.60%	363	5	chr3:178921553	NM_006218.3	COSM754	rs121913284
	1441	TAM	NR	OC	2020-11-27	5779747	1630	96.77%	94.32%	152 bp	PIK3CA	c.1633G>A	p.E545K	31.53%	885	10	chr3:178936091	NM_006218	COSM763	rs104886003
											PIK3CA	c.2176G>A	p.E726K	27.09%	1676	14	chr3:178938934	NM_006218	COSM446019	rs867262025
											CCND1	11.95	CI: 9.59 - 14.86				chr11:69455972
											FGF19	11.31	CI: 8.84 - 14.44				chr11:69513954
											FGF3	12.46	CI: 10.01 - 15.49				chr11:69624976
				DER_v2	2020-11-27	2594215	1911	98.54%	96.36%	141 bp	PIK3CA	c.1633G>A	p.E545K	28.10%	813	10	chr3:178936091	NM_006218	COSM763	rs104886003
											PIK3CA	c.2176G>A	p.E726K	32.90%	1415	14	chr3:178938934	NM_006218	COSM446019	rs867262025
											CDH1	c.1096dupA	p.T366Nfs*2	50.60%	1128	8	chr16:68846124	NM_004360	n.a.	n.a.
	1442	TAM	NR	OC	2020-11-27	5854590	1658	96.89%	93.74%	151 bp	SF3B1	c.2098A>G	p.K700E	31.31%	974	15	chr2:198266834	NM_012433.3	COSM84677	rs559063155
											FGFR1	12.50	CI: 9.88 - 15.78				chr8:38271114
				DER_v2	2020-11-27	2335624	1703	97.69%	96.24%	147 bp	no additional pathogenic variants
Run no. 10	1443	TAM	NR	OC	2020-11-27	5136391	1409	95.47%	93.23%	153 bp	PIK3CA	c.1633G>A	p.E545K	25.91%	1262	10	chr3:178936091	NM_006218	COSM763	rs104886003
				DER_v2	2020-11-27	2271340	1634	96.98%	96.47%	150 bp	PIK3CA	c.1633G>A	p.E545K	31.53%	885	10	chr3:178936091	NM_006218	COSM763	rs104886003
											MAP3K1	c.4252C>T	p.P1418S	32.10%	624	18	chr5:56183342	NM_005921	n.a.	n.a.
											MAP3K1	c.4522_4533del	p.F1508Wfs*2	24.80%	618	20	chr5:56189490	NM_005921	n.a.	n.a.
											GATA3	c.878T>A	p.M293K	28.90%	653	4	chr10:8106058	NM_002051	n.a.	n.a.
	1444	AI	NR	OC	2020-11-27	18670865	3314	77.42%	74.62%	76 bp	sample failed
				DER_v2	2020-11-27	474227	209	67.09%	79.55%	73 bp	sample failed
	1445	TAM	R	OC	2020-11-27	4847407	1308	95.41%	75.05%	143 bp	MYC	c.303C>A	p.N101K	55.71%	1996	2	chr8:128750766	NM_002467.4	n.a.	rs767360326
				DER_v2	2020-11-27	2439292	1726	97.49%	94.08%	119 bp	RYR2	c.9911A>G	p.Q3304R	74.10%	3997	69	chr1:237872167	NM_001035	n.a.	rs794728766
											ABCA13	c.12813_12814insT	p.S4272*	6.10%	1695	43	chr7:48494881	NM_152701	n.a.	n.a.
											RUNX1	c.657_669del	p.L219Ffs*14	31.10%	1012	7	chr21:36206843	NM_001754	n.a.	n.a.
	1446	AI	R	OC	2020-11-27	21625164	5397	95.87%	93.82%	100 bp	ATM	c.7550T>A	p.L2517*	10.80%	2000	51	chr11:108202205	NM_000051.3	n.a.	n.a.
				DER_v2	2020-11-27	1573133	1127	97.21%	96.10%	104 bp	no additional pathogenic variants
	1447	TAM	NR	OC	2020-11-27	16381877	4523	98.37%	83.15%	116 bp	TSC1	c.163C>T	p.Q55*	15.00%	2000	4	chr9:135802635	NM_000368.4	n.a.	rs118203343
											TSC1	c.374_391del	p.D125_T131delinsA	11.34%	1922	6	chr9:135798851	NM_000368.4	n.a.	rs1060503198
											PTEN	4.90	CI: 3.70 - 6.45				chr10:89624208
				DER_v2	2020-11-27	1934539	1402	98.89%	93.96%	115 bp	no additional pathogenic variants
	1448	AI	NR	OC	2020-11-27	7484342	2043	96.48%	95.72%	148 bp	PIK3CA	c.3140A>G	p.H1047R	35.10%	1086	21	chr3:178952085	NM_006218	COSM775	rs121913279
											MYC	5.15	CI: 4.33 - 6.11				chr8:128748724
											RB1	c.1614_1615insAAGCA	p.E539Kfs*6	32.17%	1458	17	chr13:48955491	NM_000321.2	n.a.	n.a.
											TP53	c.578A>G	p.H193R	36.03%	816	6	chr17:7578271	NM_000546.5	COSM11066	rs786201838
				DER_v2	2020-11-27	1949057	1438	98.46%	95.52%	131 bp	PIK3CA	c.3140A>G	p.H1047R	35.10%	1086	21	chr3:178952085	NM_006218	COSM775	rs121913279
	1449	TAM	NR	OC	2020-11-27	5062605	1258	91.88%	89.78%	108 bp	MDM2	7.74	CI: 6.00 - 9.94				chr12:69202191
											ERBB2	c.2339_2340insGGGCTCCCC	p.V777_G778insGSP	13.54	1292	20	chr17:37881001	NM_004448	n.a.	rs397516981
				DER_v2	2020-11-27	2439734	1762	96.92%	93.73%	115 bp	CDH1	c.67C>T	p.Q23*	13.90%	1849	2	chr16:68772218	NM_004360	n.a.	n.a.
											ERBB2	c.2339_2340insGGGCTCCCC	p.V777_G778insGSP	9.70%	1837	20	chr17:37881001	NM_004448	n.a.	rs397516981
	1450	TAM	R	OC	2020-11-27	6844153	1912	96.56%	77.11%	159 bp	PIK3CA	c.1633G>A	p.E545K	19.13%	1699	10	chr3:178936091	NM_006218	COSM763	rs104886003
				DER_v2	2020-11-27	2606454	1934	98.88%	95.81%	137 bp	PIK3CA	c.1633G>A	p.E545K	16.80%	900	10	chr3:178936091	NM_006218	COSM763	rs104886003
											GATA3	c.925-3_925-2del	splicing	19.50%	1303		chr10:8111433	NM_002051	COSM41683	rs763236375
											CBFB	c.121C>T	p.Q41*	18.60%	461	2	chr16:67063672	NM_001755	n.a.	n.a.
	1451	AI	R	OC	2020-11-27	6020906	1619	96.13%	92.91%	151 bp	CCND1	4.64	CI: 3.54 - 6.04				chr11:69455972
				DER_v2	2020-11-27	1779847	1271	96.49%	96.18%	119 bp	no additional pathogenic variants
	1452	AI	R	OC	2020-11-27	3975405	1014	96.24%	94.57%	106 bp	MYC	8.04	CI: 5.89 - 10.91				chr8:128748724
				DER_v2	2020-11-27	1277428	887	97.06%	92.54%	100 bp	no additional pathogenic variants
	1453	AI	R	OC	2020-11-27	4398123	1175	95.86%	95.18%	141 bp	no pathogenic variants
				DER_v2	2020-11-27	1508281	1095	97.47%	94.94%	122 bp	no additional pathogenic variants
	1455	AI	NR	OC	2020-11-27	4529294	1231	96.63%	94.20%	158 bp	CDK4	9.11	CI: 7.41 - 11.18				chr12:58142245
											MDM2	9.99	CI: 8.04 - 12.38				chr12:69202191
											TP53	c.742C>T	p.R248W	45.69%	985	7	chr17:7577539	NM_000546.5	COSM10656	rs121912651
				DER_v2	2020-11-27	1965620	1434	98.28%	95.88%	149 bp	MAP3K1	c.1912G>A	p.V638I	55.30%	693	10	chr5:56171084	NM_005921	COSM1069018	rs202189340
	1456	TAM	NR	OC	2020-11-27	5892931	1671	97.50%	88.46%	148 bp	BRCA2	c.5946delT	p.S1982Rfs*22	54.44%	1655	11	chr13:32914437	NM_000059.3	n.a.	rs28897738
				DER_v2	2020-11-27	1712370	1270	99.04%	96.58%	134 bp	no additional pathogenic variants
	1457	TAM	R	OC	2020-11-27	6070972	1692	97.31%	96.47%	127 bp	no pathogenic variants
				DER_v2	2020-11-27	2012019	1473	99.08%	96.14%	117 bp	no additional pathogenic variants
	1458	TAM	NR	OC	2020-11-27	5687418	1532	96.97%	79.55%	127 bp	PIK3CA	c.1624G>A	p.E542K	0.5104	1975	10	chr3:178936082	NM_006218.3	COSM760	rs121913273
											CCND1	5.44	CI: 4.22 - 6.97				chr11:69455972
											FGF19	4.68	CI: 3.56 - 6.10				chr11:69513954
											MDM2	14.99	CI: 11.80 - 19.00				chr12:69202191
				DER_v2	2020-11-27	1840555	1329	98.58%	93.52%	113 bp	PIK3CA	c.1624G>A	p.E542K	47.70%	2571	10	chr3:178936082	NM_006218.3	COSM760	rs121913273
Run no. 11	1459	TAM	NR	OC	2020-12-04	3889950	1038	94.39%	93.92%	122 bp	BRCA2	c.8434_8435insC	p.G2812Afs*8	63.28%	354	19	chr13:32944641	NM_000059.3	n.a.	rs397507986
				DER_v2	2020-12-04	1770881	1260	96.21%	94.44%	113 bp	CBFB	c.96_104AATCT	p.F32Lfs*56	35.10%	145	2	chr16:67063647	NM_001755	n.a.	n.a.
	1460	AI	NR	OC	2020-12-04	3494080	975	95.71%	95.52%	141 bp	ARID1A	c.4673C>T	p.S1558F	43.94%	396	18	chr1:27101391	NM_006015.5	n.a.	n.a.
											RAD51D	6.20	CI: 5.34 - 7.19				chr17:33427964
											RAD51C	5.45	CI: 4.74 - 6.26				chr17:56769942
				DER_v2	2020-12-04	1403504	1021	98.17%	96.45%	131 bp	no additional pathogenic variants
	1461	TAM	R	OC	2020-12-04	2305433	515	86.67%	74.77%	93 bp	TSC2	5.25	CI: 4.71 - 5.85				chr16:2098579
											SLX4	4.78	CI: 4.23 - 5.39				chr16:3632293
											CREBBP	5.04	CI: 4.56 - 5.56				chr16:3777651
				DER_v2	2020-12-04	1019746	666	90.69%	93.35%	96 bp	GATA3	c.925-3_925-2del	splicing	59.10%	730		chr10:8111433	NM_002051	COSM41683	rs763236375
											CBFB	c.165_165del	p.I55Mfs*34	33.00%	105	2	chr16:67063716	NM_001755	n.a.	n.a.
	1462	AI	R	OC	2020-12-04	3654127	969	95.55%	92.31%	136 bp	PIK3CA	c.3140A>G	p.H1047R	37.04%	764	21	chr3:178952085	NM_006218	COSM775	rs121913279
											SETD2	c.3970C>T	p.Q1324*	30.13%	375	3	chr3:47162156	NM_014159.6	n.a.	n.a.
				DER_v2	2020-12-04	1302707	922	96.39%	94.08%	113 bp	PIK3CA	c.3140A>G	p.H1047R	31.50%	692	21	chr3:178952085	NM_006218	COSM775	rs121913279
											MAP3K1	c.1241G>A	p.R414H	44.50%	269	6	chr5:56161744	NM_005921	n.a.	n.a.
											GATA3	c.1069A>G	p.K357E	34.70%	903	6	chr10:8115723	NM_002051	n.a.	n.a.
	1463	AI	R	OC	2020-12-04	3150859	825	97.22%	88.00%	106 bp	PTCH1	c.1236_1237insA	p.Q413Tfs*24	17.79%	742	9	chr9:98240447	NM_000264.3	n.a.	n.a.
				DER_v2	2020-12-04	1607639	1147	98.63%	95.90%	104 bp	CDH1	c.2095C>T	p.Q699*	28.90%	581	13	chr16:68857460	NM_004360	COSM19486	rs121964874
	1464	TAM	NR	OC	2020-12-04	3483592	951	96.95%	94.01%	133 bp	PIK3CA	c.3049G>C	p.D1017H	3.77%	955	21	chr3:178951994	NM_006218.3	COSM27377	n.a.
											PIK3CA	c.3140A>G	p.H1047R	26.74%	961	21	chr3:178952085	NM_006218	COSM775	rs121913279
				DER_v2	2020-12-04	1272609	921	98.15%	96.28%	122 bp	PIK3CA	c.1070G>A	p.R357Q	17.40%	479	6	chr3:178922301	NM_006218	COSM276752	n.a.
											PIK3CA	c.3140A>G	p.H1047R	35.10%	1086	21	chr3:178952085	NM_006218	COSM775	rs121913279
											MAP3K1	c.1224dupC	p.Q409Pfs*17	19.90%	1655	6	chr5:56161726	NM_005921	n.a.	n.a.
	1465	AI	R	OC	2020-12-04	3205381	888	96.44%	94.61%	147 bp	AKT1	c.967G>A	p.D323N	36.77%	359	11	chr14:105239420	NM_001014431.1	COSM1514806	n.a.
											FANCA	c.480G>A	p.M160I	25.81%	279	5	chr16:89877157	NM_000135.3	n.a.	rs200603300
				DER_v2	2020-12-04	1218134	889	98.53%	96.11%	139 bp	GATA3	c.925-3_925-2del	splicing	31.20%	528		chr10:8111433	NM_002051	COSM41683	rs763236375
	1466	AI	NR	OC	2020-12-04	3727203	1025	96.29%	94.92%	137 bp	PIK3CA	c.3140A>G	p.H1047R	25.36%	1258	21	chr3:178952085	NM_006218	COSM775	rs121913279
											TP53	c.853G>A	p.E285K	16.55%	1039	8	chr17:7577085	NM_000546.5	COSM45138	rs112431538
											ESR1	4.56	CI: 3.80 - 5.45				chr6:152129033
											JAK3	5.76	CI: 4.09 - 8.04				chr19:17945893
				DER_v2	2020-12-04	1047587	765	97.95%	96.26%	118 bp	MUTYH	c.1178G>A	p.G393D	52.1%	468	13	chr1:45797228	NM_012222	COSM020287	rs36053993
											PIK3CA	c.3140A>G	p.H1047R	35.10%	1086	21	chr3:178952085	NM_006218	COSM775	rs121913279
											GATA3	c.878T>A	p.M293K	16.40%	597	4	chr10:8106058	NM_002051	n.a.	n.a.
											TBX3	c.628dupA	p.T210Nfs*17	17.30%	895	2	chr12:115118712	NM_016569	n.a.	n.a.
											ERCC2	c.594+2_594+5del	splicing	53.40%	203		chr19:45868091	NM_000400.3	n.a.	rs762309206
	1467	TAM	R	OC	2020-12-04	3168371	846	94.61%	93.19%	123 bp	PIK3CA	c.3140A>G	p.H1047R	29.04%	644	21	chr3:178952085	NM_006218	COSM775	rs121913279
				DER_v2	2020-12-04	1134502	805	96.37%	96.01%	113 bp	PIK3CA	c.3140A>G	p.H1047R	35.10%	1086	21	chr3:178952085	NM_006218	COSM775	rs121913279
											TBX3	c.910C>T	p.R304W	18.90%	615	5	chr12:115115416	NM_016569	n.a.	n.a.
											CDH1	c.517dupA	p.N174Kfs*25	23.30%	500	4	chr16:68842456	NM_004360	n.a.	n.a.
	1468	TAM	NR	OC	2020-12-04	3434419	945	96.93%	90.80%	137 bp	AKT1	c.49G>A	p.E17K	43.50%	331	3	chr14:105246551	NM_001014431.1	COSM33765	rs121434592
											TP53	c.743G>A	p.R248Q	12.30%	447	7	chr17:7577538	NM_000546.5	COSM6549	rs11540652
											CHEK2	c.1100delC	p.T367Mfs*15	26.87%	227	11	chr22:29091856	NM_007194.3	n.a.	rs555607708
											TP53	c.653T>G	p.V218G	4.88%	410	6	chr17:7578196	NM_000546.5	n.a.	rs786202315
				DER_v2	2020-12-04	1369670	996	98.18%	96.22%	115 bp	no additional pathogenic variants
	1469	TAM	NR	OC	2020-12-04	2390271	637	95.48%	92.94%	130 bp	PIK3CA	c.1258T>C	p.C420R	24.78%	347	8	chr3:178927980	NM_006218.3	COSM757	rs1057518041
											MYC	4.60	CI: 3.76 - 5.60				chr8:128748724
				DER_v2	2020-12-04	1045747	752	97.21%	95.35%	113 bp	PIK3CA	c.1258T>C	p.C420R	28.80%	289	8	chr3:178927980	NM_006218.3	COSM757	rs1057518041
											GATA3	c.925-3_925-2del	splicing	21.60%	555		chr10:8111433	NM_002051	COSM41683	rs763236375
											RUNX1	c.393_394insAT	p.V132Mfs*2	34.20%	782	5	chr21:36252968	NM_001754	n.a.	n.a.
	1470	AI	R	OC	2020-12-04	2950482	728	92.63%	86.57%	113 bp	PTEN	c.956_964delCTTTAACAA	p.T319_T321del	23.64%	626	8	chr10:89720803	NM_000314.6	n.a.	rs121913291
				DER_v2	2020-12-04	1196624	830	95.43%	95.03%	104 bp	GATA3	c.925-3_925-2del	splicing	22.70%	424		chr10:8111433	NM_002051	COSM41683	rs763236375
	1471	AI	R	OC	2020-12-04	2297284	624	97.15%	92.31%	127 bp	PIK3R1	c.1727C>T	p.T576M	45.40%	1401	13	chr5:67591134	NM_181523.2	n.a.	rs1057519842
											CDKN2A	c.242C>A	p.P81H	19.03%	1151	2	chr9:21971116	NM_001195132.1
				DER_v2	2020-12-04	1059965	768	98.39%	95.91%	112 bp	MAP3K1	c.1069C>T	p.H357Y	20.80%	2754	5	chr5:56161200	NM_005921	n.a.	n.a.
	1472	AI	R	OC	2020-12-04	4183685	1126	96.40%	93.49%	139 bp	CREBBP	c.6624_6635delACAGCAGCAACA	p.Q2209_Q2212del	33.95%	863	31	chr16:3778412	NM_004380.2	n.a.	rs142545779
				DER_v2	2020-12-04	1443191	1050	98.31%	95.39%	117 bp	no additional pathogenic variants
	1473	TAM	R	OC	2020-12-04	3187403	862	96.82%	93.08%	120 bp	PIK3CA	c.3140A>G	p.H1047R	22.01%	886	21	chr3:178952085	NM_006218	COSM775	rs121913279
				DER_v2	2020-12-04	1080775	785	98.73%	95.90%	115 bp	PIK3CA	c.3140A>G	p.H1047R	22.60%	924	21	chr3:178952085	NM_006218	COSM775	rs121913279
											TBX3	c.591G>A	p.W197*	13.10%	1297	2	chr12:115118750	NM_016569	n.a.	n.a.
Run no. 12	1474	AI	R	OC	2020-12-04	8498106	2250	95.71%	89.52%	116 bp	MLH1	c.1987G>A	p.E663K	30.20%	2000	17	chr3:37090098	NM_000249.3	n.a.	rs267607873
											ROS1	0.81	CI: 0.60 - 1.07				chr6:117622076
											POLE	c.1156G>A	p.E386K	36.89%	1651	12	chr12:133252054	NM_006231.3	n.a.	rs893340262
				DER_v2	2020-12-04	3413088	2396	95.70%	95.41%	108 bp	RYR2	c.9763G>A	p.E3255K	21.80%	3162	68	chr1:237870431	NM_001035	n.a.	n.a.
											ERCC2	c.1816G>C	p.E606Q	36.50%	866	19	chr19:45856356	NM_000400	n.a.	n.a.
	1475	TAM	NR	OC	2020-12-04	7250802	2048	97.14%	90.84%	126 bp	TP53	c.574C>T	p.Q192*	48.25%	570	6	chr17:7578275	NM_000546.5	n.a.	rs866380588
											FGFR3	0.48	CI: 0.28 - 0.71				chr4:1795641
											BRCA2	0.57	CI: 0.51 - 0.64				chr13:32890491
				DER_v2	2020-12-04	2547611	1873	98.70%	95.88%	125 bp	CDH1	c.1901C>T	p.A634V	47.20%	997	12	chr16:68856093	NM_004360	n.a.	rs121964878
	1476	TAM	NR	OC	2020-12-04	3339237	840	94.24%	85.21%	103 bp	ARID1A	c.5483C>G	p.S1828*	9.85%	721	20	chr1:27105872	NM_006015.5	n.a.	n.a.
											AKT1	c.49G>A	p.E17K	17.13%	181	3	chr14:105246551	NM_001014431.1	COSM33765	rs121434592
											TP53	c.817C>T	p.R273C	11.43%	796	8	chr17:7577121	NM_000546.5	COSM10659	rs121913343
				DER_v2	2020-12-04	1652533	1140	95.68%	93.58%	100 bp	no additional pathogenic variants
	1477	TAM	NR	OC	2020-12-04	4604325	1159	93.77%	87.97%	118 bp	AKT1	c.49G>A	p.E17K	39.43%	459	3	chr14:105246551	NM_001014431.1	COSM33765	rs121434592
				DER_v2	2020-12-04	2792991	1986	96.31%	95.63%	105 bp	no additional pathogenic variants
	1478	TAM	R	OC	2020-12-04	2810971	774	96.15%	92.75%	129 bp	BRCA2	c.9453delA	p.E3152Rfs*11	22.63%	981	25	chr13:32969018	NM_000059.3	n.a.	rs80359217
											TP53	c.703A>C	p.N235H	8.62%	406	7	chr17:7577578	NM_000546.5	n.a.	rs786204145
				DER_v2	2020-12-04	2955564	2171	97.87%	95.06%	121 bp	no additional pathogenic variants
	1479	TAM	NR	OC	2020-12-04	6226316	1707	96.98%	91.81%	117 bp	MTOR	c.7498A>T	p.I2500F	54.03%	509	56	chr1:11169377	NM_004958.3	COSM423430	rs1057519916
											CCND1	11.44	CI: 9.12 - 14.32				chr11:69455972
											FGF19	7.39	CI: 5.78 - 9.41				chr11:69513954
											FGF3	8.90	CI: 7.07 - 11.17				chr11:69624976
				DER_v2	2020-12-04	3133015	2277	98.24%	95.06%	112 bp	no additional pathogenic variants
	1480	TAM	NR	OC	2020-12-04	6463099	1779	97.03%	92.72%	132 bp	BRCA2	c.216_217delTCinsCT	p.Q73*	36.67%	859	3	chr13:32893362	NM_000059.3	n.a.	rs1064792960
											BRCA2	c.1964delC	p.P655Qfs*5	23.30%	1133	11	chr13:32910454	NM_000059.3	n.a.	n.a.
				DER_v2		3439704	2532	98.38%	94.31%	122 bp	FAT2	c.526G>T	p.D176Y	15.00%	1105	1	chr5:150947967	NM_001447	n.a.	n.a.
											GATA3	c.1067_1075del	p.M356Kfs*86	13.00%	1966	6	chr10:8115721	NM_002051	n.a.	n.a.
	1481	TAM	NR	OC	2020-12-04	9615327	2585	96.39%	91.47%	123 bp	IDH1	c.395G>A	p.R132H	7.23%	1562	4	chr2:209113111	NM_005896.3	COSM86993	rs121913500
											CDKN1B	5.05	CI: 3.88 - 6.53				chr12:12870763
				DER_v2	2020-12-04	3666768	2622	96.16%	88.57%	109 bp	GATA3	c.925-3_925-2del	splicing	24.90%	5106		chr10:8111433	NM_002051	COSM41683	rs763236375
											CDH1	c.1A>G	p.M1V	29.50%	1558	1	chr16:68771319	NM_004360	n.a.	n.a.
	1482	AI	R	OC	2020-12-04	8186856	2224	94.71%	94.47%	120 bp	MYC	4.95	CI: 4.04 - 6.04				chr8:128748724
											CCND1	4.96	CI: 4.01 - 6.11				chr11:69455972
											FGF19	4.58	CI: 3.65 - 5.71				chr11:69513954
				DER_v2	2020-12-04	2892630	2104	96.87%	95.62%	111 bp	RYR2	c.2296A>G	p.I766V	42.50%	1297	21	chr1:237664103	NM_001035	n.a.	n.a.
	1483	TAM	NR	OC	2020-12-04	5866807	1653	96.06%	93.43%	141 bp	PIK3CA	c.1634A>G	p.E545G	62.35%	2000	10	chr3:178936092	NM_006218	COSM763	rs104886003
				DER_v2	2020-12-04	2328972	1717	98.14%	95.17%	124 bp	PIK3CA	c.1634A>G	p.E545G	65.40%	2078	10	chr3:178936092	NM_006218	COSM763	rs104886003
	1484	TAM	R	OC	2020-12-04	5633261	1497	95.76%	91.04%	121 bp	PIK3CA	c.1035T>A	p.N345K	39.69%	912	5	chr3:178921553	NM_006218.3	COSM754	rs121913284
											BRCA1	c.5329_5330insC	p.Q1777Pfs*74	48.96%	1107	20	chr17:41209079	NM_007300.3	n.a.	rs80357906
											PPP2R1A	c.547C>T	p.R183W	33.64%	1968	5	chr19:52715982	NM_014225.5	COSM51210	rs1057519946
				DER_v2	2020-12-04	1669390	1429	97.56%	95.36%	111 bp	PIK3CA	c.1035T>A	p.N345K	36.70%	830	5	chr3:178921553	NM_006218.3	COSM754	rs121913284
											GATA3	c.925-3_925-2del	splicing	37.20%	960		chr10:8111433	NM_002051	COSM41683	rs763236375
	1485	AI	R	OC	2020-12-04	2477129	264	54.60%	35.34%	60 bp	sample failed
				DER_v2	2020-12-04	865500	232	45.43%	63.30%	60 bp	sample failed
	1486	TAM	R	OC	2020-12-04	7055387	1955	97.03%	93.71%	134 bp	PIK3CA	c.1624G>A	p.E542K	18.93%	1606	10	chr3:178936082	NM_006218.3	COSM760	rs121913273
											NF2	c.911A>T	p.H304L	18.80%	1995	10	chr22:30064347	NM_000268.3	n.a.	n.a.
				DER_v2	2020-12-04	2436794	1806	98.66%	95.77%	122 bp	PIK3CA	c.1624G>A	p.E542K	15.90%	1090	10	chr3:178936082	NM_006218.3	COSM760	rs121913273
											MAP3K1	c.2447delC	p.R817Efs*5	15.10%	1484	14	chr5:56177474	NM_005921	n.a.	n.a.
											TBX3	c.743A>C	p.Y248S	18.60%	1618	4	chr12:115117431	NM_016569	n.a.	n.a.
											CBFB	c.165+1->T	splicing	28.00%	211	2	chr16:67063717	NM_001755	n.a.	n.a.
	1487	TAM	R	OC	2020-12-04	6842366	1916	97.44%	91.87%	130 bp	PIK3CA	c.1035T>A	p.N345K	27.98%	1519	5	chr3:178921553	NM_006218.3	COSM754	rs121913284
				DER_v2	2020-12-04	2951769	2180	98.87%	95.65%	120 bp	PIK3CA	c.1035T>A	p.N345K	29.70%	1542	5	chr3:178921553	NM_006218.3	COSM754	rs121913284
											MAP3K1	c.1230_1233del	p.V412Hfs*23	11.80%	1168		chr5:56161733	NM_005921	n.a.	n.a.
											MAP3K1	c.2478_2481del	p.M826Ifs*12	37.40%	2456		chr5:56177505	NM_005921	n.a.	n.a.
											GATA3	c.925-3_925-2del	splicing	24.90%	5106		chr10:8111433	NM_002051	COSM41683	rs763236375
	1488	TAM	NR	OC	2020-12-04	7307029	2066	96.87%	94.24%	135 bp	HIST1H3B	c.220G>C	p.E74Q	20.27%	1998	1	chr6:26032069	NM_003537.3	COSM1442571	n.a.
				DER_v2	2020-12-04	2562213	1908	98.75%	95.72%	129 bp	FAT3	c.10819G>A	p.A3607T	68.30%	2817	18	chr11:92577352	NM_001008781	n.a.	rs200032318
Run no. 13	1489	TAM	NR	OC	2020-12-11	5254419	1436	95.19%	94.80%	147 bp	no pathogenic variants
				DER_v2	2020-12-11	1744497	1251	96.38%	95.75%	134 bp	ABCA13	c.12139C>G	p.L4047V	53.70%	526	40	chr7:48450185	NM_152701	n.a.	rs77147473
	1490	TAM	R	OC	2020-12-11	3226328	893	96.64%	94.68%	154 bp	ERBB3	c.2783A>G	p.E928G	12.29%	952	23	chr12:56492633	NM_001982.3	COSM94228	n.a.
				DER_v2	2020-12-11	1884420	1372	97.54%	96.30%	137 bp	ESR1	c.805C>T	p.R269C	47.80%	2808	4	chr6:152265352	NM_000125	n.a.	rs142712646
											CBFB	c.458T>A	p.F153Y	54.80%	1057	5	chr16:67116174	NM_001755	n.a.	n.a.
											CDH1	c.48+1G>A	splicing	18.00%	344	1	chr16:68771367	NM_004360	n.a.	n.a.
											RUNX1	c.485G>T	p.R162M	11.00%	1144	5	chr21:36252877	NM_001754	n.a.	n.a.
	1491	TAM	NR	OC	2020-12-11	3282422	924	97.44%	93.49%	150 bp	no pathogenic variants
				DER_v2	2020-12-11	713477	522	98.39%	96.54%	132 bp	no additional pathogenic variants
	1492	TAM	NR	OC	2020-12-11	4082097	1143	97.11%	94.97%	156 bp	PIK3CA	c.3140A>G	p.H1047R	29.73%	1194	21	chr3:178952085	NM_006218	COSM775	rs121913279
				DER_v2	2020-12-11	1247806	926	98.55%	61.46%	124 bp	no additional pathogenic variants
	1493	AI	R	OC	2020-12-11	3772126	1060	97.41%	92.79%	152 bp	PIK3CA	c.319A>T	p.N107Y	15.59%	1289	2	chr3:178916932	NM_006218.3	n.a.	n.a.
				DER_v2	2020-12-11	1620788	1193	99.09%	96.02%	137 bp	PIK3CA	c.319A>T	p.N107Y	17.80%	515	2	chr3:178916932	NM_006218.3	n.a.	n.a.
											FAT2	c.3028C>T	p.R1010C	43.80%	410	1	chr5:150945465	NM_001447	n.a.	rs149215962
	1494	TAM	NR	OC	2020-12-11	4117579	975	90.50%	78.57%	97 bp	sample failed
				DER_v2	2020-12-11	1467014	986	92.50%	95.26%	98 bp	sample failed
	1495	TAM	NR	OC	2020-12-11	3920804	985	94.35%	86.25%	103 bp	MSH6	c.2010delG	p.L671*	76.39%	1512	4	chr2:48027129	NM_000179.2	n.a.	rs1060502918
											PIK3CA	c.1633G>A	p.E545K	66.67%	408	10	chr3:178936091	NM_006218	COSM763	rs104886003
											MYC	6.59	CI: 5.12 - 8.43				chr8:128748724
											TP53	c.801delG	p.N268Tfs*77	54.12%	826	8	chr17:7577136	NM_000546.5	n.a.	rs886039855
				DER_v2	2020-12-11	1722811	1183	94.71%	95.97%	100 bp	PIK3CA	c.1633G>A	p.E545K	65.50%	3490	10	chr3:178936091	NM_006218	COSM763	rs104886003
											MAP3K1	c.2179+2T>C	splicing	46.40%	1585	12	chr5:56176631	NM_005921	n.a.	n.a.
	1496	TAM	NR	OC	2020-12-11	3016141	806	97.02%	90.67%	129 bp	MYC	4.88	CI: 4.01 - 5.91				chr8:128748724
				DER_v2	2020-12-11	1479055	1063	97.07%	96.67%	114 bp	GATA3	c.925-3_925-2del	splicing	34.70%	888		chr10:8111433	NM_002051	COSM41683	rs763236375
	1497	TAM	NR	OC	2020-12-11	5062948	1371	96.56%	87.39%	132 bp	MYC	10.66	CI: 8.26 - 13.73				chr8:128748724
											BRCA2	c.8167G>C	p.D2723H	66.67%	765	18	chr13:32937506	NM_000059.3	n.a.	rs41293511
											NBN	5.26	CI: 4.60 - 6.02				chr8:90947804
				DER_v2	2020-12-11	3348940	2390	96.67%	95.32%	121 bp	ABCA13	c.12139C>G	p.L4047V	48.80%	932	40	chr7:48450185	NM_152701	n.a.	rs77147473
	1498	TAM	NR	OC	2020-12-11	2962132	823	97.20%	93.12%	156 bp	PIK3CA	c.3140A>G	p.H1047R	57.58%	1879	21	chr3:178952085	NM_006218	COSM775	rs121913279
											SETD2	c.5288C>G	p.S1763*	23.48%	1993	11	chr3:47127794	NM_014159.6	n.a.	n.a.
											MYC	5.86	CI: 4.61 - 7.43				chr8:128748724
											TP53	c.991C>T	p.Q331*	36.79%	299	9	chr17:7576855	NM_000546.5	n.a.	n.a.
				DER_v2	2020-12-11	1618112	1183	97.90%	96.31%	129 bp	PIK3CA	c.3140A>G	p.H1047R	55.30%	2412	21	chr3:178952085	NM_006218	COSM775	rs121913279
											RUNX1	c.679G>T	p.E227*	21.30%	833	7	chr21:36206833	NM_001754	n.a.	n.a.
	1499	AI	R	OC	2020-12-11	4521747	1266	96.68%	95.12%	156 bp	CCND1	6.35	CI: 5.28 - 7.61				chr11:69455972
											FGF3	6.09	CI: 5.06 - 7.30				chr11:69624976
				DER_v2	2020-12-11	606479	447	98.11%	96.45%	138 bp	FAT1	c.6782C>T	p.T2261M	35.60%	231	10	chr4:187540958	NM_005245	n.a.	rs189912205
	1500	TAM	R	OC	2020-12-11	3885819	1094	97.87%	92.78%	159 bp	PIK3CA	c.1624G>A	p.E542K	13.62%	1608	10	chr3:178936082	NM_006218.3	COSM760	rs121913273
				DER_v2	2020-12-11	1458646	1074	98.79%	96.48%	140 bp	PIK3CA	c.1624G>A	p.E542K	13.30%	959	10	chr3:178936082	NM_006218.3	COSM760	rs121913273
											CDH1	c.67C>T	p.Q23*	24.70%	777	2	chr16:68772218	NM_004360	n.a.	n.a.
											ERCC2	c.1775G>A	p.R592H	46.80%	399	19	chr19:45856397	NM_000400	n.a.	rs147224585
	1501	TAM	NR	OC	2020-12-11	3392769	936	97.39%	92.71%	146 bp	PIK3CA	c.3140A>T	p.H1047L	26.51%	1143	21	chr3:178952085	NM_006218.3	COSM776	rs121913279
				DER_v2	2020-12-11	1001995	737	98.53%	96.37%	125 bp	PIK3CA	c.3140A>T	p.H1047L	21.40%	718	21	chr3:178952085	NM_006218.3	COSM776	rs121913279
											ARID1B	c.3753G>A	p.M1251I	19.90%	1351	14	chr6:157511274	NM_017519	n.a.	n.a.
											ERBB2	c.1096G>C	p.G366R	31.40%	345	9	chr17:37868649	NM_004448	n.a.	rs767588058
	1502	TAM	R	OC	2020-12-11	3987272	1121	97.61%	94.11%	153 bp	no pathogenic variants
				DER_v2	2020-12-11	2171139	1601	98.97%	96.30%	139 bp	RYR2	c.11381C>A	p.A3794D	10.90%	1401	83	chr1:237923131	NM_001035	n.a.	n.a.
	1503	TAM	R	OC	2020-12-11	4003308	1111	97.70%	90.78%	135 bp	TERT	0.51	CI: 0.29 - 0.79				chr5:1253820
											MYC	5.10	CI: 3.88 - 6.66				chr8:128748724
											CDKN1B	5.16	CI: 3.75 - 7.05				chr12:12870763
				DER_v2	2020-12-11	1045034	753	98.64%	94.49%	135 bp	PIK3CA	c.1207_1208insGCCTTTCCATTTGCTCTGTTAAAGGCCGAAAGGGTGCTAAAA	p.K416_E417insSLSICSVKGRKGAK	6.80%	518	7	chr3:178927444	NM_006218	n.a.	n.a.
											GATA3	c.925-3_925-2del	splicing	37.60%	542		chr10:8111433	NM_002051	COSM41683	rs763236375
											CBFB	c.120_140del	p.Q41Cfs*136	47.60%	203	2	chr16:67063671	NM_001755	n.a.	n.a.
											ERCC2	c.1847G>C	p.R616P	42.90%	102	20	chr19:45856059	NM_000400	n.a.	n.a.
Run no. 14	1505	AI	R	OC	2020-12-11	7025508	1883	94.63%	93.47%	140 bp	no pathogenic variants
				DER_v2	2020-12-11	2569271	1847	96.74%	96.16%	136 bp	CDH1	c.2549_2550insT	p.S851Lfs*10	24.00%	1109	16	chr16:68867302	NM_004360	n.a.	n.a.
											ERBB2	c.727G>A	p.G243S	59.90%	567	6	chr17:37866422	NM_004448	n.a.	rs533090552
											RUNX1	c.480_481insCTG	p.L161_R162insL	25.80%	918	5	chr21:36252881	NM_001754	n.a.	n.a.
	1506	AI	R	OC	2020-12-11	2392502	96	32.91%	45.74%	45 bp	sample failed
				DER_v2	2020-12-11	833315	118	29.99%	76.99%	48 bp	sample failed
	1507	AI	R	OC	2020-12-11	5380996	1447	95.58%	93.43%	136 bp	ARID1A	c.328A>G	p.R110G	49.01%	855	1	chr1:27023222	NM_006015.5	n.a.	n.a.
				DER_v2	2020-12-11	1943153	1380	96.56%	95.49%	115 bp	RYR2	c.2638A>T	p.R880*	30.20%	2189	23	chr1:237670034	NM_001035	n.a.	n.a.
	1508	TAM	R	OC	2020-12-11	5304340	1450	97.59%	87.53%	142 bp	PIK3CA	c.1035T>A	p.N345K	9.82%	1487	5	chr3:178921553	NM_006218.3	COSM754	rs121913284
				DER_v2	2020-12-11	2376236	1734	98.74%	96.19%	122 bp	PIK3CA	c.1035T>A	p.N345K	14.80%	1601	5	chr3:178921553	NM_006218.3	COSM754	rs121913284
											CBFB	c.45dupG	p.E16Gfs*4	10.30%	637	1	chr16:67063354	NM_001755	n.a.	n.a.
											CDH1	c.1742delT	p.L582Cfs*2	14.90%	1165	12	chr16:68855934	NM_004360	n.a.	n.a.
	1509	AI	NR	OC	2020-12-11	5742070	1559	95.16%	59.13%	128 bp	PIK3CA	c.3140A>G	p.H1047R	56.28%	1999	21	chr3:178952085	NM_006218	COSM775	rs121913279
				DER_v2	2020-12-11	2431342	1798	98.28%	95.96%	121 bp	PIK3CA	c.3140A>G	p.H1047R	56.28%	1999	21	chr3:178952085	NM_006218	COSM775	rs121913279
	1510	TAM	R	OC	2020-12-11	5283889	1503	97.28%	94.93%	157 bp	ARID1A	c.6482delC	p.P2161Rfs*39	19.77%	1902	20	chr1:27106868	NM_006015.5	n.a.	n.a.
				DER_v2	2020-12-11	2456861	1821	99.01%	96.04%	149 bp	CDH1	c.1678_1681del	p.Y561Qfs*3	26.50%	618	11	chr16:68853295	NM_004360	n.a.	n.a.
	1511	AI	R	OC	2020-12-11	5759647	1621	97.16%	94.50%	149 bp	PIK3CA	c.1633G>A	p.E545K	29.88%	1138	10	chr3:178936091	NM_006218	COSM763	rs104886003
											MTOR	c.4324G>C	p.E1442Q	27.61%	1409	29	chr1:11227504	NM_004958.3	n.a.	n.a.
											TP53	c.811G>A	p.E271K	43.84%	1202	8	chr17:7577127	NM_000546.5	n.a.	rs1060501191
											NOTCH3	5.74	CI: 5.34 - 6.16				chr19:15271468
				DER_v2	2020-12-11	2510312	1853	98.69%	96.81%	139 bp	PIK3CA	c.1633G>A	p.E545K	26.00%	887	10	chr3:178936091	NM_006218	COSM763	rs104886003
											FAT2	c.8584G>T	p.E2862*	16.80%	984	9	chr5:150922104	NM_001447	n.a.	n.a.
	1512	TAM	NR	OC	2020-12-11	6997501	1967	97.39%	93.41%	152 bp	PIK3CA	c.3140A>G	p.H1047R	21.20%	2000	21	chr3:178952085	NM_006218	COSM775	rs121913279
											TP53	c.747G>T	p.R249S	22.16%	370	7	chr17:7577534	NM_000546.5	COSM10817	rs28934571
				DER_v2	2020-12-11	2391869	1762	98.59%	96.51%	138 bp	PIK3CA	c.3140A>G	p.H1047R	20.40%	3023	21	chr3:178952085	NM_006218	COSM775	rs121913279
	1513	TAM	R	OC	2020-12-11	8350842	2276	95.69%	91.58%	139 bp	MYC	4.99	CI: 3.88 - 6.37				chr8:128748724
											RAD51C	5.29	CI: 4.44 - 6.28				chr17:56769942
											AR	c.2477A>C	p.K826T	27.85%	1246	7	chrX:66942696	NM_000044.4	n.a.	n.a.
				DER_v2	2020-12-11	2375598	1695	96.56%	96.13%	121 bp	MAP3K1	c.2827_2829del	p.T949Efs*564	40.30%	1239	14	chr5:56177854	NM_005921	n.a.	n.a.
	1514	TAM	R	OC	2020-12-11	6097368	1687	95.47%	93.95%	148 bp	BRCA2	c.3847_3848delGT	p.V1283Kfs*2	79.96%	464	11	chr13:32912337	NM_000059.3	n.a.	rs397507317
				DER_v2	2020-12-11	2117753	1521	96.24%	95.40%	133 bp	no additional pathogenic variants
	1515	AI	NR	OC	2020-12-11	5607125	1533	96.27%	94.12%	150 bp	PIK3CA	c.3140A>G	p.H1047R	28.55%	2000	21	chr3:178952085	NM_006218	COSM775	rs121913279
											CCND1	7.86	CI: 6.30 - 9.78				chr11:69455972
											FGF19	6.95	CI: 5.49 - 8.76				chr11:69513954
											FGF3	6.53	CI: 5.22 - 8.13				chr11:69624976
				DER_v2	2020-12-11	2243165	1632	98.00%	96.02%	131 bp	PIK3CA	c.3140A>G	p.H1047R	27.80%	2267	21	chr3:178952085	NM_006218	COSM775	rs121913279
											FAT3	c.12675delG	p.P4228Rfs*36	54.50%	357	23	chr11:92616297	NM_001008781	n.a.	n.a.
											TBX3	c.724_728del	p.N243Hfs*15	38.20%	1244	4	chr12:115117446	NM_016569	n.a.	n.a.
											CDH1	c.761A>T	p.D254V	45.60%	2653	6	chr16:68844173	NM_004360	n.a.	n.a.
	1516	TAM	R	OC	2020-12-11	5325165	1442	96.51%	93.14%	146 bp	PIK3CA	c.1624G>A	p.E542K	19.21%	630	10	chr3:178936082	NM_006218.3	COSM760	rs121913273
				DER_v2	2020-12-11	2445892	1789	97.99%	95.79%	134 bp	PIK3CA	c.1624G>A	p.E542K	16.10%	833	10	chr3:178936082	NM_006218.3	COSM760	rs121913273
	1517	TAM	R	OC	2020-12-11	6560806	1824	97.33%	93.60%	140 bp	no pathogenic variants
				DER_v2	2020-12-11	1875998	1382	98.59%	96.41%	119 bp	no additional pathogenic variants
	1518	AI	NR	OC	2020-12-11	7316213	1960	95.82%	91.42%	136 bp	FGFR1	16.86	CI: 14.11 - 20.13				chr8:38271114
				DER_v2	2020-12-11	2338870	1694	97.39%	95.68%	126 bp	ARID1B	c.1522C>T	p.P508S	26.10%	788	1	chr6:157100585	NM_020732	n.a.	rs200682868
	1519	TAM	NR	OC	2020-12-11	6496365	1844	97.83%	90.80%	152 bp	CCND1	11.66	CI: 9.17 - 14.79				chr11:69455972
											FGF19	9.74	CI: 7.33 - 12.89				chr11:69513954
											FGF3	5.98	CI: 4.59 - 7.73				chr11:69624976
											TERT	0.54	CI: 0.33 - 0.80				chr5:1253820
				DER_v2	2020-12-11	2004955	1472	99.01%	95.99%	141 bp	GATA3	c.925-3_925-2del	splicing	37.60%	542		chr10:8111433	NM_002051	COSM41683	rs763236375
Run no. 15	1520	TAM	R	OC	2020-12-18	3608160	979	95.07%	90.66%	119 bp	FGFR1	6.39	CI: 4.59 - 8.82				chr8:38271114
											CCND1	7.15	CI: 5.07 - 10.01				chr11:69455972
											FGF19	5.75	CI: 3.97 -8.24				chr11:69513954
				DER_v2	2020-12-18	1249385	877	95.77%	95.63%	122 bp	FAT3	c.2661T>G	p.Y887*	23.10%	463	1	chr11:92087939	NM_001008781	n.a.	n.a.
	1521	AI	NR	OC	2020-12-18	2778396	786	95.94%	94.66%	139 bp	PIK3CA	c.1633G>C	p.E545Q	15.04%	1150	10	chr3:178936091	NM_006218.3	COSM763	rs104886003
											TP53	c.817C>T	p.R273C	17.19%	867	8	chr17:7577121	NM_000546.5	COSM10659	rs121913343
				DER_v2	2020-12-18	1043896	751	97.15%	96.18%	136 bp	PIK3CA	c.1633G>C	p.E545Q	15.10%	512	10	chr3:178936091	NM_006218	COSM295672	n.a.
	1522	AI	R	OC	2020-12-18	2210810	611	96.39%	92.64%	124 bp	PIK3CA	c.2176G>A	p.E726K	29.22%	753	14	chr3:178938934	NM_006218	COSM446019	rs867262025
				DER_v2	2020-12-18	913438	660	97.84%	96.53%	115 bp	PIK3CA	c.1093G>A	p.E365K	25.00%	1165	6	chr3:178922324	NM_006218	COSM86044	n.a.
											PIK3CA	c.2176G>A	p.E726K	28.70%	631	14	chr3:178938934	NM_006218	COSM446019	rs867262025
	1523	AI	R	OC	2020-12-18	675321	29	52.41%	38.17%	40 bp	sample failed
				DER_v2	2020-12-18	346092	56	42.72%	67.21%	45 bp	sample failed
	1524	TAM	NR	OC	2020-12-18	2910790	818	97.55%	92.12%	128 bp	AKT1	c.49G>A	p.E17K	24.62%	195	3	chr14:105246551	NM_001014431.1	COSM33765	rs121434592
											TP53	c.817C>T	p.R273C	24.42%	647	8	chr17:7577121	NM_000546.5	COSM10659	rs121913343
				DER_v2	2020-12-18	1045313	761	98.89%	96.34%	127 bp	MAP3K1	c.473delC	p.A160Pfs*25	17.30%	122	1	chr5:56111873	NM_005921	n.a.	n.a.
											CBFB	c.367_383del	p.G123*	20.20%	587	4	chr16:67100669	NM_001755	n.a.	n.a.
											CDH1	c.-54G>C	???	73.90%	203		chr16:68771265	NM_004360	n.a.	rs5030874
	1525	AI	R	OC	2020-12-18	2875194	834	97.22%	93.35%	138 bp	SF3B1	c.1997A>C	p.K666T	35.78%	1442	14	chr2:198267360	NM_012433.3	COSM110698	rs374250186
											PIK3CA	c.3140A>G	p.H1047R	49.76%	1276	21	chr3:178952085	NM_006218	COSM775	rs121913279
											POLE	c.2377C>T	p.R793C	57.71%	577	21	chr12:133241979	NM_006231.3	n.a.	rs376624527
				DER_v2	2020-12-18	836713	614	98.91%	95.92%	147 bp	PIK3CA	c.3140A>G	p.H1047R	49.50%	993	21	chr3:178952085	NM_006218	COSM775	rs121913279
	1526	TAM	NR	OC	2020-12-18	2833287	773	96.68%	93.17%	130 bp	PIK3CA	c.3140A>G	p.H1047R	31.84%	713	21	chr3:178952085	NM_006218	COSM775	rs121913279
				DER_v2	2020-12-18	1281195	931	98.68%	95:89	122 bp	PIK3CA	c.3140A>G	p.H1047R	49.50%	993	21	chr3:178952085	NM_006218	COSM775	rs121913279
											ABCA13	c.1057_1058insGGTA	p.Q353Rfs*2	46.70%	500	9	chr7:48278997	NM_152701	n.a.	rs748634549
	1527	TAM	NR	OC	2020-12-18	2220339	614	97.49%	88.51%	123 bp	MYC	5.99	CI: 4.31 - 8.25				chr8:128748724
				DER_v2	2020-12-18	1125929	811	98.36%	94.88%	113 bp	CDH1	c.688_704del	p.L230Vfs*8	40.70%	808	6	chr16:68844099	NM_004360	n.a.	n.a.
											CDH1	c.1774G>A	p.A592T	58.70%	1019	12	chr16:68855966	NM_004360	n.a.	rs35187787
	1528	TAM	NR	OC	2020-12-18	74023	21	96.06%	87.59%	123 bp	sample failed
				DER_v2	2020-12-18	1012336	713	95.58%	95.86%	122 bp	sample failed
	1529	AI	R	OC	2020-12-18	3154127	766	89.58%	82.56%	101 bp	no pathogenic variants
				DER_v2	2020-12-18	1108954	730	90.50%	93.96%	98 bp	GATA3	c.1000dupG	p.D335Gfs*17	21.30%	937	5	chr10:8111513	NM_002051	n.a.	n.a.
	1530	TAM	R	OC	2020-12-18	849262	30	45.31%	43.40%	42 bp	sample failed
				DER_v2	2020-12-18	259945	22	40.14%	65.09%	40 bp	sample failed
	1531	AI	R	OC	2020-12-18	2620169	711	96.77%	92.66%	132 bp	PIK3CA	c.1633G>A	p.E545K	30.73%	537	10	chr3:178936091	NM_006218	COSM763	rs104886003
				DER_v2	2020-12-18	1209294	878	98.24%	96.28%	124 bp	PIK3CA	c.1633G>A	p.E545K	30.00%	477	10	chr3:178936091	NM_006218	COSM763	rs104886003
	1532	AI	R	OC	2020-12-18	2777843	780	97.24%	94.74%	145 bp	PIK3CA	c.3140A>T	p.H1047L	24.35%	1080	21	chr3:178952085	NM_006218	COSM776	rs121913279
				DER_v2	2020-12-18	938259	690	98.92%	96.72%	127 bp	PIK3CA	c.3140A>T	p.H1047L	21.00%	1217	21	chr3:178952085	NM_006218	COSM776	rs121913279
											CDH1	c.67C>T	p.Q23*	38.50%	489	3	chr16:68772218	NM_004360	COSM19503	n.a.
	1533	AI	NR	OC	2020-12-18	2795819	772	97.06%	93.21%	141 bp	SF3B1	c.1997A>C	p.K666T	21.47%	1174	14	chr2:198267360	NM_012433.3	COSM110698	rs374250186
											PIK3CA	c.3140A>G	p.H1047R	31.66%	1314	21	chr3:178952085	NM_006218	COSM775	rs121913279
											AKT1	c.49G>A	p.E17K	19.28%	389	3	chr14:105246551	NM_001014431.1	COSM33765	rs121434592
											TP53	c.736A>G	p.M246V	28.30%	583	7	chr17:7577545	NM_000546.5	COSM45992	rs397516437
				DER_v2	2020-12-18	1109268	810	98.68%	94.81%	124 bp	PIK3CA	c.3140A>G	p.H1047R	49.50%	993	21	chr3:178952085	NM_006218	COSM775	rs121913279
											FAT2	c.655C>T	p.L219F	25.80%	427	1	chr5:150947838	NM_001447	n.a.	n.a.
	1534	TAM	R	OC	2020-12-18	2651153	724	97.24%	92.82%	135 bp	no pathogenic variants
				DER_v2	2020-12-18	1057541	769	98.82%	95.86%	129 bp	no additional pathogenic variants
Run no. 16	1536	AI	NR	OC	2020-12-18	4414649	1243	96.46%	94.43%	135 bp	PIK3CA	c.1633G>C	p.E545Q	7.61%	1997	10	chr3:178936091	NM_006218.3	COSM763	rs104886003
											PIK3CA	c.3140A>G	p.H1047R	14.11%	1538	21	chr3:178952085	NM_006218	COSM775	rs121913279
											CCND1	5.23	CI: 3.93 - 6.89				chr11:69455972
											FGF19	5.49	CI: 4.07 - 7.34				chr11:69513954
				DER_v2	2020-12-18	1864306	1338	96.87%	95.67%	131 bp	PIK3CA	c.1633G>C	p.E545Q	7.80%	972	10	chr3:178936091	NM_006218.3	COSM763	rs104886003
											PIK3CA	c.3140A>G	p.H1047R	10.90%	2214	21	chr3:178952085	NM_006218	COSM775	rs121913279
	1537	TAM	NR	OC	2020-12-18	5980123	1659	97.06%	91.05%	130 bp	BRCA2	c.71_72delTAinsAG	p.L24*	3.53%	1021	3	chr13:32893214	NM_000059.3	n.a.	rs397507902
											GNAS	c.679C>G	p.Q227E	5.56%	647	9	chr20:57484595	NM_000516.5	COSM28618	rs797045203
				DER_v2	2020-12-18	1613215	1174	98.27%	93.87%	123 bp	GATA3	c.1050_1051insAA	p.N351Kfs*5	35.80%	385	6	chr10:8115704	NM_002051	n.a.	n.a.
											CBFB	c.282+2T>C	splicing	30.10%	783	3	chr16:67070660	NM_001755	n.a.	n.a.
	1538	AI	R	OC	2020-12-18	5714125	1591	98.45%	79.17%	118 bp	FGFR3	0.35	CI: 0.10 - 0.70				chr4:1795641
											MYC	6.16	CI: 4.22 - 8.91				chr8:128748724
				DER_v2	2020-12-18	1314320	942	98.73%	91.37%	108 bp	MAP3K1	c.890_893del	p.S297Yfs*14	18.20%	690	4	chr5:56160616	NM_005921	n.a.	n.a.
											MAP3K1	c.4306G>A	p.G1436S	22.50%	2443	19	chr5:56184101	NM_005921	n.a.	n.a.
	1539	TAM	NR	OC	2020-12-18	6373679	1802	98.25%	84.58%	124 bp	PIK3CA	c.1035T>A	p.N345K	16.76%	1999	5	chr3:178921553	NM_006218.3	COSM754	rs121913284
				DER_v2	2020-12-18	1616349	1180	99.09%	95.17%	120 bp	RYR2	c.9329A>C	p.E3110A	63.40%	866	65	chr1:237863729	NM_001035	n.a.	n.a.
											PIK3CA	c.1035T>A	p.N345K	18.70%	2028	5	chr3:178921553	NM_006218.3	COSM754	rs121913284
	1540	AI	NR	OC	2020-12-18	5675141	1602	97.42%	94.27%	127 bp	PIK3CA	c.2176G>A	p.E726K	9.88%	1629	14	chr3:178938934	NM_006218.3	COSM87306	rs867262025
											PIK3CA	c.3140A>G	p.H1047R	24.45%	2000	21	chr3:178952085	NM_006218.3	COSM775	rs121913279
											ATM	c.7475T>G	p.L2492R	54.76%	1386	50	chr11:108201108	NM_000051.3	n.a.	rs56399857
				DER_v2	2020-12-18	1889235	1391	98.61%	94.99%	122 bp	PIK3CA	c.2176G>A	p.E726K	12.80%	1700	14	chr3:178938934	NM_006218.3	COSM87306	rs867262025
											PIK3CA	c.3140A>G	p.H1047R	23.20%	2586	21	chr3:178952085	NM_006218.3	COSM775	rs121913279
											CDH1	c.1103dupC	p.N369Qfs*3	10.60%	2030	8	chr16:68846131	NM_004360	n.a.	n.a.
	1541	TAM	R	OC	2020-12-18	5420345	1543	97.41%	94.08%	135 bp	PIK3CA	c.1624G>A	p.E542K	28.53%	1998	10	chr3:178936082	NM_006218.3	COSM760	rs121913273
				DER_v2	2020-12-18	1714127	1259	98.67%	95.42%	129 bp	PIK3CA	c.1624G>A	p.E542K	28.00%	881	10	chr3:178936082	NM_006218.3	COSM760	rs121913273
											GATA3	c.1062_1063insAC	p.M356Lfs*2	29.50%	497	6	chr10:8115716	NM_002051	n.a.	n.a.
	1542	AI	R	OC	2020-12-18	6673710	1853	97.92%	87.32%	118 bp	no pathogenic variants
				DER_v2	2020-12-18	2103397	1529	98.65%	94.13%	113 bp	no additional pathogenic variants
	1543	AI	NR	OC	2020-12-18	5610260	1589	97.63%	89.87%	132 bp	PIK3CA	c.3140A>G	p.H1047R	10.80%	2000	21	chr3:178952085	NM_006218.3	COSM775	rs121913279
				DER_v2	2020-12-18	2040441	1489	98.73%	94.74%	119 bp	PIK3CA	c.3140A>G	p.H1047R	11.40%	3321	21	chr3:178952085	NM_006218.3	COSM775	rs121913279
	1545	AI	NR	OC	2020-12-18	4403764	1225	96.57%	93.80%	124 bp	ARID1A	c.5122C>T	p.Q1708*	10.85%	2000	19	chr1:27102196	NM_006015.5	n.a.	n.a.
											PIK3CA	c.1633G>A	p.E545K	8.27%	1958	10	chr3:178936091	NM_006218	COSM763	rs104886003
											PIK3CA	c.3090_3097del	p.T1031Rfs*12	8.49%	1508	21	chr3:178952035	NM_006218	n.a.	n.a.
											MYC	5.19	CI: 3.94 - 6.78				chr8:128748724
				DER_v2	2020-12-18	1859775	1341	97.09%	95.32%	119 bp	PIK3CA	c.1633G>A	p.E545K	7.20%	1125	10	chr3:178936091	NM_006218	COSM763	rs104886003
											PIK3CA	c.3090_3097del	p.T1031Rfs*12	4.40%	2554	21	chr3:178952035	NM_006218	n.a.	n.a.
	1546	TAM	NR	OC	2020-12-18	5118150	1405	97.42%	85.33%	123 bp	MYC	4.97	CI: 3.60 - 6.81				chr8:128748724
				DER_v2	2020-12-18	184963	1320	97.89%	93.85%	111 bp	GATA3	c.1298delA	p.H433Pfs*41	48.40%	1096	6	chr10:8115952	NM_002051	n.a.	n.a.
	1547	TAM	R	OC	2020-12-18	4788506	1357	98.17%	82.53%	130 bp	CCND1	5.44	CI: 3.75 - 7.79				chr11:69455972
				DER_v2	2020-12-18	1851844	1340	99.03%	92.49%	119 bp	CBFB	c.165+1G>-	splicing	37.50%	110	2	chr16:67063717	NM_001755	n.a.	n.a.
											CDH1	c.567delC	p.Y190Tfs*25	49.10%	681	5	chr16:68842631	NM_004360	n.a.	n.a.
	1548	TAM	R	OC	2020-12-18	4634245	1240	96.11%	91.28%	119 bp	PIK3CA	c.1633G>A	p.E545K	34.68%	868	10	chr3:178936091	NM_006218	COSM763	rs104886003
				DER_v2	2020-12-18	1347815	967	97.39%	94.52%	115 bp	PIK3CA	c.1633G>A	p.E545K	32.90%	565	10	chr3:178936091	NM_006218	COSM763	rs104886003
	1549	TAM	R	OC	2020-12-18	5195606	1441	97.57%	90.10%	128 bp	PIK3CA	c.1035T>A	p.N345K	14.66%	1023	5	chr3:178921553	NM_006218.3	COSM754	rs121913284
				DER_v2	2020-12-18	1991736	1450	98.61%	94.53%	117 bp	PIK3CA	c.1035T>A	p.N345K	15.40%	1595	5	chr3:178921553	NM_006218.3	COSM754	rs121913284
											CBFB	c.96delC	p.F32Lfs*57	20.80%	179	2	chr16:67063647	NM_022845	n.a.	n.a.
	1550	TAM	R	OC	2020-12-18	5063423	1438	97.83%	90.88%	135 bp	PIK3CA	c.1633G>A	p.E545K	20.60%	1995	10	chr3:178936091	NM_006218	COSM763	rs104886003
				DER_v2	2020-12-18	2158560	1574	98.82%	95.20%	124 bp	PIK3CA	c.1633G>A	p.E545K	32.90%	565	10	chr3:178936091	NM_006218	COSM763	rs104886003
											MAP3K1	c.3019_3027A	p.Q1007Nfs*26	18.70%	1228	14	chr5:56178046	NM_005921	n.a.	n.a.
	1551	AI	NR	OC	2020-12-18	5432661	1519	97.95%	86.53%	128 bp	no pathogenic variants
				DER_v2	2020-12-18	2070514	1491	98.84%	92.14%	117 bp	PIK3CA	c.1633G>A	p.E545K	2.70%	1667	10	chr3:178936091	NM_006218	COSM763	rs104886003
											MAP3K1	c.1620dupC	p.L541Pfs*18	3.30%	1718	9	chr5:56168765	NM_005921	n.a.	n.a.
											MAP3K1	c.3662dupA	p.D1222Gfs*17	3.00%	1970	14	chr5:56178688	NM_005921	n.a.	n.a.
Run no. 17	1552	AI	NR	OC	2020-12-30	2342905	670	96.30%	93.07%	139 bp	no pathogenic variants
				DER_v2	2020-12-30	1761031	1272	97.10%	95.38%	141 bp	PIK3CA	c.1093G>A	p.E365K	35.40%	1176	6	chr3:178922324	NM_006218	n.a.	n.a.
											TBX3	c.829G>T	p.E277*	36.50%	396	4	chr12:115117345	NM_016569	n.a.	n.a.
											CDH1	c.1420_1422del	p.T474del	54.70%	1188	10	chr16:68849517	NM_004360	n.a.	n.a.
	400	TAM	R	OC	2020-12-30	3337116	956	97.06%	92.59%	136 bp	PIK3CA	c.1624G>A	p.E542K	22.50%	459	10	chr3:178936082	NM_006218.3	COSM760	rs121913273
				DER_v2	2020-12-30	1389436	1019	98.45%	95.67%	133 bp	PIK3CA	c.1624G>A	p.E542K	22.50%	459	10	chr3:178936082	NM_006218.3	COSM760	rs121913273
											CBFB	c.196C>T	p.L66F	24.60%	1589	3	chr16:67070572	NM_022845	n.a.	n.a.
											CDH1	c.864_866G	p.D288Efs*4	18.40%	558	7	chr16:68845618	NM_004360	n.a.	n.a.
	1553	TAM	R	OC	2020-12-30	4076791	1148	97.78%	90.32%	124 bp	no pathogenic variants
				DER_v2	2020-12-30	1314503	959	98.89%	93.76%	115 bp	GATA3	c.925-3_925-2del	splicing	20.80%	358		chr10:8111433	NM_002051	COSM41683	rs763236375
	446	TAM	NR	OC	2020-12-30	3784404	1052	97.28%	91.87%	127 bp	FGFR1	8.26	CI: 6.53 - 10.43				chr8:38271114
											FGF3	5.54	CI: 4.29 - 7.11				chr11:69624976
											FGF19	4.63	CI: 3.51 - 6.04				chr11:69513954
				DER_v2	2020-12-30	1520094	1114	98.46%	95.79%	118 bp	RYR2	c.2131G>A	p.E711K	36.60%	627	20	chr1:237659980	NM_001035	n.a.	n.a.
											GATA3	c.1221dupG	p.P408Afs*98	23.50%	744	6	chr10:8115874	NM_002051	n.a.	n.a.
	451	TAM	R	OC	2020-12-30	3878606	1104	98.18%	89.23%	130 bp	PIK3CA	c.1633G>A	p.E545K	27.00%	2000	10	chr3:178936091	NM_006218	n.a.	rs104886003
				DER_v2	2020-12-30	1416732	1045	99.24%	95.51%	119 bp	PIK3CA	c.1633G>A	p.E545K	27.70%	961	10	chr3:178936091	NM_006218	n.a.	rs104886003
											CDH1	c.868_869del	p.D290Rfs*2	27.90%	404	7	chr16:68845622	NM_004360	n.a.	n.a.
	452	TAM	NR	OC	2020-12-30	4434613	1228	98.24%	86.49%	124 bp	TP53	c.473G>T	p.R158L	25.37%	402	5	chr17:7578457	NM_000546.5	COSM10714	rs587782144
				DER_v2	2020-12-30	1484085	1088	99.19%	94.11%	115 bp	MAP3K1	c.350_351TC	p.A117V	28.60%	76	1	chr5:56111750	NM_005921	n.a.	n.a.
											RUNX1	c.601C>G	p.R201G	21.40%	2627	6	chr21:36231783	NM_001754	COSM186279	n.a.
	474	TAM	NR	OC	2020-12-30	3931111	1117	97.83%	91.62%	134 bp	PIK3CA	c.1633G>A	p.E545K	41.08%	1996	10	chr3:178936091	NM_006218	n.a.	rs104886003
											ATM	c.2144T>G	p.L715R	41.45%	234	14	chr11:108126961	NM_000051.3	n.a.	n.a.
											TP53	c.338T>G	p.F113C	30.08%	974	4	chr17:7579349	NM_000546.5	n.a.	rs587782490
				DER_v2	2020-12-30	1086239	798	99.19%	95.53%	133 bp	PIK3CA	c.1633G>A	p.E545K	42.20%	562	10	chr3:178936091	NM_006218	n.a.	rs104886003
	476	TAM	NR	OC	2020-12-30	4822021	1358	97.60%	93.08%	135 bp	AKT1	c.49G>A	p.E17K	22.94%	401	3	chr14:105246551	NM_001014431.1	COSM33765	rs121434592
				DER_v2	2020-12-30	1800925	1353	99.61%	94.71%	119 bp	no additional pathogenic variants
	504	TAM	NR	OC	2020-12-30	2199421	623	96.45%	92.38%	137 bp	FGFR1	9.24	CI: 7.0 - 12.14				chr8:38271114
											NF1	c.5368G>T	p.E1790*	31.52%	349	38	chr17:29654616	NM_001042492.2	n.a.	n.a.
				DER_v2	2020-12-30	1424197	1044	98.55%	94.60%	124 bp	no additional pathogenic variants
	519	TAM	NR	OC	2020-12-30	4124177	1108	96.11%	88.94%	120 bp	PIK3CA	c.1633G>A	p.E545K	22.20%	665	10	chr3:178936091	NM_006218	n.a.	rs104886003
											PIK3CA	c.3140A>T	p.H1047L	5.70%	1877	21	chr3:178952085	NM_006218.3	COSM776	rs121913279
				DER_v2	2020-12-30	1473854	1066	97.52%	95.02%	110 bp	PIK3CA	c.1633G>A	p.E545K	22.20%	665	10	chr3:178936091	NM_006218	n.a.	rs104886003
											GATA3	c.925-3_925-2del	splicing	38.60%	358		chr10:8111433	NM_002051	COSM41683	rs763236375
											CBFB	c.14delT	p.V5Gfs*17	53.20%	330	1	chr16:67063324	NM_022845	n.a.	n.a.
	579	TAM	NR	OC	2020-12-30	4205804	1159	97.73%	88.13%	120 bp	ARID1A	c.3379C>T	p.Q1127*	15.92%	1482	12	chr1:27097790	NM_006015.5	n.a.	n.a.
											FGFR1	9.44	CI: 7.42 - 11.96				chr8:38271114
											CCND1	6.95	CI: 5.37 - 8.95				chr11:69455972
											FGF19	4.93	CI: 3.72 - 6.47				chr11:69513954
											FGF3	5.49	CI: 4.22 - 7.09				chr11:69624976
				DER_v2	2020-12-30	1171214	859	99.09%	94.88%	113 bp	no additional pathogenic variants
	585	TAM	NR	OC	2020-12-30	3043034	856	97.81%	91.63%	132 bp	PIK3CA	c.1633G>A	p.E545K	25.11%	1999	10	chr3:178936091	NM_006218	COSM763	rs104886003
											PIK3CA	c.2176G>A	p.E726K	24.81%	1044	14	chr3:178938934	NM_006218.3	COSM87306	rs867262025
											TP53	c.742delC	p.R248Gfs*97	14.13%	467	7	chr17:7577538	NM_000546.5	COSM6549	rs11540652
											NF2	c.1782_1783insG	p.L595Afs*30	19.82%	888	16	chr22:30090784	NM_000268.3	n.a.	n.a.
				DER_v2	2020-12-30	1553816	1144	99.26%	94.28%	124 bp	PIK3CA	c.1633G>A	p.E545K	26.20%	1023	10	chr3:178936091	NM_006218.3	COSM763	rs104886003
											PIK3CA	c.2176G>A	p.E726K	23.60%	1765	14	chr3:178938934	NM_006218.3	COSM87306	rs867262025
	1554	TAM	NR	OC	2020-12-30	3597841	1039	97.50%	92.18%	136 bp	PIK3CA	c.3140A>T	p.H1047L	5.70%	1877	21	chr3:178952085	NM_006218.3	COSM776	rs121913279
				DER_v2	2020-12-30	1144912	852	99.41%	94.15%	135 bp	PIK3CA	c.3140A>T	p.H1047L	4.80%	2066	21	chr3:178952085	NM_006218.3	COSM776	rs121913279
	593	TAM	NR	OC	2020-12-30	4085055	1102	98.31%	80.66%	114 bp	TP53	c.797G>T	p.G266V	44.61%	659	8	chr17:7577141	NM_000546.5	COSM10958	rs193920774
											BRCA1	c.5329_5330insC	p.Q1777Pfs*74	72.01%	668	20	chr17:41209079	NM_007300.3	n.a.	rs80357906
											FANCD2	c.2989C>T	p.R997W	71.04%	594	31	chr3:10122796	NM_173472.1	n.a.	rs587778330
				DER_v2	2020-12-30	1504288	1085	98.79%	91.85%	106 bp	no additional pathogenic variants
	603	TAM	NR	OC	2020-12-30	1941621	561	97.62%	91.89%	135 bp	BRCA2	c.6596delC	p.T2199Ifs*7	64.44%	135	11	chr13:32915087	NM_000059.3	n.a.	rs397507869
											RB1	c.183_184delTCinsCT	p.Q62*	29.55%	291	2	chr13:48881461	NM_000321.2	n.a.	n.a.
				DER_v2	2020-12-30	1229911	909	99.12%	96.04%	142 bp	no additional pathogenic variants
Run no. 18	624	AI	R	OC	2020-12-30	3483708	923	95.20%	91.45%	127 bp	PIK3CA	c.3140A>G	p.H1047R	37.17%	1052	21	chr3:178952085	NM_006218.3	COSM775	rs121913279
				DER_v2	2020-12-30	2842446	2014	96.34%	95.08%	122 bp	PIK3CA	c.3140A>G	p.H1047R	35.40%	2532	21	chr3:178952085	NM_006218.3	COSM775	rs121913279
	1555	AI	R	OC	2020-12-30	2468878	392	69.25%	47.56%	76 bp	sample failed
				DER_v2	2020-12-30	970578	428	64.74%	82.33%	77 bp	sample failed
	652	AI	R	OC	2020-12-30	2456123	673	96.50%	93.72%	128 bp	PIK3CA	c.3140A>G	p.H1047R	14.30%	818	21	chr3:178952085	NM_006218.3	COSM775	rs121913279
											SETD2	c.3529A>T	p.K1177*	7.67%	782	3	chr3:47162597	NM_014159.6	n.a.	n.a.
				DER_v2	2020-12-30	1029817	745	98.17%	95.34%	115 bp	PIK3CA	c.3140A>G	p.H1047R	12.90%	912	21	chr3:178952085	NM_006218.3	COSM775	rs121913279
											TBX3	c.749C>T	p.P250L	50.80%	639	4	chr12:115117425	NM_016569	n.a.	n.a.
											TBX3	c.725_726del	p.L242*	13.10%	615	4	chr12:115117448	NM_016569	n.a.	n.a.
	658	AI	R	OC	2020-12-30	3210507	892	97.15%	92.62%	135 bp	CDKN2A	c.108_109insG	p.L37Afs*7	13.74%	1928	1	chr9:21974718	NM_001195132.1	n.a.	n.a.
				DER_v2	2020-12-30	1136064	826	98.47%	95.58%	122 bp	GATA3	c.985dupA	p.R329Kfs*23	16.50%	470	5	chr10:8111498	NM_002051	n.a.	n.a.
	1556	AI	R	OC	2020-12-30	2592313	723	97.07%	93.43%	141 bp	CCND1	8.85	CI: 7.11 - 10.99				chr11:69455972
											FGF19	9.24	CI: 7.34 - 11.60				chr11:69513954
											FGF3	9.89	CI: 7.95 - 12.27				chr11:69624976
											TSC1	6.95	CI: 6.32 - 7.63				chr9:135771566
				DER_v2	2020-12-30	1254430	922	98.52%	96.08%	132 bp	no additional pathogenic variants
	720	AI	R	OC	2020-12-30	3000629	821	97.21%	92.37%	125 bp	AKT1	c.49G>A	p.E17K	50.57%	174	3	chr14:105246551	NM_001014431.1	COSM33765	rs121434592
				DER_v2	2020-12-30	1419329	1037	98.54%	95.53%	115 bp	no additional pathogenic variants
	795	AI	R	OC	2020-12-30	2815999	748	95.69%	92.25%	133 bp	FGFR1	5.50	CI: 4.46 - 6.76				chr8:38271114
											JAK1	c.2097_2098insG	p.S700Efs*9	70.44%	795	15	chr1:65311213	NM_002227.3
											MYC	4.61	CI: 3.72 - 5.69				chr8:128748724
				DER_v2	2020-12-30	1297443	945	98.01%	95.12%	126 bp	RYR2	c.55G>T	p.E19*	12.70%	747	2	chr1:237433803	NM_001035	n.a.	n.a.
											ERCC2	c.2189G>A	p.R730Q	14.50%	721	22	chr19:45855468	NM_000400	n.a.	rs759412116
	530	TAM	R	OC	2020-12-30	3528793	901	94.09%	88.56%	108 bp	MYC	16.49	CI: 13.41 - 20.25				chr8:128748724
											TP53	c.338delT	p.F113Sfs*10	24.62%	910	4	chr17:7579348	NM_000546.5	n.a.	rs587782490
				DER_v2	2020-12-30	2116868	1519	97.41%	95.02%	103 bp	CDH1	c.699delC	p.H233Qfs*17	29.80%	1357	6	chr16:68844111	NM_004360	n.a.	n.a.
	1557	TAM	R	OC	2020-12-30	2034555	533	95.06%	88.63%	124 bp	no pathogenic variants
				DER_v2	2020-12-30	1053567	738	95.43%	95.04%	110 bp	CBFB	c.49_50del	p.F18*	22.00%	177	1	chr16:67063359	NM_022845	n.a.	n.a.
	503	TAM	R	OC	2020-12-30	3491943	988	97.66%	82.75%	131 bp	PIK3CA	c.3140A>G	p.H1047R	30.70%	2000	21	chr3:178952085	NM_006218.3	COSM775	rs121913279
				DER_v2	2020-12-30	1215601	885	98.81%	94.67%	113 bp	PIK3CA	c.3140A>G	p.H1047R	35.40%	2532	21	chr3:178952085	NM_006218.3	COSM775	rs121913279
											GATA3	c.925-3_925-2del	splicing	38.60%	358		chr10:8111433	NM_002051	COSM41683	rs763236375
											TBX3	c.1768C>T	p.Q590*	34.70%	611	7	chr12:115111972	NM_016569	n.a.	n.a.
											CBFB	c.165+1->T	splicing	43.00%	93	2	chr16:67063717	NM_001755	n.a.	n.a.
											CDH1	c.1947dupT	p.I650Yfs*13	45.30%	397	13	chr16:68857311	NM_004360	n.a.	n.a.
	820	TAM	R	OC	2020-12-30	2491140	481	78.90%	66.79%	83 bp	sample failed
				DER_v2	2020-12-30	1254793	799	87.73%	93.86%	94 bp	sample failed
	760	AI	NR	OC	2020-12-30	2276195	634	97.55%	91.43%	136 bp	PIK3CA	c.1624G>A	p.E542K	27.80%	434	10	chr3:178936082	NM_006218.3	COSM760	rs121913273
											TP53	c.991C>T	p.Q331*	12.09%	182	9	chr17:7576855	NM_000546.5
				DER_v2	2020-12-30	610441	445	98.98%	94.47%	131 bp	PIK3CA	c.1624G>A	p.E542K	27.80%	434	10	chr3:178936082	NM_006218.3	COSM760	rs121913273
	788	AI	NR	OC	2020-12-30	3310079	945	97.17%	94.34%	141 bp	PIK3CA	c.3140A>G	p.H1047R	28.50%	713	21	chr3:178952085	NM_006218.3	COSM775	rs121913279
											FGFR1	9.99	CI: 7.82 - 12.72				chr8:38271114
											AKT1	c.49G>A	p.E17K	32.90%	307	3	chr14:105246551	NM_001014431.1	COSM33765	rs121434592
											TP53	c.574C>T	p.Q192*	32.64%	386	6	chr17:7578275	NM_000546.5	n.a.	rs866380588
				DER_v2	2020-12-30	895192	659	98.75%	96.30%	133 bp	PIK3CA	c.3140A>G	p.H1047R	28.50%	713	21	chr3:178952085	NM_006218.3	COSM775	rs121913279
											MAP3K1	c.4199dupC	p.G1401Wfs*19	27.60%	837	18	chr5:56183288	NM_005921	n.a.	n.a.
											ABCA13	c.3407_3411ATGTA	p.S1136N	57.90%	274	17	chr7:48312670	NM_152701	n.a.	n.a.
	798	AI	NR	OC	2020-12-30	3133598	854	96.46%	91.53%	135 bp	no pathogenic variants
				DER_v2	2020-12-30	1238931	903	98.59%	95.17%	127 bp	no additional pathogenic variants
	1558	AI	NR	OC	2020-12-30	3373132	915	96.12%	92.40%	127 bp	no pathogenic variants
				DER_v2	2020-12-30	927899	677	98.63%	95.14%	121 bp	CDH1	c.865dupG	p.A289Gfs*4	53.10%	471	7	chr16:68845618	NM_004360	n.a.	n.a.
