# Supplementary material for: A predictive endocrine resistance index accurately stratifies luminal breast cancer treatment responders and nonresponders
Source: J Clin Invest. 2025 Jul 24;135(19):e177813. doi: 10.1172/JCI177813 (PMC12483570; doi:10.1172/JCI177813)
Supplement: Supplemental table 7 [file jci-135-177813-s083.xlsx]

## Sheet: Tab1. List of content
Supplemental Table 7: Detailed information of the differentially methylated CpG sites (DMS).
Tab1. List of content
Tab2. TAM DMS	IDs, genomic positions, means per TAM groups, statistic, annotation to genes and chromatin regions (MCF7)
Tab3. AI DMS	IDs, genomic positions, means per AI groups, statistic, annotation to genes and chromatin regions (MCF7)
Tab4. Beta values TAM DMS Discovery cohort	Methylation beta values of TAM DMS in Discovery cohort (EPIC)
Tab5. Beta values TAM DMS Validation cohort 1	Methylation beta values of TAM DMS in Validation cohort (EPIC)
Tab6. Beta values TAM DMS Validation cohort 2	Methylation beta values of TAM DMS in Validation cohort 2 (EPIC2)
Tab7. Beta values AI DMS Discovery cohort	Methylation beta values of AI DMS in Discovery cohort (EPIC)
Tab8. Beta values AI DMS Validation cohort 1	Methylation beta values of AI DMS in Validation cohort 1 (EPIC)
Tab9. Beta values AI DMS Validation cohort 2	Methylation beta values of AI DMS in Validation cohort 2 (EPIC2)
Tab10. Beta values TAM DMS TCGA	Methylation beta values of TAM DMS (450k) in TCGA-BRCA sub cohort
Tab11. Beta values AI DMS in TCGA	Methylation beta values of AI DMS (450k) in TCGA-BRCA sub cohort
Tab12. Gene expr TAM DMS TCGA	Expression of genes (RNA-seq (log2 FPKM-UQ)) associated with TAM DMS in TCGA-BRCA sub cohort
Tab13. Gene expr AI DMS TCGA	Expression of genes (RNA-seq (log2 FPKM-UQ)) associated with AI DMS in TCGA-BRCA sub cohort
Tab14. PERCI TAM 450k CpG anno	IDs, genomic positions, means per TAM groups, statistic, annotation to genes and chromatin regions (MCF7)
Tab15. PERCI AI 450k CpG anno	IDs, genomic positions, means per AI groups, statistic, annotation to genes and chromatin regions (MCF7)

## Sheet: Tab2. TAM DMS
cgid	Chromosome	Start	Strand	mean.TAM_NR	mean.TAM_R	mean.diff	mean.quot.log2	diffmeth.p.val	max.TAM_NR	min.TAM_NR	sd.TAM_NR	max.TAM_R	min.TAM_R	sd.TAM_R	min.diff	diffmeth.p.adj.fdr	combinedRank	num.na.TAM_NR	num.na.TAM_R	ChromHMM_MCF7	PMD_Brinkman	tx_id	tx_chr	tx_start	tx_end	tx_width	tx_strand	distTxStart	gene_id	gene	expr.log2.min	expr.log2.max	expr.log2.mean	expr.log2.median	meth.min	meth.max	meth.mean	meth.median	cor_pearson	p_pearson	fdr_pearson	cor_spearman	p_spearman	fdr_spearman
cg04286030	chr1	2313373	-	0.288233	0.148241	0.139992	0.914316	3.33e-05	0.915742	0.0137507	0.265744	0.938951	0.0115237	0.183726	0	0.0165867	1492	0	0	CTCF	NA	ENST00000607342	chr1	2290077	2307317	17241	-	6055	ENSG00000116151	MORN1	2.10601	8.7969	6.37588	6.43714	0.0121818	0.882577	0.229963	0.123965	0.14409	0.0180498	0.036722	0.18965	0.0018107	0.00496889
cg22388472	chr1	2365763	+	0.550213	0.662908	-0.112695	-0.264434	0.000123699	0.966679	0.0858386	0.225731	0.973397	0.208905	0.17142	0	0.0291692	18512	0	0	Repressed	NA	ENST00000609981	chr1	2357419	2411243	53825	+	8343	ENSG00000149527	PLCH2	2.16479	11.4585	6.45596	6.58725	0.0792855	0.824668	0.471955	0.484583	0.391748	2.67454e-11	1.85645e-10	0.37812	1.97559e-10	1.22694e-09
cg12065138	chr1	4771201	-	0.336604	0.437631	-0.101026	-0.369019	0.00176056	0.920291	0.0317536	0.208724	0.959585	0.0401583	0.242505	0	0.091235	14361	0	0	Heterochromatin	chr1	ENST00000466761	chr1	4771215	4772225	1011	+	12	ENSG00000196581	AJAP1	0	10.3566	3.27595	3.08707	0.0380722	0.915209	0.333404	0.284233	-0.129841	0.0332824	0.0623385	-0.0964922	0.114358	0.192774
cg02837536	chr1	4771682	-	0.341354	0.485465	-0.144111	-0.495859	0.000473074	0.978685	0.0124908	0.27347	0.981642	0.0636716	0.278012	0	0.050965	6908	0	0	Heterochromatin	chr1	ENST00000466761	chr1	4771215	4772225	1011	+	466	ENSG00000196581	AJAP1	0	10.3566	3.27595	3.08707	0.0071016	0.969745	0.35786	0.298302	0.174064	0.00419045	0.00988946	0.131171	0.0315045	0.0652199
cg13420744	chr1	12679306	-	0.53165	0.413122	0.118528	0.356288	0.00105859	0.968044	0.0359937	0.270389	0.969934	0.013104	0.327411	0	0.0726227	10848	0	0	Enhancer	NA	ENST00000376223	chr1	12627939	12677737	49799	-	1568	ENSG00000162496	DHRS3	6.76787	12.0914	9.62328	9.67107	0.0189007	0.81791	0.349511	0.37296	-0.110165	0.0712447	0.129337	-0.114588	0.0605768	0.113461
cg17944368	chr1	28495978	+	0.679636	0.787323	-0.107687	-0.209329	7.53e-07	0.978198	0.287016	0.169844	0.973028	0.320256	0.166729	0	0.00392026	32306	0	0	Transcribed	NA	ENST00000373857	chr1	28473677	28503699	30023	-	7719	ENSG00000169403	PTAFR	2.21639	9.24136	6.40152	6.585	NA	NA	NA	NA	NA	NA	NA	NA	NA	NA
cg03774520	chr1	32238105	+	0.472695	0.371959	0.100735	0.337692	0.00369369	0.784775	0.00872783	0.227626	0.912454	0.006227	0.248963	0	0.1269	21661	0	0	Heterochromatin	NA	ENST00000533175	chr1	32207401	32230494	23094	-	7610	ENSG00000121753	BAI2	3.92236	11.8699	8.92081	8.98628	0.010256	0.790408	0.472628	0.499539	0.0421529	0.491172	0.585437	0.0451251	0.460857	0.56063
cg15694605	chr1	32238225	-	0.498146	0.37887	0.119276	0.385953	0.000262548	0.89763	0.0207773	0.255433	0.893706	0.0127481	0.276576	0	0.0400637	6081	0	0	Heterochromatin	NA	ENST00000533175	chr1	32207401	32230494	23094	-	7730	ENSG00000121753	BAI2	3.92236	11.8699	8.92081	8.98628	0.00700279	0.866148	0.357219	0.361544	0.105142	0.0852159	0.144256	0.102368	0.0938159	0.165228
cg14669362	chr1	36923510	+	0.251221	0.373673	-0.122452	-0.554606	5.57e-05	0.934876	0.0310273	0.20191	0.889616	0.0311675	0.250915	0	0.0205033	2022	0	0	Heterochromatin	NA	ENST00000477040	chr1	36921374	36922167	794	-	1342	ENSG00000116898	MRPS15	8.37874	12.1064	9.94515	9.8646	NA	NA	NA	NA	NA	NA	NA	NA	NA	NA
cg16177573	chr1	62248597	-	0.624292	0.731408	-0.107116	-0.22512	1.6e-06	0.954024	0.281074	0.166832	0.963104	0.348116	0.153486	0	0.0049925	27378	0	0	Heterochromatin	NA	ENST00000371158	chr1	62208149	62629592	421444	+	40447	ENSG00000132849	INADL	8.93533	13.4573	11.0248	11.0022	NA	NA	NA	NA	NA	NA	NA	NA	NA	NA
cg17987458	chr1	69594804	-	0.688292	0.799662	-0.111371	-0.21349	1.13e-06	0.975613	0.209233	0.196594	0.981387	0.298513	0.160838	0	0.00459521	30919	0	0	Heterochromatin	chr1	ENST00000310961	chr1	70034081	70589171	555091	+	439275	ENSG00000033122	LRRC7	0	4.20163	0.388765	0	0.139031	0.944671	0.628883	0.649187	0.114551	0.060627	0.111781	0.0665406	0.276829	0.375469
cg27080667	chr1	73657719	+	0.727673	0.832973	-0.105299	-0.192504	9.54e-08	0.971594	0.329344	0.162849	0.971924	0.261478	0.125122	0	0.00208312	38548	0	0	Heterochromatin	chr1	ENST00000417067	chr1	74491699	74540474	48776	-	882753	ENSG00000162620	LRRIQ3	0.561399	6.83544	3.5091	3.54345	NA	NA	NA	NA	NA	NA	NA	NA	NA	NA
cg10258929	chr1	95975660	-	0.412017	0.512599	-0.100581	-0.308401	0.00455335	0.925047	0.0527267	0.227874	0.946914	0.0673104	0.211317	0	0.138796	24413	0	0	Heterochromatin	chr1	ENST00000460571	chr1	95711614	95712779	1166	+	264045	ENSG00000122481	RWDD3	6.15923	9.55203	7.76837	7.81408	NA	NA	NA	NA	NA	NA	NA	NA	NA	NA
cg21612138	chr1	116211578	+	0.703936	0.816787	-0.112852	-0.211722	4.03e-06	0.977958	0.157864	0.20166	0.978982	0.322121	0.161736	0	0.00705727	31498	0	0	Enhancer	NA	ENST00000478369	chr1	116213666	116226697	13032	+	2086	ENSG00000173218	VANGL1	7.8711	11.8892	9.98621	10.0293	NA	NA	NA	NA	NA	NA	NA	NA	NA	NA
cg23804454	chr1	117215526	+	0.512902	0.402575	0.110327	0.341883	0.000758436	0.937013	0.0436389	0.218156	0.972402	0.0547377	0.246868	0	0.062221	9066	0	0	CTCF	NA	ENST00000369486	chr1	117117031	117210375	93345	-	5150	ENSG00000143061	IGSF3	7.11307	14.1088	10.8214	10.9571	NA	NA	NA	NA	NA	NA	NA	NA	NA	NA
cg13573036	chr1	119551851	-	0.394495	0.289799	0.104696	0.432128	0.000108749	0.860134	0.0103299	0.202436	0.907525	0.0146738	0.215294	0	0.0274753	4120	0	0	Heterochromatin	chr1	ENST00000207157	chr1	119425669	119532179	106511	-	19671	ENSG00000092607	TBX15	3.6154	9.07725	6.81062	6.89302	0.00950057	0.904577	0.369388	0.37487	-0.0726419	0.235055	0.322518	-0.0746108	0.222421	0.332223
cg11458550	chr1	149935518	+	0.839648	0.737241	0.102406	0.185291	0.000105091	0.98507	0.416373	0.129199	0.981181	0.193903	0.192724	0	0.0270326	41758	0	0	Transcribed	NA	ENST00000479905	chr1	149932851	149943189	10339	-	7669	ENSG00000163113	OTUD7B	8.61301	12.3544	10.5793	10.6272	NA	NA	NA	NA	NA	NA	NA	NA	NA	NA
cg25686513	chr1	152636262	-	0.531895	0.638462	-0.106567	-0.25901	0.000303927	0.895299	0.0500015	0.230243	0.959075	0.0925617	0.21247	0	0.042341	19531	0	0	Heterochromatin	chr1	ENST00000368784	chr1	152635872	152637135	1264	+	389	ENSG00000187223	LCE2D	0	10.1893	0.053503	0	NA	NA	NA	NA	NA	NA	NA	NA	NA	NA
cg26318277	chr1	152669902	-	0.703386	0.812979	-0.109593	-0.206173	1.69e-05	0.975621	0.0419553	0.222622	0.976334	0.114243	0.179329	0	0.0125951	33403	0	0	Heterochromatin	chr1	ENST00000368779	chr1	152670840	152671918	1079	+	936	ENSG00000187173	LCE2A	0	8.447	0.0555876	0	NA	NA	NA	NA	NA	NA	NA	NA	NA	NA
cg13366738	chr1	152815843	-	0.660823	0.769188	-0.108365	-0.21604	0.00356135	0.967709	0.0475269	0.272305	0.976903	0.141796	0.208003	0	0.124757	30083	0	0	Heterochromatin	chr1	ENST00000431011	chr1	152815344	152816459	1116	+	498	ENSG00000235942	LCE6A	0	9.57597	0.0546715	0	0.057486	0.960936	0.553079	0.611143	0.0865685	0.156812	0.234225	0.0901704	0.140206	0.223572
cg05304729	chr1	158800024	-	0.505642	0.606461	-0.10082	-0.257641	0.000378249	0.95005	0.0984713	0.217285	0.970128	0.113763	0.212951	0	0.0463675	19793	0	0	Heterochromatin	chr1	ENST00000368141	chr1	158801107	158819294	18188	+	1081	ENSG00000163563	MNDA	4.78967	9.98795	7.5745	7.61965	0.0559068	0.900281	0.455797	0.442808	-0.00531325	0.930879	0.946929	-0.00869999	0.886986	0.918108
cg10636246	chr1	159046973	+	0.661979	0.772435	-0.110456	-0.219554	2.28e-05	0.97031	0.0327002	0.21813	0.976556	0.0927593	0.16756	0	0.0143528	28996	0	0	Heterochromatin	chr1	ENST00000368130	chr1	159032274	159046691	14418	-	281	ENSG00000163568	AIM2	0.436588	9.24098	3.95065	3.82392	0.111176	0.940972	0.530665	0.54587	-0.330627	2.78522e-08	1.31462e-07	-0.322478	7.5055e-08	3.6902e-07
cg05366262	chr1	159670282	-	0.648382	0.74958	-0.101198	-0.206277	5.32e-06	0.955146	0.184383	0.183493	0.970862	0.116555	0.158214	0	0.00787393	33359	0	0	CTCF	chr1	ENST00000473196	chr1	159682081	159683557	1477	-	13273	ENSG00000132693	CRP	0	4.06266	0.496031	0.391328	NA	NA	NA	NA	NA	NA	NA	NA	NA	NA
cg05200628	chr1	160681760	+	0.491326	0.603793	-0.112467	-0.292004	0.000334753	0.938224	0.0190032	0.240061	0.947183	0.0295825	0.214481	0	0.0439617	14209	0	0	Heterochromatin	chr1	ENST00000368046	chr1	160648536	160681641	33106	-	118	ENSG00000117091	CD48	4.7194	12.6294	7.86342	7.83287	0.0146702	0.957951	0.527117	0.567182	-0.186754	0.0020991	0.00516028	-0.211022	0.000506902	0.00145889
cg17274057	chr1	164599431	+	0.471864	0.580852	-0.108988	-0.294172	0.000103318	0.912958	0.0754375	0.20271	0.912583	0.147934	0.188611	0	0.0268753	13933	0	0	Enhancer	NA	ENST00000482110	chr1	164600218	164769126	168909	+	785	ENSG00000185630	PBX1	9.83284	15.2332	12.6831	12.7335	NA	NA	NA	NA	NA	NA	NA	NA	NA	NA
cg17773914	chr1	170169969	+	0.493442	0.594071	-0.100629	-0.262892	0.00120447	0.925715	0.0499961	0.243162	0.964619	0.109542	0.219758	0	0.0769333	18795	0	0	Heterochromatin	chr1	ENST00000367764	chr1	170127110	170136704	9595	+	42858	ENSG00000203740	METTL11B	0	4.33263	1.07691	0.92729	NA	NA	NA	NA	NA	NA	NA	NA	NA	NA
cg08997126	chr1	170169976	+	0.448292	0.554731	-0.106439	-0.301297	0.00200767	0.960884	0.0174641	0.266611	0.937398	0.0677413	0.247114	0	0.0967637	15441	0	0	Heterochromatin	chr1	ENST00000367764	chr1	170127110	170136704	9595	+	42865	ENSG00000203740	METTL11B	0	4.33263	1.07691	0.92729	NA	NA	NA	NA	NA	NA	NA	NA	NA	NA
cg01755037	chr1	170492043	-	0.646811	0.747527	-0.100716	-0.205818	5.5e-05	0.965249	0.127693	0.207983	0.978176	0.157766	0.209518	0	0.0204072	33525	0	0	Heterochromatin	chr1	ENST00000367763	chr1	170501270	170522587	21318	+	9225	ENSG00000120370	GORAB	5.59683	9.56839	8.17635	8.21603	NA	NA	NA	NA	NA	NA	NA	NA	NA	NA
cg12439157	chr1	170628856	-	0.468801	0.569243	-0.100442	-0.274743	2.29e-06	0.92386	0.135844	0.15931	0.949034	0.104128	0.175746	0	0.00573736	16725	0	0	Heterochromatin	chr1	ENST00000553786	chr1	170631869	170689044	57176	+	3011	ENSG00000116132	PRRX1	6.73403	12.9055	10.7203	10.8148	0.102524	0.895991	0.409241	0.372381	0.164478	0.00686099	0.0152754	0.22201	0.000250664	0.000799416
cg03808421	chr1	170842070	+	0.578236	0.716536	-0.1383	-0.304639	9.02e-06	0.969946	0.0229181	0.253062	0.972783	0.0326834	0.236373	0	0.00992698	12660	0	0	Heterochromatin	chr1	ENST00000367759	chr1	170904612	171033906	129295	+	62540	ENSG00000117501	MROH9	0	4.64829	0.399602	0	NA	NA	NA	NA	NA	NA	NA	NA	NA	NA
cg06616903	chr1	172788029	+	0.590628	0.69908	-0.108452	-0.239477	9.05e-06	0.952494	0.142483	0.189637	0.962096	0.152988	0.170142	0	0.00992698	23725	0	0	Heterochromatin	chr1	ENST00000367721	chr1	172628158	172636014	7857	+	159870	ENSG00000117560	FASLG	0	8.12379	3.8146	3.65865	NA	NA	NA	NA	NA	NA	NA	NA	NA	NA
cg18234224	chr1	172917851	+	0.590792	0.698112	-0.107321	-0.237114	7.04e-05	0.969041	0.155136	0.204682	0.979471	0.107748	0.211446	0	0.0229927	24295	0	0	Heterochromatin	chr1	ENST00000239468	chr1	173009100	173020056	10957	-	102203	ENSG00000120337	TNFSF18	0	5.60596	1.26408	1.1111	0.0463842	0.931721	0.489168	0.462932	0.0622944	0.308708	0.395952	0.06162	0.313985	0.40272
cg21634535	chr1	173174915	+	0.45091	0.570544	-0.119634	-0.332922	6.98e-05	0.890831	0.0487491	0.242082	0.953593	0.0318974	0.217811	0	0.0229121	9791	0	0	Heterochromatin	chr1	ENST00000488053	chr1	173157603	173174863	17261	-	51	ENSG00000117586	TNFSF4	3.14042	10.2868	7.0562	7.12334	NA	NA	NA	NA	NA	NA	NA	NA	NA	NA
cg11301253	chr1	173174920	+	0.539462	0.6395	-0.100038	-0.241311	0.000605517	0.961501	0.120569	0.237215	0.971949	0.104153	0.208035	0	0.0563834	23264	0	0	Heterochromatin	chr1	ENST00000488053	chr1	173157603	173174863	17261	-	56	ENSG00000117586	TNFSF4	3.14042	10.2868	7.0562	7.12334	NA	NA	NA	NA	NA	NA	NA	NA	NA	NA
cg21439763	chr1	173176366	+	0.478875	0.5935	-0.114625	-0.303887	0.000418799	0.958126	0.0575446	0.231115	0.962744	0.0369959	0.208583	0	0.0481908	12749	0	0	Heterochromatin	chr1	ENST00000281834	chr1	173152874	173176452	23579	-	84	ENSG00000117586	TNFSF4	3.14042	10.2868	7.0562	7.12334	0.0114733	0.941712	0.515078	0.545346	-0.032497	0.595663	0.656899	-0.0269242	0.660019	0.732231
cg10861599	chr1	173176523	-	0.437751	0.541261	-0.10351	-0.300038	0.000130373	0.796931	0.0497783	0.20109	0.886456	0.0178936	0.181417	0	0.0297896	13215	0	0	Heterochromatin	chr1	ENST00000281834	chr1	173152874	173176452	23579	-	70	ENSG00000117586	TNFSF4	3.14042	10.2868	7.0562	7.12334	0.0210117	0.873981	0.453615	0.470685	0.0106869	0.861499	0.887155	0.0135641	0.824637	0.861125
cg01290890	chr1	173180530	-	0.708726	0.816826	-0.108099	-0.202141	1.89e-05	0.987173	0.247434	0.196417	0.984243	0.207286	0.166736	0	0.0130987	34884	0	0	Heterochromatin	chr1	ENST00000281834	chr1	173152874	173176452	23579	-	4077	ENSG00000117586	TNFSF4	3.14042	10.2868	7.0562	7.12334	NA	NA	NA	NA	NA	NA	NA	NA	NA	NA
cg01947787	chr1	185831614	+	0.537698	0.639275	-0.101577	-0.24545	0.000114897	0.960747	0.0554581	0.210304	0.974042	0.100037	0.188802	0	0.0281515	22310	0	0	Heterochromatin	chr1	ENST00000485744	chr1	185926201	185962569	36369	+	94585	ENSG00000143341	HMCN1	3.6154	12.6936	9.33175	9.55433	NA	NA	NA	NA	NA	NA	NA	NA	NA	NA
cg19197463	chr1	186488111	+	0.718539	0.820413	-0.101874	-0.188824	8.38e-06	0.980858	0.143953	0.196878	0.978901	0.0998363	0.173279	0	0.00958963	40132	0	0	Heterochromatin	chr1	ENST00000391997	chr1	186412698	186430254	17557	-	57856	ENSG00000116703	PDC	0	2.20683	0.435547	0.372952	NA	NA	NA	NA	NA	NA	NA	NA	NA	NA
cg25713141	chr1	186708471	+	0.599972	0.700265	-0.100292	-0.219613	4.31e-05	0.973966	0.080187	0.214168	0.982121	0.143889	0.215797	0	0.0186072	28976	0	0	Heterochromatin	chr1	ENST00000367468	chr1	186640923	186649559	8637	-	58911	ENSG00000073756	PTGS2	0	10.4047	5.21385	5.16709	NA	NA	NA	NA	NA	NA	NA	NA	NA	NA
cg13303403	chr1	205232055	-	0.495255	0.605942	-0.110687	-0.285782	6.55e-05	0.89834	0.0573452	0.206351	0.960311	0.118244	0.192747	0	0.0222509	15064	0	0	Transcribed	NA	ENST00000481950	chr1	205226359	205242471	16113	+	5695	ENSG00000133069	TMCC2	2.43437	11.8172	5.16144	5.16939	NA	NA	NA	NA	NA	NA	NA	NA	NA	NA
cg18732257	chr1	213898865	-	0.498866	0.60549	-0.106624	-0.274449	0.000781998	0.966755	0.0409618	0.240144	0.968096	0.0374586	0.223867	0	0.0630375	16772	0	0	Heterochromatin	chr1	ENST00000471129	chr1	214156524	214170568	14045	+	257657	ENSG00000117707	PROX1	0	6.37321	2.70761	2.60774	NA	NA	NA	NA	NA	NA	NA	NA	NA	NA
cg05444966	chr1	214611537	-	0.758303	0.860809	-0.102505	-0.18068	1.13e-06	0.986867	0.261337	0.17439	0.988118	0.439438	0.128922	0	0.00459521	43985	0	0	Enhancer	NA	ENST00000543945	chr1	214531268	214638146	106879	-	26607	ENSG00000152104	PTPN14	3.47886	10.4338	7.27582	7.40048	NA	NA	NA	NA	NA	NA	NA	NA	NA	NA
cg24000206	chr1	218550762	-	0.142235	0.264158	-0.121923	-0.84871	0.0001	0.655501	0.00718902	0.142103	0.860832	0.00727061	0.232021	0	0.0265506	2803	0	0	Enhancer	NA	ENST00000488793	chr1	218520380	218607654	87275	+	30381	ENSG00000092969	TGFB2	4.41443	13.0933	8.41821	8.32465	NA	NA	NA	NA	NA	NA	NA	NA	NA	NA
cg00133803	chr1	233118251	+	0.686263	0.788337	-0.102074	-0.197366	0.000143235	0.990556	0.165269	0.221549	0.984506	0.305611	0.205967	0	0.0312125	36665	0	0	Heterochromatin	NA	ENST00000462762	chr1	233119883	233121298	1416	-	3045	ENSG00000135749	PCNXL2	4.85584	10.7257	8.29597	8.43789	NA	NA	NA	NA	NA	NA	NA	NA	NA	NA
cg06878499	chr1	239621510	+	0.404217	0.535177	-0.13096	-0.396339	8.66e-05	0.953319	0.0095451	0.250825	0.956966	0.0420606	0.247665	0	0.0249774	5538	0	0	Heterochromatin	chr1	ENST00000481779	chr1	239571520	239709912	138393	+	49989	ENSG00000133019	CHRM3	0	10.2145	2.68182	2.57517	0.0116688	0.916349	0.338783	0.28701	0.234009	0.000107025	0.000350804	0.175247	0.00393629	0.00967671
cg18190310	chr1	242407965	+	0.658918	0.767383	-0.108465	-0.216796	0.00338613	0.972624	0.117694	0.268264	0.971182	0.0876194	0.224846	0	0.121892	29846	0	0	Heterochromatin	chr1	ENST00000474177	chr1	242398764	242428735	29972	-	20768	ENSG00000180287	PLD5	0	6.19505	1.13213	0.876645	0.0707345	0.950836	0.641863	0.734744	0.147044	0.0157956	0.0338888	0.0751021	0.219535	0.332117
cg05606173	chr2	11674159	+	0.570455	0.671979	-0.101524	-0.232544	0.00253952	0.971579	0.089441	0.24453	0.959442	0.0605013	0.227502	0	0.107214	25438	0	0	Enhancer	NA	ENST00000381486	chr2	11674242	11782914	108673	+	81	ENSG00000196208	GREB1	4.59632	13.9462	10.7724	11.0676	NA	NA	NA	NA	NA	NA	NA	NA	NA	NA
cg27305320	chr2	11694506	+	0.561613	0.666345	-0.104731	-0.242719	0.000604251	0.940874	0.098759	0.215926	0.957554	0.164975	0.21037	0	0.0563474	22926	0	0	Enhancer	NA	ENST00000234142	chr2	11696479	11782912	86434	+	1971	ENSG00000196208	GREB1	4.59632	13.9462	10.7724	11.0676	NA	NA	NA	NA	NA	NA	NA	NA	NA	NA
cg03663509	chr2	12647691	-	0.618326	0.719872	-0.101547	-0.216131	5.94e-05	0.957698	0.200261	0.18739	0.978719	0.245066	0.180979	0	0.021156	30055	0	0	Heterochromatin	NA	ENST00000155926	chr2	12857015	12882860	25846	+	209322	ENSG00000071575	TRIB2	6.80925	13.0125	9.87461	9.84065	NA	NA	NA	NA	NA	NA	NA	NA	NA	NA
cg01638574	chr2	29703605	+	0.322102	0.434715	-0.112614	-0.421257	2.32e-05	0.857211	0.0721698	0.189068	0.852538	0.0940692	0.197587	0	0.0143773	4490	0	0	Heterochromatin	chr2	ENST00000498037	chr2	29509276	29542077	32802	-	161527	ENSG00000171094	ALK	0	8.91124	1.91005	1.86552	NA	NA	NA	NA	NA	NA	NA	NA	NA	NA
cg14473225	chr2	29969761	+	0.750237	0.855344	-0.105107	-0.186824	0.000316113	0.977848	0.143269	0.212009	0.981235	0.171671	0.147503	0	0.0431263	41059	0	0	Heterochromatin	chr2	ENST00000431873	chr2	29416090	30143525	727436	-	173762	ENSG00000171094	ALK	0	8.91124	1.91005	1.86552	NA	NA	NA	NA	NA	NA	NA	NA	NA	NA
cg08321264	chr2	30245660	-	0.55597	0.656135	-0.100165	-0.23509	0.00101112	0.936245	0.110859	0.21221	0.946438	0.0480001	0.185908	0	0.0710083	24817	0	0	Heterochromatin	chr2	ENST00000389048	chr2	29415640	30144432	728793	-	101227	ENSG00000171094	ALK	0	8.91124	1.91005	1.86552	NA	NA	NA	NA	NA	NA	NA	NA	NA	NA
cg01085569	chr2	66982917	+	0.693224	0.807051	-0.113827	-0.216441	1.27e-06	0.96706	0.129884	0.222391	0.977839	0.139097	0.172789	0	0.0047591	29967	0	0	Heterochromatin	chr2	ENST00000450027	chr2	66736059	66795877	59819	+	246857	ENSG00000143995	MEIS1	4.17679	9.70618	7.20099	7.26213	0.087317	0.943396	0.59082	0.61684	0.376379	1.76535e-10	1.09637e-09	0.398945	1.50619e-11	1.26951e-10
cg00486564	chr2	73151879	-	0.351067	0.246533	0.104533	0.493119	0.000132708	0.876892	0.0212874	0.256107	0.946972	0.0178966	0.256643	0	0.0301189	3279	0	0	Repressed	NA	ENST00000464675	chr2	73151117	73161368	10252	+	761	ENSG00000135638	EMX1	0	10.0159	3.81323	3.50269	0.0215901	0.840579	0.344226	0.315395	0.57817	2.14998e-25	8.4566e-24	0.589693	1.38051e-26	1.81001e-25
cg17329648	chr2	73297389	+	0.466128	0.601126	-0.134998	-0.360119	3.61e-05	0.946192	0.04627	0.223054	0.961253	0.112891	0.24484	0	0.0171996	7683	0	0	Promoter	NA	ENST00000475630	chr2	73249664	73297696	48033	-	305	ENSG00000144040	SFXN5	6.0258	12.2456	9.15135	9.1306	NA	NA	NA	NA	NA	NA	NA	NA	NA	NA
cg09696321	chr2	79221824	+	0.597354	0.701002	-0.103649	-0.227317	5.48e-05	0.957607	0.177568	0.208073	0.964276	0.258518	0.172865	0	0.0203983	26785	0	0	Heterochromatin	chr2	ENST00000393897	chr2	79252812	79255631	2820	+	30986	ENSG00000143954	REG3G	0	1.21008	0.0196157	0	NA	NA	NA	NA	NA	NA	NA	NA	NA	NA
cg06351682	chr2	106974831	-	0.481666	0.596303	-0.114637	-0.302361	3.18e-06	0.9536	0.131578	0.179126	0.971316	0.0709458	0.177013	0	0.00643799	12935	0	0	Heterochromatin	chr2	ENST00000484422	chr2	107002769	107007851	5083	+	27936	ENSG00000240935	PLGLA	0	1.95673	0.0397742	0	NA	NA	NA	NA	NA	NA	NA	NA	NA	NA
cg11338281	chr2	108312496	+	0.756369	0.85803	-0.101661	-0.179706	7.3e-06	0.976796	0.307061	0.190861	0.979335	0.281355	0.138843	0	0.00897976	44444	0	0	Heterochromatin	chr2	ENST00000354986	chr2	108443388	108499652	56265	+	130890	ENSG00000196862	RGPD4	NA	NA	NA	NA	NA	NA	NA	NA	NA	NA	NA	NA	NA	NA
cg20681789	chr2	108741274	+	0.506489	0.614889	-0.108401	-0.274864	0.000203599	0.944032	0.0336029	0.247733	0.966114	0.0785981	0.218017	0	0.0361969	16708	0	0	Heterochromatin	chr2	ENST00000329106	chr2	108863651	108881807	18157	+	122375	ENSG00000196228	SULT1C3	0	12.814	0.120171	0	NA	NA	NA	NA	NA	NA	NA	NA	NA	NA
cg24789231	chr2	154720727	-	0.387612	0.487983	-0.100372	-0.324737	0.00101006	0.835038	0.0407966	0.18343	0.926292	0.034714	0.221662	0	0.0709705	10591	0	0	Heterochromatin	chr2	ENST00000392825	chr2	154728426	155310361	581936	+	7697	ENSG00000144278	GALNT13	0	10.7517	3.69969	3.54608	NA	NA	NA	NA	NA	NA	NA	NA	NA	NA
cg09353052	chr2	166847297	-	0.412786	0.521339	-0.108553	-0.329707	0.000272832	0.90023	0.0338889	0.206868	0.962177	0.055546	0.217777	0	0.0405845	10083	0	0	Heterochromatin	chr2	ENST00000243344	chr2	166729872	166810353	80482	-	36943	ENSG00000123607	TTC21B	6.39849	11.4619	8.64397	8.66401	0.0225579	0.931067	0.377277	0.339892	0.15551	0.0106422	0.0232552	0.171553	0.00482703	0.0116243
cg05804388	chr2	167096202	+	0.513533	0.614825	-0.101292	-0.255171	0.00157906	0.954788	0.0253122	0.232643	0.963742	0.137145	0.214831	0	0.0868973	20276	0	0	Heterochromatin	chr2	ENST00000454569	chr2	167138270	167163081	24812	-	66877	ENSG00000169432	SCN9A	0	7.61169	3.8869	3.98958	NA	NA	NA	NA	NA	NA	NA	NA	NA	NA
cg04720277	chr2	192482590	-	0.389673	0.491348	-0.101674	-0.32699	0.000199007	0.855124	0.104182	0.173263	0.936102	0.0467251	0.213597	0	0.0359124	10333	0	0	Heterochromatin	NA	ENST00000410026	chr2	192542862	192561385	18524	+	60270	ENSG00000173559	NABP1	5.13968	10.2545	7.51844	7.55281	NA	NA	NA	NA	NA	NA	NA	NA	NA	NA
cg13959753	chr2	207474961	+	0.541636	0.650412	-0.108776	-0.259651	2.61e-05	0.967138	0.174996	0.177543	0.940746	0.110858	0.172492	0	0.0150618	19401	0	0	Heterochromatin	chr2	ENST00000444281	chr2	207459559	207482579	23021	+	15401	ENSG00000114948	ADAM23	0.376068	9.98405	4.65929	4.86184	NA	NA	NA	NA	NA	NA	NA	NA	NA	NA
cg05894754	chr2	210675440	+	0.72777	0.834192	-0.106422	-0.1944	2.29e-05	0.966316	0.0827587	0.207259	0.975953	0.192825	0.145591	0	0.0143528	37757	0	0	Heterochromatin	chr2	ENST00000477301	chr2	210709829	210737598	27770	+	34387	ENSG00000144406	UNC80	0	8.93564	1.34826	1.03471	NA	NA	NA	NA	NA	NA	NA	NA	NA	NA
cg08475042	chr2	210682860	-	0.668776	0.779761	-0.110984	-0.218479	1.21e-06	0.960986	0.196348	0.17691	0.96677	0.157988	0.151757	0	0.00463613	29317	0	0	Heterochromatin	chr2	ENST00000477301	chr2	210709829	210737598	27770	+	26967	ENSG00000144406	UNC80	0	8.93564	1.34826	1.03471	0.193007	0.944194	0.659118	0.714408	0.25439	2.41561e-05	9.19489e-05	0.177272	0.0035333	0.00905798
cg22222104	chr2	210693843	+	0.59991	0.701459	-0.101549	-0.222184	5.24e-06	0.94375	0.267551	0.15124	0.948753	0.20462	0.148972	0	0.00784986	28194	0	0	Heterochromatin	chr2	ENST00000477301	chr2	210709829	210737598	27770	+	15984	ENSG00000144406	UNC80	0	8.93564	1.34826	1.03471	NA	NA	NA	NA	NA	NA	NA	NA	NA	NA
cg17573510	chr2	211181383	-	0.604573	0.710456	-0.105883	-0.229325	4.04e-06	0.956421	0.210506	0.176517	0.937848	0.12182	0.17141	0	0.00705727	26248	0	0	Heterochromatin	chr2	ENST00000352451	chr2	211154874	211179914	25041	-	1468	ENSG00000168530	MYL1	0	8.33009	0.145663	0	NA	NA	NA	NA	NA	NA	NA	NA	NA	NA
cg01555579	chr2	230273736	-	0.503247	0.605632	-0.102385	-0.262414	1.5e-06	0.803895	0.0286343	0.174551	0.934439	0.0840477	0.160244	0	0.00497262	18877	0	0	Enhancer	chr2	ENST00000392055	chr2	229888711	230136001	247291	-	137734	ENSG00000153823	PID1	1.1275	9.74066	6.16198	6.37718	NA	NA	NA	NA	NA	NA	NA	NA	NA	NA
cg04090117	chr2	230319995	-	0.527348	0.639034	-0.111686	-0.272437	1.47e-06	0.928532	0.140662	0.186797	0.937718	0.16121	0.166072	0	0.00491652	17111	0	0	Heterochromatin	chr2	ENST00000482831	chr2	230444870	230451893	7024	-	131896	ENSG00000187957	DNER	0	10.9964	2.05583	1.75672	NA	NA	NA	NA	NA	NA	NA	NA	NA	NA
cg09228095	chr2	234143023	-	0.460625	0.584632	-0.124006	-0.337417	2.1e-08	0.889982	0.0976142	0.149813	0.959058	0.16183	0.155078	0	0.00138125	9422	0	0	Heterochromatin	NA	ENST00000392017	chr2	234160217	234204320	44104	+	17192	ENSG00000085978	ATG16L1	8.41666	11.7125	9.95719	9.96091	NA	NA	NA	NA	NA	NA	NA	NA	NA	NA
cg14226755	chr2	236923322	-	0.711846	0.81702	-0.105175	-0.196232	1.03e-07	0.940524	0.201677	0.17762	0.969508	0.404403	0.114668	0	0.00208312	37073	0	0	Heterochromatin	NA	ENST00000453371	chr2	236954581	237034126	79546	+	31257	ENSG00000157985	AGAP1	6.95963	11.3121	9.05289	9.07056	0.29051	0.959669	0.708943	0.764386	0.0988712	0.105658	0.173161	0.114972	0.0597147	0.113461
cg19549537	chr3	505760	-	0.645677	0.754469	-0.108791	-0.221471	8.57e-05	0.962455	0.218982	0.217955	0.976313	0.107689	0.193587	0	0.0248247	28385	0	0	Heterochromatin	chr3	ENST00000445697	chr3	431128	447422	16295	+	74631	ENSG00000134121	CHL1	0.984772	10.302	6.63949	6.88504	NA	NA	NA	NA	NA	NA	NA	NA	NA	NA
cg14536682	chr3	18025303	-	0.558224	0.658365	-0.10014	-0.234175	0.000372841	0.974334	0.0790038	0.228019	0.976237	0.17212	0.219366	0	0.0460294	25024	0	0	Heterochromatin	chr3	ENST00000485432	chr3	17627844	17784240	156397	-	241062	ENSG00000131374	TBC1D5	9.04786	11.9011	10.3835	10.4182	NA	NA	NA	NA	NA	NA	NA	NA	NA	NA
cg15144984	chr3	27922975	-	0.380293	0.492548	-0.112255	-0.364703	9.28e-06	0.910549	0.0707312	0.188286	0.94606	0.0432113	0.206679	0	0.0100374	7358	0	0	Heterochromatin	chr3	ENST00000537516	chr3	27758000	27764206	6207	-	158768	ENSG00000163508	EOMES	0	9.46422	4.43696	4.42995	NA	NA	NA	NA	NA	NA	NA	NA	NA	NA
cg03125462	chr3	29228761	-	0.506644	0.612338	-0.105694	-0.268527	4.11e-06	0.943631	0.201604	0.18082	0.931605	0.128172	0.177355	0	0.0071162	17796	0	0	Heterochromatin	chr3	ENST00000434693	chr3	29322473	30051882	729410	+	93710	ENSG00000144642	RBMS3	1.38709	7.80623	5.23686	5.34144	NA	NA	NA	NA	NA	NA	NA	NA	NA	NA
cg25834692	chr3	29535414	+	0.657494	0.758711	-0.101217	-0.203687	7.9e-06	0.973912	0.277432	0.188857	0.97114	0.220575	0.176024	0	0.00940556	34315	0	0	Heterochromatin	chr3	ENST00000478716	chr3	29739684	29781340	41657	+	204268	ENSG00000144642	RBMS3	1.38709	7.80623	5.23686	5.34144	NA	NA	NA	NA	NA	NA	NA	NA	NA	NA
cg26927413	chr3	33002183	-	0.525255	0.627389	-0.102134	-0.251948	6.66e-07	0.921201	0.230388	0.136583	0.937892	0.243237	0.160301	0	0.00378174	20922	0	0	Heterochromatin	NA	ENST00000330953	chr3	32993066	32997841	4776	+	9116	ENSG00000183813	CCR4	0	8.59354	4.843	4.87525	NA	NA	NA	NA	NA	NA	NA	NA	NA	NA
cg23600719	chr3	53204418	-	0.522895	0.627538	-0.104644	-0.258661	4.76e-06	0.863269	0.165241	0.154984	0.945747	0.257855	0.162901	0	0.00765738	19585	0	0	Enhancer	NA	ENST00000464818	chr3	53199145	53218989	19845	+	5272	ENSG00000163932	PRKCD	8.38699	12.4651	10.8511	10.8713	NA	NA	NA	NA	NA	NA	NA	NA	NA	NA
cg09526872	chr3	62381017	+	0.467679	0.573929	-0.106251	-0.289754	9.79e-06	0.91947	0.166029	0.177424	0.915932	0.148214	0.173725	0	0.0100956	14516	0	0	Repressed	chr3	ENST00000486811	chr3	62355356	62359999	4644	-	21017	ENSG00000153266	FEZF2	0	4.48619	0.269303	0	NA	NA	NA	NA	NA	NA	NA	NA	NA	NA
cg11238995	chr3	63295625	-	0.28385	0.388636	-0.104786	-0.439993	0.000506655	0.811196	0.0213087	0.175033	0.869275	0.0167175	0.205151	0	0.0523617	7201	0	0	Heterochromatin	chr3	ENST00000460142	chr3	63264342	63542417	278076	+	31282	ENSG00000163630	SYNPR	0	4.36763	0.139723	0	NA	NA	NA	NA	NA	NA	NA	NA	NA	NA
cg20500507	chr3	98276260	+	0.349801	0.470757	-0.120956	-0.418109	6.99e-05	0.95021	0.0462314	0.244945	0.892953	0.0417817	0.227725	0	0.0229159	4601	0	0	Repressed	NA	ENST00000284311	chr3	98250743	98251960	1218	+	25516	ENSG00000154165	GPR15	0	9.24752	1.59089	1.38366	NA	NA	NA	NA	NA	NA	NA	NA	NA	NA
cg12300750	chr3	98497349	+	0.519077	0.654077	-0.134999	-0.327871	4.45e-06	0.951825	0.0577992	0.222511	0.95392	0.0397833	0.186904	0	0.00743817	10253	0	0	Heterochromatin	NA	ENST00000477899	chr3	98502355	98510837	8483	+	5004	ENSG00000064225	ST3GAL6	4.00971	9.0279	6.26838	6.3072	NA	NA	NA	NA	NA	NA	NA	NA	NA	NA
cg15731551	chr3	98681696	+	0.623646	0.749006	-0.12536	-0.260434	6.2e-07	0.949643	0.181498	0.202262	0.965768	0.179517	0.183451	0	0.00360387	19251	0	0	Heterochromatin	chr3	ENST00000326840	chr3	98514785	98620533	105749	-	61162	ENSG00000057019	DCBLD2	7.00036	11.0243	9.23035	9.28272	NA	NA	NA	NA	NA	NA	NA	NA	NA	NA
cg12990035	chr3	98690540	+	0.476707	0.577045	-0.100339	-0.270419	8.57e-05	0.952808	0.0324875	0.209449	0.939367	0.102302	0.184822	0	0.0248247	17457	0	0	Heterochromatin	chr3	ENST00000326840	chr3	98514785	98620533	105749	-	70006	ENSG00000057019	DCBLD2	7.00036	11.0243	9.23035	9.28272	NA	NA	NA	NA	NA	NA	NA	NA	NA	NA
cg26993647	chr3	98700123	-	0.53873	0.644559	-0.105829	-0.254427	0.000651718	0.949766	0.0406724	0.244757	0.959551	0.0532596	0.218767	0	0.0582975	20418	0	0	Heterochromatin	chr3	ENST00000326840	chr3	98514785	98620533	105749	-	79589	ENSG00000057019	DCBLD2	7.00036	11.0243	9.23035	9.28272	NA	NA	NA	NA	NA	NA	NA	NA	NA	NA
cg00103134	chr3	99132482	+	0.700782	0.812177	-0.111395	-0.210042	1.79e-05	0.971635	0.0731611	0.239364	0.976865	0.0960775	0.185351	0	0.0127626	32072	0	0	Heterochromatin	chr3	ENST00000463753	chr3	99357319	99399306	41988	+	224835	ENSG00000144810	COL8A1	4.13649	12.6408	9.06439	9.09753	NA	NA	NA	NA	NA	NA	NA	NA	NA	NA
cg12256747	chr3	99316624	-	0.615592	0.719858	-0.104265	-0.222392	3.12e-06	0.963879	0.212733	0.190961	0.971757	0.194926	0.19336	0	0.00637119	28135	0	0	Heterochromatin	chr3	ENST00000463753	chr3	99357319	99399306	41988	+	40693	ENSG00000144810	COL8A1	4.13649	12.6408	9.06439	9.09753	NA	NA	NA	NA	NA	NA	NA	NA	NA	NA
cg01628181	chr3	99385215	-	0.567088	0.668048	-0.10096	-0.232597	3.9e-07	0.912052	0.2143	0.161588	0.950312	0.17018	0.171954	0	0.0032574	25424	0	0	Heterochromatin	chr3	ENST00000273342	chr3	99357454	99515158	157705	+	27760	ENSG00000144810	COL8A1	4.13649	12.6408	9.06439	9.09753	NA	NA	NA	NA	NA	NA	NA	NA	NA	NA
cg25353608	chr3	115739536	-	0.63094	0.735309	-0.104369	-0.21765	1.05e-05	0.956141	0.146226	0.20413	0.952352	0.248476	0.170055	0	0.010325	29579	0	0	Heterochromatin	chr3	ENST00000498645	chr3	115560734	115770099	209366	-	30561	ENSG00000185565	LSAMP	0	8.39879	4.15408	4.25423	NA	NA	NA	NA	NA	NA	NA	NA	NA	NA
cg04220686	chr3	115770602	-	0.548112	0.652206	-0.104094	-0.246725	1.91e-05	0.962674	0.178026	0.190531	0.959904	0.180857	0.197115	0	0.0131316	22016	0	0	Heterochromatin	chr3	ENST00000498645	chr3	115560734	115770099	209366	-	502	ENSG00000185565	LSAMP	0	8.39879	4.15408	4.25423	NA	NA	NA	NA	NA	NA	NA	NA	NA	NA
cg13445788	chr3	117272413	-	0.622337	0.73105	-0.108714	-0.228879	5.66e-05	0.960848	0.143927	0.215642	0.964869	0.154548	0.181659	0	0.0206035	26374	0	0	Heterochromatin	chr3	ENST00000474851	chr3	115738362	116858236	1119875	-	414176	ENSG00000185565	LSAMP	0	8.39879	4.15408	4.25423	NA	NA	NA	NA	NA	NA	NA	NA	NA	NA
cg13834081	chr3	117480298	-	0.601852	0.703726	-0.101874	-0.222188	0.000181067	0.939661	0.164301	0.205609	0.9596	0.268804	0.18576	0	0.0344198	28192	0	0	Heterochromatin	chr3	ENST00000539563	chr3	115529164	117716095	2186932	-	235795	ENSG00000185565	LSAMP	0	8.39879	4.15408	4.25423	NA	NA	NA	NA	NA	NA	NA	NA	NA	NA
cg20939663	chr3	118352445	+	0.357051	0.478365	-0.121315	-0.411981	2.03e-05	0.918058	0.026331	0.195985	0.893894	0.0742526	0.216965	0	0.0135435	4860	0	0	Heterochromatin	chr3	ENST00000459718	chr3	118644770	118649100	4331	-	296653	ENSG00000144847	IGSF11	0	9.38116	2.04954	1.85292	NA	NA	NA	NA	NA	NA	NA	NA	NA	NA
cg13084360	chr3	134496358	+	0.541904	0.655347	-0.113443	-0.269691	0.000132908	0.964005	0.0385454	0.245717	0.970951	0.0449325	0.250606	0	0.0301283	17586	0	0	Heterochromatin	chr3	ENST00000398015	chr3	134514104	134979309	465206	+	17744	ENSG00000154928	EPHB1	0	12.2993	5.13879	4.95163	NA	NA	NA	NA	NA	NA	NA	NA	NA	NA
cg17313986	chr3	134945028	+	0.444475	0.558287	-0.113812	-0.322419	1.05e-06	0.82924	0.12033	0.173702	0.887903	0.207939	0.168612	0	0.00436402	10746	0	0	Heterochromatin	chr3	ENST00000493838	chr3	134786374	134978212	191839	+	158653	ENSG00000154928	EPHB1	0	12.2993	5.13879	4.95163	NA	NA	NA	NA	NA	NA	NA	NA	NA	NA
cg11454468	chr3	142569221	+	0.387045	0.492138	-0.105093	-0.338781	0.000603894	0.93433	0.0169362	0.230487	0.928016	0.0118526	0.226455	0	0.05634	9309	0	0	Heterochromatin	chr3	ENST00000493733	chr3	142582952	142607587	24636	-	38364	ENSG00000163710	PCOLCE2	0	10.6631	4.96497	4.91435	NA	NA	NA	NA	NA	NA	NA	NA	NA	NA
cg16576889	chr3	142941661	+	0.622025	0.72855	-0.106525	-0.224714	8.65e-06	0.967325	0.197703	0.190223	0.973207	0.310103	0.186463	0	0.00975046	27483	0	0	Heterochromatin	chr3	ENST00000560287	chr3	142895127	142897305	2179	+	46533	ENSG00000244171	PBX2P1	NA	NA	NA	NA	NA	NA	NA	NA	NA	NA	NA	NA	NA	NA
cg10530376	chr3	144984172	+	0.334473	0.43709	-0.102617	-0.376174	3.37e-06	0.917627	0.0534827	0.168227	0.945336	0.105294	0.205528	0	0.00654857	6635	0	0	Heterochromatin	chr3	ENST00000422482	chr3	145782358	145784156	1799	+	798184	ENSG00000232013	AC107021.1	NA	NA	NA	NA	NA	NA	NA	NA	NA	NA	NA	NA	NA	NA
cg17259303	chr3	157487092	-	0.654649	0.76052	-0.105871	-0.213241	8.03e-06	0.975249	0.156067	0.203381	0.975167	0.152072	0.179806	0	0.00942627	31009	0	0	Heterochromatin	chr3	ENST00000426338	chr3	157261233	157318871	57639	+	225858	ENSG00000174899	C3orf55	0	6.99395	3.14736	3.21898	NA	NA	NA	NA	NA	NA	NA	NA	NA	NA
cg21650557	chr3	157582954	+	0.649726	0.750723	-0.100997	-0.205504	1.41e-06	0.970718	0.33423	0.168495	0.97394	0.221179	0.153747	0	0.0049077	33650	0	0	Heterochromatin	chr3	ENST00000490689	chr3	157814948	157823083	8136	-	240127	ENSG00000168779	SHOX2	2.3637	8.3649	6.12274	6.24416	NA	NA	NA	NA	NA	NA	NA	NA	NA	NA
cg03545548	chr3	167320581	-	0.708483	0.814986	-0.106502	-0.199414	3.5e-07	0.967507	0.195532	0.188962	0.974114	0.25245	0.146944	0	0.00317969	35898	0	0	Heterochromatin	chr3	ENST00000472600	chr3	167196475	167338345	141871	-	17762	ENSG00000174776	WDR49	0	8.23227	1.12958	0.76545	0.0901094	0.973402	0.631379	0.663657	0.0200304	0.743648	0.790544	-0.00241838	0.968508	0.985206
cg03466124	chr3	179168156	-	0.59967	0.479437	0.120233	0.316905	0.000135133	0.959843	0.104927	0.222274	0.963404	0.0196871	0.249891	0	0.0303097	11292	0	0	Heterochromatin	NA	ENST00000468623	chr3	179118875	179168933	50059	-	775	ENSG00000114450	GNB4	6.6559	12.891	10.2256	10.2985	0.0066597	0.919833	0.476204	0.529138	-0.58747	2.36475e-26	1.3952e-24	-0.567973	0	0
cg27024196	chr3	181568620	-	0.53517	0.662442	-0.127272	-0.302703	1.96e-05	0.943581	0.021039	0.211791	0.969622	0.158056	0.211029	0	0.0132487	12891	0	0	Enhancer	NA	ENST00000325404	chr3	181429722	181432221	2500	+	138897	ENSG00000181449	SOX2	0	9.48707	2.73395	1.72203	NA	NA	NA	NA	NA	NA	NA	NA	NA	NA
cg08641302	chr3	185998699	+	0.568338	0.680996	-0.112658	-0.256765	5.37e-05	0.95473	0.0484536	0.22953	0.972295	0.173522	0.207465	0	0.0202767	19972	0	0	Heterochromatin	chr3	ENST00000437018	chr3	185985474	185998503	13030	-	195	ENSG00000058866	DGKG	1.06943	6.93596	3.84456	3.81914	NA	NA	NA	NA	NA	NA	NA	NA	NA	NA
cg07464113	chr3	185998714	+	0.501112	0.610145	-0.109033	-0.278966	0.000400802	0.933191	0.0233037	0.251368	0.945551	0.0695849	0.232501	0	0.0472936	16034	0	0	Heterochromatin	chr3	ENST00000437018	chr3	185985474	185998503	13030	-	210	ENSG00000058866	DGKG	1.06943	6.93596	3.84456	3.81914	NA	NA	NA	NA	NA	NA	NA	NA	NA	NA
cg14887482	chr3	186383213	-	0.671979	0.772516	-0.100537	-0.198393	0.000413571	0.970357	0.204299	0.210125	0.977143	0.157217	0.184724	0	0.0479142	36295	0	0	Heterochromatin	chr3	ENST00000232003	chr3	186383741	186396029	12289	+	526	ENSG00000113905	HRG	0	6.27705	0.101332	0	NA	NA	NA	NA	NA	NA	NA	NA	NA	NA
cg26378115	chr3	189827024	-	0.499271	0.607809	-0.108538	-0.278726	9.85e-05	0.939302	0.0456748	0.219126	0.953994	0.0932809	0.222675	0	0.0263674	16079	0	0	Heterochromatin	chr3	ENST00000444866	chr3	189706696	189834437	127742	-	7411	ENSG00000090530	LEPREL1	3.71722	11.2291	6.77463	6.8044	NA	NA	NA	NA	NA	NA	NA	NA	NA	NA
cg22598496	chr3	190980644	-	0.628105	0.754179	-0.126074	-0.260117	3.64e-06	0.966789	0.136207	0.239217	0.971629	0.0782279	0.202713	0	0.00672967	19316	0	0	Heterochromatin	chr3	ENST00000427544	chr3	190986103	191000192	14090	-	19546	ENSG00000188958	UTS2B	0	4.20199	1.37297	1.30194	NA	NA	NA	NA	NA	NA	NA	NA	NA	NA
cg23192683	chr3	194208907	+	0.535719	0.656632	-0.120912	-0.288731	1.88e-05	0.926999	0.02045	0.226796	0.960771	0.108391	0.185019	0	0.0130793	14653	0	0	Enhancer	NA	ENST00000457986	chr3	194180618	194207388	26771	-	1518	ENSG00000133657	ATP13A3	8.32062	13.9297	11.0634	11.0725	0.0215772	0.978953	0.611063	0.670622	-0.213035	0.000434427	0.00128156	-0.144619	0.0176948	0.0372855
cg06673130	chr4	778924	+	0.570026	0.695595	-0.125568	-0.282721	3.78e-07	0.904745	0.181582	0.17901	0.965746	0.24595	0.179115	0	0.00323237	15474	0	0	Enhancer	NA	ENST00000504062	chr4	780319	798696	18378	-	19770	ENSG00000168993	CPLX1	3.49106	9.55901	6.89503	6.93549	0.154454	0.887419	0.582266	0.627444	-0.0842958	0.168027	0.24784	-0.0628555	0.304363	0.398515
cg05448404	chr4	779173	-	0.507796	0.609483	-0.101687	-0.258681	0.000327025	0.919087	0.148179	0.204269	0.938107	0.192786	0.194448	0	0.043595	19582	0	0	Enhancer	NA	ENST00000504062	chr4	780319	798696	18378	-	19521	ENSG00000168993	CPLX1	3.49106	9.55901	6.89503	6.93549	0.0736758	0.904791	0.516559	0.569436	-0.14638	0.0162794	0.0342905	-0.125556	0.0396063	0.0805784
cg10068219	chr4	12120521	-	0.35286	0.465577	-0.112717	-0.390266	2.07e-05	0.814079	0.0126421	0.200931	0.904074	0.0986662	0.198242	0	0.0137313	5860	0	0	Heterochromatin	chr4	ENST00000002596	chr4	11394774	11431389	36616	-	689131	ENSG00000002587	HS3ST1	3.17174	8.58653	6.16352	6.21885	NA	NA	NA	NA	NA	NA	NA	NA	NA	NA
cg07539190	chr4	19262037	-	0.512459	0.614355	-0.101895	-0.257047	0.000116154	0.903566	0.143	0.222739	0.948372	0.0805082	0.219271	0	0.0283598	19916	0	0	Heterochromatin	chr4	ENST00000503823	chr4	20254883	20620743	365861	+	992844	ENSG00000145147	SLIT2	0	10.0856	7.52108	7.83359	NA	NA	NA	NA	NA	NA	NA	NA	NA	NA
cg06910694	chr4	82848718	-	0.684362	0.798288	-0.113927	-0.219183	7.92e-06	0.973655	0.136505	0.211973	0.967401	0.137969	0.18606	0	0.00940701	29100	0	0	Heterochromatin	chr4	ENST00000512716	chr4	82380633	82965397	584765	-	116677	ENSG00000138670	RASGEF1B	2.52087	10.2582	7.15691	7.24618	NA	NA	NA	NA	NA	NA	NA	NA	NA	NA
cg24790126	chr4	83057688	-	0.588413	0.698015	-0.109602	-0.242638	6.56e-06	0.940697	0.179638	0.19796	0.958908	0.145763	0.183733	0	0.00856146	22948	0	0	Heterochromatin	chr4	ENST00000512716	chr4	82380633	82965397	584765	-	92290	ENSG00000138670	RASGEF1B	2.52087	10.2582	7.15691	7.24618	NA	NA	NA	NA	NA	NA	NA	NA	NA	NA
cg11286819	chr4	84285604	+	0.596287	0.717926	-0.12164	-0.263792	0.000321726	0.975529	0.184965	0.219773	0.974952	0.233429	0.201366	0	0.0434067	18644	0	0	Enhancer	NA	ENST00000512196	chr4	84216473	84256306	39834	-	29297	ENSG00000173083	HPSE	0	8.68463	5.23455	5.40668	NA	NA	NA	NA	NA	NA	NA	NA	NA	NA
cg13662778	chr4	155533883	-	0.600916	0.707728	-0.106812	-0.232463	4.16e-06	0.917368	0.0968595	0.189442	0.969692	0.275108	0.150962	0	0.00717768	25454	0	0	Heterochromatin	NA	ENST00000393846	chr4	155530782	155533949	3168	-	64	ENSG00000171557	FGG	0	14.2113	1.3575	0.411643	0.0981508	0.938493	0.564967	0.575884	0.0527058	0.389231	0.483466	0.108082	0.0767917	0.137294
cg11010561	chr4	155630610	+	0.594917	0.712281	-0.117364	-0.255822	0.000324669	0.982677	0.0362982	0.258951	0.947412	0.0582803	0.221435	0	0.0434702	20142	0	0	Heterochromatin	chr4	ENST00000507827	chr4	155661990	155672187	10198	+	31378	ENSG00000121207	LRAT	0	8.82209	4.11739	4.39642	NA	NA	NA	NA	NA	NA	NA	NA	NA	NA
cg17975791	chr4	156561415	+	0.538732	0.650099	-0.111367	-0.266579	0.000447309	0.915397	0.0470519	0.262079	0.91636	0.040968	0.215514	0	0.0497522	18102	0	0	Heterochromatin	chr4	ENST00000506455	chr4	156587863	156651584	63722	+	26446	ENSG00000164116	GUCY1A3	5.1916	12.6023	9.83603	9.76966	NA	NA	NA	NA	NA	NA	NA	NA	NA	NA
cg24155143	chr4	157233581	+	0.607387	0.713102	-0.105715	-0.228023	1.37e-06	0.936656	0.0495703	0.196367	0.952135	0.192694	0.169795	0	0.0049077	26622	0	0	Heterochromatin	chr4	ENST00000504237	chr4	157555650	157563459	7810	-	329876	ENSG00000251283	RP11-171N4.2	NA	NA	NA	NA	NA	NA	NA	NA	NA	NA	NA	NA	NA	NA
cg27376282	chr4	167893358	+	0.416436	0.523146	-0.10671	-0.322202	0.000780103	0.94221	0.0301969	0.26711	0.961807	0.0360963	0.25898	0	0.0629397	10767	0	0	Heterochromatin	chr4	ENST00000507137	chr4	167655298	168023708	368411	-	130348	ENSG00000196104	SPOCK3	0	7.19157	1.5179	1.1445	NA	NA	NA	NA	NA	NA	NA	NA	NA	NA
cg02878383	chr4	167967163	-	0.61071	0.721065	-0.110356	-0.236082	2.37e-06	0.934691	0.130232	0.196581	0.958192	0.227396	0.175571	0	0.00574308	24564	0	0	Heterochromatin	chr4	ENST00000507137	chr4	167655298	168023708	368411	-	56543	ENSG00000196104	SPOCK3	0	7.19157	1.5179	1.1445	NA	NA	NA	NA	NA	NA	NA	NA	NA	NA
cg10616902	chr4	189554990	+	0.487989	0.626192	-0.138203	-0.353347	4.23e-07	0.937868	0.0467663	0.205581	0.961919	0.176697	0.214703	0	0.00331686	8169	0	0	Heterochromatin	chr4	ENST00000512233	chr4	189064817	189068460	3644	+	490172	ENSG00000184108	TRIML1	0	1.94403	0.076161	0	NA	NA	NA	NA	NA	NA	NA	NA	NA	NA
cg01936815	chr5	24553920	+	0.680908	0.800391	-0.119483	-0.230124	1.61e-05	0.97158	0.16596	0.21855	0.975504	0.216337	0.168164	0	0.0123982	26043	0	0	Heterochromatin	chr5	ENST00000502921	chr5	24487255	24499630	12376	-	54289	ENSG00000040731	CDH10	0	6.05721	0.553426	0	NA	NA	NA	NA	NA	NA	NA	NA	NA	NA
cg13583523	chr5	24764190	-	0.601839	0.704247	-0.102408	-0.22327	5.92e-05	0.966102	0.170344	0.203056	0.974516	0.146232	0.205822	0	0.0211093	27883	0	0	Heterochromatin	chr5	ENST00000264463	chr5	24487209	24645087	157879	-	119102	ENSG00000040731	CDH10	0	6.05721	0.553426	0	0.0670186	0.95448	0.560755	0.536792	0.208372	0.000582856	0.00167749	0.162536	0.00755884	0.0171528
cg13057392	chr5	24813952	-	0.449198	0.556989	-0.107791	-0.304206	0.000449192	0.943131	0.0864559	0.219608	0.96992	0.0873768	0.234853	0	0.0498424	12712	0	0	Heterochromatin	chr5	ENST00000264463	chr5	24487209	24645087	157879	-	168864	ENSG00000040731	CDH10	0	6.05721	0.553426	0	NA	NA	NA	NA	NA	NA	NA	NA	NA	NA
cg20061837	chr5	28734838	-	0.553692	0.653856	-0.100165	-0.235965	0.00114187	0.9458	0.0161481	0.242243	0.952974	0.120623	0.227668	0	0.0751495	24599	0	0	Heterochromatin	chr5	ENST00000513289	chr5	26915863	27121257	205395	-	1613580	ENSG00000113100	CDH9	0	4.20263	0.0264011	0	NA	NA	NA	NA	NA	NA	NA	NA	NA	NA
cg04508575	chr5	31323107	-	0.71333	0.817682	-0.104352	-0.194422	1.04e-07	0.980693	0.285533	0.156533	0.980223	0.248987	0.134406	0	0.00208312	37750	0	0	Heterochromatin	chr5	ENST00000510178	chr5	31421858	31429640	7783	-	106531	ENSG00000113360	DROSHA	9.43083	11.6436	10.3736	10.3834	0.154696	0.947477	0.594898	0.597717	-0.145998	0.016564	0.0342905	-0.111576	0.0676978	0.124818
cg21491163	chr5	31323216	+	0.710645	0.838528	-0.127883	-0.235673	0.00011841	0.992874	0.0511135	0.266025	0.994495	0.0425822	0.201675	0	0.0285462	24682	0	0	Heterochromatin	chr5	ENST00000510178	chr5	31421858	31429640	7783	-	106422	ENSG00000113360	DROSHA	9.43083	11.6436	10.3736	10.3834	0.0319221	0.982507	0.677982	0.802841	-0.097876	0.109231	0.176565	-0.0624449	0.307329	0.398515
cg19243860	chr5	34841961	-	0.661365	0.764855	-0.10349	-0.206829	2.75e-05	0.978374	0.171938	0.210494	0.983057	0.106922	0.211774	0	0.0153004	33190	0	0	Transcribed	NA	ENST00000514080	chr5	34839328	34880413	41086	+	2632	ENSG00000205838	TTC23L	0	7.26542	4.17706	4.27445	NA	NA	NA	NA	NA	NA	NA	NA	NA	NA
cg04088474	chr5	38765698	+	0.51921	0.624581	-0.105371	-0.261964	1.06e-05	0.926806	0.0783128	0.189551	0.95507	0.206942	0.183832	0	0.0103312	18961	0	0	Heterochromatin	NA	ENST00000502536	chr5	38845960	38886759	40800	+	80260	ENSG00000145623	OSMR	6.11018	12.6241	9.58263	9.78302	NA	NA	NA	NA	NA	NA	NA	NA	NA	NA
cg27601226	chr5	49711849	-	0.507361	0.621837	-0.114476	-0.28838	5.21e-06	0.920512	0.0229672	0.183299	0.949074	0.173505	0.160825	0	0.00784231	14709	0	0	Heterochromatin	NA	ENST00000514111	chr5	49694773	49724561	29789	-	12710	ENSG00000170571	EMB	4.82058	13.8779	9.48038	9.50156	NA	NA	NA	NA	NA	NA	NA	NA	NA	NA
cg17192235	chr5	50063622	+	0.515022	0.622327	-0.107305	-0.268292	3.57e-05	0.926677	0.0637681	0.180693	0.954467	0.15452	0.191765	0	0.0171293	17827	0	0	Heterochromatin	NA	ENST00000503561	chr5	49963727	50138176	174450	+	99894	ENSG00000151883	PARP8	3.23275	11.876	7.92751	8.06276	NA	NA	NA	NA	NA	NA	NA	NA	NA	NA
cg01819555	chr5	50791600	+	0.617497	0.725961	-0.108464	-0.23002	3.42e-06	0.969675	0.13214	0.199446	0.972263	0.126834	0.191636	0	0.00654857	26070	0	0	Heterochromatin	chr5	ENST00000505475	chr5	50682038	50687313	5276	+	109561	ENSG00000016082	ISL1	0	7.97674	1.21309	0.892818	NA	NA	NA	NA	NA	NA	NA	NA	NA	NA
cg27638203	chr5	51878331	+	0.65098	0.752535	-0.101555	-0.206197	0.00011898	0.971625	0.0609376	0.250229	0.970652	0.158803	0.201476	0	0.0286517	33396	0	0	CTCF	chr5	ENST00000282588	chr5	52083730	52255040	171311	+	205397	ENSG00000213949	ITGA1	5.59674	11.1967	9.41246	9.45235	NA	NA	NA	NA	NA	NA	NA	NA	NA	NA
cg06577400	chr5	55934966	-	0.526658	0.630184	-0.103526	-0.254484	0.000696485	0.964406	0.141264	0.236337	0.977152	0.133271	0.213109	0	0.059999	20404	0	0	Heterochromatin	NA	ENST00000438651	chr5	55807394	55902059	94666	-	32906	ENSG00000225940	AC022431.2	NA	NA	NA	NA	NA	NA	NA	NA	NA	NA	NA	NA	NA	NA
cg02807047	chr5	65850214	-	0.324016	0.426916	-0.1029	-0.38744	0.00177902	0.912901	0.0217231	0.229084	0.968532	0.0444465	0.262826	0	0.0916557	14445	0	0	Heterochromatin	NA	ENST00000404260	chr5	65892176	66465423	573248	+	41960	ENSG00000069020	MAST4	4.89412	12.5279	9.30218	9.44793	NA	NA	NA	NA	NA	NA	NA	NA	NA	NA
cg05225461	chr5	102596755	+	0.408162	0.520443	-0.112281	-0.343136	3.36e-07	0.926176	0.087833	0.165056	0.956119	0.156795	0.193334	0	0.00312467	8947	0	0	Heterochromatin	NA	ENST00000510890	chr5	102595125	102614072	18948	+	1629	ENSG00000181751	C5orf30	7.02935	12.2124	9.77459	9.77357	NA	NA	NA	NA	NA	NA	NA	NA	NA	NA
cg21184216	chr5	102598034	-	0.625683	0.736511	-0.110828	-0.231856	8.32e-07	0.935239	0.122119	0.200166	0.969928	0.143661	0.189797	0	0.00399552	25612	0	0	Heterochromatin	NA	ENST00000510890	chr5	102595125	102614072	18948	+	2908	ENSG00000181751	C5orf30	7.02935	12.2124	9.77459	9.77357	NA	NA	NA	NA	NA	NA	NA	NA	NA	NA
cg06309011	chr5	109766991	+	0.628648	0.733979	-0.105332	-0.220242	2.04e-06	0.954782	0.161577	0.192238	0.973692	0.175966	0.176166	0	0.00551497	28764	0	0	Heterochromatin	chr5	ENST00000507188	chr5	109624934	109765802	140869	-	1188	ENSG00000186952	TMEM232	0	9.10095	3.71562	3.72505	NA	NA	NA	NA	NA	NA	NA	NA	NA	NA
cg06129427	chr5	112534963	-	0.649651	0.76672	-0.117068	-0.23569	1.42e-06	0.969305	0.26776	0.17768	0.971186	0.387791	0.172383	0	0.0049077	24674	0	0	Enhancer	NA	ENST00000506605	chr5	112437431	112539014	101584	-	4049	ENSG00000171444	MCC	4.43598	11.8226	9.47163	9.63699	NA	NA	NA	NA	NA	NA	NA	NA	NA	NA
cg11586894	chr5	115827928	+	0.343246	0.458553	-0.115307	-0.40754	0.0028551	0.918822	0.0218833	0.245738	0.946861	0.0578248	0.277358	0	0.112877	18824	0	0	Heterochromatin	NA	ENST00000502996	chr5	115822445	115831141	8697	-	3211	ENSG00000092421	SEMA6A	4.79792	12.4101	8.15793	8.21358	NA	NA	NA	NA	NA	NA	NA	NA	NA	NA
cg13333800	chr5	125694418	-	0.51273	0.630703	-0.117972	-0.293588	0.00019251	0.958693	0.0445924	0.211423	0.964494	0.102467	0.188138	0	0.0353266	14015	0	0	Enhancer	NA	ENST00000513040	chr5	125695824	125829300	133477	+	1404	ENSG00000155324	GRAMD3	6.17563	11.5845	8.79232	8.76135	0.0261952	0.970089	0.490314	0.501333	-0.0823645	0.17802	0.259337	-0.072389	0.236528	0.348879
cg09839170	chr5	134376247	+	0.494054	0.38852	0.105534	0.338927	0.000315904	0.905052	0.06216	0.239471	0.942268	0.0174827	0.247178	0	0.0431137	9299	0	0	Heterochromatin	NA	ENST00000507253	chr5	134366976	134370503	3528	-	5743	ENSG00000069011	PITX1	0	13.0906	8.26556	8.71655	0.0804379	0.876224	0.534921	0.582572	0.490182	1.14897e-17	1.93683e-16	0.403987	5.54155e-12	5.94458e-11
cg14710984	chr5	138725705	+	0.429627	0.531561	-0.101933	-0.300841	0.000240379	0.866878	0.13238	0.170081	0.976089	0.105761	0.178961	0	0.0385961	13106	0	0	Enhancer	NA	ENST00000302125	chr5	138723257	138725603	2347	-	101	ENSG00000170476	MZB1	0.785843	12.9249	7.45143	7.45309	0.12568	0.824681	0.422563	0.397463	-0.521363	3.76553e-20	8.88666e-19	-0.517508	0	0
cg23255964	chr5	138862353	+	0.20716	0.327713	-0.120553	-0.637041	3.94e-05	0.765259	0.0179416	0.164494	0.912251	0.0178002	0.228977	0	0.0179206	1632	0	0	Enhancer	NA	ENST00000330794	chr5	138855549	138862375	6827	-	20	ENSG00000184584	TMEM173	6.49251	10.9135	9.351	9.43946	NA	NA	NA	NA	NA	NA	NA	NA	NA	NA
cg02576239	chr5	140772148	+	0.383404	0.280731	0.102673	0.436325	0.000912719	0.942919	0.0359487	0.273652	0.943485	0.0298136	0.250663	0	0.0678594	10009	0	0	CTCF	chr5	ENST00000398604	chr5	140772381	140892546	120166	+	231	ENSG00000253767	PCDHGA8	0	9.48647	3.00798	2.80494	NA	NA	NA	NA	NA	NA	NA	NA	NA	NA
cg21840108	chr5	141249675	-	0.530411	0.632353	-0.101942	-0.249308	1.38e-05	0.965319	0.163752	0.15964	0.953058	0.269866	0.181353	0	0.011618	21476	0	0	Enhancer	NA	ENST00000536585	chr5	141242622	141249154	6533	-	520	ENSG00000156453	PCDH1	6.95225	12.8931	10.8982	11.0028	NA	NA	NA	NA	NA	NA	NA	NA	NA	NA
cg13038250	chr5	142388655	-	0.325769	0.473233	-0.147464	-0.525251	3.4e-05	0.918236	0.0195635	0.246239	0.96128	0.0315397	0.270376	0	0.0167313	1944	0	0	Heterochromatin	NA	ENST00000464838	chr5	142390301	142393962	3662	+	1644	ENSG00000145819	ARHGAP26	5.26011	11.6002	8.39755	8.30536	NA	NA	NA	NA	NA	NA	NA	NA	NA	NA
cg00510689	chr5	156594470	-	0.536906	0.648928	-0.112022	-0.268828	0.000554731	0.932953	0.0989025	0.22604	0.961204	0.177221	0.181692	0	0.0542246	17742	0	0	Heterochromatin	chr5	ENST00000302938	chr5	156588857	156593275	4419	-	1194	ENSG00000170613	FAM71B	0	0.98863	0.0222871	0	NA	NA	NA	NA	NA	NA	NA	NA	NA	NA
cg14784010	chr5	169083252	+	0.454505	0.567369	-0.112864	-0.313799	3.86e-06	0.864709	0.0982324	0.180803	0.894975	0.132291	0.164105	0	0.00689682	11613	0	0	Heterochromatin	chr5	ENST00000522138	chr5	169064290	169108869	44580	+	18961	ENSG00000134516	DOCK2	4.67447	12.0834	8.52661	8.64872	NA	NA	NA	NA	NA	NA	NA	NA	NA	NA
cg19843353	chr5	180651585	+	0.596101	0.699499	-0.103398	-0.227242	2.8e-05	0.959406	0.137914	0.192544	0.97066	0.342919	0.165417	0	0.0154367	26807	0	0	Promoter	NA	ENST00000315073	chr5	180650290	180662809	12520	+	1294	ENSG00000146063	TRIM41	7.87115	11.2201	9.43236	9.43269	0.0983042	0.904967	0.554078	0.541979	0.236297	9.11276e-05	0.00030723	0.193452	0.0014571	0.00409375
cg11242025	chr6	6380070	-	0.67287	0.793285	-0.120415	-0.234301	1.44e-06	0.980786	0.262593	0.190124	0.978811	0.242925	0.157458	0	0.00490799	24998	0	0	Heterochromatin	chr6	ENST00000414279	chr6	6266946	6321246	54301	-	58823	ENSG00000124491	F13A1	5.04398	13.8745	9.73901	9.90337	NA	NA	NA	NA	NA	NA	NA	NA	NA	NA
cg21957710	chr6	6398126	+	0.66748	0.770129	-0.102649	-0.203534	5.86e-06	0.964847	0.200478	0.182533	0.977672	0.244855	0.162428	0	0.00820404	34370	0	0	Heterochromatin	chr6	ENST00000414279	chr6	6266946	6321246	54301	-	76879	ENSG00000124491	F13A1	5.04398	13.8745	9.73901	9.90337	NA	NA	NA	NA	NA	NA	NA	NA	NA	NA
cg13767447	chr6	13382225	-	0.527875	0.634059	-0.106184	-0.259923	3.94e-06	0.932004	0.174365	0.166307	0.945915	0.254401	0.171263	0	0.00694223	19348	0	0	Transcribed	NA	ENST00000379284	chr6	13358062	13408369	50308	-	26142	ENSG00000145990	GFOD1	1.62508	9.18323	5.43006	5.52223	NA	NA	NA	NA	NA	NA	NA	NA	NA	NA
cg23207527	chr6	17283113	+	0.663292	0.771889	-0.108598	-0.215733	0.00113835	0.980239	0.11914	0.214134	0.97907	0.213419	0.183292	0	0.0751037	30197	0	0	Transcribed	NA	ENST00000504055	chr6	17283275	17292448	9174	+	160	ENSG00000112183	RBM24	0	13.2857	6.44281	6.34487	0.104174	0.974383	0.633072	0.6565	-0.723655	6.71783e-45	7.92704e-43	-0.723972	0	0
cg19296262	chr6	25636039	-	0.57811	0.679306	-0.101196	-0.229058	9.41e-05	0.955499	0.251966	0.162516	0.966808	0.170031	0.161805	0	0.0259476	26327	0	0	Heterochromatin	NA	ENST00000377961	chr6	25652464	25702011	49548	+	16423	ENSG00000079689	SCGN	0	12.2374	2.19989	1.53899	NA	NA	NA	NA	NA	NA	NA	NA	NA	NA
cg10279314	chr6	27185896	-	0.569816	0.670302	-0.100486	-0.230581	0.00017469	0.947702	0.144833	0.193631	0.963512	0.188673	0.178074	0	0.033846	25934	0	0	Heterochromatin	NA	ENST00000421826	chr6	27215480	27224232	8753	+	29582	ENSG00000112812	PRSS16	0	10.3528	6.7258	7.26072	0.112867	0.954053	0.45267	0.429308	0.364232	7.32633e-10	4.32253e-09	0.390935	2.96263e-11	2.18494e-10
cg25479916	chr6	27841392	+	0.525348	0.40782	0.117528	0.357596	0.0023044	0.944993	0.0242034	0.298945	0.95011	0.033982	0.312093	0	0.102788	16684	0	0	Transcribed	NA	ENST00000355981	chr6	27840926	27841289	364	-	102	ENSG00000198558	HIST1H4L	NA	NA	NA	NA	0.0102464	0.919002	0.432437	0.469024	NA	NA	NA	NA	NA	NA
cg15332750	chr6	30646940	+	0.370168	0.2287	0.141468	0.671438	1.78e-05	0.827792	0.0235768	0.246244	0.933894	0.0251567	0.212196	0	0.0127626	1037	0	0	CTCF	NA	ENST00000376442	chr6	30620896	30640814	19919	-	6125	ENSG00000204560	DHX16	8.70367	11.1737	9.71552	9.72919	0.0186006	0.844032	0.308842	0.246201	0.0655537	0.284032	0.376582	0.0349911	0.5675	0.648926
cg10380362	chr6	30646949	+	0.495442	0.369777	0.125665	0.412393	0.00108043	0.904542	0.0139001	0.225253	0.978233	0.0417806	0.248597	0	0.0733302	10965	0	0	CTCF	NA	ENST00000376442	chr6	30620896	30640814	19919	-	6134	ENSG00000204560	DHX16	8.70367	11.1737	9.71552	9.72919	0.0111658	0.896149	0.398951	0.397334	0.0457816	0.454599	0.558778	0.0265907	0.663972	0.732231
cg15480012	chr6	30647083	-	0.347104	0.241663	0.105441	0.50485	0.000135406	0.747607	0.0336468	0.196531	0.707789	0.0311403	0.163866	0	0.0303204	3322	0	0	CTCF	NA	ENST00000376442	chr6	30620896	30640814	19919	-	6268	ENSG00000204560	DHX16	8.70367	11.1737	9.71552	9.72919	0.0110287	0.887324	0.372894	0.379596	0.0615269	0.314719	0.399321	0.0460467	0.451744	0.555269
cg03868121	chr6	34110617	+	0.463192	0.350194	0.112998	0.393652	0.001101	0.920186	0.0284688	0.266555	0.889552	0.0161458	0.252166	0	0.0739977	11071	0	0	Heterochromatin	NA	ENST00000538487	chr6	33989628	34113857	124230	-	3238	ENSG00000124493	GRM4	0	12.1853	5.87618	5.59506	NA	NA	NA	NA	NA	NA	NA	NA	NA	NA
cg20303669	chr6	50152660	+	0.556515	0.67793	-0.121415	-0.280148	3.2e-06	0.953214	0.0623638	0.22056	0.960937	0.0893792	0.197879	0	0.00643964	15851	0	0	Heterochromatin	chr6	ENST00000322246	chr6	50011288	50016364	5077	-	136295	ENSG00000180872	DEFB112	0	0	0	0	NA	NA	NA	NA	NA	NA	NA	NA	NA	NA
cg19792538	chr6	70835300	+	0.59056	0.690796	-0.100236	-0.222686	2.01e-05	0.946245	0.0747181	0.191276	0.953714	0.163188	0.18206	0	0.013447	28053	0	0	Heterochromatin	chr6	ENST00000455415	chr6	70831772	70841095	9324	+	3527	ENSG00000082293	COL19A1	0	8.11287	1.01182	0.577634	NA	NA	NA	NA	NA	NA	NA	NA	NA	NA
cg03622156	chr6	70893908	-	0.642746	0.753272	-0.110526	-0.225675	6.63e-06	0.966348	0.177557	0.215061	0.97327	0.135054	0.183967	0	0.00857522	27228	0	0	Heterochromatin	chr6	ENST00000486080	chr6	70926227	70956006	29780	-	62096	ENSG00000112280	COL9A1	0	6.79841	1.0231	0.80521	NA	NA	NA	NA	NA	NA	NA	NA	NA	NA
cg25344064	chr6	70994068	+	0.731832	0.836163	-0.104331	-0.189843	1.91e-07	0.974258	0.171903	0.172711	0.976833	0.256006	0.146145	0	0.00228723	39689	0	0	Heterochromatin	chr6	ENST00000320755	chr6	70925735	70992912	67178	-	1155	ENSG00000112280	COL9A1	0	6.79841	1.0231	0.80521	0.130746	0.964684	0.603423	0.603212	0.236618	8.90895e-05	0.00030723	0.255989	2.13762e-05	7.41879e-05
cg02705882	chr6	127210796	-	0.729178	0.829582	-0.100404	-0.18375	9.24e-07	0.968544	0.11546	0.194649	0.976177	0.365628	0.149855	0	0.00409536	42489	0	0	Heterochromatin	chr6	ENST00000356698	chr6	127439749	127518441	78693	+	228951	ENSG00000146374	RSPO3	1.19686	8.73092	5.49945	5.51028	NA	NA	NA	NA	NA	NA	NA	NA	NA	NA
cg01838965	chr6	127396950	-	0.645376	0.747979	-0.102603	-0.209835	2.47e-09	0.896054	0.18439	0.147889	0.937802	0.272311	0.128349	0	0.000481833	32132	0	0	Heterochromatin	chr6	ENST00000356698	chr6	127439749	127518441	78693	+	42797	ENSG00000146374	RSPO3	1.19686	8.73092	5.49945	5.51028	0.105583	0.931356	0.607165	0.626881	0.198925	0.00103711	0.00278135	0.163463	0.00727389	0.0168298
cg12788355	chr6	132374875	+	0.611164	0.726553	-0.115389	-0.245816	2.31e-06	0.934499	0.106369	0.193562	0.956774	0.113794	0.168984	0	0.00573736	22221	0	0	Heterochromatin	chr6	ENST00000367976	chr6	132269316	132272513	3198	-	102361	ENSG00000118523	CTGF	6.65143	16.4404	12.4919	12.5153	NA	NA	NA	NA	NA	NA	NA	NA	NA	NA
cg25659364	chr6	134851388	-	0.39306	0.513701	-0.120641	-0.377748	1.57e-07	0.928214	0.0949513	0.148952	0.945569	0.170736	0.177209	0	0.0021319	6533	0	0	Enhancer	NA	ENST00000533224	chr6	134583176	134639250	56075	-	212137	ENSG00000118515	SGK1	6.75	13.2718	9.98141	9.98161	NA	NA	NA	NA	NA	NA	NA	NA	NA	NA
cg26582754	chr6	144127643	-	0.652381	0.754548	-0.102167	-0.206946	0.000235969	0.930417	0.029463	0.204337	0.9709	0.154598	0.153164	0	0.0382483	33146	0	0	Heterochromatin	NA	ENST00000367576	chr6	144164481	144184949	20469	+	36836	ENSG00000135521	LTV1	7.92035	11.1108	9.04416	9.02746	NA	NA	NA	NA	NA	NA	NA	NA	NA	NA
cg24624126	chr6	147790137	+	0.6374	0.746124	-0.108724	-0.223965	1.58e-07	0.952947	0.153131	0.182498	0.976916	0.258403	0.167692	0	0.0021319	27707	0	0	CTCF	NA	ENST00000367474	chr6	147830063	147891157	61095	+	39924	ENSG00000203727	SAMD5	2.081	11.3777	5.96509	5.78014	NA	NA	NA	NA	NA	NA	NA	NA	NA	NA
cg15281734	chr6	150551118	-	0.411758	0.520463	-0.108705	-0.330836	3.24e-06	0.753167	0.0954923	0.162694	0.839154	0.109085	0.164411	0	0.00643964	9971	0	0	Heterochromatin	chr6	ENST00000361131	chr6	150464212	150571493	107282	+	86905	ENSG00000198729	PPP1R14C	0	11.8008	4.41713	4.49072	NA	NA	NA	NA	NA	NA	NA	NA	NA	NA
cg11346124	chr6	150614809	+	0.566243	0.666811	-0.100568	-0.232077	2.22e-06	0.897543	0.133789	0.165253	0.961462	0.186689	0.150607	0	0.00567901	25553	0	0	Heterochromatin	chr6	ENST00000229447	chr6	150690028	150725764	35737	+	75217	ENSG00000009765	IYD	0	12.0394	3.5458	3.5589	NA	NA	NA	NA	NA	NA	NA	NA	NA	NA
cg02841912	chr6	152955983	-	0.705649	0.808076	-0.102426	-0.192982	8.88e-07	0.970429	0.239388	0.177808	0.984508	0.164985	0.169308	0	0.004031	38359	0	0	Heterochromatin	NA	ENST00000423061	chr6	152442822	152957986	515165	-	2001	ENSG00000131018	SYNE1	6.04802	12.2501	9.82596	9.93317	0.13018	0.970293	0.632045	0.673839	-0.0104452	0.8646	0.887155	-0.0820051	0.179813	0.275557
cg02996131	chr6	152958598	-	0.41192	0.524692	-0.112772	-0.341739	0.00223795	0.916253	0.0213127	0.245639	0.941346	0.0253378	0.230238	0	0.101518	16406	0	0	Heterochromatin	NA	ENST00000341594	chr6	152442822	152958534	515713	-	63	ENSG00000131018	SYNE1	6.04802	12.2501	9.82596	9.93317	0.0728625	0.864077	0.40965	0.400281	-0.0310393	0.612272	0.668963	-0.0162934	0.790105	0.832432
cg09959687	chr6	153218354	-	0.576714	0.682241	-0.105528	-0.238618	0.00139527	0.962566	0.0877177	0.228901	0.962772	0.151138	0.209475	0	0.0825001	23934	0	0	Heterochromatin	chr6	ENST00000477822	chr6	153291664	153295120	3457	-	76764	ENSG00000112029	FBXO5	5.73039	9.88269	7.50941	7.44185	NA	NA	NA	NA	NA	NA	NA	NA	NA	NA
cg22862420	chr6	153368919	-	0.763543	0.868563	-0.10502	-0.183664	4.86e-08	0.975838	0.20486	0.16332	0.976564	0.248305	0.125539	0	0.00150728	42529	0	0	Heterochromatin	NA	ENST00000367225	chr6	153325594	153365178	39585	-	3740	ENSG00000091844	RGS17	0.4654	4.49519	2.59782	2.58938	0.192294	0.975654	0.696876	0.747387	0.0375963	0.539234	0.62382	0.0425253	0.487105	0.574784
cg24028809	chr6	153414101	-	0.363741	0.483972	-0.120231	-0.40239	3.56e-07	0.83891	0.0201515	0.201877	0.870101	0.0658496	0.174015	0	0.00319236	5246	0	0	Heterochromatin	NA	ENST00000206262	chr6	153331857	153452384	120528	-	38281	ENSG00000091844	RGS17	0.4654	4.49519	2.59782	2.58938	0.0116247	0.898423	0.425027	0.413483	-0.0816423	0.181868	0.261712	-0.0701486	0.25138	0.360968
cg17256711	chr6	154331078	+	0.358124	0.495746	-0.137623	-0.458224	1.63e-06	0.907737	0.0305051	0.182606	0.946063	0.0741776	0.208636	0	0.0049925	3301	0	0	Heterochromatin	chr6	ENST00000520282	chr6	154331631	154411014	79384	+	551	ENSG00000112038	OPRM1	0	1.48568	0.0305607	0	NA	NA	NA	NA	NA	NA	NA	NA	NA	NA
cg01146614	chr6	159235211	+	0.309414	0.421216	-0.111801	-0.432981	4.84e-05	0.891292	0.0251613	0.161622	0.912586	0.0453376	0.187735	0	0.0195404	4088	0	0	Enhancer	NA	ENST00000337147	chr6	159186773	159239259	52487	-	4046	ENSG00000092820	EZR	11.4276	14.6279	12.8753	12.8789	0.0208271	0.794037	0.267578	0.239464	-0.381399	9.6344e-11	6.31588e-10	-0.389716	4.86534e-11	3.37712e-10
cg20021336	chr6	162831837	-	0.660558	0.77438	-0.113822	-0.22619	6.46e-06	0.966556	0.137071	0.198352	0.965922	0.315133	0.156694	0	0.00852085	27083	0	0	Heterochromatin	chr6	ENST00000337019	chr6	163148164	163736523	588360	+	316325	ENSG00000112530	PACRG	0	7.20759	2.5779	2.45956	NA	NA	NA	NA	NA	NA	NA	NA	NA	NA
cg26485048	chr7	7951246	+	0.573351	0.676885	-0.103534	-0.235704	0.00142924	0.975962	0.18604	0.202246	0.979752	0.213413	0.213142	0	0.0831555	24669	0	0	Enhancer	NA	ENST00000223145	chr7	8008425	8128710	120286	+	57177	ENSG00000106415	GLCCI1	5.88453	11.3074	8.9634	8.94678	NA	NA	NA	NA	NA	NA	NA	NA	NA	NA
cg03355615	chr7	12982685	-	0.642327	0.747921	-0.105595	-0.216453	1.21e-06	0.969525	0.15943	0.193528	0.982044	0.259894	0.174398	0	0.00463613	29963	0	0	Enhancer	NA	ENST00000404894	chr7	12727260	12728539	1280	+	255424	ENSG00000122644	ARL4A	5.41777	11.3214	8.39446	8.43164	NA	NA	NA	NA	NA	NA	NA	NA	NA	NA
cg03889993	chr7	17659288	-	0.598898	0.70023	-0.101331	-0.222084	1.77e-05	0.977093	0.233946	0.176787	0.980486	0.213574	0.18534	0	0.0127626	28221	0	0	Enhancer	NA	ENST00000496855	chr7	17833388	17861320	27933	-	202030	ENSG00000071189	SNX13	7.88252	12.2939	9.9742	9.95345	NA	NA	NA	NA	NA	NA	NA	NA	NA	NA
cg04391186	chr7	24446070	+	0.55767	0.673534	-0.115863	-0.267959	9.76e-05	0.951933	0.0487314	0.235868	0.966389	0.0519207	0.224179	0	0.0262759	17884	0	0	Heterochromatin	chr7	ENST00000405982	chr7	24324726	24331443	6718	+	121343	ENSG00000122585	NPY	0	12.4855	0.412843	0	NA	NA	NA	NA	NA	NA	NA	NA	NA	NA
cg16717546	chr7	24474486	-	0.653093	0.753503	-0.10041	-0.203423	1.75e-05	0.968987	0.109146	0.188786	0.976403	0.163926	0.177484	0	0.0126853	34403	0	0	Heterochromatin	chr7	ENST00000432190	chr7	24612887	24690331	77445	+	138399	ENSG00000105926	MPP6	0	9.15007	4.77578	4.80066	NA	NA	NA	NA	NA	NA	NA	NA	NA	NA
cg22285603	chr7	24517488	-	0.298709	0.400229	-0.10152	-0.410181	9.51e-06	0.744528	0.0119443	0.173043	0.887177	0.0552454	0.196991	0	0.0100664	4934	0	0	Heterochromatin	chr7	ENST00000432190	chr7	24612887	24690331	77445	+	95397	ENSG00000105926	MPP6	0	9.15007	4.77578	4.80066	NA	NA	NA	NA	NA	NA	NA	NA	NA	NA
cg16349563	chr7	24534146	-	0.69331	0.812939	-0.119629	-0.226625	4.11e-06	0.981949	0.143638	0.204047	0.982618	0.178831	0.166733	0	0.0071162	26964	0	0	Heterochromatin	chr7	ENST00000432190	chr7	24612887	24690331	77445	+	78739	ENSG00000105926	MPP6	0	9.15007	4.77578	4.80066	NA	NA	NA	NA	NA	NA	NA	NA	NA	NA
cg02317125	chr7	25303453	-	0.644527	0.74842	-0.103893	-0.212545	0.00036502	0.974551	0.130274	0.198657	0.976382	0.206257	0.17306	0	0.0455497	31237	0	0	Heterochromatin	chr7	ENST00000222674	chr7	25264189	25268105	3917	-	35347	ENSG00000105954	NPVF	0	0	0	0	NA	NA	NA	NA	NA	NA	NA	NA	NA	NA
cg14132034	chr7	25353918	+	0.675411	0.779096	-0.103685	-0.203231	5.87e-05	0.978868	0.110422	0.211594	0.981852	0.12598	0.190867	0	0.0210333	34474	0	0	CTCF	chr7	ENST00000222674	chr7	25264189	25268105	3917	-	85812	ENSG00000105954	NPVF	0	0	0	0	NA	NA	NA	NA	NA	NA	NA	NA	NA	NA
cg15700661	chr7	26958919	+	0.635558	0.753599	-0.118041	-0.242269	1.28e-06	0.972025	0.245571	0.180688	0.980062	0.187796	0.163406	0	0.0047591	23043	0	0	Heterochromatin	chr7	ENST00000481204	chr7	26883648	26904732	21085	-	54186	ENSG00000005020	SKAP2	4.90826	10.8463	9.01181	9.11567	0.132955	0.965044	0.541782	0.530238	0.346314	5.37632e-09	3.02098e-08	0.353346	3.21263e-09	1.80519e-08
cg17588038	chr7	28474589	+	0.697633	0.79929	-0.101658	-0.193656	0.00201638	0.984562	0.0186984	0.248442	0.980888	0.1386	0.202309	0	0.0969528	38068	0	0	Heterochromatin	chr7	ENST00000396300	chr7	28475234	28859617	384384	+	643	ENSG00000146592	CREB5	2.18729	9.33536	6.37619	6.49771	NA	NA	NA	NA	NA	NA	NA	NA	NA	NA
cg07439156	chr7	28519337	-	0.506351	0.62964	-0.123289	-0.308908	4.19e-06	0.929842	0.0533867	0.196563	0.954673	0.0946505	0.185418	0	0.00719042	12177	0	0	Heterochromatin	chr7	ENST00000409603	chr7	28530748	28859254	328507	+	11409	ENSG00000146592	CREB5	2.18729	9.33536	6.37619	6.49771	NA	NA	NA	NA	NA	NA	NA	NA	NA	NA
cg23281552	chr7	28521178	+	0.342173	0.455176	-0.113004	-0.401495	0.000252991	0.892309	0.0104978	0.247718	0.889638	0.0413818	0.236962	0	0.0393395	5283	0	0	Heterochromatin	chr7	ENST00000409603	chr7	28530748	28859254	328507	+	9568	ENSG00000146592	CREB5	2.18729	9.33536	6.37619	6.49771	0.016783	0.925946	0.323345	0.273116	0.332576	2.28167e-08	1.14356e-07	0.367663	6.6128e-10	3.90155e-09
cg18494507	chr7	28548899	-	0.324084	0.440242	-0.116158	-0.430491	0.000240029	0.889324	0.0175165	0.271937	0.96084	0.0269288	0.242358	0	0.0385583	4632	0	0	Heterochromatin	chr7	ENST00000409603	chr7	28530748	28859254	328507	+	18150	ENSG00000146592	CREB5	2.18729	9.33536	6.37619	6.49771	NA	NA	NA	NA	NA	NA	NA	NA	NA	NA
cg02759531	chr7	28862462	-	0.776029	0.878504	-0.102474	-0.176795	0.00113373	0.99111	0.0905459	0.255966	0.992355	0.0286955	0.184457	0	0.0749405	45889	0	0	Heterochromatin	chr7	ENST00000498316	chr7	28849026	28859176	10151	+	13435	ENSG00000146592	CREB5	2.18729	9.33536	6.37619	6.49771	0.0937969	0.986306	0.711704	0.840556	0.406635	3.90821e-12	3.07446e-11	0.396367	2.1025e-11	1.65397e-10
cg21761639	chr7	31533786	+	0.471967	0.572024	-0.100057	-0.272146	5.29e-06	0.830635	0.0364447	0.164435	0.894724	0.113166	0.146544	0	0.00787393	17169	0	0	Heterochromatin	chr7	ENST00000409717	chr7	31553704	31614185	60482	+	19916	ENSG00000180347	CCDC129	0	9.23192	1.74936	1.47353	0.0447379	0.938504	0.529831	0.559425	0.269595	7.31202e-06	3.19562e-05	0.288426	1.50073e-06	6.32452e-06
cg13307923	chr7	31552949	-	0.452406	0.559337	-0.10693	-0.300121	1.49e-06	0.940177	0.0550741	0.164457	0.943534	0.0953046	0.17629	0	0.00494334	13203	0	0	Heterochromatin	chr7	ENST00000409717	chr7	31553704	31614185	60482	+	753	ENSG00000180347	CCDC129	0	9.23192	1.74936	1.47353	NA	NA	NA	NA	NA	NA	NA	NA	NA	NA
cg00221530	chr7	31557809	+	0.406679	0.515457	-0.108777	-0.334634	1.2e-06	0.904013	0.0581402	0.173794	0.901412	0.0860008	0.186806	0	0.00463613	9655	0	0	Heterochromatin	chr7	ENST00000407970	chr7	31557933	31692539	134607	+	122	ENSG00000180347	CCDC129	0	9.23192	1.74936	1.47353	NA	NA	NA	NA	NA	NA	NA	NA	NA	NA
cg23216015	chr7	31726654	+	0.624188	0.725447	-0.101259	-0.213711	0.000205605	0.98667	0.12346	0.186776	0.971318	0.129757	0.17311	0	0.036302	30838	0	0	Repressed	chr7	ENST00000409146	chr7	31726829	31747023	20195	+	173	ENSG00000106341	PPP1R17	0	1.49072	0.105845	0	0.0856832	0.972893	0.52534	0.504968	0.233427	0.000111467	0.00035549	0.240967	6.53157e-05	0.000220207
cg22048246	chr7	31915116	-	0.470829	0.574705	-0.103876	-0.282186	2.42e-05	0.864849	0.0540764	0.210915	0.939811	0.0397326	0.202514	0	0.0146079	15543	0	0	Heterochromatin	chr7	ENST00000479980	chr7	31829785	31860533	30749	-	54582	ENSG00000154678	PDE1C	0	8.67062	3.54943	3.30382	NA	NA	NA	NA	NA	NA	NA	NA	NA	NA
cg24889122	chr7	34529912	-	0.627101	0.734887	-0.107786	-0.225499	1.59e-06	0.944271	0.121081	0.170234	0.965276	0.368807	0.15173	0	0.0049925	27277	0	0	Transcribed	chr7	ENST00000381553	chr7	34697851	34819452	121602	+	167937	ENSG00000187258	NPSR1	0	1.05873	0.0389439	0	NA	NA	NA	NA	NA	NA	NA	NA	NA	NA
cg01119452	chr7	37287850	+	0.58756	0.703538	-0.115978	-0.255908	2.45e-05	0.958741	0.034556	0.201249	0.94352	0.113262	0.157282	0	0.0147214	20130	0	0	Heterochromatin	chr7	ENST00000433246	chr7	37136283	37262293	126011	-	25556	ENSG00000155849	ELMO1	6.00873	11.1498	8.42081	8.48206	0.0619489	0.911071	0.534848	0.584014	0.135468	0.026301	0.0508773	0.0697775	0.253901	0.360968
cg16137493	chr7	37382349	+	0.601929	0.719402	-0.117473	-0.25335	5.74e-06	0.909423	0.0952341	0.195364	0.972678	0.0738077	0.173626	0	0.00811281	20648	0	0	Heterochromatin	chr7	ENST00000455119	chr7	37272710	37382367	109658	-	16	ENSG00000155849	ELMO1	6.00873	11.1498	8.42081	8.48206	NA	NA	NA	NA	NA	NA	NA	NA	NA	NA
cg27077475	chr7	37394706	+	0.494991	0.611252	-0.116261	-0.29892	6.14e-05	0.907398	0.00892072	0.233064	0.931551	0.0231132	0.193119	0	0.0215367	13344	0	0	Heterochromatin	chr7	ENST00000442504	chr7	36894896	37393272	498377	-	1433	ENSG00000155849	ELMO1	6.00873	11.1498	8.42081	8.48206	NA	NA	NA	NA	NA	NA	NA	NA	NA	NA
cg05383910	chr7	37431792	+	0.669624	0.800707	-0.131083	-0.254444	3e-07	0.966312	0.0147648	0.216991	0.974853	0.162683	0.168696	0	0.00291101	20416	0	0	Heterochromatin	chr7	ENST00000442504	chr7	36894896	37393272	498377	-	38519	ENSG00000155849	ELMO1	6.00873	11.1498	8.42081	8.48206	0.0763726	0.96137	0.598786	0.660242	0.0708544	0.246806	0.334748	0.00109428	0.985742	0.990675
cg10103923	chr7	37445501	+	0.696448	0.810842	-0.114394	-0.216521	3.94e-06	0.971582	0.0158954	0.219623	0.976182	0.0687034	0.175441	0	0.00694223	29937	0	0	Heterochromatin	chr7	ENST00000453399	chr7	37311437	37488553	177117	-	43050	ENSG00000155849	ELMO1	6.00873	11.1498	8.42081	8.48206	NA	NA	NA	NA	NA	NA	NA	NA	NA	NA
cg23496403	chr7	37473895	+	0.643722	0.756367	-0.112645	-0.229358	4.37e-07	0.929606	0.123605	0.181311	0.960133	0.172907	0.163526	0	0.00335657	26237	0	0	Heterochromatin	chr7	ENST00000453399	chr7	37311437	37488553	177117	-	14656	ENSG00000155849	ELMO1	6.00873	11.1498	8.42081	8.48206	NA	NA	NA	NA	NA	NA	NA	NA	NA	NA
cg23404319	chr7	37715529	-	0.675213	0.798847	-0.123634	-0.239315	5.31e-07	0.966508	0.0648365	0.20444	0.967081	0.34125	0.145705	0	0.00351113	23765	0	0	Heterochromatin	chr7	ENST00000461610	chr7	37723399	37873390	149992	+	7868	ENSG00000187037	GPR141	0.516116	8.29486	3.52753	3.61968	NA	NA	NA	NA	NA	NA	NA	NA	NA	NA
cg17402332	chr7	37823654	+	0.67015	0.77766	-0.107511	-0.211721	1.44e-05	0.964929	0.0763953	0.196449	0.972	0.167347	0.155887	0	0.0119475	31500	0	0	Heterochromatin	chr7	ENST00000334425	chr7	37779996	37780913	918	+	43657	ENSG00000187037	GPR141	0.516116	8.29486	3.52753	3.61968	NA	NA	NA	NA	NA	NA	NA	NA	NA	NA
cg15492180	chr7	37827026	-	0.607762	0.753324	-0.145561	-0.305243	1.48e-07	0.960815	0.0294247	0.231542	0.978119	0.104882	0.185612	0	0.00211335	12594	0	0	Heterochromatin	chr7	ENST00000334425	chr7	37779996	37780913	918	+	47029	ENSG00000187037	GPR141	0.516116	8.29486	3.52753	3.61968	NA	NA	NA	NA	NA	NA	NA	NA	NA	NA
cg10418242	chr7	37864241	+	0.757224	0.870489	-0.113265	-0.198657	1.34e-07	0.981032	0.130571	0.197852	0.985177	0.234666	0.147163	0	0.00208312	36203	0	0	Heterochromatin	chr7	ENST00000199447	chr7	37888199	37940003	51805	+	23956	ENSG00000086288	NME8	0	6.54367	2.32993	2.2509	NA	NA	NA	NA	NA	NA	NA	NA	NA	NA
cg10576132	chr7	37899045	-	0.679932	0.805345	-0.125414	-0.240958	7.78e-07	0.979223	0.12663	0.211005	0.976329	0.144963	0.183475	0	0.00399129	23371	0	0	Heterochromatin	chr7	ENST00000440017	chr7	37888621	37936694	48074	+	10423	ENSG00000086288	NME8	0	6.54367	2.32993	2.2509	0.0690669	0.939058	0.518901	0.496749	0.0972391	0.111568	0.177906	0.0923046	0.131022	0.211789
cg25225232	chr7	37962694	+	0.754425	0.863624	-0.109199	-0.192637	6.18e-07	0.977096	0.141909	0.192197	0.982217	0.0926299	0.160302	0	0.00360387	38495	0	0	Heterochromatin	NA	ENST00000425345	chr7	37960922	37990407	29486	+	1771	ENSG00000086289	EPDR1	2.62518	10.5694	7.499	7.59182	0.132322	0.928218	0.597664	0.640446	0.542592	5.3957e-22	1.59173e-20	0.591896	0	0
cg23835783	chr7	37991679	-	0.662486	0.773973	-0.111487	-0.2213	9.71e-07	0.954111	0.124096	0.185711	0.979813	0.238803	0.152908	0	0.00417737	28434	0	0	Heterochromatin	chr7	ENST00000425345	chr7	37960922	37990407	29486	+	30756	ENSG00000086289	EPDR1	2.62518	10.5694	7.499	7.59182	0.18873	0.934738	0.599518	0.618025	0.502948	1.18504e-18	2.33058e-17	0.53355	0	0
cg26679912	chr7	37991986	+	0.668592	0.772866	-0.104274	-0.206222	3.23e-06	0.935723	0.113008	0.179644	0.960413	0.124181	0.158014	0	0.00643964	33387	0	0	Heterochromatin	chr7	ENST00000425345	chr7	37960922	37990407	29486	+	31063	ENSG00000086289	EPDR1	2.62518	10.5694	7.499	7.59182	0.142232	0.952665	0.616815	0.656886	0.444566	1.85102e-14	2.1842e-13	0.478634	0	0
cg17306861	chr7	39110113	+	0.601902	0.720374	-0.118472	-0.255335	7.98e-05	0.963759	0.0284163	0.248255	0.961467	0.0331218	0.207327	0	0.0241451	20244	0	0	Heterochromatin	chr7	ENST00000524147	chr7	39123161	39491300	368140	+	13046	ENSG00000106536	POU6F2	0	7.94824	0.3047	0	NA	NA	NA	NA	NA	NA	NA	NA	NA	NA
cg16969189	chr7	50347068	-	0.385451	0.48782	-0.10237	-0.332127	0.000126134	0.862509	0.051764	0.220131	0.880246	0.0756098	0.217594	0	0.0294356	9856	0	0	Heterochromatin	chr7	ENST00000438033	chr7	50348317	50468574	120258	+	1247	ENSG00000185811	IKZF1	5.03732	12.851	8.17701	8.24457	NA	NA	NA	NA	NA	NA	NA	NA	NA	NA
cg16905265	chr7	50347081	-	0.447966	0.551752	-0.103786	-0.294692	0.00028368	0.905732	0.0683288	0.233623	0.922616	0.0720028	0.215253	0	0.0412602	13867	0	0	Heterochromatin	chr7	ENST00000438033	chr7	50348317	50468574	120258	+	1234	ENSG00000185811	IKZF1	5.03732	12.851	8.17701	8.24457	0.0367192	0.932454	0.451953	0.452213	-0.0448855	0.463487	0.563829	-0.0358949	0.557531	0.648926
cg02852025	chr7	50348174	+	0.434337	0.551857	-0.11752	-0.33855	0.000620066	0.930142	0.0284173	0.271504	0.952817	0.022789	0.256702	0	0.0569563	9323	0	0	Heterochromatin	chr7	ENST00000438033	chr7	50348317	50468574	120258	+	141	ENSG00000185811	IKZF1	5.03732	12.851	8.17701	8.24457	0.0164432	0.955805	0.427179	0.39534	-0.0325816	0.594704	0.656899	-0.00518535	0.932498	0.956824
cg07103517	chr7	50348485	-	0.546269	0.653335	-0.107066	-0.253955	5.88e-05	0.96335	0.134307	0.186972	0.957361	0.150681	0.176534	0	0.0210385	20513	0	0	Heterochromatin	chr7	ENST00000492782	chr7	50348344	50437537	89194	+	140	ENSG00000185811	IKZF1	5.03732	12.851	8.17701	8.24457	0.0697913	0.919897	0.485706	0.454796	0.0635403	0.299114	0.388177	0.0951186	0.119585	0.195987
cg25437822	chr7	50357133	-	0.595417	0.699869	-0.104453	-0.229625	0.000886947	0.97006	0.064004	0.261432	0.969528	0.183864	0.210418	0	0.0668943	26169	0	0	Heterochromatin	chr7	ENST00000492782	chr7	50348344	50437537	89194	+	8788	ENSG00000185811	IKZF1	5.03732	12.851	8.17701	8.24457	NA	NA	NA	NA	NA	NA	NA	NA	NA	NA
cg05822532	chr7	73442531	-	0.355026	0.25345	0.101576	0.47047	0.00115173	0.8737	0.0173156	0.256194	0.920285	0.00800734	0.223052	0	0.0753849	11370	0	0	Heterochromatin	NA	ENST00000320399	chr7	73442518	73483030	40513	+	12	ENSG00000049540	ELN	5.06254	14.3412	10.4467	10.5691	0.00265648	0.93447	0.380165	0.367699	-0.10881	0.0748158	0.133762	-0.095941	0.11641	0.193471
cg11599990	chr7	79541896	-	0.389827	0.500926	-0.111098	-0.353737	0.000214584	0.930079	0.0144016	0.251732	0.958976	0.0314476	0.235302	0	0.0369106	8142	0	0	Heterochromatin	chr7	ENST00000442586	chr7	79763271	79764544	1274	+	221373	ENSG00000127955	GNAI1	5.20867	10.9857	7.55013	7.55278	NA	NA	NA	NA	NA	NA	NA	NA	NA	NA
cg21065173	chr7	84730904	+	0.625205	0.726349	-0.101145	-0.213169	3.1e-05	0.97102	0.181871	0.199945	0.965806	0.103519	0.178148	0	0.0161086	31031	0	0	Heterochromatin	chr7	ENST00000284136	chr7	84624869	84751251	126383	-	20345	ENSG00000153993	SEMA3D	0	11.6244	5.80347	5.86125	NA	NA	NA	NA	NA	NA	NA	NA	NA	NA
cg18764358	chr7	85138606	-	0.472014	0.597102	-0.125087	-0.332861	2.63e-10	0.823475	0.0875484	0.163064	0.842414	0.10897	0.150522	0	0.000195509	9795	0	0	Enhancer	chr7	ENST00000444867	chr7	84679673	84816171	136499	-	322434	ENSG00000153993	SEMA3D	0	11.6244	5.80347	5.86125	0.0622091	0.976546	0.476031	0.455914	0.131205	0.0314594	0.0598743	0.11797	0.0533272	0.103158
cg01916786	chr7	85350088	+	0.450754	0.600158	-0.149404	-0.405186	1.87e-06	0.92342	0.0455923	0.263791	0.948284	0.0255	0.263056	0	0.0053639	5125	0	0	Heterochromatin	chr7	ENST00000444867	chr7	84679673	84816171	136499	-	533916	ENSG00000153993	SEMA3D	0	11.6244	5.80347	5.86125	NA	NA	NA	NA	NA	NA	NA	NA	NA	NA
cg00496462	chr7	93577610	+	0.635278	0.74023	-0.104953	-0.217414	0.000526024	0.966602	0.0565614	0.219462	0.974064	0.103156	0.162252	0	0.053085	29657	0	0	Heterochromatin	NA	ENST00000424151	chr7	93594722	93597702	2981	-	20090	ENSG00000105829	BET1	7.71983	10.7951	9.04113	9.00207	0.0826722	0.927691	0.549647	0.582872	0.0903348	0.139482	0.213751	0.0824576	0.177416	0.275462
cg00454787	chr7	99212328	+	0.453305	0.567225	-0.11392	-0.317171	2.35e-06	0.911517	0.0980407	0.185353	0.964786	0.153786	0.196166	0	0.00573736	11257	0	0	Heterochromatin	NA	ENST00000394152	chr7	99214571	99230030	15460	+	2241	ENSG00000197037	ZSCAN25	6.79632	9.44553	8.50833	8.5257	NA	NA	NA	NA	NA	NA	NA	NA	NA	NA
cg26365743	chr7	106873292	-	0.61713	0.724126	-0.106996	-0.227263	0.000119366	0.98698	0.163482	0.200132	0.978983	0.281648	0.184849	0	0.0286743	26801	0	0	Transcribed	NA	ENST00000468350	chr7	106877000	106899065	22066	-	25771	ENSG00000164597	COG5	8.26491	11.745	10.0088	10.0593	NA	NA	NA	NA	NA	NA	NA	NA	NA	NA
cg02090654	chr7	126698344	-	0.623292	0.738147	-0.114855	-0.240451	4.25e-06	0.96744	0.193603	0.205101	0.966649	0.175197	0.174083	0	0.00722401	23477	0	0	Heterochromatin	chr7	ENST00000423518	chr7	126720747	126730972	10226	-	32626	ENSG00000179603	GRM8	0	6.92044	3.26719	3.29026	0.106452	0.966332	0.574883	0.611469	0.0697269	0.254425	0.341161	0.0980396	0.108637	0.185786
cg07224147	chr7	130130753	-	0.554256	0.45142	0.102836	0.290268	0.000165081	0.941904	0.0707981	0.226818	0.937745	0.0714394	0.215664	0	0.0330788	14444	0	0	CTCF	NA	ENST00000393187	chr7	130131173	130146127	14955	+	418	ENSG00000106484	MEST	4.18429	14.0128	9.63268	9.7594	0.327286	0.9773	0.75621	0.766996	-0.0943957	0.12248	0.190167	-0.000715752	0.990675	0.990675
cg03751149	chr7	135443227	-	0.641145	0.531662	0.109483	0.265586	0.00012993	0.95038	0.0739525	0.224565	0.93766	0.0435045	0.265813	0	0.0297615	18286	0	0	Heterochromatin	chr7	ENST00000338588	chr7	135414347	135433594	19248	-	9632	ENSG00000189320	FAM180A	0	10.0674	5.27517	5.32946	NA	NA	NA	NA	NA	NA	NA	NA	NA	NA
cg04486889	chr7	141071902	-	0.422985	0.524345	-0.10136	-0.303454	0.000128505	0.920226	0.111747	0.178418	0.957429	0.107316	0.197853	0	0.0296174	12812	0	0	Heterochromatin	chr7	ENST00000355413	chr7	141250989	141355044	104056	+	179085	ENSG00000006530	AGK	7.21461	10.3752	9.15908	9.15076	NA	NA	NA	NA	NA	NA	NA	NA	NA	NA
cg05253110	chr7	141130687	+	0.558906	0.66232	-0.103414	-0.240958	0.000463267	0.913443	0.0470742	0.216871	0.970609	0.0198835	0.200941	0	0.0505457	23372	0	0	Heterochromatin	chr7	ENST00000355413	chr7	141250989	141355044	104056	+	120300	ENSG00000006530	AGK	7.21461	10.3752	9.15908	9.15076	0.0905537	0.940136	0.574372	0.603543	0.0286553	0.639864	0.692696	0.070333	0.250134	0.360968
cg27085741	chr7	143042741	-	0.423898	0.318811	0.105087	0.400096	0.00295931	0.94168	0.00438391	0.297685	0.981662	0.00475869	0.324122	0	0.114591	19219	0	0	CTCF	NA	ENST00000409408	chr7	143050495	143058895	8401	-	16152	ENSG00000159784	FAM131B	1.79573	9.66759	5.51048	5.4341	0.00181211	0.918929	0.418749	0.48509	0.0535033	0.382086	0.47964	0.0443748	0.46835	0.563683
cg17265515	chr8	595646	-	0.564342	0.444939	0.119402	0.336235	0.00226202	0.97471	0.0223325	0.311236	0.96328	0.0590449	0.273583	0	0.10192	16515	0	0	Heterochromatin	NA	ENST00000523709	chr8	587536	591207	3672	-	4438	ENSG00000104714	ERICH1	4.14197	8.7645	7.42242	7.44739	NA	NA	NA	NA	NA	NA	NA	NA	NA	NA
cg02709924	chr8	32579011	-	0.486832	0.594781	-0.107949	-0.283655	4.12e-05	0.941829	0.0495899	0.203366	0.969512	0.0431299	0.196781	0	0.0183527	15358	0	0	Heterochromatin	chr8	ENST00000518084	chr8	32579271	32611941	32671	+	258	ENSG00000157168	NRG1	0	8.22497	4.40959	4.51816	0.120701	0.923058	0.467175	0.427689	0.194351	0.00135836	0.00348449	0.219623	0.00028372	0.000881025
cg27643360	chr8	32623819	+	0.685582	0.793563	-0.107981	-0.208191	5.61e-07	0.955906	0.0596996	0.194641	0.967133	0.105741	0.153462	0	0.00359208	32696	0	0	Heterochromatin	chr8	ENST00000523681	chr8	32606342	32608673	2332	+	17476	ENSG00000157168	NRG1	0	8.22497	4.40959	4.51816	NA	NA	NA	NA	NA	NA	NA	NA	NA	NA
cg18308408	chr8	32776087	+	0.382595	0.50371	-0.121115	-0.387911	0.000172437	0.936575	0.0435082	0.225481	0.948158	0.0375606	0.22906	0	0.0335852	5979	0	0	Heterochromatin	chr8	ENST00000523681	chr8	32606342	32608673	2332	+	169744	ENSG00000157168	NRG1	0	8.22497	4.40959	4.51816	NA	NA	NA	NA	NA	NA	NA	NA	NA	NA
cg12188528	chr8	49334186	+	0.659058	0.769458	-0.1104	-0.22034	1.15e-05	0.968623	0.168987	0.199974	0.979433	0.0602166	0.18335	0	0.0107716	28741	0	0	Heterochromatin	chr8	ENST00000523008	chr8	49626193	49642348	16156	-	308160	ENSG00000034239	EFCAB1	0	10.2356	3.20008	2.9837	NA	NA	NA	NA	NA	NA	NA	NA	NA	NA
cg06898499	chr8	53106755	+	0.64109	0.766193	-0.125103	-0.253558	3.84e-06	0.97072	0.224123	0.203445	0.983822	0.151506	0.178899	0	0.00688992	20592	0	0	Heterochromatin	chr8	ENST00000520257	chr8	53085073	53130339	45267	-	23582	ENSG00000147488	ST18	0	7.72334	1.83413	1.931	NA	NA	NA	NA	NA	NA	NA	NA	NA	NA
cg02846517	chr8	53106786	+	0.574591	0.698031	-0.123439	-0.276383	2.74e-06	0.952701	0.171377	0.201025	0.973391	0.0854485	0.178893	0	0.00608487	16446	0	0	Heterochromatin	chr8	ENST00000520257	chr8	53085073	53130339	45267	-	23551	ENSG00000147488	ST18	0	7.72334	1.83413	1.931	NA	NA	NA	NA	NA	NA	NA	NA	NA	NA
cg18264719	chr8	53508979	+	0.533687	0.635974	-0.102287	-0.2487	0.000194671	0.952396	0.089087	0.218912	0.933132	0.0961265	0.201536	0	0.0354755	21599	0	0	Heterochromatin	NA	ENST00000358543	chr8	53446597	53478067	31471	-	30911	ENSG00000196711	FAM150A	0	2.58938	0.0945839	0	NA	NA	NA	NA	NA	NA	NA	NA	NA	NA
cg13320436	chr8	55138014	+	0.602388	0.704137	-0.101749	-0.221755	1.97e-05	0.943857	0.219079	0.183805	0.970397	0.146153	0.177479	0	0.0132931	28322	0	0	Heterochromatin	chr8	ENST00000519831	chr8	55047837	55055387	7551	+	90176	ENSG00000137547	MRPL15	8.41952	11.7429	9.73538	9.5554	0.0940462	0.934053	0.494557	0.510154	-0.332389	2.32589e-08	1.14356e-07	-0.307166	3.17368e-07	1.49798e-06
cg09440757	chr8	56285714	-	0.40033	0.502538	-0.102208	-0.320875	5.29e-05	0.851256	0.073314	0.179815	0.89008	0.159682	0.200562	0	0.0202651	10893	0	0	Heterochromatin	chr8	ENST00000518261	chr8	56438745	56446511	7767	+	153029	ENSG00000206579	XKR4	0	6.76515	0.527163	0.341758	NA	NA	NA	NA	NA	NA	NA	NA	NA	NA
cg16363983	chr8	58165487	-	0.43689	0.540219	-0.103329	-0.300087	0.000319846	0.95141	0.133198	0.20728	0.925849	0.0422998	0.206124	0	0.0432757	13206	0	0	Heterochromatin	chr8	ENST00000262644	chr8	57870492	57906403	35912	-	259083	ENSG00000104331	IMPAD1	9.99153	13.5769	11.6634	11.6183	NA	NA	NA	NA	NA	NA	NA	NA	NA	NA
cg01601167	chr8	59675307	+	0.606571	0.735164	-0.128592	-0.273289	8.66e-07	0.965286	0.118767	0.216313	0.961527	0.0980897	0.197421	0	0.00399552	16967	0	0	Heterochromatin	chr8	ENST00000038176	chr8	59496063	59572403	76341	-	102903	ENSG00000035681	NSMAF	7.25941	11.1002	9.37976	9.3811	NA	NA	NA	NA	NA	NA	NA	NA	NA	NA
cg23920047	chr8	59791317	+	0.755877	0.867351	-0.111474	-0.196042	2.85e-07	0.985215	0.226267	0.200586	0.982092	0.168602	0.151043	0	0.00290433	37142	0	0	Heterochromatin	chr8	ENST00000038176	chr8	59496063	59572403	76341	-	218913	ENSG00000035681	NSMAF	7.25941	11.1002	9.37976	9.3811	0.0954749	0.980364	0.668498	0.733554	0.0041375	0.946148	0.954235	0.0671642	0.272152	0.375469
cg10526370	chr8	59795580	-	0.667147	0.776679	-0.109533	-0.216308	1.52e-08	0.952353	0.28587	0.16051	0.95562	0.169885	0.149426	0	0.00117121	29998	0	0	Heterochromatin	chr8	ENST00000038176	chr8	59496063	59572403	76341	-	223176	ENSG00000035681	NSMAF	7.25941	11.1002	9.37976	9.3811	NA	NA	NA	NA	NA	NA	NA	NA	NA	NA
cg20547368	chr8	59811232	-	0.539867	0.657085	-0.117218	-0.278788	0.000179276	0.977858	0.0407077	0.259013	0.972861	0.0395514	0.226144	0	0.0342627	16069	0	0	Heterochromatin	chr8	ENST00000361421	chr8	59717977	60031767	313791	-	220533	ENSG00000198846	TOX	0.977683	10.7573	5.475	5.47786	NA	NA	NA	NA	NA	NA	NA	NA	NA	NA
cg26240324	chr8	59924994	+	0.489418	0.603937	-0.114519	-0.297844	1.96e-06	0.928575	0.123258	0.204263	0.956663	0.0890517	0.205976	0	0.00547101	13478	0	0	CTCF	chr8	ENST00000361421	chr8	59717977	60031767	313791	-	106771	ENSG00000198846	TOX	0.977683	10.7573	5.475	5.47786	NA	NA	NA	NA	NA	NA	NA	NA	NA	NA
cg19374961	chr8	60019164	+	0.544836	0.659402	-0.114566	-0.270812	9.5e-05	0.972667	0.103871	0.248388	0.973407	0.0621616	0.237261	0	0.0260487	17394	0	0	Heterochromatin	chr8	ENST00000361421	chr8	59717977	60031767	313791	-	12601	ENSG00000198846	TOX	0.977683	10.7573	5.475	5.47786	NA	NA	NA	NA	NA	NA	NA	NA	NA	NA
cg22641280	chr8	60027867	-	0.398091	0.505348	-0.107257	-0.336657	1.42e-06	0.911546	0.0954984	0.154829	0.941857	0.102378	0.183672	0	0.0049077	9493	0	0	Heterochromatin	chr8	ENST00000361421	chr8	59717977	60031767	313791	-	3898	ENSG00000198846	TOX	0.977683	10.7573	5.475	5.47786	0.0948562	0.963911	0.435902	0.385729	0.101597	0.0963397	0.160114	0.15125	0.0130778	0.0285774
cg00569313	chr8	60059656	-	0.656226	0.774301	-0.118075	-0.235396	2.08e-05	0.979829	0.176554	0.243754	0.981509	0.0909143	0.212405	0	0.0137349	24738	0	0	Heterochromatin	chr8	ENST00000361421	chr8	59717977	60031767	313791	-	27888	ENSG00000198846	TOX	0.977683	10.7573	5.475	5.47786	NA	NA	NA	NA	NA	NA	NA	NA	NA	NA
cg13139429	chr8	60179589	-	0.605473	0.712921	-0.107448	-0.232142	0.000201178	0.964124	0.202493	0.203601	0.969292	0.109459	0.187677	0	0.0359958	25535	0	0	Heterochromatin	chr8	ENST00000361421	chr8	59717977	60031767	313791	-	147821	ENSG00000198846	TOX	0.977683	10.7573	5.475	5.47786	NA	NA	NA	NA	NA	NA	NA	NA	NA	NA
cg03728117	chr8	60831812	-	0.727358	0.849254	-0.121896	-0.22072	2.69e-06	0.983671	0.201144	0.219865	0.983449	0.0747154	0.167852	0	0.00604252	28615	0	0	Heterochromatin	chr8	ENST00000528666	chr8	61135208	61145232	10025	-	313418	ENSG00000178538	CA8	0.491289	11.2029	7.58023	7.99847	NA	NA	NA	NA	NA	NA	NA	NA	NA	NA
cg22419602	chr8	60832732	+	0.664824	0.781293	-0.116469	-0.229701	1.78e-05	0.973671	0.163088	0.224691	0.977616	0.132512	0.187831	0	0.0127626	26155	0	0	Heterochromatin	chr8	ENST00000528666	chr8	61135208	61145232	10025	-	312498	ENSG00000178538	CA8	0.491289	11.2029	7.58023	7.99847	NA	NA	NA	NA	NA	NA	NA	NA	NA	NA
cg08535217	chr8	64330420	-	0.679116	0.787583	-0.108468	-0.210889	8.03e-05	0.985737	0.233321	0.220495	0.983471	0.127214	0.184497	0	0.0242077	31778	0	0	Heterochromatin	chr8	ENST00000518373	chr8	64100088	64101600	1513	+	230331	ENSG00000185728	YTHDF3	8.9297	12.3123	10.9493	10.9326	NA	NA	NA	NA	NA	NA	NA	NA	NA	NA
cg14155810	chr8	65543236	+	0.459735	0.565466	-0.105732	-0.292885	0.00163861	0.926277	0.00908416	0.243431	0.965167	0.0303829	0.23782	0	0.0883376	14104	0	0	Heterochromatin	chr8	ENST00000523954	chr8	65500320	65528371	28052	-	14864	ENSG00000172817	CYP7B1	1.75262	9.3152	6.17545	6.22249	NA	NA	NA	NA	NA	NA	NA	NA	NA	NA
cg21838981	chr8	65641942	+	0.651745	0.756652	-0.104907	-0.212296	1.2e-05	0.952159	0.108826	0.192152	0.973097	0.0904403	0.181616	0	0.0109329	31315	0	0	Heterochromatin	chr8	ENST00000310193	chr8	65508692	65711318	202627	-	69374	ENSG00000172817	CYP7B1	1.75262	9.3152	6.17545	6.22249	NA	NA	NA	NA	NA	NA	NA	NA	NA	NA
cg05304815	chr8	65669140	+	0.343408	0.444099	-0.100691	-0.361672	5.44e-05	0.753019	0.0344409	0.187976	0.85374	0.0233695	0.200312	0	0.0203621	7578	0	0	Heterochromatin	chr8	ENST00000310193	chr8	65508692	65711318	202627	-	42176	ENSG00000172817	CYP7B1	1.75262	9.3152	6.17545	6.22249	NA	NA	NA	NA	NA	NA	NA	NA	NA	NA
cg17453000	chr8	65776529	-	0.671445	0.772306	-0.100861	-0.199136	8.88e-05	0.967069	0.0481874	0.22464	0.97584	0.0783608	0.187759	0	0.0252652	36007	0	0	Heterochromatin	chr8	ENST00000310193	chr8	65508692	65711318	202627	-	65210	ENSG00000172817	CYP7B1	1.75262	9.3152	6.17545	6.22249	NA	NA	NA	NA	NA	NA	NA	NA	NA	NA
cg26961166	chr8	73687160	+	0.541675	0.669577	-0.127901	-0.300817	5.58e-06	0.921833	0.092823	0.241186	0.978583	0.0832633	0.209132	0	0.00798863	13108	0	0	Heterochromatin	chr8	ENST00000276603	chr8	73921099	73958706	37608	+	233937	ENSG00000147601	TERF1	7.5333	11.4525	9.33191	9.27525	0.0439634	0.925255	0.486939	0.500366	0.00133334	0.982634	0.982634	0.0534699	0.382147	0.479717
cg00085416	chr8	74660265	-	0.482376	0.586494	-0.104118	-0.276747	0.000149318	0.934008	0.0878686	0.184722	0.946763	0.1644	0.177419	0	0.0318563	16388	0	0	CTCF+Enhancer	NA	ENST00000522509	chr8	74463878	74659943	196066	-	321	ENSG00000040341	STAU2	7.70855	11.9766	10.1559	10.0835	0.0773978	0.951152	0.481596	0.464069	-0.238761	7.65049e-05	0.000273563	-0.219472	0.000295832	0.000895082
cg08149056	chr8	92337657	+	0.648981	0.769181	-0.1202	-0.241722	2.08e-06	0.965089	0.146583	0.207354	0.97161	0.114197	0.18919	0	0.00553658	23177	0	0	Heterochromatin	chr8	ENST00000520249	chr8	92355258	92410366	55109	+	17599	ENSG00000147606	SLC26A7	0	9.59877	2.8731	2.8661	NA	NA	NA	NA	NA	NA	NA	NA	NA	NA
cg26855950	chr8	93020657	+	0.594905	0.706854	-0.111949	-0.244972	0.000513021	0.962959	0.0601207	0.26041	0.971067	0.0334036	0.212515	0	0.0525744	22423	0	0	Heterochromatin	chr8	ENST00000521553	chr8	93016650	93029591	12942	-	8932	ENSG00000079102	RUNX1T1	0.92729	7.72207	5.06504	5.16993	NA	NA	NA	NA	NA	NA	NA	NA	NA	NA
cg14666397	chr8	93029588	-	0.644186	0.751748	-0.107563	-0.219614	7.09e-06	0.961242	0.230652	0.186725	0.970524	0.197436	0.166391	0	0.00889851	28975	0	0	Heterochromatin	chr8	ENST00000521553	chr8	93016650	93029591	12942	-	1	ENSG00000079102	RUNX1T1	0.92729	7.72207	5.06504	5.16993	NA	NA	NA	NA	NA	NA	NA	NA	NA	NA
cg05182533	chr8	93031151	+	0.462632	0.591279	-0.128647	-0.347317	0.000164889	0.973984	0.0681906	0.222853	0.962139	0.0424845	0.217765	0	0.0330778	8610	0	0	Heterochromatin	chr8	ENST00000521054	chr8	93017459	93031403	13945	-	250	ENSG00000079102	RUNX1T1	0.92729	7.72207	5.06504	5.16993	NA	NA	NA	NA	NA	NA	NA	NA	NA	NA
cg10975798	chr8	94567610	-	0.6676	0.768134	-0.100534	-0.199585	0.000126606	0.961352	0.218034	0.211027	0.977551	0.143256	0.18407	0	0.0294534	35833	0	0	Heterochromatin	chr8	ENST00000523475	chr8	94710789	94722007	11219	+	143177	ENSG00000188343	FAM92A1	2.69891	9.63684	6.35403	6.40894	0.0675864	0.959832	0.573513	0.572975	0.0766971	0.209872	0.294821	0.0841517	0.168655	0.265351
cg26186392	chr8	104605535	+	0.451163	0.59671	-0.145547	-0.395731	6.83e-06	0.952044	0.108102	0.231399	0.965699	0.029057	0.233831	0	0.00874878	5566	0	0	Heterochromatin	chr8	ENST00000406091	chr8	104513115	105264048	750934	+	92419	ENSG00000176406	RIMS2	0	11.173	2.92622	2.12025	NA	NA	NA	NA	NA	NA	NA	NA	NA	NA
cg05341878	chr8	104831646	+	0.532059	0.652701	-0.120642	-0.289909	6.12e-07	0.882304	0.075142	0.19777	0.920042	0.099074	0.180175	0	0.00360387	14500	0	0	Heterochromatin	chr8	ENST00000408894	chr8	104831615	105263298	431684	+	30	ENSG00000176406	RIMS2	0	11.173	2.92622	2.12025	NA	NA	NA	NA	NA	NA	NA	NA	NA	NA
cg16428136	chr8	104862644	-	0.416689	0.543612	-0.126923	-0.375691	1.23e-05	0.947008	0.0624666	0.202631	0.960158	0.0426161	0.21983	0	0.0110428	6659	0	0	Heterochromatin	chr8	ENST00000436393	chr8	104892645	105264087	371443	+	29999	ENSG00000176406	RIMS2	0	11.173	2.92622	2.12025	NA	NA	NA	NA	NA	NA	NA	NA	NA	NA
cg09341389	chr8	104891230	-	0.721651	0.823619	-0.101968	-0.188233	1.77e-05	0.970331	0.103328	0.236313	0.970196	0.161779	0.174932	0	0.0127626	40413	0	0	Heterochromatin	chr8	ENST00000436393	chr8	104892645	105264087	371443	+	1413	ENSG00000176406	RIMS2	0	11.173	2.92622	2.12025	NA	NA	NA	NA	NA	NA	NA	NA	NA	NA
cg04823557	chr8	104914497	-	0.538488	0.655382	-0.116893	-0.278721	6.71e-05	0.953052	0.102528	0.239382	0.959215	0.0202725	0.22668	0	0.0224679	16081	0	0	Heterochromatin	chr8	ENST00000501515	chr8	104927741	104933226	5486	+	13242	ENSG00000176406	RIMS2	0	11.173	2.92622	2.12025	NA	NA	NA	NA	NA	NA	NA	NA	NA	NA
cg14299508	chr8	105907690	+	0.629819	0.735709	-0.10589	-0.220948	1.74e-05	0.977924	0.230615	0.196238	0.98242	0.239236	0.193241	0	0.0126853	28546	0	0	Heterochromatin	chr8	ENST00000521923	chr8	105602961	105907945	304985	+	304728	ENSG00000253350	RP11-127H5.1	NA	NA	NA	NA	0.0523783	0.970555	0.54443	0.549469	NA	NA	NA	NA	NA	NA
cg11998095	chr8	106118574	-	0.500633	0.610211	-0.109578	-0.280473	3.5e-06	0.900055	0.194119	0.182419	0.942192	0.0800469	0.188196	0	0.00662045	15798	0	0	Heterochromatin	chr8	ENST00000407775	chr8	106330920	106816760	485841	+	212344	ENSG00000169946	ZFPM2	2.8357	9.30143	6.86658	6.94936	NA	NA	NA	NA	NA	NA	NA	NA	NA	NA
cg08610720	chr8	106154705	-	0.736846	0.842451	-0.105605	-0.190806	1.84e-06	0.985577	0.246661	0.193211	0.979345	0.192696	0.1581	0	0.00534261	39268	0	0	CTCF	chr8	ENST00000407775	chr8	106330920	106816760	485841	+	176213	ENSG00000169946	ZFPM2	2.8357	9.30143	6.86658	6.94936	NA	NA	NA	NA	NA	NA	NA	NA	NA	NA
cg17558365	chr8	106431216	+	0.676791	0.795407	-0.118615	-0.229846	4.81e-08	0.961157	0.24474	0.193374	0.964242	0.143178	0.170149	0	0.00150728	26118	0	0	Heterochromatin	chr8	ENST00000522160	chr8	106431372	106463992	32621	+	154	ENSG00000169946	ZFPM2	2.8357	9.30143	6.86658	6.94936	NA	NA	NA	NA	NA	NA	NA	NA	NA	NA
cg22185875	chr8	106460069	-	0.769162	0.869188	-0.100025	-0.174247	1.46e-06	0.976481	0.162099	0.204171	0.980888	0.188596	0.164706	0	0.00490799	47263	0	0	Heterochromatin	chr8	ENST00000522160	chr8	106431372	106463992	32621	+	28696	ENSG00000169946	ZFPM2	2.8357	9.30143	6.86658	6.94936	NA	NA	NA	NA	NA	NA	NA	NA	NA	NA
cg12797828	chr8	106520928	-	0.568874	0.673217	-0.104344	-0.239096	4.94e-06	0.960894	0.241841	0.173696	0.976187	0.165224	0.165135	0	0.00765738	23818	0	0	Heterochromatin	chr8	ENST00000517361	chr8	106541112	106815825	274714	+	20182	ENSG00000169946	ZFPM2	2.8357	9.30143	6.86658	6.94936	0.0627513	0.924483	0.488723	0.481696	0.201969	0.00086378	0.00242681	0.187126	0.00208701	0.00559698
cg15990826	chr8	106539737	+	0.746954	0.851533	-0.104579	-0.1867	1.64e-06	0.98101	0.332118	0.195512	0.984407	0.18073	0.165865	0	0.0049925	41116	0	0	Repressed	chr8	ENST00000517361	chr8	106541112	106815825	274714	+	1373	ENSG00000169946	ZFPM2	2.8357	9.30143	6.86658	6.94936	NA	NA	NA	NA	NA	NA	NA	NA	NA	NA
cg06055086	chr8	106539890	+	0.663103	0.786251	-0.123148	-0.242396	9.75e-08	0.958236	0.228172	0.209593	0.977207	0.147661	0.198098	0	0.00208312	23010	0	0	Repressed	chr8	ENST00000517361	chr8	106541112	106815825	274714	+	1220	ENSG00000169946	ZFPM2	2.8357	9.30143	6.86658	6.94936	NA	NA	NA	NA	NA	NA	NA	NA	NA	NA
cg03503046	chr8	106595191	-	0.575355	0.681348	-0.105994	-0.240102	0.000718817	0.949018	0.171578	0.225423	0.965472	0.124566	0.196028	0	0.060905	23577	0	0	Heterochromatin	chr8	ENST00000517361	chr8	106541112	106815825	274714	+	54078	ENSG00000169946	ZFPM2	2.8357	9.30143	6.86658	6.94936	NA	NA	NA	NA	NA	NA	NA	NA	NA	NA
cg10450897	chr8	106605031	+	0.581192	0.696052	-0.114861	-0.256149	0.000185277	0.969611	0.032975	0.263787	0.967446	0.0665637	0.227763	0	0.0347405	20082	0	0	Heterochromatin	chr8	ENST00000517361	chr8	106541112	106815825	274714	+	63918	ENSG00000169946	ZFPM2	2.8357	9.30143	6.86658	6.94936	NA	NA	NA	NA	NA	NA	NA	NA	NA	NA
cg19697663	chr8	106681594	-	0.722272	0.844055	-0.121783	-0.221949	1.42e-07	0.965868	0.208156	0.215943	0.975896	0.102238	0.160615	0	0.00211335	28268	0	0	Heterochromatin	chr8	ENST00000522296	chr8	106703118	106815828	112711	+	21522	ENSG00000169946	ZFPM2	2.8357	9.30143	6.86658	6.94936	NA	NA	NA	NA	NA	NA	NA	NA	NA	NA
cg12977457	chr8	106685071	-	0.594386	0.716622	-0.122236	-0.265734	3.62e-06	0.948116	0.149636	0.228617	0.967374	0.0851504	0.219195	0	0.00671328	18253	0	0	Heterochromatin	chr8	ENST00000522296	chr8	106703118	106815828	112711	+	18045	ENSG00000169946	ZFPM2	2.8357	9.30143	6.86658	6.94936	NA	NA	NA	NA	NA	NA	NA	NA	NA	NA
cg27529907	chr8	106741862	-	0.726685	0.84101	-0.114325	-0.208128	1.25e-07	0.970886	0.171846	0.212686	0.976919	0.120619	0.16009	0	0.00208312	32713	0	0	Heterochromatin	chr8	ENST00000522296	chr8	106703118	106815828	112711	+	38743	ENSG00000169946	ZFPM2	2.8357	9.30143	6.86658	6.94936	NA	NA	NA	NA	NA	NA	NA	NA	NA	NA
cg23457705	chr8	107071197	-	0.640873	0.742898	-0.102025	-0.210079	0.000253409	0.973593	0.168985	0.218903	0.977078	0.0570972	0.198536	0	0.0393633	32063	0	0	Heterochromatin	chr8	ENST00000445937	chr8	107282473	107764917	482445	+	211274	ENSG00000164830	OXR1	6.83901	13.497	10.0751	10.0729	NA	NA	NA	NA	NA	NA	NA	NA	NA	NA
cg20531464	chr8	107468539	-	0.681937	0.795717	-0.11378	-0.219633	3.3e-05	0.972786	0.178377	0.204586	0.979463	0.121891	0.1634	0	0.016568	28967	0	0	Heterochromatin	chr8	ENST00000442977	chr8	107460152	107763401	303250	+	8386	ENSG00000164830	OXR1	6.83901	13.497	10.0751	10.0729	NA	NA	NA	NA	NA	NA	NA	NA	NA	NA
cg13293790	chr8	108117412	-	0.667169	0.776431	-0.109262	-0.215803	0.000223428	0.974414	0.0398246	0.250103	0.976145	0.0775733	0.196089	0	0.0374608	30174	0	0	Heterochromatin	chr8	ENST00000518386	chr8	108263755	108334217	70463	-	216803	ENSG00000154188	ANGPT1	0.671203	11.3502	5.66066	5.68444	NA	NA	NA	NA	NA	NA	NA	NA	NA	NA
cg09566189	chr8	108896455	-	0.673251	0.781113	-0.107862	-0.211467	3.55e-05	0.974541	0.158724	0.217434	0.982234	0.193399	0.181149	0	0.0170665	31574	0	0	Heterochromatin	chr8	ENST00000521757	chr8	108970456	109001783	31328	-	105326	ENSG00000147655	RSPO2	0	4.03927	0.392752	0	NA	NA	NA	NA	NA	NA	NA	NA	NA	NA
cg14926258	chr8	109019743	-	0.68764	0.79157	-0.103929	-0.200345	3.25e-05	0.968359	0.185355	0.210497	0.975599	0.180945	0.181906	0	0.0164991	35525	0	0	Heterochromatin	chr8	ENST00000520026	chr8	108972976	109009482	36507	-	10260	ENSG00000147655	RSPO2	0	4.03927	0.392752	0	0.115667	0.958315	0.628172	0.660478	0.0950016	0.120088	0.188939	0.121163	0.0471134	0.0942269
cg23140284	chr8	109083758	+	0.760473	0.862164	-0.101691	-0.178855	6.74e-06	0.979809	0.136292	0.217299	0.98182	0.182052	0.160558	0	0.00866152	44909	0	0	Repressed	chr8	ENST00000521502	chr8	108913330	109085317	171988	-	1557	ENSG00000147655	RSPO2	0	4.03927	0.392752	0	NA	NA	NA	NA	NA	NA	NA	NA	NA	NA
cg23985514	chr8	109651110	-	0.639346	0.77787	-0.138524	-0.27897	2.9e-06	0.963327	0.167006	0.229815	0.978728	0.0751213	0.198303	0	0.00624726	16033	0	0	Heterochromatin	chr8	ENST00000518838	chr8	109619079	109799823	180745	-	148711	ENSG00000164841	TMEM74	0	5.05405	1.16375	0.946207	NA	NA	NA	NA	NA	NA	NA	NA	NA	NA
cg20189036	chr8	109796144	+	0.585926	0.696378	-0.110452	-0.245306	1.12e-05	0.959026	0.17202	0.186883	0.964541	0.143691	0.196946	0	0.0105991	22347	0	0	Heterochromatin	chr8	ENST00000518838	chr8	109619079	109799823	180745	-	3677	ENSG00000164841	TMEM74	0	5.05405	1.16375	0.946207	NA	NA	NA	NA	NA	NA	NA	NA	NA	NA
cg27389806	chr8	109798147	-	0.673514	0.777968	-0.104454	-0.205166	3.73e-05	0.975037	0.293064	0.200292	0.973396	0.160511	0.166883	0	0.0175033	33756	0	0	Repressed	NA	ENST00000518838	chr8	109619079	109799823	180745	-	1674	ENSG00000164841	TMEM74	0	5.05405	1.16375	0.946207	0.148316	0.914799	0.582681	0.568454	0.409109	2.81256e-12	2.37058e-11	0.398894	1.07531e-11	9.76047e-11
cg15042080	chr8	109799756	+	0.347646	0.197228	0.150418	0.787313	2.28e-06	0.961236	0.00819571	0.259409	0.73111	0.00560297	0.212886	0	0.00573736	294	0	0	Repressed	NA	ENST00000518838	chr8	109619079	109799823	180745	-	65	ENSG00000164841	TMEM74	0	5.05405	1.16375	0.946207	0.00395087	0.864766	0.34214	0.345194	-0.3974	1.30328e-11	9.61169e-11	-0.383063	7.86334e-11	5.15486e-10
cg19515556	chr8	110076405	-	0.540652	0.649418	-0.108766	-0.260052	1.58e-05	0.923107	0.167767	0.194095	0.9402	0.0977425	0.168118	0	0.0123357	19327	0	0	Heterochromatin	chr8	ENST00000518632	chr8	110098850	110131796	32947	+	22443	ENSG00000174417	TRHR	0	1.49759	0.0682461	0	NA	NA	NA	NA	NA	NA	NA	NA	NA	NA
cg26989103	chr8	110099582	+	0.657323	0.774122	-0.1168	-0.232694	1.39e-07	0.929314	0.196457	0.196134	0.954947	0.118663	0.149752	0	0.00210483	25401	0	0	Heterochromatin	chr8	ENST00000311762	chr8	110099653	110131813	32161	+	69	ENSG00000174417	TRHR	0	1.49759	0.0682461	0	0.0744829	0.954817	0.673566	0.74779	0.0395321	0.518533	0.605811	0.0354547	0.562606	0.648926
cg23935684	chr8	145103868	+	0.589156	0.482542	0.106614	0.282684	0.00276208	0.963993	0.0102131	0.30846	0.976355	0.0112816	0.327334	0	0.111196	18486	0	0	Heterochromatin	NA	ENST00000426825	chr8	145106168	145115584	9417	-	11714	ENSG00000178814	OPLAH	2.56511	11.5455	8.46565	8.55965	NA	NA	NA	NA	NA	NA	NA	NA	NA	NA
cg10325278	chr8	145612331	-	0.588114	0.690312	-0.102197	-0.227576	0.000177889	0.964195	0.205581	0.193411	0.973746	0.216406	0.223965	0	0.0341825	26713	0	0	Transcribed	NA	ENST00000531727	chr8	145618444	145619656	1213	-	7323	ENSG00000071894	CPSF1	8.45212	13.4253	10.6447	10.636	NA	NA	NA	NA	NA	NA	NA	NA	NA	NA
cg09290894	chr9	19665584	-	0.591617	0.715183	-0.123566	-0.269499	2.35e-05	0.944391	0.195658	0.217463	0.954593	0.0921336	0.195788	0	0.0144014	17622	0	0	Heterochromatin	chr9	ENST00000341998	chr9	19507450	19786926	279477	-	121340	ENSG00000155886	SLC24A2	0	7.17576	3.76024	3.98376	NA	NA	NA	NA	NA	NA	NA	NA	NA	NA
cg14443606	chr9	40536407	-	0.490577	0.597312	-0.106735	-0.278846	9.96e-05	0.933914	0.0662242	0.232265	0.97845	0.0396772	0.219763	0	0.026476	16059	0	0	Heterochromatin	chr9	ENST00000356699	chr9	40700291	40706537	6247	+	163882	ENSG00000147926	SPATA31A3	0	5.48154	0.337824	0	NA	NA	NA	NA	NA	NA	NA	NA	NA	NA
cg21986852	chr9	74744337	-	0.476235	0.577571	-0.101336	-0.273109	1.57e-06	0.903219	0.157561	0.185029	0.96996	0.0878089	0.188827	0	0.0049925	16999	0	0	Heterochromatin	chr9	ENST00000545168	chr9	74729511	74863309	133799	+	14825	ENSG00000119125	GDA	0	7.3191	0.891367	0.448584	NA	NA	NA	NA	NA	NA	NA	NA	NA	NA
cg02649940	chr9	74765874	+	0.619383	0.728684	-0.109301	-0.231019	3.67e-05	0.969002	0.229704	0.211048	0.967216	0.131177	0.183565	0	0.0173374	25834	0	0	Heterochromatin	chr9	ENST00000358399	chr9	74764383	74867140	102758	+	1490	ENSG00000119125	GDA	0	7.3191	0.891367	0.448584	NA	NA	NA	NA	NA	NA	NA	NA	NA	NA
cg07807697	chr9	75406192	-	0.474219	0.579606	-0.105387	-0.284092	2.08e-05	0.945568	0.0290725	0.206988	0.961946	0.0354654	0.202396	0	0.0137487	15298	0	0	Heterochromatin	chr9	ENST00000486417	chr9	75406954	75451236	44283	+	760	ENSG00000165091	TMC1	0	6.98949	0.671263	0.559247	NA	NA	NA	NA	NA	NA	NA	NA	NA	NA
cg03428361	chr9	75625352	-	0.642205	0.746462	-0.104258	-0.213944	1.16e-05	0.969546	0.192237	0.200338	0.974451	0.120284	0.184075	0	0.0107804	30755	0	0	Heterochromatin	chr9	ENST00000446946	chr9	75540424	75653638	113215	-	28284	ENSG00000165092	ALDH1A1	4.41653	11.3241	8.66643	8.86274	NA	NA	NA	NA	NA	NA	NA	NA	NA	NA
cg05961151	chr9	81309969	-	0.629327	0.741199	-0.111872	-0.232642	3.35e-05	0.951208	0.136776	0.207129	0.967255	0.095431	0.167923	0	0.0165934	25416	0	0	Heterochromatin	chr9	ENST00000376588	chr9	80912059	80945009	32951	+	397909	ENSG00000135069	PSAT1	1.19686	12.7745	5.74655	5.49082	NA	NA	NA	NA	NA	NA	NA	NA	NA	NA
cg23522962	chr9	102342539	-	0.463521	0.570816	-0.107295	-0.294653	4.95e-05	0.885056	0.0730121	0.181011	0.933353	0.10038	0.165446	0	0.0196806	13870	0	0	Heterochromatin	chr9	ENST00000338488	chr9	102584137	102596341	12205	+	241596	ENSG00000119508	NR4A3	0.671203	11.9464	6.21083	6.01444	NA	NA	NA	NA	NA	NA	NA	NA	NA	NA
cg05199127	chr9	102353341	-	0.378372	0.487359	-0.108987	-0.356849	1.34e-06	0.779982	0.096142	0.15468	0.866079	0.0453929	0.164617	0	0.0049077	7907	0	0	Heterochromatin	chr9	ENST00000338488	chr9	102584137	102596341	12205	+	230794	ENSG00000119508	NR4A3	0.671203	11.9464	6.21083	6.01444	NA	NA	NA	NA	NA	NA	NA	NA	NA	NA
cg16403513	chr9	102476533	-	0.742737	0.844103	-0.101365	-0.182263	2.31e-07	0.978486	0.242485	0.175197	0.988105	0.205771	0.162244	0	0.00269187	43210	0	0	Heterochromatin	chr9	ENST00000338488	chr9	102584137	102596341	12205	+	107602	ENSG00000119508	NR4A3	0.671203	11.9464	6.21083	6.01444	NA	NA	NA	NA	NA	NA	NA	NA	NA	NA
cg01445725	chr9	102525118	-	0.665306	0.765364	-0.100057	-0.199331	3.14e-06	0.919288	0.235808	0.170904	0.963005	0.120273	0.155553	0	0.00640812	35926	0	0	Heterochromatin	chr9	ENST00000338488	chr9	102584137	102596341	12205	+	59017	ENSG00000119508	NR4A3	0.671203	11.9464	6.21083	6.01444	NA	NA	NA	NA	NA	NA	NA	NA	NA	NA
cg14328408	chr9	103463838	+	0.668903	0.775405	-0.106501	-0.21023	2.58e-06	0.946441	0.126788	0.190183	0.939952	0.132267	0.144953	0	0.00591196	32006	0	0	Heterochromatin	chr9	ENST00000307584	chr9	103340361	103350188	9828	+	123476	ENSG00000170681	MURC	0	5.476	2.76224	2.71914	0.0989607	0.973283	0.658826	0.723746	0.137757	0.0238429	0.046891	0.0992411	0.104353	0.181083
cg17958964	chr9	104203038	+	0.416112	0.516731	-0.100619	-0.305834	8.46e-05	0.82363	0.0401234	0.194252	0.893914	0.0924833	0.187018	0	0.0247095	12521	0	0	Heterochromatin	NA	ENST00000374855	chr9	104182860	104198105	15246	-	4932	ENSG00000136872	ALDOB	0	8.17439	1.57317	1.54142	NA	NA	NA	NA	NA	NA	NA	NA	NA	NA
cg07824053	chr9	107381132	-	0.4296	0.550645	-0.121046	-0.350898	9.02e-07	0.885645	0.0858806	0.177872	0.963606	0.0385523	0.201586	0	0.00404287	8354	0	0	Heterochromatin	chr9	ENST00000259362	chr9	107379529	107380485	957	-	646	ENSG00000136839	OR13C9	0	0.577634	0.00623989	0	NA	NA	NA	NA	NA	NA	NA	NA	NA	NA
cg27076570	chr9	121972390	+	0.662755	0.773509	-0.110754	-0.21987	6.41e-06	0.967173	0.177772	0.221194	0.976115	0.191117	0.199254	0	0.00852085	28906	0	0	Heterochromatin	chr9	ENST00000482797	chr9	121915736	121971164	55429	-	1225	ENSG00000078725	BRINP1	0	9.99041	4.12947	4.07998	NA	NA	NA	NA	NA	NA	NA	NA	NA	NA
cg26964857	chr9	131872579	-	0.2343	0.33504	-0.10074	-0.49811	0.000355515	0.885294	0.00974382	0.232026	0.950293	0.0196791	0.241384	0	0.045052	5871	0	0	Enhancer	NA	ENST00000455830	chr9	131870093	131872951	2859	-	370	ENSG00000095321	CRAT	5.53699	14.6057	10.6023	10.7812	NA	NA	NA	NA	NA	NA	NA	NA	NA	NA
cg00311629	chr10	15669496	+	0.682031	0.784087	-0.102056	-0.198461	2.78e-05	0.965469	0.214696	0.19832	0.966023	0.177859	0.165657	0	0.0153745	36275	0	0	Heterochromatin	chr10	ENST00000468882	chr10	15653509	15686144	32636	-	16646	ENSG00000077943	ITGA8	0	8.53095	4.82672	5.0808	NA	NA	NA	NA	NA	NA	NA	NA	NA	NA
cg27321175	chr10	15689009	-	0.554372	0.689204	-0.134831	-0.309066	4.46e-09	0.942273	0.184046	0.190709	0.969912	0.157144	0.181632	0	0.000481833	12156	0	0	Heterochromatin	chr10	ENST00000468882	chr10	15653509	15686144	32636	-	2864	ENSG00000077943	ITGA8	0	8.53095	4.82672	5.0808	0.0587478	0.960478	0.522887	0.492769	0.172154	0.00463213	0.0107175	0.149298	0.014245	0.0305619
cg00523973	chr10	17069055	-	0.669232	0.770322	-0.10109	-0.200165	1.88e-05	0.962934	0.204683	0.191973	0.969064	0.278089	0.160586	0	0.013081	35610	0	0	Repressed	chr10	ENST00000438254	chr10	17007639	17026194	18556	-	42860	ENSG00000107611	CUBN	2.7725	7.79224	4.83688	4.87234	NA	NA	NA	NA	NA	NA	NA	NA	NA	NA
cg25585789	chr10	18278949	+	0.434963	0.540716	-0.105754	-0.307625	0.000271624	0.949498	0.0342669	0.247813	0.955571	0.10685	0.21199	0	0.0405511	12324	0	0	Heterochromatin	chr10	ENST00000539911	chr10	18240892	18331784	90893	+	38056	ENSG00000148482	SLC39A12	0	6.4251	0.496593	0	NA	NA	NA	NA	NA	NA	NA	NA	NA	NA
cg20137746	chr10	27235598	+	0.747566	0.646318	0.101248	0.206977	0.000294773	0.967927	0.126962	0.165706	0.960784	0.0289033	0.238205	0	0.0419131	33136	0	0	Enhancer	NA	ENST00000445828	chr10	27280843	27303608	22766	-	68008	ENSG00000107890	ANKRD26	4.6457	10.9224	8.21157	8.20037	0.0451563	0.972561	0.827078	0.895084	0.0802611	0.189396	0.269262	0.0599197	0.327332	0.415324
cg04607003	chr10	54515301	+	0.476357	0.585964	-0.109607	-0.293209	3.92e-05	0.916857	0.0427195	0.217237	0.975526	0.0478519	0.215848	0	0.0179206	14055	0	0	Heterochromatin	chr10	ENST00000373968	chr10	54525140	54531460	6321	-	16157	ENSG00000165471	MBL2	0	4.27614	0.325825	0	NA	NA	NA	NA	NA	NA	NA	NA	NA	NA
cg09137450	chr10	56575396	-	0.65863	0.773565	-0.114935	-0.228846	1.14e-06	0.971297	0.221062	0.197245	0.974974	0.139219	0.17947	0	0.00459521	26384	0	0	Heterochromatin	chr10	ENST00000437009	chr10	55581618	56561051	979434	-	14344	ENSG00000150275	PCDH15	0	3.44046	0.269808	0	NA	NA	NA	NA	NA	NA	NA	NA	NA	NA
cg02387380	chr10	60427946	+	0.60714	0.724488	-0.117347	-0.25114	1.87e-05	0.977702	0.10731	0.200339	0.960953	0.22065	0.159084	0	0.013062	21097	0	0	Heterochromatin	chr10	ENST00000476684	chr10	60380609	60410627	30019	+	47336	ENSG00000122870	BICC1	0	9.83475	6.62863	7.05564	NA	NA	NA	NA	NA	NA	NA	NA	NA	NA
cg23963517	chr10	60473872	+	0.568216	0.67294	-0.104724	-0.240149	5.97e-05	0.958435	0.154033	0.179668	0.95989	0.160073	0.176584	0	0.0212056	23553	0	0	Heterochromatin	chr10	ENST00000263103	chr10	60553295	60574074	20780	+	79421	ENSG00000122870	BICC1	0	9.83475	6.62863	7.05564	0.064521	0.959912	0.448397	0.426872	0.215894	0.000361665	0.00109427	0.268013	8.30851e-06	3.26801e-05
cg09918581	chr10	68812190	-	0.536924	0.64616	-0.109236	-0.262708	4.18e-05	0.961411	0.0421154	0.193478	0.965146	0.258864	0.159102	0	0.0184399	18824	0	0	Heterochromatin	chr10	ENST00000472278	chr10	68772076	68775216	3141	+	40113	ENSG00000198739	LRRTM3	0	5.98444	0.292671	0	NA	NA	NA	NA	NA	NA	NA	NA	NA	NA
cg20659547	chr10	72626485	-	0.43706	0.537416	-0.100356	-0.29217	0.000527876	0.962538	0.0673992	0.187287	0.942836	0.120253	0.203148	0	0.053181	14193	0	0	Enhancer	NA	ENST00000409118	chr10	72614463	72619362	4900	+	12021	ENSG00000166224	SGPL1	9.631	13.0762	11.3133	11.3158	NA	NA	NA	NA	NA	NA	NA	NA	NA	NA
cg19220719	chr10	77532329	+	0.43979	0.555318	-0.115528	-0.329811	0.000231106	0.906624	0.0124415	0.222348	0.96394	0.0494939	0.236529	0	0.0379247	10078	0	0	Heterochromatin	NA	ENST00000372499	chr10	77542519	78317133	774615	+	10188	ENSG00000148655	C10orf11	1.63069	8.7638	4.93015	5.00928	0.0216928	0.952509	0.404228	0.327612	-0.416072	1.09792e-12	9.96575e-12	-0.344859	7.90296e-09	4.23886e-08
cg13554586	chr10	94450712	-	0.547156	0.650209	-0.103053	-0.244842	0.000620653	0.93577	0.0421337	0.22695	0.911445	0.131536	0.173482	0	0.0570031	22450	0	0	Promoter	NA	ENST00000472590	chr10	94450843	94454845	4003	+	129	ENSG00000152804	HHEX	4.34614	11.3198	7.44654	7.40951	NA	NA	NA	NA	NA	NA	NA	NA	NA	NA
cg25421530	chr10	97200987	-	0.630114	0.730188	-0.100074	-0.209563	1.33e-06	0.976246	0.255002	0.157321	0.968523	0.315682	0.164846	0	0.0049077	32235	0	0	Heterochromatin	NA	ENST00000371245	chr10	97074782	97200919	126138	-	67	ENSG00000095637	SORBS1	5.68245	12.5357	9.86551	10.0543	0.138395	0.958395	0.562461	0.562844	0.0185118	0.762478	0.803325	0.025666	0.67498	0.737478
cg03190891	chr10	97201172	-	0.529736	0.642506	-0.112771	-0.273739	4.67e-06	0.932262	0.108624	0.16893	0.961691	0.154386	0.196109	0	0.0076291	16885	0	0	Heterochromatin	NA	ENST00000371245	chr10	97074782	97200919	126138	-	252	ENSG00000095637	SORBS1	5.68245	12.5357	9.86551	10.0543	0.128334	0.971749	0.534655	0.534579	-0.040682	0.506433	0.59759	-0.0488931	0.424251	0.526964
cg22176040	chr10	97201222	-	0.245918	0.352158	-0.10624	-0.500939	6.47e-09	0.722532	0.0727721	0.109274	0.702935	0.0843321	0.143781	0	0.000602238	2347	0	0	Heterochromatin	NA	ENST00000371245	chr10	97074782	97200919	126138	-	302	ENSG00000095637	SORBS1	5.68245	12.5357	9.86551	10.0543	NA	NA	NA	NA	NA	NA	NA	NA	NA	NA
cg20040047	chr10	102899577	+	0.390991	0.284966	0.106025	0.443022	0.000330262	0.875975	0.0135458	0.259363	0.860634	0.0150258	0.233402	0	0.0437761	5614	0	0	CTCF	NA	ENST00000525019	chr10	102894071	102895273	1203	+	5505	ENSG00000107807	TLX1	0	8.63234	1.4609	0.869871	NA	NA	NA	NA	NA	NA	NA	NA	NA	NA
cg09893291	chr10	102899650	+	0.582622	0.478252	0.10437	0.279487	0.000301005	0.970512	0.0739088	0.253481	0.961592	0.0271083	0.266235	0	0.0421266	15954	0	0	CTCF	NA	ENST00000525019	chr10	102894071	102895273	1203	+	5578	ENSG00000107807	TLX1	0	8.63234	1.4609	0.869871	NA	NA	NA	NA	NA	NA	NA	NA	NA	NA
cg14475478	chr10	105303766	-	0.588931	0.703446	-0.114515	-0.252413	0.00049448	0.974462	0.0714126	0.241295	0.971375	0.0827086	0.206571	0	0.0519722	20832	0	0	Enhancer	NA	ENST00000437579	chr10	105314989	105331579	16591	+	11221	ENSG00000107954	NEURL1	1.65558	11.2941	6.85456	7.06507	0.0683379	0.891326	0.500687	0.494479	-0.468337	4.52749e-16	6.67805e-15	-0.465073	0	0
cg06779086	chr10	121545705	-	0.529884	0.635857	-0.105973	-0.258566	6.28e-05	0.976912	0.138525	0.202349	0.972593	0.205261	0.212049	0	0.021749	19606	0	0	Transcribed	NA	ENST00000369081	chr10	121541139	121551717	10579	+	4565	ENSG00000198825	INPP5F	7.20288	10.9709	9.02326	9.02282	NA	NA	NA	NA	NA	NA	NA	NA	NA	NA
cg18440692	chr10	126308034	+	0.535604	0.641026	-0.105421	-0.254859	0.00102958	0.971032	0.100549	0.214922	0.971601	0.100092	0.215061	0	0.0716234	20342	0	0	Enhancer	NA	ENST00000492187	chr10	126301402	126301953	552	+	6631	ENSG00000107902	LHPP	6.32635	10.6799	8.54049	8.55351	NA	NA	NA	NA	NA	NA	NA	NA	NA	NA
cg00809775	chr10	126346538	+	0.484361	0.592301	-0.10794	-0.284919	8.22e-06	0.922654	0.069346	0.181113	0.954285	0.19236	0.163011	0	0.00954483	15184	0	0	Transcribed	NA	ENST00000492187	chr10	126301402	126301953	552	+	45135	ENSG00000107902	LHPP	6.32635	10.6799	8.54049	8.55351	NA	NA	NA	NA	NA	NA	NA	NA	NA	NA
cg12072262	chr10	129379353	+	0.579471	0.72314	-0.14367	-0.314669	0.000124995	0.981221	0.0353076	0.291947	0.968885	0.0811307	0.252701	0	0.0293448	11522	0	0	Heterochromatin	chr10	ENST00000398023	chr10	129347613	129350935	3323	+	31739	ENSG00000214285	NPS	0	0.54666	0.00203219	0	NA	NA	NA	NA	NA	NA	NA	NA	NA	NA
cg07242032	chr10	130424244	+	0.689793	0.798002	-0.108209	-0.207431	2.98e-06	0.978072	0.194872	0.199739	0.981431	0.107621	0.192396	0	0.00625136	32992	0	0	Heterochromatin	chr10	ENST00000368654	chr10	129894923	129924649	29727	-	499594	ENSG00000148773	MKI67	6.10023	13.4526	10.33	10.3762	NA	NA	NA	NA	NA	NA	NA	NA	NA	NA
cg25207366	chr10	130424832	-	0.740677	0.844156	-0.103479	-0.186308	5.03e-07	0.980564	0.301522	0.182952	0.984028	0.275361	0.161945	0	0.00351113	41288	0	0	Heterochromatin	chr10	ENST00000368654	chr10	129894923	129924649	29727	-	500182	ENSG00000148773	MKI67	6.10023	13.4526	10.33	10.3762	0.0959898	0.968547	0.545444	0.521049	-0.183929	0.00245777	0.0059187	-0.212826	0.000452634	0.00133527
cg02323003	chr10	130525659	+	0.544802	0.709209	-0.164407	-0.374437	3.27e-09	0.957768	0.161447	0.213975	0.973922	0.155913	0.214462	0	0.000481833	6744	0	0	Heterochromatin	chr10	ENST00000368654	chr10	129894923	129924649	29727	-	601009	ENSG00000148773	MKI67	6.10023	13.4526	10.33	10.3762	0.0463047	0.931702	0.424724	0.375021	-0.262755	1.26312e-05	5.13959e-05	-0.29413	1.01932e-06	4.45481e-06
cg13654701	chr10	130590919	+	0.542888	0.693781	-0.150894	-0.348141	2.97e-08	0.976497	0.170971	0.1939	0.983944	0.154918	0.207828	0	0.00138125	8553	0	0	Heterochromatin	chr10	ENST00000368654	chr10	129894923	129924649	29727	-	666269	ENSG00000148773	MKI67	6.10023	13.4526	10.33	10.3762	NA	NA	NA	NA	NA	NA	NA	NA	NA	NA
cg26010877	chr10	131213990	+	0.686071	0.788614	-0.102543	-0.198264	0.000887323	0.98979	0.235249	0.216664	0.987299	0.130652	0.164497	0	0.0668943	36353	0	0	Heterochromatin	chr10	ENST00000306010	chr10	131265448	131566271	300824	+	51456	ENSG00000170430	MGMT	6.00223	11.0909	8.54042	8.6088	0.0947105	0.989405	0.639254	0.635131	0.0635084	0.299357	0.388177	0.0337883	0.580896	0.652817
cg25269336	chr11	3362732	+	0.496632	0.382084	0.114548	0.369775	0.000615822	0.888488	0.0198972	0.210245	0.924724	0.0219592	0.260139	0	0.0568123	8064	0	0	CTCF	NA	ENST00000528636	chr11	3381683	3388349	6667	-	25615	ENSG00000005801	ZNF195	6.13803	9.81528	8.48315	8.49159	NA	NA	NA	NA	NA	NA	NA	NA	NA	NA
cg05083067	chr11	4661335	-	0.548725	0.663831	-0.115107	-0.27025	4.55e-06	0.951286	0.137304	0.167071	0.954285	0.149574	0.167172	0	0.00750492	17484	0	0	Heterochromatin	chr11	ENST00000357605	chr11	4660945	4662068	1124	+	389	ENSG00000197428	OR51D1	0	0.56589	0.00210368	0	0.126127	0.905198	0.474871	0.460706	-0.0357877	0.558941	0.634183	-0.034612	0.571935	0.648926
cg12656312	chr11	6024266	-	0.271953	0.380468	-0.108515	-0.469749	0.00017473	0.900541	0.0123168	0.202777	0.892045	0.0233022	0.238382	0	0.033846	3842	0	0	Heterochromatin	chr11	ENST00000330728	chr11	6023216	6024424	1209	-	156	ENSG00000183389	OR56A4	0	2.69628	0.0233178	0	0.011631	0.875664	0.237327	0.177527	0.200545	0.000941198	0.00258282	0.109314	0.0734709	0.133378
cg12971487	chr11	6766974	-	0.455617	0.571575	-0.115958	-0.320821	7.35e-06	0.893763	0.0439156	0.191594	0.927932	0.0857798	0.175567	0	0.00900629	10897	0	0	Heterochromatin	chr11	ENST00000526769	chr11	6734767	6767670	32904	-	694	ENSG00000254838	GVINP1	1.58626	11.2941	6.18059	6.19658	NA	NA	NA	NA	NA	NA	NA	NA	NA	NA
cg23178580	chr11	6806121	+	0.55215	0.661352	-0.109203	-0.256116	1.68e-05	0.967325	0.113945	0.16596	0.961677	0.195062	0.165422	0	0.0125836	20090	0	0	Heterochromatin	chr11	ENST00000307401	chr11	6806248	6807245	998	+	125	ENSG00000170803	OR2AG1	0	1.38366	0.0173469	0	NA	NA	NA	NA	NA	NA	NA	NA	NA	NA
cg05903882	chr11	8151077	-	0.583126	0.684302	-0.101175	-0.227223	0.000160328	0.93284	0.194371	0.180846	0.936199	0.152714	0.16954	0	0.032663	26817	0	0	Heterochromatin	chr11	ENST00000396677	chr11	8127597	8149803	22207	-	1273	ENSG00000166405	RIC3	0	9.26538	4.75944	4.75965	NA	NA	NA	NA	NA	NA	NA	NA	NA	NA
cg11567268	chr11	8183626	+	0.743718	0.847583	-0.103865	-0.186251	9.54e-05	0.981542	0.230229	0.189403	0.984445	0.179749	0.150619	0	0.0260704	41316	0	0	Heterochromatin	chr11	ENST00000309737	chr11	8130496	8190536	60041	-	6908	ENSG00000166405	RIC3	0	9.26538	4.75944	4.75965	NA	NA	NA	NA	NA	NA	NA	NA	NA	NA
cg17059791	chr11	8549676	+	0.747111	0.848792	-0.101681	-0.181805	3.8e-06	0.978658	0.270225	0.173335	0.98269	0.214323	0.138675	0	0.00685524	43446	0	0	Heterochromatin	chr11	ENST00000526360	chr11	8496366	8587458	91093	-	37780	ENSG00000130413	STK33	0	8.23499	2.19606	2.02666	NA	NA	NA	NA	NA	NA	NA	NA	NA	NA
cg03278579	chr11	9111835	-	0.552181	0.653198	-0.101017	-0.238406	0.00100517	0.979898	0.255806	0.173197	0.977212	0.168887	0.194357	0	0.070801	24003	0	0	Enhancer	NA	ENST00000450649	chr11	9042122	9113093	70972	-	1256	ENSG00000175356	SCUBE2	2.55631	16.1518	12.0337	12.3613	NA	NA	NA	NA	NA	NA	NA	NA	NA	NA
cg16686444	chr11	12267003	+	0.70441	0.808388	-0.103977	-0.196031	5.91e-07	0.966292	0.378615	0.15856	0.972475	0.431164	0.130146	0	0.00359208	37145	0	0	Enhancer	NA	ENST00000525979	chr11	12264747	12278515	13769	+	2255	ENSG00000133816	MICAL2	8.53629	13.2596	11.0145	11.0584	NA	NA	NA	NA	NA	NA	NA	NA	NA	NA
cg27262041	chr11	19654032	-	0.367101	0.499805	-0.132704	-0.434995	0.000211005	0.935073	0.0388044	0.220825	0.961326	0.0877205	0.250715	0	0.0367067	4277	0	0	Heterochromatin	NA	ENST00000396085	chr11	19734881	20143144	408264	+	80847	ENSG00000166833	NAV2	4.82024	12.5297	9.41406	9.47076	NA	NA	NA	NA	NA	NA	NA	NA	NA	NA
cg14991792	chr11	26493999	+	0.698434	0.827885	-0.129451	-0.24212	1.57e-08	0.984506	0.130509	0.196476	0.980932	0.18009	0.153504	0	0.00117121	23092	0	0	Heterochromatin	chr11	ENST00000531568	chr11	26495449	26682367	186919	+	1448	ENSG00000134343	ANO3	0	9.3704	2.57602	1.99016	NA	NA	NA	NA	NA	NA	NA	NA	NA	NA
cg17589284	chr11	28422367	-	0.663065	0.779818	-0.116753	-0.230775	1.55e-05	0.977476	0.206825	0.210393	0.975198	0.137662	0.189411	0	0.0122521	25894	0	0	Enhancer	NA	ENST00000303459	chr11	28131859	28355054	223196	+	290507	ENSG00000169519	METTL15	6.72159	10.0813	8.62878	8.64099	0.070621	0.97011	0.615982	0.629951	-0.107245	0.0791174	0.137292	-0.0644362	0.292137	0.387327
cg09071043	chr11	29042082	-	0.753765	0.854509	-0.100745	-0.178754	1.36e-06	0.981893	0.110734	0.205913	0.983267	0.193502	0.163486	0	0.0049077	44957	0	0	CTCF	chr11	ENST00000303459	chr11	28131859	28355054	223196	+	910222	ENSG00000169519	METTL15	6.72159	10.0813	8.62878	8.64099	NA	NA	NA	NA	NA	NA	NA	NA	NA	NA
cg13550855	chr11	29151417	+	0.394512	0.501117	-0.106605	-0.337471	4.71e-05	0.912049	0.0274153	0.193979	0.909923	0.0891636	0.213976	0	0.0192772	9420	0	0	Heterochromatin	chr11	ENST00000526518	chr11	30034486	30037906	3421	-	886487	ENSG00000182255	KCNA4	0	3.89356	0.383077	0	NA	NA	NA	NA	NA	NA	NA	NA	NA	NA
cg21232687	chr11	29283166	+	0.599401	0.719917	-0.120517	-0.260342	1.88e-06	0.971059	0.19565	0.201292	0.969426	0.226298	0.174914	0	0.0053639	19270	0	0	Heterochromatin	chr11	ENST00000526518	chr11	30034486	30037906	3421	-	754738	ENSG00000182255	KCNA4	0	3.89356	0.383077	0	NA	NA	NA	NA	NA	NA	NA	NA	NA	NA
cg26852437	chr11	29327844	-	0.756268	0.862345	-0.106077	-0.18705	1.57e-05	0.976574	0.0726415	0.237847	0.982852	0.211866	0.151771	0	0.0123161	40956	0	0	Heterochromatin	chr11	ENST00000526518	chr11	30034486	30037906	3421	-	710060	ENSG00000182255	KCNA4	0	3.89356	0.383077	0	NA	NA	NA	NA	NA	NA	NA	NA	NA	NA
cg04251405	chr11	29328150	-	0.569407	0.669754	-0.100347	-0.230435	0.000109545	0.960222	0.0453713	0.196384	0.965924	0.163487	0.165014	0	0.027494	25985	0	0	Heterochromatin	chr11	ENST00000526518	chr11	30034486	30037906	3421	-	709754	ENSG00000182255	KCNA4	0	3.89356	0.383077	0	NA	NA	NA	NA	NA	NA	NA	NA	NA	NA
cg15252331	chr11	33499440	+	0.544056	0.644306	-0.100251	-0.239935	0.000131659	0.938148	0.0776181	0.209944	0.943759	0.162294	0.186213	0	0.029988	23624	0	0	Heterochromatin	chr11	ENST00000526400	chr11	33563618	33631438	67821	+	64176	ENSG00000110427	KIAA1549L	1.67681	11.1093	7.49772	7.70763	NA	NA	NA	NA	NA	NA	NA	NA	NA	NA
cg03818576	chr11	40312660	+	0.632536	0.735206	-0.102669	-0.213861	0.000143427	0.952506	0.0772793	0.215376	0.97495	0.28708	0.168403	0	0.0312288	30781	0	0	Heterochromatin	NA	ENST00000527150	chr11	40135791	40314680	178890	-	2018	ENSG00000148948	LRRC4C	0.40969	10.1472	6.43156	6.56663	0.174092	0.934418	0.640378	0.674284	-0.425331	3.03762e-13	3.25854e-12	-0.472478	0	0
cg11410694	chr11	56312057	-	0.627594	0.735911	-0.108318	-0.226367	0.000156835	0.949129	0.0699891	0.221219	0.96253	0.0745406	0.192001	0	0.0323499	27030	0	0	Heterochromatin	chr11	ENST00000528616	chr11	56309746	56310757	1012	-	1299	ENSG00000255223	OR5M11	0	4.53979	0.101241	0	NA	NA	NA	NA	NA	NA	NA	NA	NA	NA
cg22402753	chr11	56512503	-	0.619611	0.719874	-0.100263	-0.213187	4.03e-05	0.983185	0.218474	0.181835	0.972449	0.195309	0.177507	0	0.0181176	31024	0	0	Heterochromatin	chr11	ENST00000302957	chr11	56510303	56511287	985	-	1215	ENSG00000172457	OR9G4	0	0.489543	0.00181986	0	0.108202	0.956597	0.542216	0.519421	0.0105599	0.863128	0.887155	0.0180926	0.767701	0.816114
cg23866687	chr11	96026956	+	0.332702	0.452525	-0.119823	-0.432577	0.00421583	0.869077	0.0157979	0.254848	0.918669	0.0136543	0.250802	0	0.134275	23366	0	0	Heterochromatin	NA	ENST00000524717	chr11	95709762	96076344	366583	-	49386	ENSG00000184384	MAML2	2.66262	11.3705	7.72186	7.84432	NA	NA	NA	NA	NA	NA	NA	NA	NA	NA
cg02408464	chr11	103746841	+	0.620233	0.737993	-0.11776	-0.247139	3.7e-07	0.956815	0.201766	0.194059	0.96841	0.142166	0.172037	0	0.00320322	21917	0	0	Heterochromatin	chr11	ENST00000302259	chr11	103907308	103909922	2615	+	160465	ENSG00000170967	DDI1	0	1.67965	0.135756	0	NA	NA	NA	NA	NA	NA	NA	NA	NA	NA
cg01025676	chr11	103768086	+	0.374441	0.496757	-0.122316	-0.398531	1.11e-05	0.865021	0.0172256	0.240747	0.917324	0.0181575	0.228597	0	0.0105814	5413	0	0	Heterochromatin	chr11	ENST00000302259	chr11	103907308	103909922	2615	+	139220	ENSG00000170967	DDI1	0	1.67965	0.135756	0	NA	NA	NA	NA	NA	NA	NA	NA	NA	NA
cg07761546	chr11	104069562	+	0.669701	0.769837	-0.100136	-0.198273	2.06e-06	0.945491	0.252765	0.171064	0.968757	0.372359	0.145263	0	0.00551497	36349	0	0	Heterochromatin	chr11	ENST00000302251	chr11	103777917	104035107	257191	-	34454	ENSG00000170962	PDGFD	4.66044	11.4267	8.87987	9.01032	NA	NA	NA	NA	NA	NA	NA	NA	NA	NA
cg22883893	chr11	109871031	-	0.431777	0.555397	-0.12362	-0.355945	3.64e-08	0.851944	0.052654	0.196592	0.916956	0.0799824	0.192225	0	0.00150728	7976	0	0	Heterochromatin	chr11	ENST00000278590	chr11	109964087	110042566	78480	+	93054	ENSG00000149289	ZC3H12C	3.12125	10.0879	6.68181	6.76323	NA	NA	NA	NA	NA	NA	NA	NA	NA	NA
cg23305420	chr11	109948734	-	0.571075	0.705158	-0.134083	-0.299537	9.7e-10	0.894355	0.144661	0.193795	0.96004	0.187956	0.172911	0	0.000360982	13271	0	0	Heterochromatin	chr11	ENST00000278590	chr11	109964087	110042566	78480	+	15351	ENSG00000149289	ZC3H12C	3.12125	10.0879	6.68181	6.76323	NA	NA	NA	NA	NA	NA	NA	NA	NA	NA
cg15761265	chr11	109948791	+	0.626602	0.763504	-0.136902	-0.281016	4e-09	0.949984	0.143027	0.214428	0.973956	0.170192	0.187655	0	0.000481833	15723	0	0	Heterochromatin	chr11	ENST00000278590	chr11	109964087	110042566	78480	+	15294	ENSG00000149289	ZC3H12C	3.12125	10.0879	6.68181	6.76323	NA	NA	NA	NA	NA	NA	NA	NA	NA	NA
cg25042436	chr11	110019733	-	0.537529	0.653711	-0.116182	-0.27762	2.61e-06	0.90306	0.123723	0.188539	0.92845	0.109632	0.181367	0	0.00596453	16272	0	0	Heterochromatin	NA	ENST00000453089	chr11	110006579	110042564	35986	+	13153	ENSG00000149289	ZC3H12C	3.12125	10.0879	6.68181	6.76323	NA	NA	NA	NA	NA	NA	NA	NA	NA	NA
cg16638793	chr11	134176850	+	0.652554	0.760244	-0.107689	-0.217276	0.000207661	0.982344	0.0667148	0.219017	0.985096	0.0875989	0.214272	0	0.0364481	29699	0	0	Heterochromatin	NA	ENST00000535456	chr11	134201768	134246218	44451	+	24916	ENSG00000149328	GLB1L2	0	11.5779	7.4189	8.1052	0.128921	0.977118	0.671741	0.738411	0.46755	5.14305e-16	6.74311e-15	0.410014	3.3533e-12	3.9569e-11
cg08951301	chr12	19865160	-	0.405572	0.505792	-0.10022	-0.311692	0.00066296	0.893978	0.0406924	0.2449	0.896292	0.0519692	0.242072	0	0.058694	11866	0	0	Heterochromatin	chr12	ENST00000398731	chr12	19653063	19706173	53111	+	212096	ENSG00000139154	AEBP2	7.20158	11.642	9.2571	9.24403	NA	NA	NA	NA	NA	NA	NA	NA	NA	NA
cg05679867	chr12	20574648	+	0.504065	0.607791	-0.103726	-0.265168	1.46e-07	0.767045	0.114813	0.166777	0.896114	0.163518	0.137845	0	0.00211335	18369	0	0	Heterochromatin	chr12	ENST00000359062	chr12	20522179	20837315	315137	+	52468	ENSG00000172572	PDE3A	0	11.2115	5.43584	5.60034	NA	NA	NA	NA	NA	NA	NA	NA	NA	NA
cg10590350	chr12	51782847	-	0.481643	0.590285	-0.108642	-0.288036	8.58e-07	0.921085	0.231827	0.143813	0.968795	0.183242	0.188524	0	0.00399552	14762	0	0	Enhancer	NA	ENST00000603563	chr12	51773400	51785083	11684	-	2234	ENSG00000139629	GALNT6	4.76651	14.0195	11.7482	12.0202	NA	NA	NA	NA	NA	NA	NA	NA	NA	NA
cg14776134	chr12	51784498	+	0.495668	0.603609	-0.107941	-0.27913	3.59e-06	0.893862	0.162724	0.15896	0.943641	0.205507	0.199507	0	0.00667487	16009	0	0	Enhancer	NA	ENST00000603563	chr12	51773400	51785083	11684	-	583	ENSG00000139629	GALNT6	4.76651	14.0195	11.7482	12.0202	NA	NA	NA	NA	NA	NA	NA	NA	NA	NA
cg24943761	chr12	55725479	+	0.642783	0.754111	-0.111328	-0.227179	6.79e-06	0.972818	0.110135	0.222675	0.977259	0.0674341	0.199479	0	0.00871623	26832	0	0	Heterochromatin	chr12	ENST00000379667	chr12	55725485	55726420	936	+	4	ENSG00000205329	OR6C3	0	0.876645	0.00684642	0	NA	NA	NA	NA	NA	NA	NA	NA	NA	NA
cg21140986	chr12	55888111	-	0.677252	0.78504	-0.107789	-0.21019	0.000261535	0.970695	0.0812849	0.263237	0.958772	0.0483256	0.199664	0	0.039986	32019	0	0	Heterochromatin	chr12	ENST00000548615	chr12	55886162	55887100	939	+	1948	ENSG00000205327	OR6C68	0	0.448055	0.00318743	0	NA	NA	NA	NA	NA	NA	NA	NA	NA	NA
cg23752828	chr12	57941309	+	0.418058	0.524908	-0.10685	-0.321485	2.34e-06	0.869944	0.0371881	0.166565	0.920617	0.179506	0.181548	0	0.00573736	10836	0	0	Heterochromatin	NA	ENST00000548249	chr12	57923885	57941114	17230	-	194	ENSG00000175203	DCTN2	10.1211	12.8688	11.0916	11.0709	0.0543177	0.922451	0.384222	0.363193	-0.0760941	0.213489	0.296373	-0.0666149	0.276099	0.375469
cg07000713	chr12	62463441	-	0.592385	0.69735	-0.104964	-0.231737	0.000217422	0.961257	0.0368365	0.205294	0.944409	0.123463	0.169856	0	0.0370693	25645	0	0	Heterochromatin	chr12	ENST00000549958	chr12	62147505	62498709	351205	-	35266	ENSG00000198673	FAM19A2	0.492417	10.5588	3.80658	3.82698	NA	NA	NA	NA	NA	NA	NA	NA	NA	NA
cg16965605	chr12	66312027	-	0.525629	0.662224	-0.136594	-0.327706	6.61e-07	0.941077	0.0305023	0.227051	0.961588	0.109915	0.218842	0	0.00378174	10273	0	0	Heterochromatin	chr12	ENST00000601398	chr12	66291518	66317967	26450	-	5938	ENSG00000267942	AC090673.2	NA	NA	NA	NA	0.0166868	0.958207	0.433845	0.399483	NA	NA	NA	NA	NA	NA
cg17658731	chr12	66319990	+	0.519097	0.621913	-0.102816	-0.256194	0.000415351	0.941741	0.085831	0.230998	0.946927	0.113079	0.18932	0	0.0480205	20073	0	0	Heterochromatin	chr12	ENST00000601398	chr12	66291518	66317967	26450	-	2022	ENSG00000267942	AC090673.2	NA	NA	NA	NA	NA	NA	NA	NA	NA	NA	NA	NA	NA	NA
cg06017039	chr12	72423683	+	0.579884	0.722464	-0.14258	-0.312327	4.69e-08	0.951852	0.138725	0.197516	0.964689	0.162853	0.191771	0	0.00150728	11796	0	0	Heterochromatin	chr12	ENST00000550403	chr12	72425052	72534222	109171	+	1367	ENSG00000139287	TPH2	0	5.43728	0.292253	0	NA	NA	NA	NA	NA	NA	NA	NA	NA	NA
cg08127952	chr12	72423814	+	0.585451	0.691071	-0.105619	-0.235577	1.56e-05	0.95631	0.119068	0.185987	0.962005	0.131617	0.174746	0	0.0122997	24708	0	0	Heterochromatin	chr12	ENST00000550403	chr12	72425052	72534222	109171	+	1236	ENSG00000139287	TPH2	0	5.43728	0.292253	0	NA	NA	NA	NA	NA	NA	NA	NA	NA	NA
cg10922090	chr12	72424947	+	0.800838	0.902588	-0.101751	-0.170551	1.05e-06	0.983045	0.22473	0.192651	0.983941	0.25064	0.124511	0	0.00436402	49188	0	0	Heterochromatin	chr12	ENST00000550403	chr12	72425052	72534222	109171	+	103	ENSG00000139287	TPH2	0	5.43728	0.292253	0	NA	NA	NA	NA	NA	NA	NA	NA	NA	NA
cg23025750	chr12	93489359	+	0.396996	0.497889	-0.100893	-0.319499	7.85e-06	0.832863	0.0718684	0.151898	0.90814	0.156115	0.161923	0	0.00940011	11014	0	0	Heterochromatin	NA	ENST00000547833	chr12	93251222	93323107	71886	-	166251	ENSG00000102189	EEA1	7.68769	11.5729	9.61587	9.67436	NA	NA	NA	NA	NA	NA	NA	NA	NA	NA
cg07687131	chr12	93967580	-	0.500499	0.359483	0.141017	0.466402	5.1e-05	0.984345	0.0218007	0.273684	0.940398	0.0201911	0.28486	0	0.0200559	3082	0	0	Enhancer	NA	ENST00000551883	chr12	93968741	93969795	1055	+	1159	ENSG00000120833	SOCS2	3.54393	11.9335	8.08099	8.20724	0.00568848	0.961758	0.399627	0.361414	-0.141487	0.0202627	0.0405254	-0.153045	0.0120265	0.0267761
cg01811882	chr13	22493739	+	0.715267	0.818504	-0.103237	-0.191997	0.00427493	0.986231	0.0381543	0.321256	0.983449	0.0437659	0.250275	0	0.135179	38770	0	0	Repressed	chr13	ENST00000413124	chr13	22446909	22449705	2797	-	44033	ENSG00000226722	LINC00424	NA	NA	NA	NA	0.0334138	0.979651	0.634263	0.810961	NA	NA	NA	NA	NA	NA
cg17440241	chr13	27193601	-	0.655452	0.76495	-0.109498	-0.219769	0.000265732	0.969934	0.0492648	0.229029	0.96899	0.0907091	0.170814	0	0.0402959	28930	0	0	Heterochromatin	chr13	ENST00000496788	chr13	27216083	27250761	34679	+	22480	ENSG00000132970	WASF3	1.75262	10.2688	7.14329	7.20018	NA	NA	NA	NA	NA	NA	NA	NA	NA	NA
cg27348243	chr13	37455317	-	0.292828	0.39927	-0.106442	-0.434556	9.25e-05	0.796443	0.0112644	0.2178	0.920231	0.013482	0.233055	0	0.0257146	4039	0	0	Heterochromatin	NA	ENST00000399275	chr13	37418968	37453966	34999	-	1350	ENSG00000120693	SMAD9	0	7.41466	4.03503	4.05565	NA	NA	NA	NA	NA	NA	NA	NA	NA	NA
cg17717448	chr13	39723059	+	0.507887	0.622506	-0.114619	-0.288442	1.89e-06	0.928188	0.117592	0.188095	0.943873	0.0975726	0.161937	0	0.0053639	14697	0	0	Heterochromatin	chr13	ENST00000379599	chr13	39612528	39624246	11719	+	110530	ENSG00000188811	NHLRC3	7.47026	10.4799	9.30328	9.36205	NA	NA	NA	NA	NA	NA	NA	NA	NA	NA
cg21564045	chr13	39726023	-	0.592262	0.69493	-0.102668	-0.227089	6.54e-05	0.954708	0.0748272	0.243707	0.942833	0.0577087	0.202357	0	0.02225	26853	0	0	Heterochromatin	chr13	ENST00000379599	chr13	39612528	39624246	11719	+	113494	ENSG00000188811	NHLRC3	7.47026	10.4799	9.30328	9.36205	NA	NA	NA	NA	NA	NA	NA	NA	NA	NA
cg02566789	chr13	40058966	+	0.720956	0.821222	-0.100266	-0.185449	3.65e-08	0.946442	0.25056	0.178324	0.969939	0.214379	0.154933	0	0.00150728	41686	0	0	Heterochromatin	chr13	ENST00000379589	chr13	39917029	40177308	260280	-	118340	ENSG00000183722	LHFP	6.21839	11.4838	9.35251	9.41074	0.137114	0.971906	0.672928	0.715932	0.192516	0.00151118	0.00379403	0.119269	0.0507422	0.099793
cg05664833	chr13	40107878	-	0.742929	0.843681	-0.100752	-0.181183	1.11e-07	0.986563	0.220306	0.181634	0.983083	0.207145	0.164635	0	0.00208312	43753	0	0	Heterochromatin	chr13	ENST00000379589	chr13	39917029	40177308	260280	-	69428	ENSG00000183722	LHFP	6.21839	11.4838	9.35251	9.41074	0.134536	0.973814	0.586249	0.597861	0.264015	1.14344e-05	4.81879e-05	0.241085	6.79865e-05	0.000222845
cg13246175	chr13	45547295	+	0.495996	0.375841	0.120154	0.391117	0.00023753	0.951174	0.0387375	0.242977	0.909923	0.01967	0.232789	0	0.038322	5818	0	0	CTCF	NA	ENST00000379161	chr13	45513384	45563618	50235	-	16321	ENSG00000083635	NUFIP1	6.37539	8.9871	7.65798	7.65183	NA	NA	NA	NA	NA	NA	NA	NA	NA	NA
cg19252043	chr13	47557260	-	0.56358	0.702285	-0.138706	-0.312461	1.82e-06	0.931279	0.047778	0.236911	0.966774	0.0796605	0.218356	0	0.00532671	11773	0	0	Heterochromatin	chr13	ENST00000542664	chr13	47407513	47471169	63657	-	86090	ENSG00000102468	HTR2A	0	5.65039	1.98031	1.8673	NA	NA	NA	NA	NA	NA	NA	NA	NA	NA
cg22069272	chr13	67205408	-	0.667801	0.783471	-0.11567	-0.227315	5.64e-06	0.970767	0.162308	0.19361	0.963779	0.109133	0.157232	0	0.00801825	26787	0	0	Heterochromatin	chr13	ENST00000328454	chr13	66878736	67802572	923837	-	597162	ENSG00000184226	PCDH9	0	9.98473	3.59646	3.53819	NA	NA	NA	NA	NA	NA	NA	NA	NA	NA
cg16766325	chr13	80912906	-	0.39309	0.289801	0.103289	0.427099	1.11e-05	0.780212	0.0939297	0.167618	0.795328	0.0344801	0.18152	0	0.0105814	4307	0	0	Heterochromatin	NA	ENST00000377102	chr13	80910111	80913794	3684	-	886	ENSG00000136158	SPRY2	3.87042	11.1365	7.62369	7.57347	0.0321851	0.845733	0.406353	0.400055	-0.423052	4.18308e-13	4.11336e-12	-0.404774	6.93881e-12	6.82316e-11
cg07483244	chr13	95358924	-	0.382968	0.487783	-0.104814	-0.341103	0.000132872	0.852576	0.0275119	0.208345	0.89996	0.049819	0.211507	0	0.0301283	9134	0	0	Heterochromatin	NA	ENST00000376945	chr13	95361886	95364389	2504	-	5463	ENSG00000125285	SOX21	0	8.47025	0.951649	0.620962	0.0422099	0.917964	0.38753	0.366969	-0.0265949	0.664119	0.712418	-0.0684141	0.263499	0.370153
cg11434911	chr13	102793615	+	0.62158	0.722281	-0.100702	-0.213433	6.59e-06	0.958711	0.103594	0.205786	0.97808	0.107772	0.206815	0	0.00856413	30941	0	0	Heterochromatin	chr13	ENST00000376143	chr13	102375181	102568995	193815	-	224619	ENSG00000102466	FGF14	1.40152	13.1599	6.95236	7.03962	NA	NA	NA	NA	NA	NA	NA	NA	NA	NA
cg20653255	chr14	36646406	-	0.51618	0.618592	-0.102412	-0.256568	0.0015517	0.958592	0.0309303	0.219246	0.970373	0.138137	0.197615	0	0.0862236	20006	0	0	Heterochromatin	chr14	ENST00000604154	chr14	36768323	36770226	1904	-	123818	ENSG00000151332	MBIP	4.10057	10.3823	7.98484	8.0804	NA	NA	NA	NA	NA	NA	NA	NA	NA	NA
cg18396984	chr14	37049893	-	0.629789	0.522157	0.107632	0.265744	1.05e-05	0.951538	0.137159	0.191536	0.923504	0.0512799	0.230404	0	0.010325	18251	0	0	Heterochromatin	NA	ENST00000258829	chr14	37049784	37051812	2029	-	1917	ENSG00000136327	NKX2-8	0	6.65058	1.32247	1.00468	0.04136	0.926126	0.537373	0.538422	0.0892909	0.144131	0.218044	0.0238819	0.696592	0.747254
cg07397956	chr14	37132774	-	0.394807	0.29084	0.103967	0.428238	0.000400757	0.835768	0.0203992	0.237638	0.952391	0.0240026	0.244083	0	0.0472936	6305	0	0	Promoter	NA	ENST00000554201	chr14	37131779	37145611	13833	+	994	ENSG00000198807	PAX9	1.84113	10.2379	7.04598	7.27036	0.045042	0.840805	0.376967	0.318477	0.0338948	0.579931	0.651732	-0.0652401	0.286148	0.383699
cg05842348	chr14	37133116	-	0.386107	0.280536	0.105571	0.447172	0.000255022	0.788406	0.0498904	0.244986	0.87557	0.0350497	0.244337	0	0.0394984	4805	0	0	Transcribed	NA	ENST00000554201	chr14	37131779	37145611	13833	+	1336	ENSG00000198807	PAX9	1.84113	10.2379	7.04598	7.27036	0.0313074	0.836704	0.332505	0.26368	-0.0427128	0.485429	0.584496	-0.170909	0.00499043	0.0117774
cg01803925	chr14	37133285	-	0.374283	0.260779	0.113504	0.505053	0.000472665	0.947839	0.00789926	0.316111	0.960856	0.0069719	0.314729	0	0.0509515	6903	0	0	Transcribed	NA	ENST00000554201	chr14	37131779	37145611	13833	+	1505	ENSG00000198807	PAX9	1.84113	10.2379	7.04598	7.27036	0.00346611	0.857568	0.245075	0.190002	-0.167981	0.00574621	0.0130395	-0.297212	7.77413e-07	3.52826e-06
cg07506356	chr14	43511620	+	0.432266	0.535497	-0.103231	-0.302657	5.36e-05	0.916462	0.0171256	0.214057	0.955437	0.0973542	0.207	0	0.0202651	12897	0	0	Enhancer	NA	ENST00000554171	chr14	42168630	42373752	205123	+	1342989	ENSG00000165379	LRFN5	0	6.92777	3.65058	3.68906	NA	NA	NA	NA	NA	NA	NA	NA	NA	NA
cg25807923	chr14	47663593	-	0.538865	0.651828	-0.112963	-0.270004	0.000243375	0.948732	0.0285721	0.253417	0.959434	0.0903004	0.231829	0	0.0387759	17529	0	0	Heterochromatin	chr14	ENST00000554762	chr14	47504392	47601041	96650	-	62551	ENSG00000139915	MDGA2	0	7.2212	0.525248	0	NA	NA	NA	NA	NA	NA	NA	NA	NA	NA
cg01719405	chr14	62401258	+	0.510527	0.625397	-0.11487	-0.287686	4.11e-07	0.888806	0.0882544	0.19759	0.932038	0.169034	0.174157	0	0.00331686	14802	0	0	Heterochromatin	chr14	ENST00000446982	chr14	62453803	62547783	93981	+	52543	ENSG00000139973	SYT16	0	3.97397	0.488313	0	0.0325091	0.931846	0.553859	0.582142	0.221925	0.000243752	0.000756915	0.270097	7.02028e-06	2.85653e-05
cg14479704	chr14	62462754	-	0.553591	0.655586	-0.101995	-0.239977	2.47e-07	0.950635	0.221568	0.152004	0.954015	0.305393	0.160277	0	0.00274833	23610	0	0	Heterochromatin	chr14	ENST00000430451	chr14	62462541	62568424	105884	+	212	ENSG00000139973	SYT16	0	3.97397	0.488313	0	0.0493808	0.941346	0.492657	0.493412	0.105021	0.0855755	0.144256	0.176882	0.00360784	0.00905798
cg18086978	chr14	95652231	+	0.591207	0.693643	-0.102435	-0.22698	4.94e-05	0.945362	0.235062	0.175023	0.969635	0.256964	0.16322	0	0.0196635	26869	0	0	Enhancer	NA	ENST00000556441	chr14	95657868	95660637	2770	-	8404	ENSG00000165959	CLMN	7.22715	12.7722	10.4711	10.5139	NA	NA	NA	NA	NA	NA	NA	NA	NA	NA
cg11137074	chr14	95652357	-	0.511778	0.640255	-0.128477	-0.31757	7.24e-06	0.954552	0.177286	0.211506	0.967635	0.182358	0.20928	0	0.00892973	11207	0	0	Enhancer	NA	ENST00000556441	chr14	95657868	95660637	2770	-	8278	ENSG00000165959	CLMN	7.22715	12.7722	10.4711	10.5139	NA	NA	NA	NA	NA	NA	NA	NA	NA	NA
cg05812217	chr14	95652519	-	0.358738	0.464702	-0.105964	-0.364425	8.02e-06	0.829724	0.0767886	0.174108	0.967112	0.117235	0.207316	0	0.00942627	7375	0	0	Enhancer	NA	ENST00000556441	chr14	95657868	95660637	2770	-	8116	ENSG00000165959	CLMN	7.22715	12.7722	10.4711	10.5139	NA	NA	NA	NA	NA	NA	NA	NA	NA	NA
cg01821575	chr14	97847103	+	0.685898	0.787262	-0.101363	-0.196177	8.64e-06	0.945577	0.192495	0.175743	0.976143	0.207478	0.151369	0	0.00975046	37098	0	0	Heterochromatin	chr14	ENST00000555187	chr14	98215601	98229168	13568	-	382063	ENSG00000258869	RP11-204N11.1	NA	NA	NA	NA	NA	NA	NA	NA	NA	NA	NA	NA	NA	NA
cg20256286	chr14	100535030	-	0.4946	0.595672	-0.101072	-0.263397	0.00368877	0.953441	0.156698	0.2141	0.957485	0.149877	0.218719	0	0.126853	21641	0	0	Enhancer	NA	ENST00000557153	chr14	100532774	100594918	62145	+	2255	ENSG00000196405	EVL	8.68901	14.3751	12.0335	12.199	NA	NA	NA	NA	NA	NA	NA	NA	NA	NA
cg22154446	chr15	29669476	-	0.525604	0.6276	-0.101996	-0.251486	0.000265677	0.912663	0.111598	0.191266	0.968751	0.104543	0.182543	0	0.0402959	21026	0	0	Heterochromatin	chr15	ENST00000560082	chr15	29488634	29745003	256370	-	75525	ENSG00000104059	FAM189A1	0	8.45644	3.68962	3.6315	NA	NA	NA	NA	NA	NA	NA	NA	NA	NA
cg21005232	chr15	32979990	-	0.474719	0.575653	-0.100935	-0.272899	9.96e-05	0.907751	0.134796	0.192901	0.942976	0.201748	0.190751	0	0.026476	17034	0	0	Heterochromatin	NA	ENST00000498069	chr15	32969761	32988827	19067	+	10228	ENSG00000166922	SCG5	1.06943	10.3067	6.03551	6.09068	NA	NA	NA	NA	NA	NA	NA	NA	NA	NA
cg11590833	chr15	34913540	-	0.502785	0.60412	-0.101335	-0.260167	0.00340925	0.930465	0.028327	0.223401	0.929646	0.109398	0.201599	0	0.122311	20741	0	0	Heterochromatin	chr15	ENST00000543376	chr15	34671272	34880704	209433	-	32835	ENSG00000175265	GOLGA8A	4.95886	12.7086	8.76668	8.82589	NA	NA	NA	NA	NA	NA	NA	NA	NA	NA
cg10464926	chr15	38833467	+	0.607272	0.716957	-0.109685	-0.235963	5.25e-07	0.968005	0.285854	0.158526	0.982079	0.250631	0.183734	0	0.00351113	24600	0	0	Heterochromatin	NA	ENST00000558432	chr15	38782296	38852283	69988	-	18814	ENSG00000172575	RASGRP1	2.79165	12.2734	7.85346	7.89907	NA	NA	NA	NA	NA	NA	NA	NA	NA	NA
cg01637789	chr15	39875777	+	0.637233	0.757857	-0.120625	-0.246553	4.69e-06	0.93674	0.164872	0.209131	0.966075	0.322105	0.168299	0	0.00763363	22057	0	0	CTCF+Promoter	NA	ENST00000260356	chr15	39873294	39891667	18374	+	2482	ENSG00000137801	THBS1	9.37349	16.2442	13.4372	13.5184	0.109561	0.946541	0.606067	0.635069	-0.338309	1.25892e-08	6.75238e-08	-0.326436	5.10477e-08	2.61897e-07
cg21149266	chr15	59146882	+	0.520331	0.627988	-0.107657	-0.266636	0.000310684	0.985512	0.106694	0.238725	0.984776	0.0403999	0.267529	0	0.0427796	18087	0	0	Enhancer	NA	ENST00000559757	chr15	59157374	59323415	166042	+	10490	ENSG00000157450	RNF111	7.6043	10.7306	9.45526	9.53253	NA	NA	NA	NA	NA	NA	NA	NA	NA	NA
cg13726901	chr15	80695990	+	0.660255	0.771904	-0.111649	-0.222281	1.01e-05	0.97867	0.209833	0.19555	0.975861	0.270483	0.184037	0	0.0101891	28171	0	0	Repressed	NA	ENST00000559008	chr15	80672219	80695917	23699	-	72	ENSG00000259495	RP11-210M15.2	NA	NA	NA	NA	NA	NA	NA	NA	NA	NA	NA	NA	NA	NA
cg03921965	chr15	82432326	+	0.56568	0.442919	0.122761	0.346014	0.000715467	0.962584	0.0523048	0.286383	0.96786	0.0383319	0.305972	0	0.0608186	8752	0	0	CTCF	NA	ENST00000561340	chr15	82444498	82452411	7914	-	20083	ENSG00000140598	EFTUD1	7.84344	10.7251	9.47584	9.50305	NA	NA	NA	NA	NA	NA	NA	NA	NA	NA
cg09615056	chr16	1478718	+	0.354807	0.236142	0.118664	0.567639	1.19e-05	0.860944	0.00622383	0.213448	0.799641	0.0168308	0.208445	0	0.0109149	1367	0	0	CTCF	NA	ENST00000310355	chr16	1469944	1479345	9402	-	625	ENSG00000174109	C16orf91	6.48975	9.98203	7.92532	7.88897	0.0290666	0.842567	0.374567	0.341752	0.241895	6.10845e-05	0.000225249	0.257131	2.08873e-05	7.41879e-05
cg13127598	chr16	23893106	-	0.266112	0.368007	-0.101895	-0.45316	0.00183743	0.950351	0.0164427	0.212628	0.958405	0.0253707	0.247413	0	0.0930858	14690	0	0	Heterochromatin	chr16	ENST00000498739	chr16	23848544	24124386	275843	+	44561	ENSG00000166501	PRKCB	3.06643	12.1318	6.80206	6.86223	NA	NA	NA	NA	NA	NA	NA	NA	NA	NA
cg13196720	chr16	51002303	-	0.720411	0.823004	-0.102592	-0.189614	2.67e-06	0.9751	0.185405	0.179594	0.981327	0.342567	0.146892	0	0.00604252	39781	0	0	Heterochromatin	chr16	ENST00000566024	chr16	50828205	50835844	7640	+	174097	ENSG00000083799	CYLD	8.38344	12.3978	10.2075	10.2422	NA	NA	NA	NA	NA	NA	NA	NA	NA	NA
cg05768044	chr16	53243559	+	0.686491	0.586043	0.100448	0.224688	0.000271895	0.961183	0.0648326	0.204535	0.943423	0.101025	0.250669	0	0.0405511	27493	0	0	Enhancer	NA	ENST00000562791	chr16	53243692	53260315	16624	+	131	ENSG00000177200	CHD9	6.03504	11.6549	9.88746	9.89091	NA	NA	NA	NA	NA	NA	NA	NA	NA	NA
cg15855767	chr16	66637902	-	0.1764	0.276652	-0.100252	-0.620897	0.00419721	0.806127	0.0180148	0.204466	0.90315	0.0173951	0.242929	0	0.134066	23298	0	0	Promoter	NA	ENST00000424011	chr16	66637935	66647795	9861	+	31	ENSG00000140931	CMTM3	7.03849	11.8319	10.2321	10.2585	NA	NA	NA	NA	NA	NA	NA	NA	NA	NA
cg17931394	chr16	74314431	-	0.550706	0.653398	-0.102692	-0.242629	1.03e-05	0.906757	0.201652	0.172003	0.925918	0.103647	0.172763	0	0.0102563	22951	0	0	Transcribed	chr16	ENST00000219313	chr16	74330673	74340186	9514	+	16240	ENSG00000103035	PSMD7	9.30717	12.1633	10.39	10.3161	NA	NA	NA	NA	NA	NA	NA	NA	NA	NA
cg09458398	chr17	10014080	+	0.672134	0.782377	-0.110243	-0.216132	0.000441961	0.983043	0.141698	0.235395	0.980707	0.172239	0.17608	0	0.0495191	30054	0	0	Transcribed	chr17	ENST00000323816	chr17	9813926	10017870	203945	-	3788	ENSG00000007237	GAS7	5.88651	11.9157	9.83008	9.96723	NA	NA	NA	NA	NA	NA	NA	NA	NA	NA
cg20452199	chr17	50799435	+	0.633992	0.739051	-0.105059	-0.218021	1.71e-05	0.97565	0.151988	0.199601	0.967941	0.256484	0.170236	0	0.0126191	29460	0	0	Heterochromatin	chr17	ENST00000412360	chr17	50939481	50976948	37468	+	140044	ENSG00000226364	AC102948.2	NA	NA	NA	NA	NA	NA	NA	NA	NA	NA	NA	NA	NA	NA
cg17975443	chr17	59534998	-	0.452823	0.344856	0.107967	0.383227	0.000285481	0.909972	0.0277459	0.245897	0.887669	0.0212153	0.252342	0	0.0413056	6232	0	0	Poised_Promoter	NA	ENST00000240335	chr17	59533807	59561664	27858	+	1190	ENSG00000121075	TBX4	0	8.84163	1.6076	1.30393	0.0236755	0.950829	0.478804	0.507068	0.19749	0.00112942	0.0029616	0.18502	0.00231315	0.00606559
cg06636541	chr17	79374515	-	0.354447	0.251539	0.102907	0.478679	0.000251601	0.8129	0.0336963	0.20896	0.758984	0.0403249	0.177929	0	0.0393185	4761	0	0	Transcribed	NA	ENST00000572324	chr17	79373574	79375658	2085	+	940	ENSG00000263053	RP11-1055B8.6	NA	NA	NA	NA	0.00421023	0.849472	0.311809	0.252688	NA	NA	NA	NA	NA	NA
cg22264019	chr18	1774470	+	0.616444	0.722882	-0.106438	-0.226396	4.52e-06	0.944004	0.190278	0.179751	0.972793	0.136152	0.168249	0	0.00749417	27022	0	0	Heterochromatin	chr18	ENST00000576251	chr18	2537530	2554691	17162	-	780219	ENSG00000101574	METTL4	5.94831	9.56783	7.80306	7.7927	NA	NA	NA	NA	NA	NA	NA	NA	NA	NA
cg18637203	chr18	6056016	-	0.549999	0.65066	-0.100661	-0.238483	0.000160031	0.93557	0.084076	0.191255	0.933811	0.200742	0.172628	0	0.0326292	23978	0	0	Heterochromatin	chr18	ENST00000581347	chr18	5882071	5895954	13884	-	160061	ENSG00000206432	TMEM200C	0	8.10228	3.50912	3.60662	NA	NA	NA	NA	NA	NA	NA	NA	NA	NA
cg19712262	chr18	6241626	-	0.533991	0.636387	-0.102396	-0.248815	0.00020436	0.966475	0.119543	0.186904	0.965445	0.152337	0.203594	0	0.0361984	21573	0	0	Heterochromatin	chr18	ENST00000535782	chr18	5954713	6241398	286686	-	227	ENSG00000154655	L3MBTL4	1.73162	9.08032	5.09163	5.01015	NA	NA	NA	NA	NA	NA	NA	NA	NA	NA
cg17681279	chr18	6294276	+	0.483894	0.593105	-0.109211	-0.288209	0.000729138	0.940288	0.0714546	0.224645	0.965786	0.095693	0.22903	0	0.0612502	14727	0	0	Heterochromatin	chr18	ENST00000583054	chr18	6239798	6326720	86923	-	32442	ENSG00000154655	L3MBTL4	1.73162	9.08032	5.09163	5.01015	NA	NA	NA	NA	NA	NA	NA	NA	NA	NA
cg27196775	chr18	6781335	-	0.459706	0.560597	-0.100892	-0.280716	0.000228628	0.893007	0.0315213	0.187962	0.953345	0.0398184	0.204272	0	0.037819	15768	0	0	Heterochromatin	chr18	ENST00000262227	chr18	6788493	6898718	110226	+	7156	ENSG00000088756	ARHGAP28	1.19686	9.30649	6.78134	6.95555	NA	NA	NA	NA	NA	NA	NA	NA	NA	NA
cg17550188	chr18	6976067	+	0.77262	0.872881	-0.100261	-0.173906	4.75e-07	0.983535	0.316784	0.160877	0.979634	0.173194	0.124723	0	0.00346231	47433	0	0	Heterochromatin	NA	ENST00000579689	chr18	6873465	6890047	16583	+	102601	ENSG00000088756	ARHGAP28	1.19686	9.30649	6.78134	6.95555	NA	NA	NA	NA	NA	NA	NA	NA	NA	NA
cg15833123	chr18	40517663	+	0.62861	0.740867	-0.112257	-0.233622	2.7e-06	0.954118	0.0708278	0.1925	0.964052	0.136283	0.174837	0	0.00604252	25152	0	0	Heterochromatin	chr18	ENST00000590910	chr18	40323434	40695614	372181	-	177949	ENSG00000152214	RIT2	0	1.99425	0.142042	0	NA	NA	NA	NA	NA	NA	NA	NA	NA	NA
cg23760655	chr18	50462256	-	0.617956	0.723366	-0.10541	-0.22387	0.000157349	0.946332	0.0608175	0.243678	0.956265	0.106348	0.205974	0	0.0324174	27725	0	0	Heterochromatin	chr18	ENST00000578949	chr18	50461173	50683805	222633	+	1082	ENSG00000187323	DCC	0	4.49414	0.819674	0.768333	NA	NA	NA	NA	NA	NA	NA	NA	NA	NA
cg06233996	chr18	55771478	+	0.450389	0.55663	-0.106241	-0.299554	3.55e-05	0.938302	0.160151	0.174775	0.953004	0.136614	0.187382	0	0.0170665	13268	0	0	Heterochromatin	NA	ENST00000587547	chr18	55758023	55833071	75049	+	13454	ENSG00000049759	NEDD4L	7.23418	13.5044	10.6389	10.6273	NA	NA	NA	NA	NA	NA	NA	NA	NA	NA
cg08177522	chr18	59431787	-	0.392391	0.493781	-0.10139	-0.324198	2.6e-05	0.843586	0.0475082	0.162394	0.873271	0.103761	0.192839	0	0.0150575	10584	0	0	Heterochromatin	NA	ENST00000588064	chr18	59542238	59560967	18730	-	129178	ENSG00000176641	RNF152	2.76693	9.43604	6.11212	6.15202	NA	NA	NA	NA	NA	NA	NA	NA	NA	NA
cg07825147	chr19	7462813	+	0.587918	0.695665	-0.107747	-0.239036	5.41e-05	0.978136	0.193179	0.198324	0.975526	0.23055	0.214756	0	0.0203014	23840	0	0	Enhancer	NA	ENST00000599752	chr19	7460038	7506876	46839	+	2774	ENSG00000104880	ARHGEF18	NA	NA	NA	NA	NA	NA	NA	NA	NA	NA	NA	NA	NA	NA
cg17130131	chr19	13123973	-	0.546669	0.408876	0.137793	0.410296	0.000324157	0.948087	0.00817745	0.284626	0.961036	0.00620683	0.32424	0	0.0434434	5553	0	0	Repressed	NA	ENST00000590027	chr19	13123002	13136334	13333	+	970	ENSG00000008441	NFIX	7.97125	14.8631	11.0154	11.0762	NA	NA	NA	NA	NA	NA	NA	NA	NA	NA
cg15054077	chr19	13124215	+	0.478389	0.366363	0.112026	0.375907	0.00125509	0.935561	0.00533117	0.296227	0.963254	0.00396378	0.338724	0	0.0784724	11902	0	0	Repressed	NA	ENST00000590027	chr19	13123002	13136334	13333	+	1212	ENSG00000008441	NFIX	7.97125	14.8631	11.0154	11.0762	0.00339687	0.884716	0.394219	0.439824	-0.293023	1.00153e-06	4.54541e-06	-0.26711	9.64269e-06	3.55574e-05
cg12509887	chr19	13124291	-	0.504859	0.386419	0.11844	0.377152	0.000739535	0.850021	0.0073476	0.233386	0.96325	0.00714722	0.278177	0	0.0616187	8931	0	0	Repressed	NA	ENST00000590027	chr19	13123002	13136334	13333	+	1288	ENSG00000008441	NFIX	7.97125	14.8631	11.0154	11.0762	NA	NA	NA	NA	NA	NA	NA	NA	NA	NA
cg12403514	chr19	13124343	+	0.527107	0.407907	0.1192	0.362028	0.000980987	0.939595	0.012467	0.295198	0.947121	0.00738868	0.338697	0	0.0699291	10439	0	0	Repressed	NA	ENST00000590027	chr19	13123002	13136334	13333	+	1340	ENSG00000008441	NFIX	7.97125	14.8631	11.0154	11.0762	NA	NA	NA	NA	NA	NA	NA	NA	NA	NA
cg10933755	chr19	19137201	-	0.820684	0.718544	0.102141	0.189285	0.00222133	0.986326	0.420936	0.161679	0.985426	0.22878	0.226693	0	0.101092	39929	0	0	Heterochromatin	NA	ENST00000456085	chr19	19105407	19141839	36433	-	4636	ENSG00000064607	SUGP2	8.75203	12.3705	10.4768	10.4481	NA	NA	NA	NA	NA	NA	NA	NA	NA	NA
cg13546240	chr19	46379991	+	0.513817	0.401363	0.112455	0.348653	0.00186163	0.955813	0.0112275	0.312692	0.965725	0.0140988	0.341624	0	0.0936465	14793	0	0	Transcribed	NA	ENST00000302165	chr19	46386866	46389376	2511	-	9383	ENSG00000170604	IRF2BP1	6.85965	11.0849	9.31577	9.31362	0.00705633	0.971031	0.469431	0.519466	0.0367882	0.547997	0.627802	0.0439204	0.47292	0.563683
cg17783239	chr20	12828430	+	0.502363	0.604114	-0.101751	-0.26134	0.000393884	0.966138	0.140214	0.210548	0.96891	0.0949588	0.210525	0	0.04705	19087	0	0	Heterochromatin	chr20	ENST00000476791	chr20	12989627	13031666	42040	+	161195	ENSG00000172296	SPTLC3	2.99796	10.1803	7.68117	7.90003	NA	NA	NA	NA	NA	NA	NA	NA	NA	NA
cg10243030	chr20	16156233	+	0.591439	0.692295	-0.100856	-0.223658	0.00188112	0.968347	0.0969697	0.224041	0.975793	0.0574086	0.198859	0	0.0941016	27787	0	0	Heterochromatin	chr20	ENST00000407045	chr20	15966433	16030714	64282	+	189799	ENSG00000172264	MACROD2	1.75647	11.5165	6.33607	6.26529	NA	NA	NA	NA	NA	NA	NA	NA	NA	NA
cg26533892	chr20	31099338	-	0.501114	0.602888	-0.101773	-0.261977	1.76e-05	0.954238	0.138473	0.153767	0.954799	0.256309	0.16184	0	0.0127521	18956	0	0	Heterochromatin	NA	ENST00000375677	chr20	31052583	31099210	46628	-	127	ENSG00000197183	C20orf112	6.82894	11.7112	10.3088	10.3082	NA	NA	NA	NA	NA	NA	NA	NA	NA	NA
cg11764966	chr20	44258197	+	0.242276	0.141863	0.100413	0.732231	0.000201171	0.921288	0.0091675	0.245566	0.912795	0.00889027	0.198248	0	0.0359958	4157	0	0	Heterochromatin	NA	ENST00000372643	chr20	44258165	44259835	1671	+	31	ENSG00000180305	WFDC10A	0	3.1718	0.209989	0	0.00665531	0.878815	0.148261	0.0551606	-0.108308	0.0761749	0.134159	-0.0250232	0.68286	0.739243
cg04263519	chr20	52104622	+	0.73993	0.840388	-0.100457	-0.181364	2.72e-05	0.981949	0.0541667	0.210614	0.981455	0.209763	0.162678	0	0.0152439	43657	0	0	Heterochromatin	chr20	ENST00000439873	chr20	52105495	52106164	670	+	871	ENSG00000227164	AL354993.1	NA	NA	NA	NA	NA	NA	NA	NA	NA	NA	NA	NA	NA	NA
cg21285193	chr20	58883305	-	0.576126	0.684705	-0.108579	-0.245189	5.33e-07	0.889488	0.210277	0.162247	0.939859	0.24322	0.150578	0	0.00351113	22371	0	0	Repressed	chr20	ENST00000313426	chr20	58630980	58648008	17029	+	252324	ENSG00000176659	C20orf197	0	4.7928	2.25246	2.27346	NA	NA	NA	NA	NA	NA	NA	NA	NA	NA
cg07725235	chr21	18188123	-	0.591941	0.713348	-0.121406	-0.265067	4.78e-08	0.954504	0.110515	0.182712	0.972351	0.18824	0.17881	0	0.00150728	18391	0	0	Heterochromatin	chr21	ENST00000440664	chr21	18811208	18821503	10296	+	623083	ENSG00000232560	C21orf37	NA	NA	NA	NA	NA	NA	NA	NA	NA	NA	NA	NA	NA	NA
cg25045870	chr21	18188931	+	0.661187	0.769237	-0.10805	-0.215348	2.6e-07	0.982471	0.136274	0.194357	0.972574	0.184272	0.168545	0	0.0028432	30314	0	0	Heterochromatin	chr21	ENST00000440664	chr21	18811208	18821503	10296	+	622275	ENSG00000232560	C21orf37	NA	NA	NA	NA	NA	NA	NA	NA	NA	NA	NA	NA	NA	NA
cg22971636	chr21	18223564	+	0.730972	0.839255	-0.108283	-0.19678	4.53e-09	0.947348	0.11054	0.184034	0.975097	0.388446	0.144966	0	0.000481833	36874	0	0	Heterochromatin	chr21	ENST00000440664	chr21	18811208	18821503	10296	+	587642	ENSG00000232560	C21orf37	NA	NA	NA	NA	NA	NA	NA	NA	NA	NA	NA	NA	NA	NA
cg00705130	chr21	35649196	-	0.516808	0.622158	-0.10535	-0.263008	0.000217407	0.936113	0.0242663	0.215496	0.957296	0.0656328	0.205234	0	0.0370693	18774	0	0	Heterochromatin	chr21	ENST00000290310	chr21	35736323	35743688	7366	+	87125	ENSG00000159197	KCNE2	1.22182	5.68152	3.29441	3.2828	NA	NA	NA	NA	NA	NA	NA	NA	NA	NA
cg17326090	chr22	28198472	-	0.378247	0.271411	0.106836	0.464295	0.000220321	0.8349	0.0484489	0.238171	0.895859	0.0166887	0.228449	0	0.0372649	4400	0	0	Transcribed	NA	ENST00000302326	chr22	28144265	28197486	53222	-	985	ENSG00000169184	MN1	3.12125	10.7567	7.74845	7.85642	0.0301396	0.809947	0.320697	0.304862	-0.255976	2.13977e-05	8.41644e-05	-0.268357	8.73616e-06	3.32538e-05
cg07096093	chr22	28839350	+	0.482296	0.372042	0.110254	0.365794	0.00222127	0.936689	0.0269179	0.28168	0.968954	0.0242344	0.289181	0	0.101092	16350	0	0	Heterochromatin	NA	ENST00000490475	chr22	28692202	28839061	146860	-	288	ENSG00000100154	TTC28	6.11646	10.3954	8.90772	8.97758	NA	NA	NA	NA	NA	NA	NA	NA	NA	NA
cg23494319	chrX	25177107	-	0.246316	0.349992	-0.103676	-0.490042	1.59e-05	0.714451	0.027485	0.168927	0.824157	0.0283877	0.197787	0	0.0123477	2550	0	0	Heterochromatin	chrX	ENST00000379044	chrX	25021811	25034065	12255	-	143041	ENSG00000004848	ARX	0	9.54758	2.48489	1.86172	NA	NA	NA	NA	NA	NA	NA	NA	NA	NA
cg12529653	chrX	94401049	-	0.487997	0.59431	-0.106312	-0.27915	0.00106353	0.946558	0.0814108	0.224533	0.924073	0.0576484	0.216987	0	0.0727765	16007	0	0	CTCF	chrX	ENST00000332647	chrX	92929205	92967261	38057	+	1471843	ENSG00000179083	FAM133A	0	8.38738	2.24948	2.17967	NA	NA	NA	NA	NA	NA	NA	NA	NA	NA

## Sheet: Tab3. AI DMS
cgid	Chromosome	Start	Strand	mean.AI_NR	mean.AI_R	mean.diff	mean.quot.log2	diffmeth.p.val	max.AI_NR	min.AI_NR	sd.AI_NR	max.AI_R	min.AI_R	sd.AI_R	min.diff	diffmeth.p.adj.fdr	combinedRank	num.na.AI_NR	num.na.AI_R	ChromHMM_MCF7	PMD_Brinkman	tx_id	tx_chr	tx_start	tx_end	tx_width	tx_strand	distTxStart	gene_id	gene	expr.log2.min	expr.log2.max	expr.log2.mean	expr.log2.median	meth.min	meth.max	meth.mean	meth.median	cor_pearson	p_pearson	fdr_pearson	cor_spearman	p_spearman	fdr_spearman
cg09245989	chr1	2454811	+	0.534905	0.655677	-0.120772	-0.288817	0.00297389	0.972891	0.0592401	0.223475	0.96677	0.0525064	0.227806	0	0.76123	22389	0	0	Enhancer	NA	ENST00000491212	chr1	2452700	2457626	4927	-	2813	ENSG00000157881	PANK4	6.89433	9.63864	8.39718	8.42694	NA	NA	NA	NA	NA	NA	NA	NA	NA	NA
cg09317508	chr1	5896560	+	0.628076	0.514262	0.113814	0.28344	0.0016168	0.943608	0.191045	0.19615	0.936958	0.0804404	0.234182	0	0.732184	23351	0	0	Heterochromatin	chr1	ENST00000378111	chr1	6051526	6160235	108710	+	154964	ENSG00000069424	KCNAB2	3.87042	10.6505	7.7026	7.73764	0.108847	0.919662	0.414829	0.379699	0.272185	5.92138e-06	1.6128e-05	0.299593	6.29284e-07	1.97366e-06
cg07922924	chr1	11211274	+	0.618473	0.517185	0.101288	0.253541	0.000594205	0.937977	0.220529	0.169996	0.908083	0.0832077	0.177978	0	0.698714	29771	0	0	Heterochromatin	NA	ENST00000495435	chr1	11191651	11205082	13432	-	6191	ENSG00000198793	MTOR	9.13378	11.5406	10.5649	10.594	0.102019	0.933916	0.499229	0.48276	0.0223241	0.715498	0.772682	0.00869938	0.886994	0.904472
cg20001572	chr1	11212399	-	0.704251	0.582043	0.122208	0.270729	0.00103779	0.971336	0.175808	0.204263	0.968044	0.0626919	0.240577	0	0.732184	25799	0	0	Heterochromatin	NA	ENST00000495435	chr1	11191651	11205082	13432	-	7316	ENSG00000198793	MTOR	9.13378	11.5406	10.5649	10.594	NA	NA	NA	NA	NA	NA	NA	NA	NA	NA
cg09064486	chr1	13946454	+	0.709519	0.586158	0.123361	0.271338	5.47e-05	0.970852	0.216744	0.209803	0.91411	0.102184	0.188993	0	0.606465	25667	0	0	Heterochromatin	chr1	ENST00000475043	chr1	13911967	13942742	30776	+	34486	ENSG00000162493	PDPN	3.98203	10.9495	8.51427	8.69789	0.064415	0.954522	0.533193	0.523492	-0.113543	0.062944	0.090482	-0.0750664	0.219603	0.277182
cg06004306	chr1	17425160	-	0.448143	0.558184	-0.110041	-0.310559	0.00176303	0.900163	0.0517	0.193501	0.966308	0.133737	0.192162	0	0.732184	18966	0	0	Enhancer	NA	ENST00000466151	chr1	17394281	17409921	15641	-	15238	ENSG00000117115	PADI2	5.28758	13.3042	8.96732	8.78956	NA	NA	NA	NA	NA	NA	NA	NA	NA	NA
cg26433368	chr1	18958594	-	0.30571	0.19454	0.11117	0.626216	0.000317581	0.875814	0.0227775	0.222605	0.782968	0.0155192	0.167351	0	0.691073	2201	0	0	Heterochromatin	NA	ENST00000400661	chr1	18958018	19062596	104579	+	575	ENSG00000009709	PAX7	0	10.7257	1.55309	0.458697	0.0303131	0.832768	0.218241	0.145174	0.0470533	0.442152	0.535237	0.0604172	0.323543	0.393961
cg04126266	chr1	18963958	+	0.51896	0.4141	0.10486	0.318753	0.0011239	0.883214	0.105151	0.192354	0.941613	0.0827356	0.201921	0	0.732184	17831	0	0	Heterochromatin	NA	ENST00000400661	chr1	18958018	19062596	104579	+	5939	ENSG00000009709	PAX7	0	10.7257	1.55309	0.458697	0.0922407	0.855037	0.419632	0.41004	0.23894	7.55336e-05	0.000179718	0.231703	0.000125652	0.000317196
cg06220449	chr1	18964400	+	0.538089	0.42741	0.11068	0.325426	8.71e-05	0.890337	0.17963	0.175646	0.776247	0.108483	0.171569	0	0.625082	16963	0	0	Heterochromatin	NA	ENST00000400661	chr1	18958018	19062596	104579	+	6381	ENSG00000009709	PAX7	0	10.7257	1.55309	0.458697	0.0807708	0.735255	0.361367	0.365701	0.358923	1.33969e-09	5.43755e-09	0.339003	1.17061e-08	4.10704e-08
cg22157239	chr1	18972096	-	0.336687	0.217085	0.119602	0.610399	0.00058393	0.881953	0.0105055	0.256988	0.81667	0.0102696	0.222105	0	0.698714	2449	0	0	Heterochromatin	NA	ENST00000400661	chr1	18958018	19062596	104579	+	14077	ENSG00000009709	PAX7	0	10.7257	1.55309	0.458697	0.00369685	0.812171	0.195532	0.112875	0.30355	3.86137e-07	1.21106e-06	0.150098	0.0137282	0.0236812
cg02999140	chr1	25132559	-	0.786513	0.677386	0.109127	0.212578	0.000871898	0.965455	0.414072	0.14693	0.955416	0.0884348	0.184793	0	0.730207	42370	0	0	Heterochromatin	NA	ENST00000489758	chr1	25071900	25124454	52555	+	60658	ENSG00000169504	CLIC4	9.75682	14.6311	12.0247	12.0018	NA	NA	NA	NA	NA	NA	NA	NA	NA	NA
cg22855405	chr1	32042037	-	0.530851	0.396941	0.13391	0.410411	0.00418149	0.969499	0.0431755	0.2465	0.927197	0.0108784	0.257421	0	0.777685	9218	0	0	Transcribed	NA	ENST00000457433	chr1	32042116	32053288	11173	+	77	ENSG00000142910	TINAGL1	4.91264	11.5497	8.74776	8.86027	0.0240492	0.931563	0.368546	0.273743	-0.427786	2.14644e-13	1.3464e-12	-0.377704	2.07469e-10	8.94711e-10
cg06403557	chr1	35253701	-	0.465109	0.353428	0.111681	0.386589	9.26e-05	0.863789	0.0614076	0.178237	0.742525	0.066745	0.140562	0	0.627357	10848	0	0	CTCF+Enhancer	NA	ENST00000342280	chr1	35258599	35261348	2750	+	4896	ENSG00000187513	GJA4	5.00711	10.2841	7.85611	7.8773	NA	NA	NA	NA	NA	NA	NA	NA	NA	NA
cg04247829	chr1	38218080	+	0.500786	0.390688	0.110098	0.35024	0.000515518	0.900377	0.0455052	0.171542	0.823687	0.0685697	0.162871	0	0.698186	14134	0	0	Promoter	NA	ENST00000540011	chr1	38179561	38218578	39018	-	496	ENSG00000183317	EPHA10	1.32025	9.93725	6.92479	7.12164	0.0843035	0.732227	0.370566	0.366805	-0.42121	5.40789e-13	3.10954e-12	-0.428973	1.40338e-13	8.30001e-13
cg16163765	chr1	40365499	-	0.71867	0.612365	0.106305	0.227505	0.0014581	0.973223	0.225109	0.176427	0.914821	0.0716062	0.209144	0	0.732184	37229	0	0	Transcribed	NA	ENST00000372816	chr1	40362899	40367554	4656	-	2053	ENSG00000116990	MYCL	3.41861	12.1069	7.34035	7.40564	NA	NA	NA	NA	NA	NA	NA	NA	NA	NA
cg06359703	chr1	41847297	+	0.224386	0.0900366	0.13435	1.22836	0.000109657	0.944857	0.0144929	0.282213	0.660701	0.00693202	0.121681	0	0.63756	128	0	0	Heterochromatin	NA	ENST00000372591	chr1	41827594	41849262	21669	+	19702	ENSG00000204060	FOXO6	NA	NA	NA	NA	0.00476262	0.782141	0.101571	0.0415192	NA	NA	NA	NA	NA	NA
cg03893446	chr1	41848436	+	0.177497	0.074273	0.103224	1.15372	0.00384391	0.804212	0.00934124	0.241998	0.526741	0.00884073	0.0849281	0	0.769845	3710	0	0	Heterochromatin	NA	ENST00000372591	chr1	41827594	41849262	21669	+	20841	ENSG00000204060	FOXO6	NA	NA	NA	NA	0.00287463	0.806606	0.0925966	0.0250862	NA	NA	NA	NA	NA	NA
cg19807257	chr1	46951354	-	0.478081	0.377141	0.100939	0.334259	0.00170958	0.970961	0.0203806	0.284101	0.894249	0.00818948	0.28268	0	0.732184	15906	0	0	Heterochromatin	NA	ENST00000371956	chr1	46972668	46979884	7217	+	21312	ENSG00000197587	DMBX1	0	6.22959	2.52318	2.33939	0.0034669	0.910237	0.339931	0.314887	0.531935	4.71975e-21	5.14205e-20	0.531886	4.76536e-21	3.40148e-20
cg03401357	chr1	46951477	+	0.289438	0.183573	0.105865	0.62938	0.00200687	0.872698	0.00528031	0.257789	0.720883	0.00214858	0.215393	0	0.732184	2152	0	0	Heterochromatin	NA	ENST00000371956	chr1	46972668	46979884	7217	+	21189	ENSG00000197587	DMBX1	0	6.22959	2.52318	2.33939	0.00159348	0.83259	0.229687	0.10675	0.567174	2.67428e-24	4.25827e-23	0.569643	1.53084e-24	1.21878e-23
cg09326404	chr1	46956839	-	0.530301	0.412243	0.118058	0.35569	0.000843203	0.953294	0.0375367	0.2521	0.895036	0.0117336	0.229413	0	0.729878	13544	0	0	Heterochromatin	NA	ENST00000371956	chr1	46972668	46979884	7217	+	15827	ENSG00000197587	DMBX1	0	6.22959	2.52318	2.33939	0.0363209	0.894945	0.390969	0.378588	0.647086	2.63328e-33	6.8136e-32	0.657409	1.13448e-34	1.11828e-33
cg14854316	chr1	48225077	+	0.717809	0.617041	0.100768	0.215	0.00209406	0.966252	0.347914	0.146915	0.943353	0.190454	0.187855	0	0.732184	41466	0	0	Heterochromatin	NA	ENST00000594280	chr1	48226979	48227290	312	-	2211	ENSG00000273395	FLJ00388	NA	NA	NA	NA	NA	NA	NA	NA	NA	NA	NA	NA	NA	NA
cg24011109	chr1	59521880	+	0.689981	0.577231	0.11275	0.253387	5.15e-05	0.973132	0.287405	0.170798	0.899199	0.221995	0.161888	0	0.606465	29813	0	0	Heterochromatin	NA	ENST00000582567	chr1	59762310	59787384	25075	+	240428	ENSG00000172456	FGGY	2.18729	8.96681	6.9283	6.97614	NA	NA	NA	NA	NA	NA	NA	NA	NA	NA
cg23670353	chr1	59833489	+	0.512972	0.397197	0.115776	0.361009	0.000691592	0.930161	0.0898974	0.193064	0.911469	0.050772	0.195044	0	0.703936	13039	0	0	Heterochromatin	NA	ENST00000475949	chr1	59858880	60091695	232816	+	25389	ENSG00000172456	FGGY	2.18729	8.96681	6.9283	6.97614	0.0589357	0.864509	0.474966	0.47588	-0.208953	0.000562074	0.00119948	-0.225189	0.000203149	0.000500618
cg23656542	chr1	60225512	+	0.413051	0.30168	0.111371	0.440767	0.000677782	0.917071	0.0789232	0.195537	0.876164	0.0267911	0.147943	0	0.703936	7459	0	0	CTCF	NA	ENST00000480847	chr1	60221344	60228396	7053	+	4167	ENSG00000172456	FGGY	2.18729	8.96681	6.9283	6.97614	NA	NA	NA	NA	NA	NA	NA	NA	NA	NA
cg12126901	chr1	61623366	-	0.247964	0.358282	-0.110318	-0.513641	0.00252703	0.873085	0.030799	0.194209	0.931166	0.049917	0.248151	0	0.749768	4585	0	0	Heterochromatin	NA	ENST00000496712	chr1	61554084	61598700	44617	+	69281	ENSG00000162599	NFIA	4.84121	12.4722	10.6524	10.802	0.0189218	0.880549	0.309322	0.243329	-0.177216	0.00354385	0.00679237	-0.154622	0.0111654	0.0195867
cg11668419	chr1	68025026	-	0.586518	0.470959	0.115559	0.310652	0.000657548	0.906608	0.119445	0.191337	0.900387	0.171272	0.189682	0	0.701049	18953	0	0	Heterochromatin	NA	ENST00000370986	chr1	68150744	68154021	3278	+	125716	ENSG00000116717	GADD45A	5.75536	10.9432	8.62631	8.68616	0.129202	0.911438	0.469925	0.461697	-0.120489	0.0483635	0.073612	-0.106066	0.0824938	0.114606
cg01705587	chr1	149889364	+	0.362782	0.234108	0.128674	0.610813	0.00138435	0.90476	0.00783225	0.222559	0.748545	0.00754996	0.200467	0	0.732184	2440	0	0	Heterochromatin	NA	ENST00000369145	chr1	149877024	149889393	12370	-	27	ENSG00000159164	SV2A	2.83576	10.4859	6.12573	6.08408	0.00902716	0.811626	0.291792	0.301275	-0.203496	0.000787269	0.00164611	-0.175756	0.00387414	0.00742543
cg18447488	chr1	150295033	-	0.687376	0.787952	-0.100576	-0.194366	0.00371017	0.973821	0.228634	0.217778	0.977595	0.286251	0.173145	0	0.769608	50068	0	0	Promoter	NA	ENST00000543398	chr1	150294002	150318563	24562	+	1030	ENSG00000117360	PRPF3	8.61763	11.8832	10.0321	9.98617	NA	NA	NA	NA	NA	NA	NA	NA	NA	NA
cg06484448	chr1	167397535	-	0.747204	0.630893	0.116312	0.2406	0.00162253	0.961844	0.211865	0.172626	0.952677	0.056106	0.22833	0	0.732184	33223	0	0	Heterochromatin	NA	ENST00000485089	chr1	167399877	167403303	3427	-	5766	ENSG00000198821	CD247	1.48594	10.605	5.99079	6.0228	NA	NA	NA	NA	NA	NA	NA	NA	NA	NA
cg15809598	chr1	177417891	-	0.4507	0.333102	0.117598	0.42519	0.000354728	0.947538	0.070173	0.201989	0.728704	0.0444453	0.149525	0	0.697332	8309	0	0	Enhancer	NA	ENST00000478325	chr1	177225996	177250950	24955	+	191894	ENSG00000198797	BRINP2	0	12.253	3.92613	3.35842	NA	NA	NA	NA	NA	NA	NA	NA	NA	NA
cg17343442	chr1	178972710	+	0.772206	0.667882	0.104324	0.206514	0.000851612	0.974114	0.372865	0.169499	0.963109	0.160464	0.20379	0	0.729878	44817	0	0	Heterochromatin	NA	ENST00000440702	chr1	178994939	179019451	24513	+	22227	ENSG00000116199	FAM20B	9.46429	13.2147	11.1415	11.1102	NA	NA	NA	NA	NA	NA	NA	NA	NA	NA
cg10136859	chr1	184761885	+	0.47596	0.360097	0.115863	0.392935	0.000587736	0.925353	0.075229	0.227031	0.89051	0.0185605	0.188309	0	0.698714	10394	0	0	Heterochromatin	NA	ENST00000417056	chr1	184759858	184775119	15262	-	13232	ENSG00000135842	FAM129A	6.07117	13.7988	10.7777	10.8599	NA	NA	NA	NA	NA	NA	NA	NA	NA	NA
cg12662007	chr1	201250185	+	0.761801	0.644114	0.117687	0.238687	0.000101452	0.97124	0.245424	0.172972	0.946078	0.220265	0.189452	0	0.627357	33778	0	0	Heterochromatin	NA	ENST00000367324	chr1	201252580	201302121	49542	+	2393	ENSG00000081277	PKP1	0.432959	14.6118	7.48009	7.63421	0.181846	0.957712	0.674182	0.704759	0.254924	2.31909e-05	5.92656e-05	0.185405	0.00229703	0.00461637
cg17219660	chr1	202091880	-	0.322375	0.220669	0.101705	0.526984	0.0022201	0.940901	0.018089	0.240308	0.910451	0.0168612	0.177682	0	0.737444	4211	0	0	CTCF+Enhancer	chr1	ENST00000367282	chr1	202091986	202102720	10735	+	104	ENSG00000170075	GPR37L1	0	10.1323	3.23384	2.93804	0.0259271	0.984398	0.335607	0.247321	-0.302324	4.32316e-07	1.33566e-06	-0.31154	1.82601e-07	5.81513e-07
cg08129759	chr1	202091944	-	0.475754	0.361441	0.114313	0.387094	0.00303975	0.966855	0.0652577	0.24238	0.865151	0.0786958	0.180538	0	0.76123	10815	0	0	CTCF+Enhancer	chr1	ENST00000367282	chr1	202091986	202102720	10735	+	40	ENSG00000170075	GPR37L1	0	10.1323	3.23384	2.93804	0.0603532	0.855599	0.307262	0.261133	-0.2725	5.77074e-06	1.59272e-05	-0.296918	7.06967e-07	2.18421e-06
cg12269394	chr1	205011999	-	0.412779	0.310497	0.102282	0.399594	0.0028166	0.967664	0.0411555	0.251169	0.828255	0.0271254	0.20453	0	0.759841	9905	0	0	Heterochromatin	NA	ENST00000331830	chr1	205012325	205047627	35303	+	324	ENSG00000184144	CNTN2	0	8.12901	3.09027	2.902	0.0226861	0.905021	0.282661	0.200684	0.145605	0.0168611	0.027922	0.193873	0.00139677	0.00298073
cg16345059	chr1	210536172	-	0.818315	0.709442	0.108873	0.203302	0.00149698	0.972406	0.323078	0.159515	0.977824	0.148144	0.227261	0	0.732184	46110	0	0	Heterochromatin	NA	ENST00000426968	chr1	210536196	210637999	101804	+	22	ENSG00000054392	HHAT	6.08713	10.4333	8.81077	8.88234	NA	NA	NA	NA	NA	NA	NA	NA	NA	NA
cg01081168	chr1	212278486	-	0.544124	0.442296	0.101828	0.292941	0.00490971	0.938059	0.122888	0.19758	0.930711	0.0494985	0.190853	0	0.791823	21660	0	0	Heterochromatin	NA	ENST00000496442	chr1	212273988	212280742	6755	+	4497	ENSG00000143476	DTL	4.84482	11.3184	8.74366	8.86704	0.0508552	0.912614	0.41081	0.374063	0.00129076	0.983189	0.983189	-0.0578736	0.344143	0.411778
cg04541678	chr1	213415277	+	0.655276	0.541708	0.113568	0.270047	0.00231327	0.964528	0.226149	0.173736	0.929338	0.0862291	0.214309	0	0.7397	25952	0	0	Heterochromatin	NA	ENST00000491616	chr1	213415403	213436159	20757	+	124	ENSG00000136643	RPS6KC1	7.2104	11.3735	9.46229	9.50561	NA	NA	NA	NA	NA	NA	NA	NA	NA	NA
cg26854931	chr1	228332360	+	0.73655	0.837771	-0.101221	-0.183436	0.000860173	0.979815	0.297752	0.189049	0.981656	0.355146	0.152755	0	0.729878	55444	0	0	Enhancer	NA	ENST00000470040	chr1	228332598	228336647	4050	+	236	ENSG00000143774	GUK1	8.48223	14.1751	11.2642	11.2663	NA	NA	NA	NA	NA	NA	NA	NA	NA	NA
cg18132787	chr1	232862025	-	0.418128	0.527992	-0.109863	-0.329541	0.00387758	0.824415	0.102316	0.190305	0.960537	0.024725	0.228743	0	0.769845	16457	0	0	Heterochromatin	NA	ENST00000418460	chr1	232940643	232946092	5450	+	78616	ENSG00000212916	MAP10	1.1275	9.56209	6.68333	6.82383	0.0498453	0.876706	0.382169	0.340004	-0.263011	1.2379e-05	3.28518e-05	-0.157785	0.00960069	0.0169858
cg15897845	chr1	233249314	+	0.386633	0.491522	-0.104888	-0.338506	0.00136896	0.921731	0.034214	0.221197	0.9594	0.071998	0.212481	0	0.732184	15436	0	0	Enhancer	NA	ENST00000484347	chr1	233231152	233296053	64902	-	46737	ENSG00000135749	PCNXL2	4.85584	10.7257	8.29597	8.43789	NA	NA	NA	NA	NA	NA	NA	NA	NA	NA
cg22531801	chr1	235806070	+	0.626045	0.727928	-0.101884	-0.214353	0.00126609	0.940112	0.23019	0.185278	0.97583	0.197831	0.200005	0	0.732184	41705	0	0	Heterochromatin	chr1	ENST00000391854	chr1	235710987	235813293	102307	-	7221	ENSG00000168243	GNG4	0	13.2549	5.16445	4.62789	0.117511	0.965175	0.604094	0.62192	-0.207161	0.000628441	0.00132742	-0.141683	0.0201569	0.0331148
cg18087514	chr1	241696246	+	0.566951	0.671043	-0.104092	-0.239297	0.00379948	0.967455	0.174986	0.227476	0.974827	0.185023	0.212988	0	0.769845	33584	0	0	Transcribed	NA	ENST00000366557	chr1	241695705	241758944	63240	+	540	ENSG00000117009	KMO	1.66839	11.0013	6.70826	6.76944	0.0789986	0.964522	0.584838	0.59548	-0.616681	1.41986e-29	3.26568e-28	-0.650924	0	0
cg20719699	chr1	244080934	-	0.448026	0.33052	0.117507	0.427692	0.00321059	0.909712	0.0110437	0.28097	0.864434	0.00696031	0.265878	0	0.762934	8163	0	0	Repressed	chr1	ENST00000552631	chr1	243809207	244014381	205175	-	66552	ENSG00000117020	AKT3	4.44192	11.7068	8.78233	8.86026	NA	NA	NA	NA	NA	NA	NA	NA	NA	NA
cg01105418	chr1	244214593	-	0.696655	0.581186	0.115469	0.257394	0.00109153	0.966484	0.160611	0.177704	0.943693	0.0197027	0.227073	0	0.732184	28807	0	0	Heterochromatin	NA	ENST00000358704	chr1	244214585	244220778	6194	+	7	ENSG00000179456	ZBTB18	4.52174	13.6193	9.84309	10.1396	0.0811084	0.959354	0.590378	0.61624	-0.379568	1.20302e-10	5.08216e-10	-0.472576	0	0
cg05090186	chr1	244215443	-	0.589322	0.488685	0.100637	0.265203	0.00313138	0.918577	0.166119	0.196987	0.866996	0.115967	0.182956	0	0.762397	26993	0	0	Heterochromatin	NA	ENST00000358704	chr1	244214585	244220778	6194	+	857	ENSG00000179456	ZBTB18	4.52174	13.6193	9.84309	10.1396	NA	NA	NA	NA	NA	NA	NA	NA	NA	NA
cg18191060	chr1	247242514	+	0.482035	0.352521	0.129514	0.440698	0.000990748	0.961647	0.0177498	0.240186	0.903971	0.0533472	0.219763	0	0.732184	7461	0	0	Heterochromatin	NA	ENST00000366503	chr1	247200086	247242057	41972	-	456	ENSG00000135747	ZNF670	3.36503	8.08056	6.50103	6.58556	NA	NA	NA	NA	NA	NA	NA	NA	NA	NA
cg02865769	chr2	5895155	+	0.723679	0.601439	0.12224	0.262941	0.00260363	0.972184	0.21775	0.21413	0.954705	0.026279	0.235812	0	0.75233	27520	0	0	Heterochromatin	chr2	ENST00000322002	chr2	5832799	5841516	8718	+	62355	ENSG00000176887	SOX11	0.463204	10.5591	5.16536	5.06191	NA	NA	NA	NA	NA	NA	NA	NA	NA	NA
cg06385583	chr2	12596843	-	0.201605	0.304315	-0.10271	-0.570837	0.000738546	0.923038	0.0127936	0.214645	0.962338	0.015966	0.254062	0	0.712883	3177	0	0	Heterochromatin	NA	ENST00000155926	chr2	12857015	12882860	25846	+	260170	ENSG00000071575	TRIB2	6.80925	13.0125	9.87461	9.84065	NA	NA	NA	NA	NA	NA	NA	NA	NA	NA
cg03663509	chr2	12647691	-	0.544008	0.68833	-0.144321	-0.334	5.29e-05	0.958548	0.13269	0.204699	0.983225	0.211588	0.207021	0	0.606465	15942	0	0	Heterochromatin	NA	ENST00000155926	chr2	12857015	12882860	25846	+	209322	ENSG00000071575	TRIB2	6.80925	13.0125	9.87461	9.84065	NA	NA	NA	NA	NA	NA	NA	NA	NA	NA
cg25965586	chr2	28660562	-	0.564339	0.672915	-0.108576	-0.249804	0.00105147	0.946756	0.156053	0.191479	0.970568	0.219325	0.173779	0	0.732184	30752	0	0	Enhancer	NA	ENST00000416713	chr2	28680012	28762032	82021	+	19448	ENSG00000163803	PLB1	1.98287	7.5307	5.16238	5.2368	NA	NA	NA	NA	NA	NA	NA	NA	NA	NA
cg22033476	chr2	43532275	-	0.4949	0.365823	0.129078	0.425947	0.00161421	0.882442	0.0754137	0.215482	0.858751	0.0293265	0.215129	0	0.732184	8270	0	0	Transcribed	NA	ENST00000467668	chr2	43458346	43504440	46095	-	27834	ENSG00000115970	THADA	8.83554	10.833	9.99765	9.99423	NA	NA	NA	NA	NA	NA	NA	NA	NA	NA
cg18396357	chr2	50201413	+	0.586743	0.456386	0.130357	0.355585	0.000763238	0.952847	0.0970923	0.219995	0.915144	0.044222	0.222602	0	0.718665	13554	0	0	Heterochromatin	NA	ENST00000412315	chr2	50147487	50201341	53855	-	71	ENSG00000179915	NRXN1	0	10.238	2.9931	2.69281	0.0129667	0.930658	0.407025	0.434285	-0.0453103	0.459262	0.552716	-0.0244221	0.69008	0.743993
cg08415819	chr2	50201426	+	0.545935	0.408546	0.137388	0.409528	0.00077893	0.954682	0.0412188	0.241006	0.947713	0.0172167	0.233848	0	0.722633	9275	0	0	Heterochromatin	NA	ENST00000412315	chr2	50147487	50201341	53855	-	84	ENSG00000179915	NRXN1	0	10.238	2.9931	2.69281	NA	NA	NA	NA	NA	NA	NA	NA	NA	NA
cg20062057	chr2	50201479	-	0.45678	0.352422	0.104358	0.365073	0.00101357	0.784347	0.0954176	0.175648	0.785377	0.0514788	0.181403	0	0.732184	12689	0	0	Heterochromatin	NA	ENST00000412315	chr2	50147487	50201341	53855	-	137	ENSG00000179915	NRXN1	0	10.238	2.9931	2.69281	0.0288741	0.778772	0.335485	0.351811	-0.0128344	0.834037	0.854482	0.0144853	0.813058	0.850015
cg20536469	chr2	50201505	-	0.492841	0.379147	0.113694	0.369787	0.000484797	0.931151	0.109045	0.179422	0.843203	0.0310131	0.187868	0	0.698186	12258	0	0	Heterochromatin	NA	ENST00000412315	chr2	50147487	50201341	53855	-	163	ENSG00000179915	NRXN1	0	10.238	2.9931	2.69281	0.0248572	0.805144	0.358971	0.368358	-0.0173332	0.77719	0.812517	0.00193397	0.974814	0.979546
cg22322562	chr2	50201511	-	0.625303	0.50437	0.120933	0.304639	0.000439516	0.954611	0.147208	0.199545	0.911643	0.0862547	0.202607	0	0.697332	19803	0	0	Heterochromatin	NA	ENST00000412315	chr2	50147487	50201341	53855	-	169	ENSG00000179915	NRXN1	0	10.238	2.9931	2.69281	0.049087	0.899278	0.483232	0.511701	-0.0556884	0.362923	0.441912	-0.0591996	0.333408	0.403599
cg01876338	chr2	54087008	+	0.750033	0.643602	0.106431	0.21765	1.07e-05	0.906573	0.304668	0.129129	0.910497	0.152768	0.170031	0	0.563198	40520	0	0	Heterochromatin	NA	ENST00000459916	chr2	53978052	54087057	109006	-	47	ENSG00000270898	ASB3	NA	NA	NA	NA	0.112474	0.953409	0.550982	0.567401	NA	NA	NA	NA	NA	NA
cg19664945	chr2	54087343	-	0.687426	0.549042	0.138383	0.319082	2.11e-06	0.92736	0.182474	0.170456	0.944915	0.0864518	0.195998	0	0.523159	17783	0	0	Heterochromatin	NA	ENST00000406625	chr2	53897430	54087297	189868	-	45	ENSG00000270898	ASB3	NA	NA	NA	NA	0.0857623	0.923453	0.525741	0.537333	NA	NA	NA	NA	NA	NA
cg14174204	chr2	63276700	+	0.211499	0.322015	-0.110516	-0.583948	0.000131631	0.751035	0.044955	0.152923	0.788934	0.0527997	0.198969	0	0.642529	2918	0	0	Promoter	NA	ENST00000366671	chr2	63277192	63284971	7780	+	490	ENSG00000115507	OTX1	0	7.89279	3.92294	4.26894	0.0229608	0.828273	0.256007	0.188475	-0.115637	0.05821	0.0849074	-0.17202	0.00466468	0.008699
cg12376047	chr2	63277001	+	0.406192	0.535964	-0.129772	-0.391557	0.00136397	0.926216	0.0508337	0.278157	0.970845	0.0632392	0.278933	0	0.732184	10502	0	0	Promoter	NA	ENST00000366671	chr2	63277192	63284971	7780	+	189	ENSG00000115507	OTX1	0	7.89279	3.92294	4.26894	NA	NA	NA	NA	NA	NA	NA	NA	NA	NA
cg10487970	chr2	63277030	+	0.343936	0.468647	-0.124711	-0.435474	0.000846775	0.892454	0.0238818	0.263838	0.944673	0.0390514	0.271296	0	0.729878	7735	0	0	Promoter	NA	ENST00000366671	chr2	63277192	63284971	7780	+	160	ENSG00000115507	OTX1	0	7.89279	3.92294	4.26894	NA	NA	NA	NA	NA	NA	NA	NA	NA	NA
cg05092308	chr2	63285365	+	0.441286	0.317819	0.123468	0.461146	6.23e-05	0.835511	0.0621025	0.208971	0.877401	0.0834158	0.188245	0	0.606465	6488	0	0	Heterochromatin	NA	ENST00000282549	chr2	63277937	63284971	7035	+	7427	ENSG00000115507	OTX1	0	7.89279	3.92294	4.26894	0.0388034	0.878982	0.375035	0.335794	0.595612	3.2266e-27	6.67905e-26	0.632671	1.74401e-31	1.56961e-30
cg18947951	chr2	63285739	+	0.523406	0.388696	0.134711	0.419947	5.21e-05	0.933809	0.0273006	0.21941	0.87279	0.0402465	0.222638	0	0.606465	8624	0	0	Heterochromatin	NA	ENST00000282549	chr2	63277937	63284971	7035	+	7801	ENSG00000115507	OTX1	0	7.89279	3.92294	4.26894	NA	NA	NA	NA	NA	NA	NA	NA	NA	NA
cg26575450	chr2	64834280	-	0.443667	0.566086	-0.122418	-0.344649	0.000616843	0.918889	0.0449368	0.232685	0.969191	0.0591804	0.19872	0	0.698714	14753	0	0	Enhancer	NA	ENST00000313349	chr2	64858755	64881047	22293	-	46765	ENSG00000179833	SERTAD2	5.86465	11.8086	10.1338	10.1618	0.0362787	0.977685	0.423749	0.433919	-0.229167	0.000149625	0.000340356	-0.195324	0.0013073	0.00281886
cg21843789	chr2	64834376	+	0.549813	0.661415	-0.111602	-0.26226	0.0013735	0.950496	0.0175456	0.271111	0.968656	0.203005	0.183508	0	0.732184	27669	0	0	Enhancer	NA	ENST00000313349	chr2	64858755	64881047	22293	-	46669	ENSG00000179833	SERTAD2	5.86465	11.8086	10.1338	10.1618	NA	NA	NA	NA	NA	NA	NA	NA	NA	NA
cg03517776	chr2	64834430	+	0.437289	0.549593	-0.112304	-0.32317	0.000386771	0.87537	0.0119999	0.242783	0.948309	0.0728809	0.200638	0	0.697332	17241	0	0	Enhancer	NA	ENST00000313349	chr2	64858755	64881047	22293	-	46615	ENSG00000179833	SERTAD2	5.86465	11.8086	10.1338	10.1618	0.0283483	0.904956	0.552344	0.601811	-0.249542	3.48206e-05	8.5808e-05	-0.215991	0.000370227	0.000880884
cg23271234	chr2	71126275	+	0.749414	0.62921	0.120204	0.248597	0.000455217	0.950912	0.188938	0.199384	0.966032	0.0557414	0.241747	0	0.697332	31062	0	0	Heterochromatin	NA	ENST00000234392	chr2	71127720	71160576	32857	+	1443	ENSG00000116035	VAX2	0.912113	9.35226	4.27238	4.36888	NA	NA	NA	NA	NA	NA	NA	NA	NA	NA
cg19015611	chr2	71126446	+	0.727145	0.596141	0.131004	0.282296	0.00211662	0.959769	0.14198	0.206755	0.938107	0.0196435	0.255389	0	0.732184	23535	0	0	Heterochromatin	NA	ENST00000234392	chr2	71127720	71160576	32857	+	1272	ENSG00000116035	VAX2	0.912113	9.35226	4.27238	4.36888	NA	NA	NA	NA	NA	NA	NA	NA	NA	NA
cg18991240	chr2	71298920	-	0.576252	0.696065	-0.119813	-0.26828	7.02e-05	0.931692	0.111338	0.19858	0.973658	0.240129	0.153984	0	0.625082	26319	0	0	Transcribed	NA	ENST00000529236	chr2	71298921	71304735	5815	+	0	ENSG00000124357	NAGK	8.76636	12.2281	10.2358	10.2262	0.0800496	0.949802	0.585719	0.595046	-0.331086	2.65788e-08	8.73302e-08	-0.362014	1.24577e-09	4.95913e-09
cg23687098	chr2	132152878	+	0.65062	0.550194	0.100426	0.237895	0.000167155	0.837776	0.285943	0.130244	0.837212	0.133301	0.156605	0	0.642529	34019	0	0	Heterochromatin	NA	ENST00000321253	chr2	132233666	132240507	6842	+	80786	ENSG00000075886	TUBA3D	NA	NA	NA	NA	0.191342	0.90382	0.627636	0.663712	NA	NA	NA	NA	NA	NA
cg03992259	chr2	134024418	-	0.30789	0.185011	0.122879	0.704972	0.00183279	0.880537	0.00849809	0.235935	0.906413	0.00605862	0.191376	0	0.732184	1846	0	0	Promoter	NA	ENST00000596384	chr2	133874577	133876625	2049	+	149840	ENSG00000269686	AC011755.1	NA	NA	NA	NA	0.00813077	0.707062	0.20382	0.137261	NA	NA	NA	NA	NA	NA
cg06296331	chr2	134024459	+	0.401743	0.255583	0.146161	0.632585	0.000751832	0.951632	0.0432169	0.27355	0.890656	0.0372397	0.219428	0	0.715326	2106	0	0	Promoter	NA	ENST00000596384	chr2	133874577	133876625	2049	+	149881	ENSG00000269686	AC011755.1	NA	NA	NA	NA	0.0253953	0.858233	0.260696	0.13142	NA	NA	NA	NA	NA	NA
cg09597470	chr2	134024618	-	0.261485	0.149164	0.112321	0.77036	0.00164703	0.937025	0.0102453	0.236221	0.744863	0.00806616	0.186924	0	0.732184	1654	0	0	Promoter	NA	ENST00000596384	chr2	133874577	133876625	2049	+	150040	ENSG00000269686	AC011755.1	NA	NA	NA	NA	0.00592163	0.636665	0.15343	0.0754972	NA	NA	NA	NA	NA	NA
cg07391417	chr2	134938934	-	0.694452	0.800087	-0.105635	-0.201576	0.000641932	0.964667	0.254339	0.186633	0.983531	0.22786	0.152425	0	0.700883	46850	0	0	CTCF	NA	ENST00000409645	chr2	134877753	135212192	334440	+	61180	ENSG00000152127	MGAT5	0	9.99912	7.46197	7.93308	NA	NA	NA	NA	NA	NA	NA	NA	NA	NA
cg25371385	chr2	157177665	-	0.355508	0.2504	0.105108	0.489174	0.000181907	0.924063	0.0173401	0.204341	0.958511	0.020926	0.192763	0	0.642529	5379	0	0	Heterochromatin	NA	ENST00000406048	chr2	157184416	157186633	2218	-	8966	ENSG00000153234	NR4A2	5.21755	12.1052	8.69059	8.62069	NA	NA	NA	NA	NA	NA	NA	NA	NA	NA
cg16429927	chr2	172430723	-	0.396236	0.284024	0.112212	0.466383	0.000270858	0.852436	0.0930436	0.220741	0.757052	0.0232965	0.169322	0	0.674703	6282	0	0	CTCF	NA	ENST00000445146	chr2	172379589	172411117	31529	+	51133	ENSG00000071967	CYBRD1	8.86809	15.6499	12.5372	12.5567	0.03631	0.851197	0.281866	0.207595	0.0370575	0.545069	0.633873	0.0849803	0.16449	0.216875
cg07312880	chr2	172430789	-	0.354239	0.217694	0.136545	0.677788	0.0020098	0.797604	0.00686679	0.273397	0.802738	0.00751559	0.234	0	0.732184	2035	0	0	CTCF	NA	ENST00000445146	chr2	172379589	172411117	31529	+	51199	ENSG00000071967	CYBRD1	8.86809	15.6499	12.5372	12.5567	0.00247515	0.893071	0.207865	0.0460442	0.035562	0.561423	0.643787	0.0763204	0.211982	0.269204
cg27659974	chr2	172430816	+	0.402669	0.263015	0.139654	0.596003	0.000872273	0.969752	0.0156048	0.274111	0.912468	0.0400425	0.222983	0	0.730207	2683	0	0	CTCF	NA	ENST00000445146	chr2	172379589	172411117	31529	+	51226	ENSG00000071967	CYBRD1	8.86809	15.6499	12.5372	12.5567	0.0212082	0.846353	0.268286	0.175971	0.0383957	0.530637	0.624101	0.073614	0.228674	0.286882
cg16898289	chr2	182818960	-	0.329807	0.210236	0.119572	0.62567	0.00301122	0.889404	0.0276513	0.241323	0.868243	0.0162552	0.185842	0	0.76123	2932	0	0	CTCF+Promoter	NA	ENST00000495820	chr2	182818968	182982245	163278	+	6	ENSG00000150722	PPP1R1C	0	7.50916	1.49672	0.899253	NA	NA	NA	NA	NA	NA	NA	NA	NA	NA
cg04037038	chr2	183732062	-	0.468415	0.352099	0.116317	0.401881	0.000134792	0.953847	0.0675048	0.224704	0.875028	0.00793363	0.244002	0	0.642529	9773	0	0	Heterochromatin	NA	ENST00000295113	chr2	183698002	183731890	33889	-	171	ENSG00000162998	FRZB	3.7428	14.8332	8.46263	8.56939	0.00252026	0.928489	0.427804	0.482825	-0.173854	0.00423713	0.00804667	-0.178409	0.00336392	0.00656917
cg04720277	chr2	192482590	-	0.364109	0.481865	-0.117756	-0.394802	0.000829439	0.888881	0.0426897	0.188968	0.91968	0.0277348	0.198569	0	0.729878	10241	0	0	Heterochromatin	NA	ENST00000410026	chr2	192542862	192561385	18524	+	60270	ENSG00000173559	NABP1	5.13968	10.2545	7.51844	7.55281	NA	NA	NA	NA	NA	NA	NA	NA	NA	NA
cg17842300	chr2	210338738	-	0.357868	0.461591	-0.103722	-0.358345	0.00175775	0.799082	0.053116	0.177649	0.933963	0.101288	0.205416	0	0.732184	13297	0	0	Heterochromatin	NA	ENST00000199940	chr2	210288782	210595242	306461	+	49955	ENSG00000078018	MAP2	3.27474	11.4403	7.14458	7.13508	NA	NA	NA	NA	NA	NA	NA	NA	NA	NA
cg26104932	chr2	219647360	-	0.394385	0.285473	0.108912	0.452705	0.00141393	0.907835	0.0677624	0.242186	0.870032	0.0298878	0.203833	0	0.732184	6889	0	0	Heterochromatin	NA	ENST00000258415	chr2	219646479	219680016	33538	+	880	ENSG00000135929	CYP27A1	6.18433	12.641	9.70764	9.88426	0.020983	0.908954	0.315665	0.274829	-0.564609	4.75027e-24	6.55538e-23	-0.498334	0	0
cg04986145	chr2	226602427	-	0.422728	0.524329	-0.101601	-0.304268	0.00115799	0.896557	0.0572849	0.195452	0.952953	0.0952918	0.214331	0	0.732184	19854	0	0	Enhancer	NA	ENST00000409269	chr2	226273597	226491846	218250	+	328829	ENSG00000144460	NYAP2	0	5.25308	0.585318	0.392207	NA	NA	NA	NA	NA	NA	NA	NA	NA	NA
cg09293182	chr2	231192275	+	0.506015	0.611335	-0.10532	-0.267959	0.000132757	0.937542	0.141839	0.164015	0.959169	0.23031	0.16954	0	0.642529	26394	0	0	Heterochromatin	NA	ENST00000396563	chr2	231191985	231268445	76461	+	289	ENSG00000185404	SP140L	4.2711	10.3137	8.06999	8.19637	NA	NA	NA	NA	NA	NA	NA	NA	NA	NA
cg27383418	chr2	232055581	-	0.350774	0.245323	0.105451	0.498773	3.2e-05	0.793893	0.0368762	0.178849	0.699923	0.0417037	0.147145	0	0.583107	5070	0	0	Heterochromatin	NA	ENST00000349938	chr2	232063260	232209914	146655	+	7677	ENSG00000135931	ARMC9	5.69356	9.84385	8.54054	8.63249	0.05335	0.828258	0.301713	0.248252	-0.105725	0.0834867	0.114449	-0.0983003	0.107666	0.145666
cg05449158	chr2	237641100	+	0.692519	0.563356	0.129163	0.293107	1.73e-05	0.926658	0.242988	0.145847	0.922568	0.240393	0.156488	0	0.583107	21633	0	0	Enhancer	NA	ENST00000272928	chr2	237478284	237491001	12718	+	162815	ENSG00000144476	ACKR3	6.6559	12.2831	9.09685	9.07222	NA	NA	NA	NA	NA	NA	NA	NA	NA	NA
cg14580085	chr2	239553406	+	0.658078	0.522054	0.136024	0.328445	0.00279066	0.947009	0.0641029	0.233651	0.948408	0.0564783	0.25733	0	0.759841	16608	0	0	Heterochromatin	NA	ENST00000473306	chr2	239358786	239360891	2106	+	194619	ENSG00000065802	ASB1	7.01049	10.0875	8.42909	8.43799	NA	NA	NA	NA	NA	NA	NA	NA	NA	NA
cg10208485	chr3	350602	-	0.367873	0.46902	-0.101147	-0.342184	0.00207484	0.919974	0.0198096	0.214768	0.938744	0.0220854	0.224685	0	0.732184	15021	0	0	Repressed	chr3	ENST00000461289	chr3	361487	370139	8653	+	10883	ENSG00000134121	CHL1	0.984772	10.302	6.63949	6.88504	0.0382194	0.913093	0.37176	0.353958	0.172794	0.0044798	0.00839156	0.200068	0.000988925	0.00222508
cg12411247	chr3	12229020	+	0.352998	0.459406	-0.106408	-0.370875	0.00446285	0.845656	0.0312517	0.204111	0.952519	0.0708091	0.236751	0	0.782907	12166	0	0	Enhancer	NA	ENST00000425297	chr3	12203045	12226877	23833	+	25974	ENSG00000157152	SYN2	NA	NA	NA	NA	NA	NA	NA	NA	NA	NA	NA	NA	NA	NA
cg17055322	chr3	38700449	+	0.529861	0.425018	0.104844	0.311515	9.49e-05	0.915007	0.178035	0.166258	0.775369	0.0797895	0.148161	0	0.627357	18830	0	0	Heterochromatin	chr3	ENST00000451551	chr3	38589553	38691164	101612	-	9284	ENSG00000183873	SCN5A	0	6.05244	2.61885	2.61391	NA	NA	NA	NA	NA	NA	NA	NA	NA	NA
cg08865760	chr3	42515296	+	0.658472	0.75921	-0.100738	-0.20251	0.00150649	0.968204	0.175468	0.200805	0.968489	0.401968	0.162616	0	0.732184	46450	0	0	Enhancer	NA	ENST00000433647	chr3	42530791	42579059	48269	+	15493	ENSG00000114812	VIPR1	4.05788	11.0022	8.12796	8.15929	NA	NA	NA	NA	NA	NA	NA	NA	NA	NA
cg23600719	chr3	53204418	-	0.474803	0.596147	-0.121343	-0.322268	5.41e-05	0.810246	0.142849	0.143349	0.949356	0.202996	0.16352	0	0.606465	17368	0	0	Enhancer	NA	ENST00000464818	chr3	53199145	53218989	19845	+	5272	ENSG00000163932	PRKCD	8.38699	12.4651	10.8511	10.8713	NA	NA	NA	NA	NA	NA	NA	NA	NA	NA
cg19470226	chr3	57882055	+	0.619446	0.502823	0.116623	0.29562	0.000634229	0.936334	0.236698	0.193835	0.953567	0.0832377	0.191318	0	0.700883	21204	0	0	Heterochromatin	NA	ENST00000461354	chr3	57882067	57898162	16096	+	10	ENSG00000163681	SLMAP	7.89066	11.426	10.3152	10.3659	NA	NA	NA	NA	NA	NA	NA	NA	NA	NA
cg09183220	chr3	101954626	+	0.767999	0.653827	0.114172	0.228961	0.000405589	0.966667	0.187422	0.185694	0.982767	0.0225424	0.232351	0	0.697332	36753	0	0	CTCF	NA	ENST00000478083	chr3	101894527	102017017	122491	+	60098	ENSG00000170044	ZPLD1	0	14.2443	2.92155	2.46817	NA	NA	NA	NA	NA	NA	NA	NA	NA	NA
cg13792714	chr3	114103345	+	0.705055	0.565244	0.139811	0.31388	6.26e-06	0.949641	0.256733	0.170844	0.910526	0.147864	0.179357	0	0.563198	18473	0	0	Heterochromatin	NA	ENST00000474710	chr3	114057500	114102488	44989	-	856	ENSG00000181722	ZBTB20	0.561399	7.64219	3.81953	3.79648	NA	NA	NA	NA	NA	NA	NA	NA	NA	NA
cg05963821	chr3	115377939	-	0.261063	0.133445	0.127617	0.918124	0.000193677	0.94275	0.0132504	0.234757	0.821641	0.00830827	0.16399	0	0.642529	365	0	0	Heterochromatin	NA	ENST00000393780	chr3	115342357	115440337	97981	+	35581	ENSG00000172020	GAP43	0	7.2869	2.67148	2.59043	0.00521018	0.891168	0.221846	0.112495	-0.015523	0.799939	0.827937	-0.0404588	0.50877	0.58759
cg25353608	chr3	115739536	-	0.515651	0.616566	-0.100915	-0.253362	0.00346602	0.948661	0.0374247	0.222045	0.9651	0.162583	0.217155	0	0.765984	29820	0	0	Heterochromatin	chr3	ENST00000498645	chr3	115560734	115770099	209366	-	30561	ENSG00000185565	LSAMP	0	8.39879	4.15408	4.25423	NA	NA	NA	NA	NA	NA	NA	NA	NA	NA
cg26107890	chr3	124860686	-	0.452674	0.341301	0.111373	0.39729	0.00191485	0.813835	0.0377135	0.221682	0.878066	0.0539764	0.239971	0	0.732184	10067	0	0	Heterochromatin	NA	ENST00000495105	chr3	124826889	124870059	43171	-	9371	ENSG00000221955	SLC12A8	5.52958	10.1839	8.55501	8.63264	0.00288164	0.97344	0.413958	0.481009	0.153929	0.0114731	0.0194254	0.120688	0.0480383	0.0705244
cg15038286	chr3	128200723	-	0.656085	0.549298	0.106788	0.252091	0.000867011	0.924318	0.207743	0.141717	0.95265	0.0658989	0.202834	0	0.729878	30154	0	0	Transcribed	NA	ENST00000489987	chr3	128198989	128200921	1933	-	196	ENSG00000179348	GATA2	2.97256	11.3575	7.82901	7.98056	0.143951	0.989582	0.587562	0.598418	0.382219	8.71825e-11	3.92321e-10	0.362221	1.21745e-09	4.94141e-09
cg01908133	chr3	128201018	+	0.664429	0.552049	0.112379	0.262969	0.00049455	0.947996	0.278002	0.184557	0.942292	0.153791	0.209348	0	0.698186	27515	0	0	Transcribed	NA	ENST00000489987	chr3	128198989	128200921	1933	-	96	ENSG00000179348	GATA2	2.97256	11.3575	7.82901	7.98056	NA	NA	NA	NA	NA	NA	NA	NA	NA	NA
cg01102073	chr3	128204813	-	0.640959	0.536809	0.10415	0.251529	0.00271588	0.955485	0.0469065	0.215214	0.968592	0.034895	0.223057	0	0.757766	30305	0	0	Enhancer	NA	ENST00000430265	chr3	128198989	128206759	7771	-	1944	ENSG00000179348	GATA2	2.97256	11.3575	7.82901	7.98056	0.0545841	0.885131	0.506902	0.516078	0.344204	6.74406e-09	2.46845e-08	0.370044	5.04329e-10	2.13053e-09
cg06796779	chr3	128204927	-	0.628038	0.519701	0.108337	0.268465	0.00173621	0.976341	0.0764943	0.246173	0.930017	0.0994082	0.225518	0	0.732184	26280	0	0	Enhancer	NA	ENST00000430265	chr3	128198989	128206759	7771	-	1830	ENSG00000179348	GATA2	2.97256	11.3575	7.82901	7.98056	0.0557884	0.935511	0.56455	0.595835	0.286767	1.73351e-06	4.98385e-06	0.31814	1.13817e-07	3.73969e-07
cg16909408	chr3	134125688	+	0.244689	0.143753	0.100936	0.728119	0.0026356	0.786666	0.00552081	0.259252	0.632438	0.00316499	0.186424	0	0.752366	2604	0	0	Heterochromatin	NA	ENST00000514516	chr3	134074719	134094321	19603	-	31366	ENSG00000114019	AMOTL2	7.17219	11.9641	10.3792	10.4703	0.00173794	0.854214	0.213649	0.0613651	-0.290608	1.23972e-06	3.66604e-06	-0.192281	0.00155857	0.00325883
cg21912060	chr3	138662875	+	0.419998	0.318476	0.101523	0.388545	0.00290272	0.925309	0.0613195	0.210445	0.754161	0.0455225	0.162745	0	0.759841	10710	0	0	Heterochromatin	NA	ENST00000330315	chr3	138663066	138665982	2917	-	3105	ENSG00000183770	FOXL2	0	7.97621	1.07548	0.87578	NA	NA	NA	NA	NA	NA	NA	NA	NA	NA
cg22210627	chr3	158390671	+	0.34324	0.232872	0.110368	0.540452	0.00302466	0.958779	0.0218537	0.255647	0.713611	0.0142431	0.164973	0	0.76123	3862	0	0	CTCF+Promoter	NA	ENST00000264265	chr3	158384203	158390482	6280	-	188	ENSG00000079257	LXN	5.72632	13.3649	8.16612	8.22341	0.0156482	0.89135	0.273277	0.177983	-0.401882	7.29785e-12	3.68452e-11	-0.274775	5.21649e-06	1.43975e-05
cg03930153	chr3	176868896	-	0.55415	0.663522	-0.109372	-0.255647	0.00046731	0.921871	0.0360672	0.196959	0.974829	0.270764	0.159894	0	0.697332	29251	0	0	Transcribed	NA	ENST00000437738	chr3	176769292	176914211	144920	-	45313	ENSG00000177565	TBL1XR1	10.0209	14.0389	11.8912	11.8696	NA	NA	NA	NA	NA	NA	NA	NA	NA	NA
cg24513480	chr3	181428046	+	0.570102	0.451111	0.118991	0.331192	0.000199017	0.906186	0.113975	0.21394	0.892047	0.0751956	0.202819	0	0.642802	16252	0	0	Enhancer	NA	ENST00000431565	chr3	181429714	181431102	1389	+	1666	ENSG00000181449	SOX2	0	9.48707	2.73395	1.72203	NA	NA	NA	NA	NA	NA	NA	NA	NA	NA
cg00666105	chr3	181428377	-	0.513457	0.379984	0.133472	0.424654	0.00170413	0.896369	0.0122521	0.249524	0.85255	0.0130883	0.237863	0	0.732184	8346	0	0	Enhancer	NA	ENST00000431565	chr3	181429714	181431102	1389	+	1335	ENSG00000181449	SOX2	0	9.48707	2.73395	1.72203	0.00770944	0.858757	0.40715	0.410186	0.389124	3.71728e-11	1.74881e-10	0.400711	8.49914e-12	4.62979e-11
cg04948892	chr3	181428462	+	0.53451	0.433727	0.100783	0.295286	0.0010399	0.827562	0.101812	0.193575	0.906668	0.0991199	0.206962	0	0.732184	21261	0	0	Enhancer	NA	ENST00000431565	chr3	181429714	181431102	1389	+	1250	ENSG00000181449	SOX2	0	9.48707	2.73395	1.72203	0.0248102	0.911625	0.480723	0.508246	0.368744	4.34799e-10	1.80007e-09	0.381722	9.26278e-11	4.16825e-10
cg06806862	chr3	184934396	-	0.714213	0.610315	0.103897	0.223412	0.0030365	0.9699	0.230695	0.194192	0.971613	0.211213	0.216177	0	0.76123	38507	0	0	CTCF	NA	ENST00000483104	chr3	184922444	184953250	30807	-	18852	ENSG00000113790	EHHADH	4.73558	9.83797	7.77201	7.83342	0.0896584	0.95585	0.633885	0.657962	-0.253362	2.61199e-05	6.51423e-05	-0.276563	4.50855e-06	1.27845e-05
cg12721009	chr3	190067414	+	0.62147	0.734478	-0.113007	-0.237514	0.00220854	0.960701	0.199592	0.214447	0.944228	0.155207	0.184184	0	0.736953	34114	0	0	Heterochromatin	NA	ENST00000468220	chr3	190040330	190122719	82390	+	27083	ENSG00000113946	CLDN16	0	4.27715	0.611746	0.447103	NA	NA	NA	NA	NA	NA	NA	NA	NA	NA
cg16989380	chr3	190094196	+	0.675573	0.781725	-0.106152	-0.207689	0.000890216	0.967473	0.112156	0.208729	0.974467	0.26502	0.171661	0	0.732184	44332	0	0	Heterochromatin	NA	ENST00000264734	chr3	190105661	190129932	24272	+	11463	ENSG00000113946	CLDN16	0	4.27715	0.611746	0.447103	0.0473815	0.971273	0.629712	0.693428	0.081589	0.182154	0.235661	0.0676485	0.268892	0.331313
cg02518222	chr4	88274874	+	0.471728	0.340122	0.131606	0.460362	4.05e-05	0.858619	0.0599591	0.210674	0.842405	0.0472359	0.203923	0	0.583107	6538	0	0	CTCF	NA	ENST00000508163	chr4	88238322	88266362	28041	-	8511	ENSG00000255723	RP11-529H2.2	NA	NA	NA	NA	NA	NA	NA	NA	NA	NA	NA	NA	NA	NA
cg01268541	chr4	113970660	-	0.330745	0.436381	-0.105636	-0.389583	0.00211278	0.898203	0.0214961	0.216353	0.980246	0.028882	0.258272	0	0.732184	10642	0	0	Heterochromatin	chr4	ENST00000504454	chr4	113970806	114274920	304115	+	144	ENSG00000145362	ANK2	3.81077	10.8777	7.80194	7.93944	0.0154346	0.921301	0.394183	0.370323	0.0199216	0.744993	0.790838	0.0813904	0.183106	0.233968
cg10896765	chr4	140811633	-	0.848221	0.733022	0.1152	0.207945	0.000500491	0.98102	0.333024	0.144175	0.980375	0.0723208	0.222877	0	0.698186	44229	0	0	Heterochromatin	NA	ENST00000398940	chr4	140810337	140811206	870	-	426	ENSG00000196782	MAML3	6.02426	10.1607	8.53582	8.61009	NA	NA	NA	NA	NA	NA	NA	NA	NA	NA
cg01925253	chr4	153231501	-	0.431037	0.558557	-0.12752	-0.366406	0.000345496	0.889716	0.0854533	0.193161	0.925373	0.177017	0.17854	0	0.697332	12589	0	0	Transcribed	NA	ENST00000393956	chr4	153243971	153269958	25988	-	38455	ENSG00000109670	FBXW7	7.18182	10.1508	8.52538	8.53811	NA	NA	NA	NA	NA	NA	NA	NA	NA	NA
cg15410675	chr4	154144800	+	0.571697	0.432793	0.138904	0.393636	0.00359741	0.954082	0.0590269	0.235963	0.952586	0.0113656	0.249704	0	0.769608	10322	0	0	Enhancer	NA	ENST00000338700	chr4	154125618	154260472	134855	+	19181	ENSG00000109654	TRIM2	2.79165	12.9595	8.79235	8.8266	NA	NA	NA	NA	NA	NA	NA	NA	NA	NA
cg11920206	chr4	184910931	-	0.5615	0.66561	-0.10411	-0.241437	0.00225405	0.965523	0.111658	0.205834	0.948578	0.0340108	0.194255	0	0.739082	32957	0	0	Heterochromatin	chr4	ENST00000513034	chr4	184922478	184938531	16054	+	11545	ENSG00000173320	STOX2	0	7.41196	3.91304	3.97904	NA	NA	NA	NA	NA	NA	NA	NA	NA	NA
cg06274159	chr4	188916867	-	0.537834	0.41742	0.120415	0.358086	0.00380244	0.96793	0.0251612	0.255791	0.961808	0.0191886	0.261591	0	0.769845	13320	0	0	Heterochromatin	NA	ENST00000509524	chr4	188916925	188926199	9275	+	56	ENSG00000179059	ZFP42	0	6.09375	0.417034	0	0.0232889	0.927435	0.463656	0.498647	-0.0354258	0.562925	0.643787	-0.0588636	0.336164	0.404569
cg00300637	chr5	319433	-	0.652665	0.549102	0.103563	0.245169	0.000787908	0.952238	0.184291	0.177042	0.908676	0.09799	0.180018	0	0.724316	31935	0	0	Enhancer	NA	ENST00000514523	chr5	321874	422889	101016	+	2439	ENSG00000063438	AHRR	0.858936	9.13478	5.17086	5.0816	0.119826	0.865522	0.500927	0.495083	0.209977	0.000527164	0.0011367	0.20597	0.000692778	0.00159339
cg02354563	chr5	522363	+	0.462043	0.361648	0.100395	0.344983	0.000669523	0.915279	0.144644	0.187868	0.865568	0.0529765	0.167256	0	0.702772	14710	0	0	Repressed	NA	ENST00000514375	chr5	473476	524445	50970	-	2080	ENSG00000066230	SLC9A3	0	4.6633	1.32437	1.23836	0.0488049	0.764926	0.307675	0.301289	0.188708	0.00187975	0.00377775	0.172853	0.00446587	0.00840395
cg26750174	chr5	42423228	-	0.609883	0.502407	0.107476	0.274706	6.49e-06	0.896138	0.277148	0.127687	0.865773	0.189986	0.143024	0	0.563198	24964	0	0	CTCF	NA	ENST00000230882	chr5	42423879	42721979	298101	+	649	ENSG00000112964	GHR	3.77888	11.4655	8.22741	8.28899	NA	NA	NA	NA	NA	NA	NA	NA	NA	NA
cg04569837	chr5	60921535	-	0.492817	0.33227	0.160547	0.554899	2.77e-05	0.910887	0.0364946	0.264246	0.858754	0.0159963	0.269023	0	0.583107	3521	0	0	Heterochromatin	NA	ENST00000507461	chr5	60933535	61047590	114056	+	11998	ENSG00000178722	C5orf64	0	5.53907	1.0524	0.840604	0.00815366	0.967713	0.398456	0.370802	-0.154756	0.0110315	0.018872	-0.149245	0.01428	0.0244295
cg26216513	chr5	60921729	-	0.460072	0.329777	0.130295	0.468295	0.00379231	0.851755	0.00410849	0.299534	0.892456	0.00403338	0.3065	0	0.769845	6198	0	0	Heterochromatin	NA	ENST00000507461	chr5	60933535	61047590	114056	+	11804	ENSG00000178722	C5orf64	0	5.53907	1.0524	0.840604	NA	NA	NA	NA	NA	NA	NA	NA	NA	NA
cg17686672	chr5	66445526	+	0.576849	0.467062	0.109787	0.298813	0.000275307	0.948568	0.191812	0.175223	0.765874	0.0634573	0.1533	0	0.680684	20677	0	0	Enhancer	NA	ENST00000443808	chr5	66438262	66463111	24850	+	7263	ENSG00000069020	MAST4	4.89412	12.5279	9.30218	9.44793	NA	NA	NA	NA	NA	NA	NA	NA	NA	NA
cg11604110	chr5	72732278	+	0.40465	0.269194	0.135456	0.570626	0.000325761	0.963414	0.0208604	0.250088	0.894072	0.0270384	0.214282	0	0.694209	3182	0	0	Repressed	NA	ENST00000513595	chr5	72740654	72742815	2162	-	10535	ENSG00000251493	FOXD1	0	10.8612	3.28395	2.65505	NA	NA	NA	NA	NA	NA	NA	NA	NA	NA
cg08474748	chr5	74350214	+	0.444983	0.341173	0.10381	0.373632	0.00321196	0.832898	0.0746385	0.208965	0.864029	0.0309133	0.222293	0	0.762934	11935	0	0	Heterochromatin	NA	ENST00000322348	chr5	74323289	74326724	3436	-	23489	ENSG00000176928	GCNT4	0.771209	8.54365	4.77266	4.744	0.0459038	0.906315	0.390607	0.337486	-0.25882	1.71826e-05	4.44601e-05	-0.2503	3.48451e-05	9.13029e-05
cg08415853	chr5	87979005	+	0.412231	0.280689	0.131541	0.538553	2.05e-05	0.869706	0.137753	0.18539	0.608611	0.0763716	0.133676	0	0.583107	3906	0	0	Heterochromatin	NA	ENST00000503554	chr5	88027713	88081359	53647	-	102352	ENSG00000081189	MEF2C	6.97048	11.809	9.07674	9.093	0.0581904	0.828913	0.321889	0.309555	-0.0344823	0.573376	0.649537	-0.0108571	0.859226	0.88595
cg02356942	chr5	91378348	+	0.736226	0.630641	0.105586	0.220098	0.0015634	0.963251	0.350991	0.165681	0.951617	0.0965991	0.199221	0	0.732184	39613	0	0	Heterochromatin	NA	ENST00000265138	chr5	90664541	90679176	14636	-	699171	ENSG00000113369	ARRDC3	7.70927	13.8695	10.715	10.7127	NA	NA	NA	NA	NA	NA	NA	NA	NA	NA
cg24834165	chr5	95060853	+	0.752702	0.64952	0.103182	0.209703	0.00226066	0.947142	0.140557	0.158554	0.919939	0.0769615	0.189464	0	0.739082	43509	0	0	Enhancer	NA	ENST00000506959	chr5	95066576	95084145	17570	+	5721	ENSG00000164292	RHOBTB3	5.59929	13.5548	10.3603	10.4425	NA	NA	NA	NA	NA	NA	NA	NA	NA	NA
cg07205933	chr5	106551483	-	0.510946	0.616251	-0.105305	-0.265607	0.00335225	0.962703	0.189057	0.200515	0.950271	0.135274	0.184294	0	0.765984	26902	0	0	Heterochromatin	NA	ENST00000510359	chr5	106716685	106724254	7570	-	172769	ENSG00000184349	EFNA5	2.76288	12.3259	7.73219	7.94814	NA	NA	NA	NA	NA	NA	NA	NA	NA	NA
cg17738993	chr5	119486707	+	0.613135	0.507016	0.106119	0.269336	0.000989585	0.91725	0.174016	0.15616	0.896514	0.0482383	0.16541	0	0.732184	26097	0	0	Heterochromatin	NA	ENST00000407149	chr5	119799973	120023027	223055	+	313264	ENSG00000184838	PRR16	1.06943	9.91271	5.25363	5.13379	NA	NA	NA	NA	NA	NA	NA	NA	NA	NA
cg21213593	chr5	123985368	-	0.50365	0.607687	-0.104037	-0.26609	0.00140504	0.882804	0.0313997	0.19765	0.956857	0.150695	0.167895	0	0.732184	26810	0	0	Repressed	NA	ENST00000513985	chr5	123972608	123980030	7423	-	5337	ENSG00000168916	ZNF608	3.4366	9.96428	7.76619	8.09136	0.0474554	0.963557	0.627984	0.664785	-0.142153	0.0196757	0.0320698	-0.149108	0.0144372	0.0244958
cg11491338	chr5	136146061	-	0.561161	0.459307	0.101854	0.283366	0.00166566	0.856661	0.252518	0.157157	0.856839	0.104317	0.178273	0	0.732184	23368	0	0	Heterochromatin	chr5	ENST00000509978	chr5	136314481	136324526	10046	-	178463	ENSG00000152377	SPOCK1	5.23307	12.4179	9.51418	9.71803	NA	NA	NA	NA	NA	NA	NA	NA	NA	NA
cg13707560	chr5	137474700	+	0.35359	0.252022	0.101568	0.472623	0.000228891	0.837479	0.0346653	0.195709	0.703381	0.0169149	0.142163	0	0.642802	6010	0	0	Heterochromatin	NA	ENST00000265191	chr5	137450866	137475104	24239	-	402	ENSG00000112981	NME5	0	9.97397	6.21487	6.73139	0.033945	0.824132	0.214068	0.165536	-0.729393	6.3088e-46	1.30592e-43	-0.51778	7.48962e-20	5.00113e-19
cg14674171	chr5	153865662	-	0.320641	0.212683	0.107957	0.570271	0.00115222	0.924711	0.0319972	0.209553	0.622822	0.0219003	0.134272	0	0.732184	3189	0	0	Repressed	NA	ENST00000231121	chr5	153854532	153857824	3293	-	7837	ENSG00000113196	HAND1	0	5.57312	0.219363	0	NA	NA	NA	NA	NA	NA	NA	NA	NA	NA
cg19027424	chr5	171840137	-	0.479705	0.583355	-0.10365	-0.276983	0.00335516	0.900714	0.0324344	0.250767	0.950024	0.130369	0.224545	0	0.765984	24499	0	0	Heterochromatin	NA	ENST00000519643	chr5	171752185	171881362	129178	-	41223	ENSG00000174705	SH3PXD2B	8.15767	12.7513	10.6368	10.6313	0.054717	0.942988	0.493016	0.487455	-0.168928	0.00547439	0.00994033	-0.167335	0.00599064	0.010974
cg15420720	chr5	172751061	+	0.459079	0.338268	0.120811	0.429634	0.00212805	0.92086	0.0573036	0.245201	0.89788	0.0174465	0.216835	0	0.732184	8074	0	0	Promoter	NA	ENST00000520593	chr5	172745181	172751289	6109	-	226	ENSG00000113739	STC2	6.95432	16.8009	12.4966	12.536	0.0445713	0.876535	0.354007	0.294239	-0.693784	6.06225e-40	6.27443e-38	-0.73885	0	0
cg26605683	chr5	172751269	+	0.45518	0.34096	0.11422	0.406483	0.00123243	0.870496	0.0395828	0.217897	0.748907	0.0171002	0.205074	0	0.732184	9456	0	0	Promoter	NA	ENST00000520593	chr5	172745181	172751289	6109	-	18	ENSG00000113739	STC2	6.95432	16.8009	12.4966	12.536	0.0192023	0.904018	0.392149	0.377603	-0.680913	5.438e-38	2.81417e-36	-0.709529	0	0
cg16662140	chr5	172751307	+	0.595035	0.481587	0.113447	0.29957	0.00148796	0.940008	0.189865	0.197039	0.90174	0.0510792	0.211726	0	0.732184	20565	0	0	Promoter	NA	ENST00000520593	chr5	172745181	172751289	6109	-	17	ENSG00000113739	STC2	6.95432	16.8009	12.4966	12.536	NA	NA	NA	NA	NA	NA	NA	NA	NA	NA
cg01984743	chr5	172751331	+	0.444943	0.317398	0.127546	0.474643	0.00153209	0.916037	0.0347728	0.252465	0.85069	0.0183225	0.230534	0	0.732184	5918	0	0	Promoter	NA	ENST00000520593	chr5	172745181	172751289	6109	-	41	ENSG00000113739	STC2	6.95432	16.8009	12.4966	12.536	0.0209938	0.938158	0.45121	0.446019	-0.65817	8.9541e-35	2.64786e-33	-0.687095	0	0
cg27203645	chr5	172751792	-	0.629297	0.504642	0.124655	0.312918	0.00105708	0.952927	0.148898	0.244583	0.950541	0.081667	0.231885	0	0.732184	18615	0	0	Promoter	NA	ENST00000520593	chr5	172745181	172751289	6109	-	502	ENSG00000113739	STC2	6.95432	16.8009	12.4966	12.536	NA	NA	NA	NA	NA	NA	NA	NA	NA	NA
cg08991108	chr5	172752277	-	0.698581	0.592957	0.105624	0.232877	0.00123092	0.947517	0.200474	0.204225	0.916642	0.173107	0.21123	0	0.732184	35537	0	0	Promoter	NA	ENST00000520593	chr5	172745181	172751289	6109	-	987	ENSG00000113739	STC2	6.95432	16.8009	12.4966	12.536	NA	NA	NA	NA	NA	NA	NA	NA	NA	NA
cg14153064	chr6	11043802	+	0.45474	0.324643	0.130098	0.473804	0.000271074	0.929986	0.0165442	0.246113	0.86601	0.0232335	0.206593	0	0.674703	5949	0	0	Promoter	NA	ENST00000354666	chr6	10980992	11044547	63556	-	743	ENSG00000197977	ELOVL2	0.492417	13.6234	8.77358	9.05456	NA	NA	NA	NA	NA	NA	NA	NA	NA	NA
cg08138574	chr6	16748160	-	0.625536	0.51671	0.108826	0.270964	0.00104556	0.940707	0.163348	0.185778	0.974796	0.0453311	0.203389	0	0.732184	25749	0	0	Heterochromatin	NA	ENST00000483591	chr6	16432795	16750323	317529	-	2161	ENSG00000124788	ATXN1	6.67935	11.3863	10.0802	10.1615	NA	NA	NA	NA	NA	NA	NA	NA	NA	NA
cg04982922	chr6	27228330	-	0.422379	0.313288	0.109091	0.419476	0.000766319	0.894227	0.0697249	0.201205	0.905504	0.0232769	0.230589	0	0.718665	8661	0	0	Heterochromatin	NA	ENST00000471463	chr6	27219441	27223160	3720	+	8888	ENSG00000112812	PRSS16	0	10.3528	6.7258	7.26072	0.0152032	0.843847	0.346773	0.331952	0.296237	7.51626e-07	2.25488e-06	0.329537	3.11204e-08	1.05605e-07
cg17553149	chr6	27483069	+	0.601023	0.490941	0.110082	0.286585	0.00456932	0.947494	0.0700282	0.223348	0.885329	0.0526821	0.228349	0	0.785367	22813	0	0	Heterochromatin	NA	ENST00000211936	chr6	27418522	27440897	22376	-	42171	ENSG00000096654	ZNF184	6.58185	9.79644	8.16699	8.20493	0.0132225	0.960685	0.483985	0.485342	0.077736	0.203746	0.257167	0.0839372	0.169746	0.220991
cg06460587	chr6	31650930	-	0.792582	0.691204	0.101377	0.194813	0.00213447	0.976755	0.264703	0.15828	0.969244	0.0486977	0.205524	0	0.732184	49838	0	0	Transcribed	NA	ENST00000375863	chr6	31644461	31651817	7357	-	885	ENSG00000204428	LY6G5C	2.22759	7.93318	4.96663	4.93728	0.211082	0.965498	0.668302	0.696487	0.201828	0.000871144	0.00180327	0.188685	0.00191207	0.00388037
cg26082368	chr6	37673708	+	0.661899	0.541561	0.120338	0.284723	0.000222799	0.973317	0.146726	0.209047	0.912312	0.0966399	0.239242	0	0.642802	23130	0	0	Heterochromatin	NA	ENST00000515437	chr6	37623499	37667082	43584	-	6625	ENSG00000112139	MDGA1	2.96072	9.75051	7.01742	7.05692	0.0686179	0.835316	0.468196	0.491321	-0.216425	0.000349463	0.000761462	-0.197715	0.00113665	0.00252995
cg02917640	chr6	37673773	+	0.551723	0.403101	0.148623	0.443367	0.000661042	0.934376	0.0327569	0.247445	0.900062	0.0409557	0.251045	0	0.701049	7343	0	0	Heterochromatin	NA	ENST00000515437	chr6	37623499	37667082	43584	-	6690	ENSG00000112139	MDGA1	2.96072	9.75051	7.01742	7.05692	0.0058669	0.835678	0.321127	0.327745	-0.140424	0.0212326	0.0338088	-0.122971	0.0439433	0.0654408
cg07862866	chr6	40530891	-	0.748746	0.644682	0.104064	0.212823	0.00429087	0.977488	0.346144	0.159013	0.972201	0.271612	0.176581	0	0.778301	42287	0	0	Heterochromatin	NA	ENST00000338305	chr6	40359325	40555204	195880	-	24311	ENSG00000156564	LRFN2	0	7.87638	3.44933	3.50416	NA	NA	NA	NA	NA	NA	NA	NA	NA	NA
cg04056837	chr6	45446117	-	0.410583	0.515549	-0.104966	-0.321434	0.00177554	0.845658	0.0390385	0.219442	0.927177	0.0825567	0.222023	0	0.732184	17475	0	0	Heterochromatin	NA	ENST00000359524	chr6	45390222	45518816	128595	+	55894	ENSG00000124813	RUNX2	4.67557	10.7647	8.455	8.6309	NA	NA	NA	NA	NA	NA	NA	NA	NA	NA
cg02286554	chr6	72129214	-	0.482775	0.373391	0.109384	0.362114	0.000184419	0.962333	0.0959798	0.206689	0.765134	0.0203756	0.165571	0	0.642529	12954	0	0	Repressed	NA	ENST00000467503	chr6	72001065	72003315	2251	+	128148	ENSG00000119900	OGFRL1	6.11203	11.629	8.66242	8.6377	NA	NA	NA	NA	NA	NA	NA	NA	NA	NA
cg23657185	chr6	99272559	+	0.336865	0.4425	-0.105635	-0.383543	0.00281159	0.958857	0.0145111	0.257576	0.957696	0.028235	0.265853	0	0.759841	11094	0	0	Heterochromatin	chr6	ENST00000328345	chr6	99282580	99286660	4081	+	10019	ENSG00000184486	POU3F2	0	5.34853	0.5991	0.402831	0.0106631	0.909258	0.335711	0.324793	0.107076	0.0795952	0.110579	0.179967	0.00305486	0.00608034
cg02134353	chr6	108440118	+	0.386436	0.270446	0.11599	0.499366	0.000879619	0.947419	0.0340167	0.233234	0.788885	0.0123901	0.2111	0	0.732184	5047	0	0	Heterochromatin	NA	ENST00000467960	chr6	108385389	108395945	10557	-	44172	ENSG00000081087	OSTM1	7.81113	11.5348	9.25561	9.26007	0.00700987	0.821245	0.280804	0.25373	-0.107942	0.0771767	0.108677	-0.143348	0.0187267	0.0310259
cg18093751	chr6	108487183	+	0.618006	0.494655	0.123351	0.315481	0.000189277	0.949178	0.143591	0.233142	0.97094	0.0735465	0.214707	0	0.642529	18263	0	0	Heterochromatin	NA	ENST00000368986	chr6	108487262	108510013	22752	+	77	ENSG00000112333	NR2E1	0	7.94416	0.436853	0	0.00293794	0.860181	0.280983	0.21818	-0.172708	0.00449982	0.00839156	-0.161713	0.00787331	0.0140498
cg24671202	chr6	116938100	+	0.269691	0.145539	0.124152	0.846558	0.00260459	0.971363	0.00980661	0.274128	0.81832	0.00722289	0.169479	0	0.75233	2576	0	0	Heterochromatin	NA	ENST00000368580	chr6	116937787	116953604	15818	+	312	ENSG00000111834	RSPH4A	0.487075	10.626	4.0411	3.95304	0.00715318	0.895215	0.189751	0.0940643	-0.196456	0.00120066	0.00243662	-0.195364	0.00128022	0.00278952
cg23507945	chr6	137477184	+	0.448976	0.566598	-0.117622	-0.329147	0.00296156	0.945743	0.062432	0.198115	0.970224	0.0515473	0.185281	0	0.76123	16513	0	0	Heterochromatin	NA	ENST00000349184	chr6	137464968	137494785	29818	-	17599	ENSG00000164485	IL22RA2	0	7.86326	1.83683	1.54656	0.00826935	0.924661	0.560637	0.588233	-0.468929	4.11251e-16	3.04032e-15	-0.479836	6.76347e-17	4.37512e-16
cg01158072	chr6	139116876	-	0.499265	0.391084	0.108181	0.344512	0.00197657	0.920071	0.0882931	0.189892	0.899125	0.059353	0.186655	0	0.732184	14771	0	0	Heterochromatin	NA	ENST00000423192	chr6	139117063	139225207	108145	+	185	ENSG00000203734	ECT2L	0.910656	9.8892	3.79506	3.62847	NA	NA	NA	NA	NA	NA	NA	NA	NA	NA
cg20903160	chr6	139117274	+	0.475606	0.374521	0.101084	0.336721	0.00298427	0.941326	0.0566574	0.209884	0.901369	0.0500692	0.211562	0	0.76123	15625	0	0	Heterochromatin	NA	ENST00000401414	chr6	139117257	139159541	42285	+	16	ENSG00000203734	ECT2L	0.910656	9.8892	3.79506	3.62847	0.0437499	0.794726	0.385271	0.350859	-0.222188	0.000239527	0.000538936	-0.192595	0.00153076	0.00323333
cg14062002	chr6	139117468	+	0.559171	0.44905	0.110121	0.310211	0.000704855	0.910544	0.128808	0.19441	0.895069	0.0577958	0.191384	0	0.703936	19011	0	0	Heterochromatin	NA	ENST00000401414	chr6	139117257	139159541	42285	+	210	ENSG00000203734	ECT2L	0.910656	9.8892	3.79506	3.62847	0.0356504	0.889583	0.447441	0.432598	-0.274389	4.94004e-06	1.38188e-05	-0.26321	1.30902e-05	3.51907e-05
cg07198332	chr6	139854940	-	0.417671	0.309207	0.108464	0.422009	0.00158566	0.844963	0.0495029	0.186154	0.916706	0.0141455	0.19051	0	0.732184	8509	0	0	Enhancer	NA	ENST00000367651	chr6	139693393	139695757	2365	-	159182	ENSG00000164442	CITED2	8.40936	12.7213	10.7401	10.8052	NA	NA	NA	NA	NA	NA	NA	NA	NA	NA
cg01146614	chr6	159235211	+	0.266359	0.380941	-0.114582	-0.500407	0.000641552	0.775256	0.0225215	0.1647	0.830473	0.0371398	0.19592	0	0.700883	5007	0	0	Enhancer	NA	ENST00000337147	chr6	159186773	159239259	52487	-	4046	ENSG00000092820	EZR	11.4276	14.6279	12.8753	12.8789	0.0208271	0.794037	0.267578	0.239464	-0.381399	9.6344e-11	4.24324e-10	-0.389716	4.86534e-11	2.23806e-10
cg06145435	chr7	1022769	-	0.742283	0.61439	0.127893	0.268828	6.64e-06	0.971043	0.283101	0.140761	0.901759	0.0909456	0.198555	0	0.563198	26192	0	0	Heterochromatin	NA	ENST00000308919	chr7	1022835	1029276	6442	+	64	ENSG00000073067	CYP2W1	0	8.74981	0.460344	0	0.212928	0.972616	0.695835	0.721655	0.0155465	0.799643	0.827937	0.110525	0.0703194	0.0996994
cg09414673	chr7	1022797	-	0.82048	0.70966	0.11082	0.206629	5.62e-05	0.958025	0.14543	0.133008	0.969466	0.117893	0.199183	0	0.606465	44765	0	0	Heterochromatin	NA	ENST00000308919	chr7	1022835	1029276	6442	+	36	ENSG00000073067	CYP2W1	0	8.74981	0.460344	0	0.289118	0.960758	0.771787	0.79221	-0.00207727	0.972948	0.977671	0.129737	0.0334251	0.0520226
cg05191397	chr7	5437001	+	0.118294	0.224206	-0.105912	-0.868326	0.000199158	0.700242	0.0134222	0.130622	0.833166	0.0252975	0.203241	0	0.642802	502	0	0	Enhancer	NA	ENST00000413081	chr7	5415745	5427660	11916	-	9340	ENSG00000182095	TNRC18	9.79809	13.7714	11.7108	11.7615	0.00848548	0.790232	0.150808	0.0634333	0.181086	0.0028742	0.00556037	0.18893	0.00188592	0.0038652
cg23871920	chr7	8405758	+	0.790375	0.677796	0.112578	0.218694	0.000796614	0.982805	0.273641	0.184459	0.982374	0.0822964	0.222583	0	0.724316	40111	0	0	Heterochromatin	chr7	ENST00000405863	chr7	8473585	8792593	319009	+	67825	ENSG00000122584	NXPH1	0	13.7657	3.19356	2.21971	NA	NA	NA	NA	NA	NA	NA	NA	NA	NA
cg06936290	chr7	13889871	+	0.158806	0.2758	-0.116994	-0.759641	3.58e-06	0.659137	0.0107841	0.128647	0.746294	0.0252674	0.185636	0	0.563198	966	0	0	Heterochromatin	NA	ENST00000476720	chr7	13950872	14025145	74274	-	135272	ENSG00000006468	ETV1	3.54393	10.5769	7.81795	7.90928	0.0055128	0.878001	0.259925	0.206294	-0.151342	0.0129567	0.0216293	-0.102812	0.0923948	0.127505
cg14519524	chr7	17604599	+	0.469102	0.574562	-0.10546	-0.287025	0.00198001	0.937463	0.0267105	0.277851	0.960193	0.0571882	0.236941	0	0.732184	22731	0	0	Heterochromatin	NA	ENST00000492120	chr7	17375269	17379151	3883	+	229329	ENSG00000106546	AHR	6.79022	13.6907	10.7853	10.8421	NA	NA	NA	NA	NA	NA	NA	NA	NA	NA
cg04526361	chr7	22007577	-	0.430683	0.531402	-0.100719	-0.296958	4.23e-05	0.786345	0.133149	0.16222	0.866874	0.236989	0.155211	0	0.583107	20989	0	0	Heterochromatin	chr7	ENST00000406877	chr7	21940519	21985702	45184	-	21874	ENSG00000164649	CDCA7L	4.25031	11.0973	8.43611	8.58851	0.1088	0.893742	0.521147	0.550576	0.167831	0.0057905	0.0103331	0.116171	0.0570872	0.0815505
cg10085138	chr7	25991722	+	0.589093	0.47023	0.118863	0.319055	0.00356827	0.936261	0.17259	0.191103	0.94611	0.118821	0.212028	0	0.769608	17790	0	0	Promoter	NA	ENST00000056233	chr7	26191860	26226745	34886	+	200136	ENSG00000050344	NFE2L3	5.51511	11.7643	8.6333	8.51195	0.0861652	0.92504	0.3875	0.359965	0.109959	0.0717783	0.101768	0.134312	0.027688	0.0440878
cg15424250	chr7	30029808	+	0.321532	0.192849	0.128682	0.708738	0.00227229	0.855849	0.0104221	0.231717	0.790737	0.0054527	0.191901	0	0.739082	2283	0	0	Promoter	NA	ENST00000421434	chr7	29980300	30029821	49522	-	11	ENSG00000136193	SCRN1	5.40835	13.0913	10.5516	10.698	0.0020274	0.614584	0.0814402	0.0296137	-0.447718	1.15045e-14	7.68207e-14	-0.54371	0	0
cg15492180	chr7	37827026	-	0.527843	0.635644	-0.107801	-0.263553	0.00460176	0.947358	0.0594177	0.261556	0.976106	0.118816	0.233694	0	0.787644	27372	0	0	Heterochromatin	chr7	ENST00000334425	chr7	37779996	37780913	918	+	47029	ENSG00000187037	GPR141	0.516116	8.29486	3.52753	3.61968	NA	NA	NA	NA	NA	NA	NA	NA	NA	NA
cg15181598	chr7	38350921	-	0.513656	0.413133	0.100524	0.307511	0.00129972	0.872754	0.0742316	0.188282	0.925745	0.0319593	0.199729	0	0.732184	19401	0	0	Heterochromatin	NA	ENST00000460887	chr7	38429449	38432319	2871	-	81396	ENSG00000078053	AMPH	2.479	12.1983	6.80632	6.87804	0.032703	0.914461	0.447321	0.462569	-0.0571887	0.350118	0.428843	-0.0357346	0.559293	0.629205
cg26153045	chr7	73441834	+	0.554022	0.423924	0.130098	0.378309	0.00188229	0.919888	0.124535	0.20724	0.870323	0.0602362	0.231388	0	0.732184	11500	0	0	Heterochromatin	NA	ENST00000445912	chr7	73442119	73483093	40975	+	283	ENSG00000049540	ELN	5.06254	14.3412	10.4467	10.5691	0.0479545	0.876549	0.362018	0.345848	-0.0584233	0.339797	0.418679	-0.0264181	0.666022	0.729452
cg00894039	chr7	100411557	+	0.653075	0.755006	-0.101931	-0.206299	0.000376925	0.984449	0.347104	0.175781	0.987239	0.277571	0.193287	0	0.697332	44895	0	0	Enhancer	NA	ENST00000461016	chr7	100424442	100457540	33099	+	12883	ENSG00000146828	SLC12A9	7.73171	11.0303	9.5723	9.54526	NA	NA	NA	NA	NA	NA	NA	NA	NA	NA
cg14874750	chr7	101006063	+	0.514483	0.408852	0.105631	0.324455	0.00159722	0.91564	0.0150205	0.21692	0.936684	0.011645	0.279556	0	0.732184	17072	0	0	Heterochromatin	NA	ENST00000313669	chr7	101006122	101202302	196181	+	57	ENSG00000160963	COL26A1	0	7.30503	2.65488	2.51576	0.0133668	0.882127	0.425288	0.427037	-0.117896	0.0534378	0.07958	-0.127192	0.0370823	0.0568595
cg03449922	chr7	132953368	+	0.815056	0.708031	0.107025	0.200446	0.00199793	0.968584	0.484329	0.1082	0.971528	0.213961	0.183532	0	0.732184	47352	0	0	Heterochromatin	NA	ENST00000539845	chr7	132938128	133749340	811213	+	15239	ENSG00000131558	EXOC4	9.31633	11.8086	10.6086	10.6286	NA	NA	NA	NA	NA	NA	NA	NA	NA	NA
cg16807089	chr7	143582499	-	0.744886	0.627473	0.117413	0.243895	0.00418273	0.981272	0.0461047	0.239728	0.98291	0.0203008	0.301138	0	0.777685	32272	0	0	Promoter	NA	ENST00000485416	chr7	143573477	143582463	8987	-	35	ENSG00000198420	FAM115A	3.77438	10.9549	8.55098	8.74146	0.0130256	0.939854	0.524063	0.578437	0.0037913	0.950648	0.964629	-0.0191286	0.754661	0.801101
cg01287054	chr7	156795156	-	0.603484	0.493166	0.110318	0.285991	0.00384458	0.95525	0.116646	0.254322	0.964665	0.045752	0.25735	0	0.769845	22909	0	0	Heterochromatin	NA	ENST00000469500	chr7	156786745	156801769	15025	-	6611	ENSG00000130675	MNX1	0	8.11089	2.87524	2.56708	0.0719588	0.878633	0.456141	0.476426	0.666299	6.83672e-36	2.8304e-34	0.672898	7.97554e-37	8.25468e-36
cg18845377	chr7	156795892	-	0.535304	0.405777	0.129528	0.391253	0.00410179	0.953364	0.0303448	0.291904	0.963489	0.0192542	0.319205	0	0.776741	10531	0	0	Heterochromatin	NA	ENST00000469500	chr7	156786745	156801769	15025	-	5875	ENSG00000130675	MNX1	0	8.11089	2.87524	2.56708	NA	NA	NA	NA	NA	NA	NA	NA	NA	NA
cg16283362	chr7	156795914	-	0.653942	0.53729	0.116652	0.278753	0.00446815	0.981197	0.0515443	0.256713	0.982922	0.0131599	0.310722	0	0.782907	24178	0	0	Heterochromatin	NA	ENST00000469500	chr7	156786745	156801769	15025	-	5853	ENSG00000130675	MNX1	0	8.11089	2.87524	2.56708	0.00765174	0.951965	0.474622	0.502525	0.547601	1.89537e-22	2.3079e-21	0.536727	1.79693e-21	1.37765e-20
cg13345957	chr7	156797242	+	0.503718	0.398875	0.104843	0.329317	0.0031075	0.961936	0.0215716	0.24925	0.900709	0.00562135	0.25986	0	0.762397	16485	0	0	Heterochromatin	NA	ENST00000469500	chr7	156786745	156801769	15025	-	4525	ENSG00000130675	MNX1	0	8.11089	2.87524	2.56708	0.00428823	0.936215	0.327471	0.294004	0.508691	4.13353e-19	3.72017e-18	0.53132	5.33577e-21	3.68168e-20
cg24717695	chr7	156809644	-	0.578261	0.451527	0.126734	0.350041	0.000645929	0.957267	0.0697589	0.249077	0.946413	0.021419	0.250912	0	0.700883	14155	0	0	Transcribed	NA	ENST00000252971	chr7	156797547	156803345	5799	-	6298	ENSG00000130675	MNX1	0	8.11089	2.87524	2.56708	0.0271726	0.922924	0.482779	0.499733	0.5781	2.18523e-25	3.76953e-24	0.589378	1.49013e-26	1.28524e-25
cg06328750	chr7	157322599	-	0.377487	0.481839	-0.104352	-0.34404	0.00418907	0.819293	0.0332358	0.173727	0.917159	0.0273778	0.215802	0	0.777685	14822	0	0	Heterochromatin	chr7	ENST00000444154	chr7	157318477	157320019	1543	+	4121	ENSG00000236669	AC006372.1	NA	NA	NA	NA	0.012469	0.927733	0.296124	0.268913	NA	NA	NA	NA	NA	NA
cg24536782	chr8	216659	-	0.536024	0.413955	0.122069	0.365054	0.00103634	0.901325	0.042002	0.219458	0.903496	0.0219579	0.259644	0	0.732184	12691	0	0	Heterochromatin	NA	ENST00000521238	chr8	182586	192900	10315	+	34072	ENSG00000172748	ZNF596	2.76403	8.44518	6.15483	6.27206	NA	NA	NA	NA	NA	NA	NA	NA	NA	NA
cg16841265	chr8	19338530	-	0.609	0.50517	0.103831	0.264893	0.000136562	0.865189	0.264685	0.120984	0.883536	0.0670726	0.166078	0	0.642529	27077	0	0	Heterochromatin	NA	ENST00000518542	chr8	19277894	19352702	74809	-	14170	ENSG00000147408	CSGALNACT1	5.09489	9.86515	7.85549	7.89299	NA	NA	NA	NA	NA	NA	NA	NA	NA	NA
cg06386478	chr8	19460136	+	0.406648	0.300656	0.105992	0.423511	6.64e-05	0.695224	0.089305	0.145061	0.768458	0.0389217	0.125077	0	0.617559	8415	0	0	Heterochromatin	NA	ENST00000520003	chr8	19363185	19460006	96822	-	129	ENSG00000147408	CSGALNACT1	5.09489	9.86515	7.85549	7.89299	0.0608656	0.884361	0.334828	0.286551	0.336934	1.45354e-08	5.01471e-08	0.364492	9.45124e-10	3.91281e-09
cg23716636	chr8	19572046	-	0.836774	0.730161	0.106613	0.194138	0.000446788	0.97615	0.46682	0.122773	0.952089	0.0208909	0.208716	0	0.697332	50171	0	0	Heterochromatin	NA	ENST00000523227	chr8	19363417	19540751	177335	-	31294	ENSG00000147408	CSGALNACT1	5.09489	9.86515	7.85549	7.89299	NA	NA	NA	NA	NA	NA	NA	NA	NA	NA
cg03369247	chr8	20032030	+	0.725979	0.613694	0.112285	0.238826	0.00119829	0.962903	0.259409	0.162102	0.939715	0.100551	0.198648	0	0.732184	33733	0	0	Heterochromatin	chr8	ENST00000524272	chr8	20028616	20033433	4818	-	1401	ENSG00000036565	SLC18A1	0	7.05212	0.831298	0.552475	0.0882653	0.923149	0.526996	0.524323	0.334073	1.95595e-08	6.53036e-08	0.326782	4.11114e-08	1.37259e-07
cg01749725	chr8	20147996	-	0.731435	0.628022	0.103413	0.216714	0.00158927	0.963402	0.306962	0.151591	0.949746	0.0783783	0.193034	0	0.732184	40853	0	0	Heterochromatin	NA	ENST00000381569	chr8	20103676	20161474	57799	-	13476	ENSG00000061337	LZTS1	4.4329	10.3823	8.12608	8.21145	0.0684221	0.927646	0.485555	0.467845	0.168304	0.00565226	0.0101741	0.222901	0.000236388	0.000568981
cg00901161	chr8	22785712	-	0.649862	0.539314	0.110548	0.264533	0.00106234	0.927945	0.328552	0.156327	0.941595	0.073671	0.175553	0	0.732184	27165	0	0	Heterochromatin	NA	ENST00000256404	chr8	22570769	22785421	214653	-	290	ENSG00000134020	PEBP4	0	11.6475	2.94481	2.14222	0.156224	0.958236	0.521568	0.504625	-0.561267	9.96901e-24	1.28974e-22	-0.535424	2.33977e-21	1.72976e-20
cg06425870	chr8	23381064	+	0.479839	0.370215	0.109624	0.365492	0.00224517	0.910817	0.0736217	0.190731	0.934339	0.0871714	0.179474	0	0.738067	12652	0	0	Heterochromatin	NA	ENST00000519973	chr8	23386318	23432976	46659	+	5252	ENSG00000147454	SLC25A37	6.00396	13.14	8.38604	8.40782	NA	NA	NA	NA	NA	NA	NA	NA	NA	NA
cg04530175	chr8	23656770	+	0.48591	0.377182	0.108728	0.357066	0.000418149	0.86568	0.0805215	0.172972	0.812717	0.0579952	0.172196	0	0.697332	13404	0	0	Heterochromatin	NA	ENST00000524323	chr8	23701427	23711824	10398	-	55052	ENSG00000159167	STC1	6.16928	15.3607	9.7363	9.67237	NA	NA	NA	NA	NA	NA	NA	NA	NA	NA
cg24562814	chr8	26375698	-	0.762571	0.637935	0.124636	0.253819	6.33e-05	0.961534	0.350619	0.140665	0.905166	0.0220963	0.203792	0	0.606465	29690	0	0	Heterochromatin	NA	ENST00000521913	chr8	26371791	26515689	143899	+	3906	ENSG00000092964	DPYSL2	6.49913	13.5676	10.5975	10.696	0.139947	0.883697	0.476402	0.48222	0.328373	3.50184e-08	1.1152e-07	0.278873	3.72847e-06	1.07193e-05
cg03213683	chr8	28304565	-	0.677629	0.573062	0.104568	0.237982	0.00203678	0.957572	0.21791	0.139394	0.914897	0.0932348	0.195183	0	0.732184	33998	0	0	Heterochromatin	NA	ENST00000518248	chr8	28285925	28314323	28399	-	9756	ENSG00000214050	FBXO16	0.897473	8.74341	6.00504	6.13791	NA	NA	NA	NA	NA	NA	NA	NA	NA	NA
cg08846676	chr8	29476625	-	0.592042	0.481183	0.11086	0.293605	0.00243061	0.94983	0.0477374	0.216492	0.908632	0.0137562	0.221818	0	0.745806	21542	0	0	Heterochromatin	NA	ENST00000240100	chr8	29190581	29208185	17605	-	268439	ENSG00000120875	DUSP4	5.3884	13.8312	9.81378	10.0217	NA	NA	NA	NA	NA	NA	NA	NA	NA	NA
cg07921586	chr8	29877956	+	0.391867	0.290191	0.101676	0.420837	0.001373	0.793575	0.0485875	0.198018	0.731619	0.0161963	0.169495	0	0.732184	8573	0	0	Heterochromatin	NA	ENST00000518296	chr8	29923228	29927465	4238	-	49507	ENSG00000133872	TMEM66	10.6465	16.0977	12.5518	12.505	NA	NA	NA	NA	NA	NA	NA	NA	NA	NA
cg13739938	chr8	30401046	-	0.664007	0.55236	0.111647	0.26127	0.00151039	0.974268	0.203073	0.191539	0.954058	0.0396442	0.210742	0	0.732184	27896	0	0	Enhancer	NA	ENST00000522099	chr8	30402717	30405036	2320	+	1669	ENSG00000157110	RBPMS	6.97881	12.1507	10.0895	10.1798	NA	NA	NA	NA	NA	NA	NA	NA	NA	NA
cg26679428	chr8	67624417	-	0.357125	0.236208	0.120917	0.576393	0.00140603	0.954915	0.0233126	0.219904	0.772364	0.0318708	0.166772	0	0.732184	3067	0	0	Promoter	NA	ENST00000521198	chr8	67624653	67773094	148442	+	234	ENSG00000104205	SGK3	NA	NA	NA	NA	NA	NA	NA	NA	NA	NA	NA	NA	NA	NA
cg09025948	chr8	68342153	-	0.748668	0.629381	0.119287	0.246793	0.00183151	0.974589	0.181258	0.204187	0.977133	0.15858	0.231743	0	0.732184	31518	0	0	Heterochromatin	NA	ENST00000519436	chr8	68211549	68255912	44364	-	86240	ENSG00000066777	ARFGEF1	9.08043	13.4979	11.4522	11.4474	NA	NA	NA	NA	NA	NA	NA	NA	NA	NA
cg03521774	chr8	81478172	-	0.687825	0.566193	0.121632	0.276313	0.00347243	0.961324	0.157939	0.219005	0.96768	0.0247014	0.271161	0	0.765984	24645	0	0	Heterochromatin	NA	ENST00000517379	chr8	81550769	81552930	2162	-	74756	ENSG00000164684	ZNF704	4.19822	10.7358	8.07791	8.224	0.0410595	0.959096	0.514938	0.53093	0.0199427	0.744732	0.790838	0.0298717	0.625509	0.688725
cg23109530	chr8	94944912	+	0.357637	0.497377	-0.139741	-0.464778	0.000107975	0.824614	0.0776011	0.179022	0.928455	0.160417	0.225742	0	0.63756	6348	0	0	Transcribed	NA	ENST00000521144	chr8	94932107	94934728	2622	+	12804	ENSG00000164951	PDP1	7.56069	12.0937	9.63592	9.67315	0.00955195	0.927966	0.403742	0.389187	-0.125685	0.0394025	0.0617904	-0.144431	0.0178442	0.0300306
cg03157027	chr8	99959723	+	0.501413	0.359664	0.14175	0.468277	1.06e-05	0.830744	0.0896115	0.173249	0.794593	0.0342406	0.187094	0	0.563198	6199	0	0	Promoter	NA	ENST00000520951	chr8	99960450	99961832	1383	+	725	ENSG00000164920	OSR2	2.43149	11.6886	7.58295	7.52991	0.0603033	0.920226	0.447997	0.438097	0.157868	0.0095019	0.0163908	0.178101	0.00341991	0.00661608
cg04768602	chr8	99960148	-	0.367859	0.263736	0.104122	0.46506	0.000387272	0.738453	0.00794355	0.193248	0.6513	0.0192097	0.178042	0	0.697332	6337	0	0	Promoter	NA	ENST00000520951	chr8	99960450	99961832	1383	+	300	ENSG00000164920	OSR2	2.43149	11.6886	7.58295	7.52991	0.0117555	0.860213	0.3449	0.314428	0.0938082	0.124835	0.166715	0.136913	0.0247925	0.0397833
cg14548272	chr8	99961122	+	0.719577	0.599047	0.12053	0.260507	0.000434386	0.932612	0.201327	0.151496	0.955955	0.194943	0.196346	0	0.697332	28067	0	0	Enhancer	NA	ENST00000518199	chr8	99960620	99961819	1200	+	501	ENSG00000164920	OSR2	2.43149	11.6886	7.58295	7.52991	0.0678404	0.907353	0.516783	0.497368	0.287092	1.68532e-06	4.91353e-06	0.287507	1.80607e-06	5.41821e-06
cg23451443	chr8	101349044	-	0.357167	0.248304	0.108863	0.507369	0.00330795	0.830661	0.0164131	0.230105	0.857603	0.0132031	0.184036	0	0.765318	4773	0	0	Heterochromatin	NA	ENST00000522182	chr8	101312771	101348446	35676	-	597	ENSG00000034677	RNF19A	8.03147	13.4325	10.8172	10.7696	NA	NA	NA	NA	NA	NA	NA	NA	NA	NA
cg16070119	chr8	142546710	-	0.584863	0.472296	0.112567	0.30264	0.000262019	0.952027	0.174985	0.190616	0.938273	0.0550374	0.186701	0	0.674703	20082	0	0	Repressed	chr8	ENST00000427937	chr8	142524738	142528837	4100	+	21971	ENSG00000226490	AC138647.1	NA	NA	NA	NA	NA	NA	NA	NA	NA	NA	NA	NA	NA	NA
cg01532616	chr8	143475401	-	0.645515	0.763438	-0.117923	-0.238656	0.000422233	0.964647	0.190311	0.188585	0.968511	0.301998	0.162453	0	0.697332	33792	0	0	Enhancer	NA	ENST00000520462	chr8	143425621	143484249	58629	-	8846	ENSG00000171045	TSNARE1	4.46533	10.4312	7.71124	7.68253	NA	NA	NA	NA	NA	NA	NA	NA	NA	NA
cg02235041	chr8	144676053	+	0.826311	0.930444	-0.104133	-0.169303	0.0010483	0.994595	0.132777	0.222031	0.995828	0.336442	0.103089	0	0.732184	63659	0	0	Enhancer	NA	ENST00000526135	chr8	144672092	144675063	2972	-	989	ENSG00000104529	EEF1D	9.77676	15.8665	12.7508	12.7526	0.151155	0.992183	0.820747	0.92483	-0.0441607	0.470744	0.560023	0.0342168	0.576107	0.644617
cg21026469	chr8	144820683	-	0.550768	0.688476	-0.137708	-0.316807	0.000174438	0.935768	0.108463	0.201899	0.974065	0.282645	0.193166	0	0.642529	18080	0	0	Promoter	NA	ENST00000388913	chr8	144806103	144815971	9869	-	4711	ENSG00000180921	FAM83H	9.17398	14.5615	11.3545	11.2399	0.317285	0.976317	0.654514	0.608261	-0.13054	0.032338	0.051099	-0.173772	0.00430052	0.00816704
cg20326647	chr8	144820709	-	0.499275	0.669396	-0.170121	-0.415807	0.000269489	0.979997	0.0915495	0.230567	0.99605	0.179711	0.250813	0	0.674703	8908	0	0	Promoter	NA	ENST00000388913	chr8	144806103	144815971	9869	-	4737	ENSG00000180921	FAM83H	9.17398	14.5615	11.3545	11.2399	0.201144	0.988352	0.588405	0.5324	-0.121442	0.0466022	0.07199	-0.179528	0.00316761	0.00624472
cg06453717	chr9	33446442	+	0.395678	0.51613	-0.120452	-0.375084	0.00110013	0.925336	0.089701	0.206666	0.938677	0.145863	0.197262	0	0.732184	11797	0	0	Enhancer	NA	ENST00000473153	chr9	33442379	33447507	5129	-	1063	ENSG00000165272	AQP3	3.90527	14.9523	8.76757	8.70846	NA	NA	NA	NA	NA	NA	NA	NA	NA	NA
cg14644378	chr9	34988588	+	0.623115	0.520315	0.1028	0.255618	0.00138042	0.903704	0.121099	0.165416	0.903455	0.188786	0.184577	0	0.732184	29259	0	0	Heterochromatin	NA	ENST00000453597	chr9	34989638	34998428	8791	+	1048	ENSG00000137094	DNAJB5	4.59122	8.9528	7.29791	7.33753	0.0718736	0.935554	0.533305	0.551354	-0.10713	0.0794434	0.110579	-0.125402	0.0399076	0.0598614
cg24194775	chr9	35791475	-	0.547948	0.422871	0.125077	0.366193	0.00185729	0.923351	0.0942066	0.218886	0.967331	0.101714	0.206965	0	0.732184	12602	0	0	Heterochromatin	NA	ENST00000342694	chr9	35792151	35809729	17579	+	674	ENSG00000159899	NPR2	4.11678	10.3073	7.26418	7.40218	0.0329924	0.908362	0.360018	0.314483	-0.0796715	0.192679	0.24773	-0.0700451	0.252082	0.314343
cg19473634	chr9	36306734	+	0.681467	0.795878	-0.114411	-0.220901	0.00110449	0.944185	0.107475	0.24724	0.975729	0.137923	0.187196	0	0.732184	39314	0	0	Enhancer	NA	ENST00000396594	chr9	36214438	36277053	62616	-	29680	ENSG00000159921	GNE	6.5454	11.9815	9.07853	9.05042	NA	NA	NA	NA	NA	NA	NA	NA	NA	NA
cg26070300	chr9	74808684	+	0.463543	0.563801	-0.100258	-0.277055	0.000399947	0.887912	0.10519	0.187591	0.886802	0.214665	0.165657	0	0.697332	24482	0	0	Heterochromatin	chr9	ENST00000477618	chr9	74808738	74844087	35350	+	52	ENSG00000119125	GDA	0	7.3191	0.891367	0.448584	NA	NA	NA	NA	NA	NA	NA	NA	NA	NA
cg12059257	chr9	96108860	+	0.517762	0.358736	0.159026	0.517299	0.000589476	0.921247	0.00760855	0.268799	0.931676	0.00518191	0.295159	0	0.698714	4491	0	0	Heterochromatin	NA	ENST00000375419	chr9	96080481	96108696	28216	-	163	ENSG00000204352	C9orf129	0	7.75539	6.52382	6.72907	NA	NA	NA	NA	NA	NA	NA	NA	NA	NA
cg00476022	chr9	114811681	+	0.661264	0.556764	0.1045	0.244131	0.00228688	0.950613	0.226888	0.191395	0.944293	0.0865254	0.192714	0	0.739082	32227	0	0	Heterochromatin	NA	ENST00000529933	chr9	114842354	114867238	24885	-	55555	ENSG00000106868	SUSD1	5.1284	9.94684	7.70555	7.7779	NA	NA	NA	NA	NA	NA	NA	NA	NA	NA
cg06845425	chr9	114835739	-	0.657079	0.549577	0.107502	0.253522	0.00139966	0.945023	0.274516	0.158762	0.896338	0.0709155	0.196065	0	0.732184	29775	0	0	Enhancer	NA	ENST00000529933	chr9	114842354	114867238	24885	-	31497	ENSG00000106868	SUSD1	5.1284	9.94684	7.70555	7.7779	NA	NA	NA	NA	NA	NA	NA	NA	NA	NA
cg09030827	chr9	117667451	-	0.823833	0.716599	0.107234	0.1986	0.00131125	0.970165	0.343181	0.140061	0.964904	0.115356	0.199088	0	0.732184	48145	0	0	Repressed	NA	ENST00000474301	chr9	117656003	117666588	10586	-	862	ENSG00000106952	TNFSF8	0	8.59517	5.28714	5.44764	NA	NA	NA	NA	NA	NA	NA	NA	NA	NA
cg09082554	chr9	124985221	+	0.283595	0.174655	0.108941	0.668999	0.00027666	0.851946	0.0209344	0.201255	0.791074	0.00831878	0.162412	0	0.681765	1672	0	0	Heterochromatin	NA	ENST00000559895	chr9	124964862	124984019	19158	-	1201	ENSG00000106852	LHX6	1.75262	9.50587	6.51016	6.64397	NA	NA	NA	NA	NA	NA	NA	NA	NA	NA
cg11803285	chr9	131684596	+	0.287521	0.1763	0.111222	0.675367	0.000103796	0.651033	0.00794057	0.17811	0.583436	0.0184151	0.124713	0	0.633163	1609	0	0	Transcribed	NA	ENST00000421063	chr9	131684562	131704320	19759	+	33	ENSG00000175287	PHYHD1	2.45291	12.3228	8.13432	8.61333	NA	NA	NA	NA	NA	NA	NA	NA	NA	NA
cg15276423	chr9	133809110	-	0.311786	0.209307	0.102479	0.553147	0.000580687	0.846163	0.0308023	0.205707	0.656187	0.0218663	0.128875	0	0.698714	3561	0	0	Enhancer	NA	ENST00000372337	chr9	133779063	133811763	32701	-	2651	ENSG00000130720	FIBCD1	0	10.436	3.48457	3.01166	NA	NA	NA	NA	NA	NA	NA	NA	NA	NA
cg11390905	chr9	139085102	+	0.239698	0.136786	0.102911	0.766464	0.00266554	0.773271	0.0063271	0.212632	0.502447	0.00736215	0.115746	0	0.753491	2632	0	0	Heterochromatin	NA	ENST00000371746	chr9	139088096	139095004	6909	-	9900	ENSG00000107187	LHX3	0	3.26227	0.109356	0	0.00851328	0.822828	0.138529	0.0766926	0.220621	0.000265699	0.000591395	0.116137	0.0571248	0.0815505
cg04813899	chr10	343471	+	0.506358	0.401975	0.104383	0.325815	0.000702876	0.918662	0.13536	0.201494	0.764608	0.0209574	0.163622	0	0.703936	16917	0	0	Heterochromatin	NA	ENST00000434695	chr10	370579	375466	4888	-	31993	ENSG00000151240	DIP2C	7.50216	11.2427	9.6593	9.74979	NA	NA	NA	NA	NA	NA	NA	NA	NA	NA
cg07162000	chr10	1774873	-	0.403411	0.537883	-0.134473	-0.406293	0.000282445	0.888771	0.0395767	0.239487	0.929216	0.0152609	0.210222	0	0.685474	9475	0	0	Repressed	chr10	ENST00000381312	chr10	1228073	1779670	551598	-	4795	ENSG00000185736	ADARB2	0	7.57749	1.72213	1.47545	0.0108796	0.97796	0.611792	0.677593	0.0765931	0.210493	0.264073	0.0843231	0.167889	0.219956
cg21680227	chr10	5136256	+	0.804835	0.699479	0.105356	0.199749	0.000175827	0.980614	0.274244	0.132505	0.964006	0.2607	0.167642	0	0.642529	47642	0	0	Heterochromatin	NA	ENST00000380554	chr10	5135985	5149878	13894	+	270	ENSG00000196139	AKR1C3	3.87204	12.4001	8.0764	8.11542	NA	NA	NA	NA	NA	NA	NA	NA	NA	NA
cg14096855	chr10	5541823	+	0.711828	0.818162	-0.106334	-0.198258	2.8e-05	0.969925	0.252249	0.190898	0.975797	0.352946	0.135906	0	0.583107	48269	0	0	Enhancer	NA	ENST00000380332	chr10	5540658	5541533	876	-	289	ENSG00000178372	CALML5	0	15.7714	6.14979	5.60973	0.158642	0.988254	0.640097	0.653593	-0.690234	2.14508e-39	1.4801e-37	-0.646312	0	0
cg12506775	chr10	5734571	-	0.39331	0.225478	0.167832	0.776296	0.000171935	0.914505	0.0168779	0.283376	0.92597	0.0129939	0.225316	0	0.642529	880	0	0	Promoter	NA	ENST00000532424	chr10	5734779	5754835	20057	+	206	ENSG00000108021	FAM208B	8.24191	14.6855	10.947	10.945	0.00553948	0.915254	0.202402	0.0984193	-0.165525	0.00650912	0.0115161	-0.242938	5.95577e-05	0.000154106
cg15704219	chr10	5735135	-	0.551951	0.411212	0.140739	0.415899	0.000213267	0.959163	0.126759	0.223251	0.923624	0.0741168	0.197569	0	0.642802	8897	0	0	Enhancer	NA	ENST00000532424	chr10	5734779	5754835	20057	+	355	ENSG00000108021	FAM208B	8.24191	14.6855	10.947	10.945	0.0706024	0.910788	0.393174	0.37344	-0.236222	9.16146e-05	0.000215503	-0.236755	9.22751e-05	0.000235814
cg12733607	chr10	21813501	-	0.369416	0.258977	0.110439	0.496297	0.000634568	0.925106	0.0228123	0.207919	0.720082	0.026306	0.170177	0	0.700883	5147	0	0	Heterochromatin	NA	ENST00000487107	chr10	21808437	21812824	4388	-	676	ENSG00000180592	SKIDA1	0.639695	8.61459	3.80533	3.51256	NA	NA	NA	NA	NA	NA	NA	NA	NA	NA
cg23771603	chr10	26223310	-	0.333149	0.229102	0.104047	0.52121	0.00277389	0.807461	0.00566789	0.238949	0.801248	0.00309158	0.240801	0	0.759841	4367	0	0	Repressed	NA	ENST00000376302	chr10	26223203	26312410	89208	+	106	ENSG00000095777	MYO3A	0	8.2536	2.38797	2.32346	0.00225601	0.787318	0.236576	0.107075	-0.347472	4.74414e-09	1.81159e-08	-0.33966	1.09236e-08	3.8986e-08
cg10919547	chr10	30035248	+	0.565381	0.446739	0.118642	0.333149	0.000486228	0.931524	0.1842	0.182897	0.849709	0.0301053	0.19244	0	0.698186	16044	0	0	Heterochromatin	NA	ENST00000465422	chr10	29975482	30025710	50229	-	9537	ENSG00000197321	SVIL	7.76821	12.7796	10.6952	10.8185	NA	NA	NA	NA	NA	NA	NA	NA	NA	NA
cg07638650	chr10	43697849	+	0.421495	0.300322	0.121172	0.475575	0.00383335	0.94259	0.00881039	0.288641	0.956583	0.00681791	0.274713	0	0.769845	5886	0	0	CTCF	NA	ENST00000374455	chr10	43694564	43698130	3567	-	279	ENSG00000198915	RASGEF1A	1.75228	10.2714	6.5682	6.615	0.00556826	0.953265	0.292451	0.280762	-0.0283883	0.642987	0.71945	-0.0303982	0.619427	0.688725
cg08343600	chr10	43894095	+	0.601659	0.710555	-0.108896	-0.23638	0.000894568	0.964738	0.176319	0.178383	0.966244	0.308577	0.161455	0	0.732184	34447	0	0	Promoter	NA	ENST00000544000	chr10	43881065	43892794	11730	-	1300	ENSG00000169813	HNRNPF	10.7193	13.6049	12.5229	12.551	0.138466	0.954088	0.56894	0.571522	-0.254239	2.44351e-05	6.16837e-05	-0.282364	2.78909e-06	8.13159e-06
cg11745672	chr10	43900830	-	0.669342	0.771782	-0.10244	-0.202628	0.00325531	0.97581	0.280178	0.183882	0.978531	0.336531	0.168488	0	0.764478	46394	0	0	Promoter	NA	ENST00000357065	chr10	43881065	43903267	22203	-	2435	ENSG00000169813	HNRNPF	10.7193	13.6049	12.5229	12.551	NA	NA	NA	NA	NA	NA	NA	NA	NA	NA
cg05898307	chr10	60082329	-	0.260505	0.362172	-0.101667	-0.460316	0.000277777	0.764354	0.0396507	0.138877	0.916629	0.0850217	0.174136	0	0.68226	6541	0	0	Heterochromatin	NA	ENST00000373910	chr10	60094735	60130513	35779	+	12404	ENSG00000072401	UBE2D1	7.03006	10.3212	8.5746	8.5642	NA	NA	NA	NA	NA	NA	NA	NA	NA	NA
cg20659547	chr10	72626485	-	0.50196	0.617285	-0.115324	-0.293089	0.00434983	0.941813	0.129858	0.221697	0.976666	0.173945	0.191208	0	0.781079	21639	0	0	Enhancer	NA	ENST00000409118	chr10	72614463	72619362	4900	+	12021	ENSG00000166224	SGPL1	9.631	13.0762	11.3133	11.3158	NA	NA	NA	NA	NA	NA	NA	NA	NA	NA
cg11863717	chr10	73725041	-	0.560253	0.430873	0.12938	0.371239	0.00235947	0.962592	0.0537326	0.260584	0.863256	0.0356561	0.244239	0	0.742157	12131	0	0	Transcribed	NA	ENST00000373115	chr10	73724123	73773322	49200	+	917	ENSG00000122863	CHST3	5.16802	12.1457	8.49775	8.48332	0.00476131	0.964613	0.503667	0.54524	-0.421761	5.00862e-13	2.96224e-12	-0.458046	0	0
cg05936249	chr10	85957661	+	0.617388	0.503065	0.114323	0.290216	0.00185223	0.936839	0.203931	0.19054	0.923831	0.0785867	0.203836	0	0.732184	22147	0	0	Repressed	NA	ENST00000372117	chr10	85954414	85977122	22709	+	3246	ENSG00000148600	CDHR1	0	11.3316	3.2989	3.21417	0.0819517	0.948367	0.467873	0.467486	0.352137	2.85155e-09	1.13513e-08	0.396219	1.5163e-11	8.04806e-11
cg07793207	chr10	95517529	+	0.483949	0.346352	0.137597	0.471059	0.00188017	0.91527	0.0195374	0.265541	0.900383	0.0090462	0.279779	0	0.732184	6075	0	0	Heterochromatin	NA	ENST00000542308	chr10	95517566	95557916	40351	+	35	ENSG00000108231	LGI1	0	9.29098	1.26535	0.505891	0.00675943	0.842715	0.350933	0.336564	-0.186503	0.00212897	0.00419711	-0.0980268	0.108684	0.146088
cg02314515	chr10	97033652	-	0.568583	0.450984	0.117599	0.327808	0.000587463	0.953076	0.158296	0.193775	0.921072	0.125784	0.178828	0	0.698714	16685	0	0	Enhancer	NA	ENST00000493949	chr10	97023633	97033163	9531	-	488	ENSG00000107438	PDLIM1	8.27778	14.2998	11.1419	11.1961	NA	NA	NA	NA	NA	NA	NA	NA	NA	NA
cg27354537	chr10	101283644	+	0.569761	0.465262	0.1045	0.286737	0.000387773	0.9125	0.157393	0.16923	0.935982	0.0367933	0.181181	0	0.697332	22779	0	0	Heterochromatin	NA	ENST00000344586	chr10	101292690	101296278	3589	+	9044	ENSG00000119919	NKX2-3	0	6.45757	0.334994	0	0.0830154	0.814197	0.434642	0.441763	0.232788	0.000116536	0.000271044	0.166512	0.00619231	0.0112439
cg19122901	chr10	101293790	-	0.320856	0.209728	0.111128	0.590484	0.000806318	0.751634	0.0078997	0.201183	0.682177	0.00948806	0.170492	0	0.724316	2782	0	0	Heterochromatin	NA	ENST00000344586	chr10	101292690	101296278	3589	+	1099	ENSG00000119919	NKX2-3	0	6.45757	0.334994	0	0.0306854	0.830038	0.262896	0.250077	0.339221	1.14398e-08	4.01361e-08	0.230905	0.00013277	0.000331126
cg04761012	chr10	102520377	+	0.494628	0.392209	0.10242	0.327277	0.00194947	0.847102	0.105213	0.173883	0.812674	0.0759259	0.160505	0	0.732184	16735	0	0	Heterochromatin	NA	ENST00000554172	chr10	102508609	102568995	60387	+	11767	ENSG00000075891	PAX2	0	8.76658	3.83267	4.05302	NA	NA	NA	NA	NA	NA	NA	NA	NA	NA
cg20040047	chr10	102899577	+	0.440963	0.332554	0.108409	0.396678	0.00362526	0.868864	0.0174464	0.241107	0.916172	0.0121453	0.235995	0	0.769608	10104	0	0	CTCF	NA	ENST00000525019	chr10	102894071	102895273	1203	+	5505	ENSG00000107807	TLX1	0	8.63234	1.4609	0.869871	NA	NA	NA	NA	NA	NA	NA	NA	NA	NA
cg13112154	chr10	102996565	-	0.390963	0.283412	0.107551	0.450541	0.0005859	0.79511	0.0167438	0.195885	0.830246	0.0133336	0.200856	0	0.698714	6983	0	0	Heterochromatin	NA	ENST00000370193	chr10	102986733	102989551	2819	-	7013	ENSG00000138136	LBX1	0	6.78506	0.198114	0	0.00461624	0.709526	0.294936	0.307713	0.17017	0.00513504	0.00940666	0.168315	0.00564912	0.0104408
cg02593253	chr10	103603470	-	0.331558	0.225408	0.10615	0.536966	0.000998927	0.886098	0.0132093	0.234944	0.726277	0.0087143	0.215003	0	0.732184	3943	0	0	CTCF+Enhancer	NA	ENST00000370046	chr10	103586943	103603526	16584	-	54	ENSG00000120049	KCNIP2	1.54463	9.99755	5.38253	5.21495	NA	NA	NA	NA	NA	NA	NA	NA	NA	NA
cg26466173	chr10	103985954	-	0.258866	0.136731	0.122135	0.873712	0.00378522	0.8771	0.00301378	0.27698	0.832514	0.00306107	0.225057	0	0.769845	3654	0	0	Transcribed	NA	ENST00000370005	chr10	103986085	103989346	3262	+	129	ENSG00000119915	ELOVL3	0	8.19071	2.94464	2.84673	NA	NA	NA	NA	NA	NA	NA	NA	NA	NA
cg11459006	chr10	103986047	-	0.21705	0.102328	0.114722	1.0153	0.000974734	0.922086	0.00458834	0.266217	0.837426	0.00315779	0.203978	0	0.732184	979	0	0	Promoter	NA	ENST00000370005	chr10	103986085	103989346	3262	+	36	ENSG00000119915	ELOVL3	0	8.19071	2.94464	2.84673	0.0021387	0.881553	0.146021	0.0224477	-0.402102	7.09125e-12	3.66972e-11	-0.395522	1.6575e-11	8.57758e-11
cg23967554	chr10	104170222	+	0.57693	0.466597	0.110333	0.300418	0.00305681	0.96775	0.163214	0.211824	0.943102	0.0389499	0.238421	0	0.76123	20419	0	0	Heterochromatin	NA	ENST00000461698	chr10	104165105	104169047	3943	-	1174	ENSG00000059915	PSD	2.44644	9.67635	5.42219	5.35067	0.0830608	0.860479	0.382387	0.358583	-0.0375723	0.539494	0.630934	-0.0216316	0.72379	0.776293
cg27251126	chr10	105004470	+	0.25661	0.155733	0.100877	0.68587	0.000667157	0.871716	0.0317909	0.198799	0.633471	0.0226471	0.117261	0	0.701374	1501	0	0	CTCF	NA	ENST00000441178	chr10	105005644	105007773	2130	+	1172	ENSG00000235376	RPEL1	1.75202	6.15923	4.748	4.82055	NA	NA	NA	NA	NA	NA	NA	NA	NA	NA
cg09193037	chr10	105004751	+	0.302246	0.194928	0.107318	0.607565	0.00156892	0.780887	0.0132653	0.195688	0.681043	0.0273397	0.13398	0	0.732184	2494	0	0	CTCF	NA	ENST00000441178	chr10	105005644	105007773	2130	+	891	ENSG00000235376	RPEL1	1.75202	6.15923	4.748	4.82055	NA	NA	NA	NA	NA	NA	NA	NA	NA	NA
cg09430647	chr10	106247914	-	0.64459	0.530517	0.114073	0.276251	0.000314109	0.938265	0.137272	0.188574	0.881015	0.0952501	0.190917	0	0.690404	24658	0	0	Heterochromatin	chr10	ENST00000369703	chr10	106136613	106142118	5506	+	111300	ENSG00000120051	CCDC147	0	9.19318	2.79798	2.74891	NA	NA	NA	NA	NA	NA	NA	NA	NA	NA
cg24808891	chr10	118500755	-	0.419671	0.317409	0.102262	0.392139	0.00299382	0.820036	0.0267489	0.220967	0.769474	0.0165285	0.20142	0	0.76123	10456	0	0	Heterochromatin	NA	ENST00000369209	chr10	118430703	118502085	71383	-	1328	ENSG00000165868	HSPA12A	4.38784	10.6672	8.06951	8.16078	0.0530753	0.86386	0.394873	0.369788	-0.0132361	0.828921	0.853665	-0.01287	0.833477	0.866984
cg05808225	chr10	118500869	-	0.501033	0.388004	0.113029	0.360635	0.00030651	0.91491	0.0591851	0.216682	0.869143	0.0618778	0.202089	0	0.687632	13083	0	0	Heterochromatin	NA	ENST00000369209	chr10	118430703	118502085	71383	-	1214	ENSG00000165868	HSPA12A	4.38784	10.6672	8.06951	8.16078	0.0992676	0.866709	0.424958	0.402445	0.00276284	0.964025	0.97343	-0.00682646	0.91121	0.92461
cg12420900	chr10	123922863	-	0.722637	0.607102	0.115536	0.247591	0.0023475	0.957321	0.059718	0.201862	0.951242	0.0422914	0.269275	0	0.742157	31303	0	0	Promoter	NA	ENST00000360561	chr10	123922941	124014060	91120	+	76	ENSG00000138162	TACC2	6.40813	13.2939	9.90792	9.87924	0.0772661	0.877347	0.544982	0.594804	0.0899163	0.141332	0.187536	0.12734	0.0369199	0.0568595
cg24098326	chr10	123923050	+	0.486318	0.385156	0.101162	0.328843	0.00313839	0.856149	0.0130272	0.220676	0.818889	0.0155589	0.263605	0	0.762397	16549	0	0	Promoter	NA	ENST00000368999	chr10	123923105	124013998	90894	+	53	ENSG00000138162	TACC2	6.40813	13.2939	9.90792	9.87924	0.00172507	0.65744	0.284572	0.312919	0.102102	0.0946879	0.12895	0.143337	0.0187354	0.0310259
cg06966660	chr10	123923066	-	0.57407	0.43846	0.13561	0.381162	0.000699547	0.961351	0.00315334	0.243314	0.915683	0.00226765	0.315884	0	0.703936	11277	0	0	Promoter	NA	ENST00000368999	chr10	123923105	124013998	90894	+	37	ENSG00000138162	TACC2	6.40813	13.2939	9.90792	9.87924	0.0013158	0.901125	0.475622	0.582087	0.0793459	0.194509	0.248539	0.131999	0.0305031	0.0478345
cg25307318	chr10	123923081	-	0.546307	0.428047	0.11826	0.344795	0.0013631	0.972492	0.00525101	0.257306	0.9477	0.00709561	0.294881	0	0.732184	14734	0	0	Promoter	NA	ENST00000368999	chr10	123923105	124013998	90894	+	22	ENSG00000138162	TACC2	6.40813	13.2939	9.90792	9.87924	0.0117999	0.936749	0.494461	0.585068	0.0341032	0.577601	0.649801	0.0624461	0.30732	0.376421
cg10882304	chr10	123923099	-	0.501067	0.38631	0.114757	0.366883	0.000535544	0.869782	0.0114972	0.203122	0.871627	0.0105524	0.2637	0	0.698186	12539	0	0	Promoter	NA	ENST00000368999	chr10	123923105	124013998	90894	+	4	ENSG00000138162	TACC2	6.40813	13.2939	9.90792	9.87924	0.0624155	0.816863	0.4664	0.530197	0.0689257	0.259936	0.324137	0.1202	0.0489547	0.0713635
cg21951457	chr10	123923450	+	0.586427	0.476787	0.10964	0.293054	0.00170018	0.960021	0.0229835	0.237381	0.931863	0.0158571	0.29123	0	0.732184	21644	0	0	Transcribed	NA	ENST00000260733	chr10	123923359	124014053	90695	+	90	ENSG00000138162	TACC2	6.40813	13.2939	9.90792	9.87924	0.0284907	0.833334	0.43086	0.483589	0.0895749	0.142854	0.188221	0.125971	0.0390107	0.0589431
cg22746458	chr10	124906859	-	0.553306	0.448882	0.104424	0.295795	0.000420401	0.934785	0.0708334	0.202669	0.896726	0.0202691	0.18783	0	0.697332	21176	0	0	Heterochromatin	NA	ENST00000339992	chr10	124907638	124910188	2551	+	777	ENSG00000188816	HMX2	0	6.80374	1.04354	0	0.0706743	0.869704	0.436082	0.430363	0.347338	4.8134e-09	1.81159e-08	0.351362	3.10513e-09	1.1903e-08
cg24018756	chr11	300286	-	0.52755	0.422688	0.104862	0.313072	0.00420242	0.914125	0.122387	0.21538	0.973544	0.109667	0.197595	0	0.777685	18591	0	0	Heterochromatin	NA	ENST00000382614	chr11	298200	299526	1327	-	759	ENSG00000206013	IFITM5	0	7.45749	0.601364	0	0.0616338	0.917403	0.459974	0.467373	-0.34413	6.79719e-09	2.46845e-08	-0.332925	2.20138e-08	7.59475e-08
cg17416644	chr11	1474841	-	0.394435	0.292817	0.101618	0.41746	0.00388882	0.960237	0.0168102	0.239447	0.965754	0.0104258	0.20725	0	0.769845	8781	0	0	CTCF	NA	ENST00000533606	chr11	1471915	1483919	12005	+	2925	ENSG00000174672	BRSK2	0	9.63467	2.96671	2.36989	0.0252096	0.946067	0.389226	0.348379	0.407377	3.54199e-12	1.87998e-11	0.342951	7.70912e-09	2.84962e-08
cg04948649	chr11	1901748	+	0.556418	0.454381	0.102038	0.28656	0.000809506	0.931452	0.09624	0.18656	0.892379	0.0099924	0.19017	0	0.724316	22816	0	0	Heterochromatin	NA	ENST00000485341	chr11	1901907	1913497	11591	+	157	ENSG00000130592	LSP1	6.75956	13.0859	10.0514	10.123	0.0417216	0.957893	0.670993	0.720398	0.141857	0.0199347	0.0322382	-0.0252646	0.679779	0.736724
cg13129810	chr11	2121607	-	0.804486	0.703382	0.101104	0.191214	0.00097167	0.974249	0.480469	0.140241	0.975556	0.210456	0.182977	0	0.732184	51587	0	0	Heterochromatin	NA	ENST00000430034	chr11	2150351	2151194	844	-	29585	ENSG00000240801	AC132217.4	NA	NA	NA	NA	NA	NA	NA	NA	NA	NA	NA	NA	NA	NA
cg21359838	chr11	4969708	+	0.418204	0.538422	-0.120219	-0.35699	0.000618457	0.947332	0.0830445	0.211227	0.968628	0.0474707	0.237645	0	0.698714	13416	0	0	Heterochromatin	chr11	ENST00000380373	chr11	4967355	4968356	1002	-	1351	ENSG00000205497	OR51A4	0	0	0	0	NA	NA	NA	NA	NA	NA	NA	NA	NA	NA
cg02965895	chr11	5020172	+	0.490686	0.593594	-0.102908	-0.269673	0.00365985	0.96165	0.138718	0.185125	0.972465	0.0774852	0.221372	0	0.769608	26028	0	0	Heterochromatin	chr11	ENST00000321543	chr11	5020213	5021160	948	+	39	ENSG00000176798	OR51L1	0	0	0	0	NA	NA	NA	NA	NA	NA	NA	NA	NA	NA
cg09248694	chr11	5301844	-	0.499227	0.606248	-0.107021	-0.275203	0.00259069	0.929938	0.0408456	0.269483	0.968918	0.0626123	0.256655	0	0.751133	24868	0	0	Heterochromatin	chr11	ENST00000292896	chr11	5289584	5291388	1805	-	10455	ENSG00000213931	HBE1	0	3.85458	0.423811	0	NA	NA	NA	NA	NA	NA	NA	NA	NA	NA
cg09234616	chr11	32452592	-	0.6021	0.484553	0.117546	0.30764	0.00422447	0.975341	0.0280055	0.25265	0.916391	0.033442	0.240618	0	0.778083	19378	0	0	Heterochromatin	chr11	ENST00000530998	chr11	32409324	32452359	43036	-	232	ENSG00000184937	WT1	0	11.5474	3.80807	3.50227	0.0521941	0.901036	0.507056	0.552255	0.159159	0.00892434	0.0155308	0.212014	0.000463555	0.00109041
cg15315385	chr11	32452839	-	0.56773	0.452179	0.115551	0.321942	0.00176143	0.965154	0.04328	0.229761	0.936052	0.0517186	0.221193	0	0.732184	17408	0	0	Heterochromatin	chr11	ENST00000530998	chr11	32409324	32452359	43036	-	479	ENSG00000184937	WT1	0	11.5474	3.80807	3.50227	0.0839295	0.875667	0.408248	0.399435	0.217455	0.000326873	0.000719816	0.266579	9.32175e-06	2.53895e-05
cg07211140	chr11	32455025	-	0.360353	0.240139	0.120215	0.566174	0.00255502	0.818566	0.0154369	0.227304	0.697449	0.0150021	0.181492	0	0.751133	3261	0	0	Heterochromatin	chr11	ENST00000452863	chr11	32409330	32456891	47562	-	1864	ENSG00000184937	WT1	0	11.5474	3.80807	3.50227	0.0100107	0.830157	0.303364	0.283276	0.298165	6.31732e-07	1.92307e-06	0.341961	8.56531e-09	3.11056e-08
cg10616755	chr11	34018459	+	0.516866	0.408937	0.107929	0.330703	0.000147383	0.885824	0.203499	0.155263	0.776817	0.0442664	0.146895	0	0.642529	16320	0	0	Enhancer	NA	ENST00000341394	chr11	34073230	34122703	49474	+	54769	ENSG00000135387	CAPRIN1	11.1572	14.6539	12.971	13.0092	NA	NA	NA	NA	NA	NA	NA	NA	NA	NA
cg15119326	chr11	34400959	-	0.447363	0.547528	-0.100166	-0.285706	0.00207702	0.959765	0.0633825	0.196612	0.936586	0.120375	0.192192	0	0.732184	22949	0	0	Heterochromatin	NA	ENST00000435224	chr11	34172535	34379555	207021	-	21403	ENSG00000166016	ABTB2	1.75262	10.61	6.41277	6.37997	NA	NA	NA	NA	NA	NA	NA	NA	NA	NA
cg10077978	chr11	35062246	+	0.426301	0.570661	-0.14436	-0.412372	4.08e-05	0.91418	0.047165	0.219336	0.96319	0.0689364	0.207359	0	0.583107	9116	0	0	Heterochromatin	NA	ENST00000477173	chr11	35006180	35042138	35959	+	56065	ENSG00000110435	PDHX	8.10795	11.3992	9.57386	9.53259	NA	NA	NA	NA	NA	NA	NA	NA	NA	NA
cg25019503	chr11	44052211	+	0.383936	0.28316	0.100776	0.426274	0.000960272	0.87881	0.0661578	0.170516	0.621894	0.0256319	0.132936	0	0.732184	8250	0	0	Heterochromatin	chr11	ENST00000378832	chr11	44069531	44081527	11997	+	17318	ENSG00000205126	ACCSL	0	1.04481	0.028957	0	0.0180184	0.839651	0.338909	0.330467	0.0359037	0.557667	0.643787	0.0197555	0.747047	0.797106
cg06572849	chr11	45354316	-	0.248593	0.126778	0.121815	0.918846	1.14e-05	0.786415	0.0154446	0.193377	0.533354	0.00656235	0.124301	0	0.563198	361	0	0	Heterochromatin	NA	ENST00000020926	chr11	45261852	45307870	46019	-	46445	ENSG00000019505	SYT13	0	14.998	7.72864	8.34494	0.00700458	0.87107	0.161153	0.0832866	0.0177135	0.772434	0.811668	0.00281893	0.963295	0.972693
cg22031964	chr11	62677251	-	0.630408	0.765123	-0.134715	-0.275435	0.00213186	0.96505	0.0763706	0.28056	0.995615	0.103917	0.220761	0	0.732184	24820	0	0	Enhancer	NA	ENST00000536524	chr11	62678170	62684413	6244	-	7160	ENSG00000168539	CHRM1	0	10.5297	4.08993	4.17963	0.102819	0.989484	0.742273	0.853641	-0.520412	4.52268e-20	4.25543e-19	-0.587153	2.55238e-26	2.11337e-25
cg10784570	chr11	69452398	-	0.21152	0.0956656	0.115855	1.06793	0.00155937	0.839237	0.00523447	0.264513	0.779513	0.00514553	0.165798	0	0.732184	1577	0	0	Enhancer	NA	ENST00000227507	chr11	69455855	69469242	13388	+	3455	ENSG00000110092	CCND1	8.66491	17.2952	13.1715	13.0711	0.00498115	0.783983	0.114167	0.0295366	0.0674957	0.269977	0.334643	-0.000464838	0.993945	0.993945
cg27062293	chr11	71759798	-	0.794681	0.675276	0.119405	0.231732	0.000291103	0.979656	0.256412	0.159594	0.963252	0.0797836	0.207261	0	0.687632	35894	0	0	Enhancer	NA	ENST00000543009	chr11	71730602	71753188	22587	-	6609	ENSG00000137497	NUMA1	11.5668	15.5872	13.3239	13.3409	NA	NA	NA	NA	NA	NA	NA	NA	NA	NA
cg23619769	chr11	71952356	-	0.493653	0.374004	0.119649	0.391309	0.00483974	0.971392	0.0221836	0.280779	0.931125	0.0166519	0.239097	0	0.791823	10527	0	0	Transcribed	NA	ENST00000546310	chr11	71950121	71952236	2116	-	119	ENSG00000165462	PHOX2A	0	2.63575	0.179535	0	0.015695	0.877495	0.327399	0.285436	0.115434	0.0586558	0.0849074	0.126587	0.0379987	0.0578363
cg16769152	chr11	77734206	-	0.363209	0.242611	0.120598	0.563066	0.000829934	0.873721	0.0147589	0.237827	0.760914	0.0123294	0.180232	0	0.729878	3336	0	0	Transcribed	NA	ENST00000353172	chr11	77726761	77734340	7580	-	132	ENSG00000151364	KCTD14	1.92254	11.0487	6.01056	6.01428	0.0120665	0.8642	0.300848	0.223913	-0.521169	3.90949e-20	3.85364e-19	-0.445149	0	0
cg17272843	chr11	77734280	+	0.317034	0.212341	0.104693	0.556668	0.00397253	0.890586	0.00492335	0.235794	0.721907	0.0058494	0.186527	0	0.769896	3840	0	0	Transcribed	NA	ENST00000353172	chr11	77726761	77734340	7580	-	58	ENSG00000151364	KCTD14	1.92254	11.0487	6.01056	6.01428	0.00587419	0.663322	0.210813	0.150434	-0.485219	2.70943e-17	2.2434e-16	-0.437218	4.41162e-15	2.76729e-14
cg07187133	chr11	85394069	+	0.540113	0.432219	0.107893	0.314965	0.000294371	0.9216	0.0995194	0.206245	0.855391	0.0454268	0.227169	0	0.687632	18336	0	0	Transcribed	NA	ENST00000534224	chr11	85371296	85393951	22656	-	117	ENSG00000137504	CREBZF	8.27027	11.9173	10.2678	10.2567	NA	NA	NA	NA	NA	NA	NA	NA	NA	NA
cg18603250	chr11	94501052	-	0.613234	0.509563	0.103671	0.262476	0.00126554	0.949303	0.211543	0.165397	0.911887	0.0676024	0.174676	0	0.732184	27623	0	0	Promoter	NA	ENST00000317829	chr11	94501508	94609913	108406	+	454	ENSG00000166025	AMOTL1	4.62625	12.4648	9.56718	9.73825	NA	NA	NA	NA	NA	NA	NA	NA	NA	NA
cg26708144	chr11	119211650	-	0.405736	0.28841	0.117326	0.478373	0.00186746	0.885342	0.01037	0.240162	0.882851	0.00692746	0.243127	0	0.732184	5774	0	0	Heterochromatin	NA	ENST00000528368	chr11	119209652	119211593	1942	-	56	ENSG00000223953	C1QTNF5	5.27873	12.4816	8.83848	8.9596	NA	NA	NA	NA	NA	NA	NA	NA	NA	NA
cg26507698	chr11	123815735	-	0.628579	0.511315	0.117265	0.292711	0.00483238	0.930474	0.223769	0.181429	0.912609	0.0675368	0.228753	0	0.791823	21707	0	0	Heterochromatin	chr11	ENST00000321252	chr11	123813492	123814580	1089	-	1154	ENSG00000181499	OR6T1	0	0.950991	0.027611	0	NA	NA	NA	NA	NA	NA	NA	NA	NA	NA
cg18307618	chr12	25242587	-	0.410364	0.521837	-0.111473	-0.339344	0.00454361	0.934814	0.067128	0.213791	0.965495	0.0564761	0.224133	0	0.784467	15334	0	0	Heterochromatin	NA	ENST00000555885	chr12	25242708	25244054	1347	+	119	ENSG00000118308	LRMP	2.36006	11.2943	6.04178	6.02676	NA	NA	NA	NA	NA	NA	NA	NA	NA	NA
cg22251684	chr12	45751145	-	0.665034	0.536342	0.128693	0.305158	0.000111791	0.975911	0.175888	0.216943	0.940822	0.0440891	0.206384	0	0.642529	19729	0	0	Transcribed	NA	ENST00000441606	chr12	45686466	45826134	139669	+	64678	ENSG00000177119	ANO6	8.71103	12.5148	11.0139	11.0895	NA	NA	NA	NA	NA	NA	NA	NA	NA	NA
cg10743544	chr12	50067424	+	0.613372	0.494483	0.118889	0.305287	0.00187148	0.946014	0.158448	0.20267	0.937624	0.0241056	0.204732	0	0.732184	19702	0	0	Heterochromatin	NA	ENST00000550488	chr12	50038716	50101003	62288	-	33577	ENSG00000161791	FMNL3	7.72422	11.9462	9.9803	9.98707	NA	NA	NA	NA	NA	NA	NA	NA	NA	NA
cg06149155	chr12	53443556	+	0.352209	0.247913	0.104296	0.48994	0.00132799	0.902017	0.0456287	0.252976	0.814179	0.0236241	0.177159	0	0.732184	5350	0	0	Enhancer	NA	ENST00000314250	chr12	53443680	53458156	14477	+	122	ENSG00000111077	TENC1	8.38104	12.0427	10.6455	10.675	NA	NA	NA	NA	NA	NA	NA	NA	NA	NA
cg25402480	chr12	53719777	+	0.331062	0.23044	0.100622	0.504357	0.00430458	0.959679	0.0159158	0.253164	0.767836	0.0265819	0.210139	0	0.778301	4871	0	0	Transcribed	NA	ENST00000551724	chr12	53708578	53718648	10071	-	1128	ENSG00000094914	AAAS	7.69648	10.6065	9.49544	9.50193	0.012329	0.812279	0.262983	0.201081	0.115532	0.0584389	0.0849074	0.10156	0.0964483	0.132217
cg07422207	chr12	54236701	-	0.89406	0.793891	0.100168	0.169418	0.00072064	0.989061	0.38741	0.126468	0.98684	0.318615	0.186796	0	0.709402	63569	0	0	Heterochromatin	NA	ENST00000243056	chr12	54332535	54340328	7794	+	95832	ENSG00000123364	HOXC13	0	10.88	6.91321	7.6412	NA	NA	NA	NA	NA	NA	NA	NA	NA	NA
cg18695839	chr12	54446944	+	0.580636	0.465451	0.115185	0.312973	0.00207451	0.956212	0.0604692	0.216051	0.961384	0.0104902	0.254754	0	0.732184	18606	0	0	Transcribed	NA	ENST00000609810	chr12	54447661	54449813	2153	+	715	ENSG00000198353	HOXC4	2.19887	9.89406	6.99831	7.05148	0.0392232	0.905362	0.430786	0.43048	0.386768	4.98294e-11	2.29215e-10	0.383731	1.01176e-10	4.45605e-10
cg18922524	chr12	54447136	-	0.361077	0.254103	0.106975	0.49062	3.67e-05	0.693584	0.0412964	0.156541	0.637998	0.0126189	0.167633	0	0.583107	5325	0	0	Transcribed	NA	ENST00000609810	chr12	54447661	54449813	2153	+	523	ENSG00000198353	HOXC4	2.19887	9.89406	6.99831	7.05148	0.0338025	0.784558	0.320882	0.325553	0.475538	1.38817e-16	1.10519e-15	0.455845	0	0
cg03923561	chr12	54447220	+	0.567628	0.441313	0.126315	0.356013	0.00449882	0.929604	0.0116405	0.248729	0.952769	0.00663303	0.278301	0	0.782991	13515	0	0	Promoter	NA	ENST00000609810	chr12	54447661	54449813	2153	+	439	ENSG00000198353	HOXC4	2.19887	9.89406	6.99831	7.05148	0.0137027	0.910613	0.51038	0.534705	0.45203	5.95379e-15	4.10812e-14	0.456015	0	0
cg02264990	chr12	54447243	+	0.426357	0.3	0.126357	0.493239	0.00144409	0.860045	0.00379768	0.225737	0.759302	0.00385631	0.229765	0	0.732184	5243	0	0	Promoter	NA	ENST00000609810	chr12	54447661	54449813	2153	+	416	ENSG00000198353	HOXC4	2.19887	9.89406	6.99831	7.05148	0.0193405	0.892015	0.457117	0.466868	0.471051	2.90926e-16	2.23043e-15	0.475912	0	0
cg15233062	chr12	54447349	+	0.623824	0.498377	0.125447	0.318184	0.000387252	0.916645	0.111138	0.213059	0.884622	0.0450395	0.24659	0	0.697332	17904	0	0	Promoter	NA	ENST00000609810	chr12	54447661	54449813	2153	+	310	ENSG00000198353	HOXC4	2.19887	9.89406	6.99831	7.05148	0.0474775	0.911065	0.521339	0.537665	0.418698	7.65631e-13	4.28339e-12	0.40837	4.22809e-12	2.36545e-11
cg11585893	chr12	54447430	+	0.715563	0.591607	0.123956	0.270279	0.00205743	0.952856	0.128028	0.246937	0.955412	0.0369432	0.296875	0	0.732184	25894	0	0	Promoter	NA	ENST00000609810	chr12	54447661	54449813	2153	+	229	ENSG00000198353	HOXC4	2.19887	9.89406	6.99831	7.05148	NA	NA	NA	NA	NA	NA	NA	NA	NA	NA
cg07266404	chr12	54447584	-	0.605329	0.482994	0.122334	0.319786	0.00212141	0.945644	0.0152421	0.23831	0.93336	0.0184834	0.26288	0	0.732184	17690	0	0	Promoter	NA	ENST00000609810	chr12	54447661	54449813	2153	+	75	ENSG00000198353	HOXC4	2.19887	9.89406	6.99831	7.05148	0.0240076	0.958437	0.482379	0.498418	0.380631	1.05768e-10	4.56124e-10	0.394867	2.54707e-11	1.22615e-10
cg15894722	chr12	54447596	-	0.607191	0.472248	0.134942	0.35594	0.00389624	0.976462	0.0122	0.29296	0.94628	0.0134405	0.299783	0	0.769845	13519	0	0	Promoter	NA	ENST00000609810	chr12	54447661	54449813	2153	+	63	ENSG00000198353	HOXC4	2.19887	9.89406	6.99831	7.05148	0.117264	0.902013	0.540171	0.534121	0.350804	3.30086e-09	1.2892e-08	0.396059	2.18732e-11	1.07804e-10
cg20435403	chr12	54447632	+	0.540171	0.431945	0.108226	0.316013	0.00392489	0.862365	0.0138733	0.241735	0.876395	0.012443	0.26365	0	0.769845	18201	0	0	Heterochromatin	NA	ENST00000609810	chr12	54447661	54449813	2153	+	27	ENSG00000198353	HOXC4	2.19887	9.89406	6.99831	7.05148	NA	NA	NA	NA	NA	NA	NA	NA	NA	NA
cg01524853	chr12	54447807	-	0.592639	0.482299	0.110341	0.291762	0.0024412	0.952755	0.0352254	0.219047	0.923588	0.0220119	0.235017	0	0.745806	21872	0	0	Heterochromatin	NA	ENST00000430889	chr12	54447661	54449814	2154	+	145	ENSG00000273266	HOXC4	2.19887	9.89406	6.99831	7.05148	0.0476506	0.863771	0.463761	0.464278	0.392056	2.57284e-11	1.23855e-10	0.410263	3.23655e-12	1.86102e-11
cg22747076	chr12	54447873	+	0.685925	0.569959	0.115966	0.262981	0.00371949	0.95224	0.0176955	0.229682	0.909593	0.0266898	0.269737	0	0.769608	27510	0	0	Heterochromatin	NA	ENST00000430889	chr12	54447661	54449814	2154	+	211	ENSG00000273266	HOXC4	2.19887	9.89406	6.99831	7.05148	0.00462385	0.931108	0.454253	0.434545	0.396776	1.4118e-11	6.95816e-11	0.432876	5.17471e-14	3.15049e-13
cg11746813	chr12	54448090	+	0.770354	0.654261	0.116093	0.232379	0.00317241	0.97794	0.0526494	0.231758	0.968563	0.0246676	0.281241	0	0.762397	35690	0	0	Heterochromatin	NA	ENST00000430889	chr12	54447661	54449814	2154	+	428	ENSG00000273266	HOXC4	2.19887	9.89406	6.99831	7.05148	NA	NA	NA	NA	NA	NA	NA	NA	NA	NA
cg23795217	chr12	54812000	+	0.518501	0.400204	0.118296	0.365563	0.00184768	0.927066	0.0201338	0.230452	0.910395	0.00472564	0.283556	0	0.732184	12644	0	0	Heterochromatin	NA	ENST00000293379	chr12	54789045	54813244	24200	-	1242	ENSG00000161638	ITGA5	8.27222	12.8973	10.9901	11.0777	0.00271321	0.982842	0.435766	0.462129	-0.26223	1.31642e-05	3.44936e-05	-0.252501	2.95931e-05	7.85356e-05
cg10283871	chr12	59319720	+	0.732685	0.624277	0.108408	0.227636	0.00106749	0.969509	0.273343	0.170986	0.936085	0.112129	0.192465	0	0.732184	37176	0	0	Heterochromatin	NA	ENST00000320743	chr12	59265931	59314303	48373	-	5416	ENSG00000139263	LRIG3	0.671203	11.759	8.09474	8.21654	NA	NA	NA	NA	NA	NA	NA	NA	NA	NA
cg09266771	chr12	63207138	+	0.358382	0.242292	0.116089	0.546105	0.00373829	0.736351	0.00971742	0.208473	0.760395	0.00843386	0.204252	0	0.769608	3725	0	0	CTCF	NA	ENST00000547857	chr12	63195721	63234008	38288	-	26868	ENSG00000111110	PPM1H	5.69216	13.3095	9.80465	9.81738	0.0105199	0.828132	0.257858	0.251453	0.281016	2.83768e-06	8.04657e-06	0.275777	4.80757e-06	1.34482e-05
cg01643123	chr12	63207179	-	0.436467	0.264829	0.171638	0.700018	0.000303636	0.976301	0.00890638	0.28785	0.902356	0.00596657	0.261735	0	0.687632	1374	0	0	CTCF	NA	ENST00000547857	chr12	63195721	63234008	38288	-	26827	ENSG00000111110	PPM1H	5.69216	13.3095	9.80465	9.81738	0.00291088	0.919937	0.257314	0.210942	0.263333	1.20682e-05	3.2443e-05	0.211176	0.000502038	0.00116766
cg19430489	chr12	75728104	+	0.361057	0.234054	0.127002	0.604438	0.00142093	0.896033	0.00956639	0.257177	0.81322	0.00791974	0.247996	0	0.732184	2542	0	0	CTCF	NA	ENST00000378695	chr12	75728419	75764022	35604	+	313	ENSG00000173401	GLIPR1L1	0	2.1461	0.476497	0.403922	NA	NA	NA	NA	NA	NA	NA	NA	NA	NA
cg07684809	chr12	75728212	-	0.436614	0.301484	0.135129	0.519867	0.000733318	0.859099	0.0133185	0.23923	0.851604	0.00707241	0.241456	0	0.712458	4411	0	0	CTCF+Enhancer	NA	ENST00000378695	chr12	75728419	75764022	35604	+	205	ENSG00000173401	GLIPR1L1	0	2.1461	0.476497	0.403922	NA	NA	NA	NA	NA	NA	NA	NA	NA	NA
cg08336604	chr12	93809819	-	0.49755	0.396743	0.100808	0.319434	0.000942985	0.955253	0.118134	0.208668	0.815416	0.0134944	0.184464	0	0.732184	17732	0	0	Transcribed	NA	ENST00000548946	chr12	93799449	93801099	1651	-	8719	ENSG00000177889	UBE2N	9.82742	12.797	10.9823	10.9555	0.0248843	0.917989	0.382139	0.357893	-0.248366	3.80089e-05	9.25628e-05	-0.288596	1.64548e-06	5.00904e-06
cg25371920	chr12	94854808	+	0.774975	0.660344	0.114631	0.227746	0.000145562	0.958682	0.36632	0.147798	0.947374	0.152313	0.18634	0	0.642529	37149	0	0	Heterochromatin	NA	ENST00000546527	chr12	94806260	94853764	47505	-	1043	ENSG00000173588	CCDC41	6.0565	9.96859	7.94924	7.95662	NA	NA	NA	NA	NA	NA	NA	NA	NA	NA
cg04749615	chr12	99994193	-	0.584371	0.698179	-0.113808	-0.252751	0.00100354	0.935706	0.170053	0.199511	0.973553	0.290917	0.165017	0	0.732184	29980	0	0	Heterochromatin	NA	ENST00000324341	chr12	100041531	100043824	2294	+	47336	ENSG00000180219	FAM71C	0	2.29096	0.362855	0	NA	NA	NA	NA	NA	NA	NA	NA	NA	NA
cg27405946	chr12	102096066	-	0.818417	0.686863	0.131554	0.249482	0.000129598	0.980415	0.396431	0.147679	0.970638	0.0757166	0.228016	0	0.642529	30844	0	0	Transcribed	NA	ENST00000549872	chr12	102091450	102120805	29356	+	4615	ENSG00000111666	CHPT1	7.3386	13.912	10.4893	10.4073	NA	NA	NA	NA	NA	NA	NA	NA	NA	NA
cg05377017	chr12	108974486	+	0.630361	0.522373	0.107988	0.266448	0.000172589	0.93372	0.307528	0.160253	0.819868	0.0880893	0.164922	0	0.642529	26734	0	0	Heterochromatin	NA	ENST00000540154	chr12	108961510	108962870	1361	+	12975	ENSG00000136003	ISCU	8.98498	11.5546	10.3851	10.4058	NA	NA	NA	NA	NA	NA	NA	NA	NA	NA
cg12032603	chr12	111872336	-	0.499693	0.384436	0.115257	0.369837	0.000264782	0.891654	0.16774	0.167237	0.772549	0.0621909	0.154982	0	0.674703	12252	0	0	Heterochromatin	NA	ENST00000538307	chr12	111872666	111887006	14341	+	328	ENSG00000111252	SH2B3	5.89843	11.055	9.59151	9.6217	NA	NA	NA	NA	NA	NA	NA	NA	NA	NA
cg03302131	chr13	33925502	+	0.58547	0.474382	0.111088	0.297883	0.00145594	0.946514	0.0597192	0.227275	0.892768	0.0669401	0.206151	0	0.732184	20837	0	0	Transcribed	NA	ENST00000567873	chr13	33701567	33924767	223201	-	734	ENSG00000133121	STARD13	7.03373	11.4059	9.19592	9.18767	NA	NA	NA	NA	NA	NA	NA	NA	NA	NA
cg03966514	chr13	36919738	+	0.254543	0.104186	0.150357	1.21212	0.000637726	0.9585	0.00909531	0.278488	0.97977	0.00743119	0.18532	0	0.700883	675	0	0	Transcribed	NA	ENST00000476377	chr13	36909718	36919771	10054	-	31	ENSG00000133104	SPG20	7.08992	11.4054	9.72807	9.84036	NA	NA	NA	NA	NA	NA	NA	NA	NA	NA
cg01404317	chr13	36919819	+	0.318673	0.17343	0.145243	0.841421	0.0017734	0.954056	0.00938224	0.294978	0.95499	0.00869833	0.235513	0	0.732184	1787	0	0	Promoter	NA	ENST00000476377	chr13	36909718	36919771	10054	-	47	ENSG00000133104	SPG20	7.08992	11.4054	9.72807	9.84036	0.00569948	0.898338	0.196677	0.0670825	-0.488641	1.50201e-17	1.29549e-16	-0.594878	0	0
cg22905097	chr13	43566401	+	0.334083	0.233107	0.100976	0.501166	0.00166959	0.953971	0.0053261	0.24204	0.789224	0.00532559	0.230838	0	0.732184	4985	0	0	Heterochromatin	NA	ENST00000313624	chr13	43460524	43566385	105862	-	15	ENSG00000133106	EPSTI1	4.40205	10.9446	7.77672	7.83921	0.00686312	0.854179	0.252175	0.187629	-0.0888035	0.146342	0.190521	-0.0824853	0.17727	0.229343
cg01536987	chr13	43566492	+	0.376345	0.259283	0.117062	0.520766	0.00269895	0.857143	0.00391982	0.246901	0.902573	0.00406257	0.250346	0	0.756196	4387	0	0	Heterochromatin	NA	ENST00000313624	chr13	43460524	43566385	105862	-	106	ENSG00000133106	EPSTI1	4.40205	10.9446	7.77672	7.83921	0.00182222	0.860314	0.319397	0.317123	-0.201309	0.00089891	0.00184232	-0.197281	0.00116606	0.00256781
cg22872033	chr14	21725703	-	0.293521	0.39812	-0.104599	-0.427196	0.00167153	0.757887	0.0251386	0.203184	0.939	0.0303464	0.232024	0	0.732184	8195	0	0	Transcribed	NA	ENST00000556897	chr14	21679125	21730836	51712	-	5131	ENSG00000092199	HNRNPC	12.7443	14.3664	13.3882	13.4006	NA	NA	NA	NA	NA	NA	NA	NA	NA	NA
cg03103771	chr14	22039103	-	0.744785	0.644037	0.100748	0.206693	0.00114969	0.970301	0.283258	0.178105	0.934242	0.0314687	0.194299	0	0.732184	44740	0	0	Heterochromatin	NA	ENST00000303532	chr14	22037934	22038875	942	-	227	ENSG00000169208	OR10G3	0	0.543199	0.00548096	0	NA	NA	NA	NA	NA	NA	NA	NA	NA	NA
cg19080638	chr14	22982238	-	0.567455	0.456241	0.111214	0.308633	0.000344906	0.924732	0.161069	0.183611	0.919379	0.0172755	0.171687	0	0.697332	19224	0	0	Heterochromatin	NA	ENST00000557595	chr14	23025534	23027939	2406	+	43294	ENSG00000259003	AE000662.92	NA	NA	NA	NA	NA	NA	NA	NA	NA	NA	NA	NA	NA	NA
cg06126149	chr14	51834564	+	0.541811	0.438249	0.103562	0.299875	0.00173904	0.93502	0.0563124	0.199623	0.894442	0.0580536	0.187787	0	0.732184	20507	0	0	Heterochromatin	NA	ENST00000556137	chr14	51955818	52156463	200646	+	121252	ENSG00000139926	FRMD6	6.38104	13.423	10.724	10.8069	NA	NA	NA	NA	NA	NA	NA	NA	NA	NA
cg22790205	chr14	52313420	-	0.432031	0.534306	-0.102275	-0.300271	0.000123764	0.817767	0.101642	0.199	0.909947	0.132222	0.163094	0	0.642529	20443	0	0	Heterochromatin	NA	ENST00000553560	chr14	52313844	52446060	132217	+	422	ENSG00000186469	GNG2	5.42833	11.247	8.42987	8.50111	NA	NA	NA	NA	NA	NA	NA	NA	NA	NA
cg25409141	chr14	58797895	+	0.139429	0.239798	-0.100369	-0.741301	0.00413399	0.574702	0.00645905	0.155811	0.948911	0.00708803	0.2272	0	0.776763	3957	0	0	Heterochromatin	NA	ENST00000417477	chr14	58798005	58832018	34014	+	108	ENSG00000032219	ARID4A	6.8982	10.4713	9.07139	9.13609	NA	NA	NA	NA	NA	NA	NA	NA	NA	NA
cg18891127	chr14	65637714	+	0.447685	0.317518	0.130167	0.482779	0.00297376	0.900324	0.0176445	0.232283	0.865137	0.0138845	0.247722	0	0.76123	5600	0	0	CTCF	NA	ENST00000556892	chr14	65543327	65569413	26087	-	68300	ENSG00000125952	MAX	9.29276	11.988	10.5358	10.5697	0.0122683	0.88987	0.387717	0.401986	0.0778468	0.2031	0.257167	0.107659	0.0779696	0.109794
cg14396377	chr14	69448184	-	0.738384	0.633244	0.10514	0.218412	0.00109549	0.969019	0.355635	0.172941	0.96835	0.193216	0.202686	0	0.732184	40231	0	0	CTCF	NA	ENST00000193403	chr14	69340860	69446157	105298	-	2026	ENSG00000072110	ACTN1	10.4275	14.2036	12.3935	12.4733	NA	NA	NA	NA	NA	NA	NA	NA	NA	NA
cg23052861	chr14	69448387	+	0.682639	0.571973	0.110666	0.25115	0.0012102	0.962543	0.252465	0.193703	0.95697	0.129953	0.215734	0	0.732184	30408	0	0	Heterochromatin	NA	ENST00000193403	chr14	69340860	69446157	105298	-	2229	ENSG00000072110	ACTN1	10.4275	14.2036	12.3935	12.4733	0.124339	0.918705	0.554886	0.556904	0.117366	0.0545271	0.0806222	0.0852596	0.163103	0.216426
cg01501551	chr14	74100860	-	0.248556	0.135814	0.112742	0.826345	0.000190261	0.751675	0.00829589	0.182858	0.765528	0.00676167	0.137884	0	0.642529	647	0	0	Promoter	NA	ENST00000554113	chr14	74111578	74156196	44619	+	10716	ENSG00000119661	DNAL1	6.03028	10.6541	8.94444	9.02384	0.00548212	0.746584	0.18609	0.128638	-0.120838	0.0477127	0.0731595	-0.190537	0.00172174	0.00356399
cg01302410	chr14	74100891	-	0.325384	0.199734	0.12565	0.677254	0.00291602	0.772735	0.0130631	0.224808	0.769939	0.011494	0.16562	0	0.76067	2852	0	0	Promoter	NA	ENST00000554113	chr14	74111578	74156196	44619	+	10685	ENSG00000119661	DNAL1	6.03028	10.6541	8.94444	9.02384	NA	NA	NA	NA	NA	NA	NA	NA	NA	NA
cg11591809	chr14	78059873	+	0.538057	0.67983	-0.141773	-0.331914	0.000527917	0.953966	0.0597014	0.230319	0.960741	0.0842249	0.19664	0	0.698186	16178	0	0	Transcribed	NA	ENST00000554901	chr14	78001943	78063664	61722	-	3789	ENSG00000100596	SPTLC2	8.45506	14.1762	11.1112	11.1586	NA	NA	NA	NA	NA	NA	NA	NA	NA	NA
cg02609127	chr14	102026258	+	0.447057	0.32827	0.118787	0.434199	0.0039438	0.893574	0.00445445	0.282506	0.905146	0.00687843	0.296521	0	0.769866	7801	0	0	Transcribed	NA	ENST00000510508	chr14	102027688	102029789	2102	+	1428	ENSG00000197406	DIO3	0	11.02	3.49153	3.57257	0.00438996	0.887282	0.377592	0.424474	-0.153801	0.0115426	0.0194254	-0.15145	0.0128914	0.0224245
cg11038340	chr14	103389966	+	0.442934	0.340637	0.102297	0.369323	0.000505415	0.852539	0.0309813	0.20208	0.864847	0.0326896	0.222925	0	0.698186	12316	0	0	Heterochromatin	NA	ENST00000299155	chr14	103388993	103397529	8537	+	972	ENSG00000166126	AMN	0	7.02615	1.0006	0.728574	0.0559426	0.878452	0.530872	0.540253	-0.119249	0.0507366	0.0761049	-0.137364	0.0242504	0.0392174
cg23916360	chr15	27604040	-	0.617074	0.486583	0.130492	0.336603	0.00156764	0.944411	0.162577	0.201307	0.967659	0.0748448	0.252921	0	0.732184	15640	0	0	CTCF	NA	ENST00000557596	chr15	27573964	27595542	21579	+	30075	ENSG00000182256	GABRG3	0	7.20807	0.602176	0	NA	NA	NA	NA	NA	NA	NA	NA	NA	NA
cg01109694	chr15	33176640	+	0.611023	0.507755	0.103268	0.262377	0.00393097	0.942086	0.180717	0.191411	0.938655	0.0530128	0.194903	0	0.769845	27643	0	0	Heterochromatin	NA	ENST00000559610	chr15	33103096	33180455	77360	-	3813	ENSG00000248905	FMN1	0	10.1475	6.25524	6.40677	NA	NA	NA	NA	NA	NA	NA	NA	NA	NA
cg08706746	chr15	52975231	+	0.477401	0.578781	-0.10138	-0.272622	0.00130085	0.877654	0.0811572	0.180959	0.928747	0.206143	0.189713	0	0.732184	25416	0	0	Heterochromatin	NA	ENST00000561543	chr15	52903891	52971569	67679	-	3661	ENSG00000047346	FAM214A	6.99059	12.9801	10.7233	10.8098	NA	NA	NA	NA	NA	NA	NA	NA	NA	NA
cg00288957	chr15	65203541	-	0.594771	0.493411	0.10136	0.264652	0.000606888	0.875578	0.165549	0.131976	0.859754	0.116568	0.1664	0	0.698714	27143	0	0	Heterochromatin	NA	ENST00000496480	chr15	65204101	65224165	20065	+	558	ENSG00000166839	ANKDD1A	3.10631	8.31262	5.85703	5.85209	0.0751002	0.871574	0.487134	0.479124	0.0344057	0.574229	0.649537	-0.0107757	0.86027	0.88595
cg12376086	chr15	68260520	-	0.31946	0.185084	0.134376	0.756008	0.000204221	0.965168	0.0297749	0.268771	0.653877	0.0156568	0.183406	0	0.642802	990	0	0	Heterochromatin	NA	ENST00000249636	chr15	68346517	68480402	133886	+	85995	ENSG00000033800	PIAS1	7.18895	11.3294	8.60937	8.64789	0.00814136	0.899254	0.220512	0.107108	-0.0125258	0.83797	0.854482	0.035853	0.557992	0.629205
cg12185637	chr15	78595296	+	0.526065	0.410236	0.115829	0.351209	0.000504565	0.873974	0.103553	0.176672	0.917499	0.0848727	0.17586	0	0.698186	14037	0	0	Transcribed	NA	ENST00000267973	chr15	78575577	78592136	16560	-	3159	ENSG00000140395	WDR61	8.73105	12.9083	9.9355	9.92018	NA	NA	NA	NA	NA	NA	NA	NA	NA	NA
cg25947619	chr15	86233220	+	0.295857	0.185047	0.11081	0.649036	0.00316845	0.795439	0.00477176	0.249374	0.799696	0.00396788	0.195778	0	0.762397	3090	0	0	Heterochromatin	NA	ENST00000557852	chr15	86233100	86259132	26033	+	119	ENSG00000170776	AKAP13	8.62339	13.0473	11.4018	11.4366	0.00323613	0.951972	0.276636	0.199829	-0.121834	0.0458939	0.0714288	-0.0563582	0.356941	0.424636
cg00107682	chr15	96888959	-	0.522064	0.377739	0.144324	0.456512	0.00196077	0.936285	0.0211364	0.276038	0.965473	0.0182601	0.276938	0	0.732184	6727	0	0	Enhancer	NA	ENST00000453270	chr15	96876392	96881065	4674	+	12566	ENSG00000185551	NR2F2	8.03184	13.1837	10.9122	11.0175	0.0243391	0.934811	0.431865	0.451837	0.186959	0.00207508	0.00413021	0.164012	0.00707823	0.0127408
cg01045337	chr16	374988	+	0.608047	0.712168	-0.104121	-0.224618	0.000866638	0.893293	0.154794	0.19618	0.915751	0.326676	0.125787	0	0.729878	38124	0	0	Transcribed	NA	ENST00000354866	chr16	337441	402449	65009	-	27459	ENSG00000103126	AXIN1	8.18555	11.1468	9.76527	9.75668	0.0397087	0.960897	0.587319	0.634233	0.0177116	0.772457	0.811668	0.0682122	0.264728	0.328136
cg01125617	chr16	889011	-	0.65008	0.549508	0.100572	0.238482	0.00274852	0.99031	0.0695833	0.231265	0.967847	0.0746992	0.225621	0	0.758811	33835	0	0	Heterochromatin	NA	ENST00000570168	chr16	919180	920749	1570	-	31736	ENSG00000103227	LMF1	6.58221	10.3472	8.5555	8.56641	0.0707467	0.983204	0.601273	0.620914	-0.0215699	0.724714	0.777284	-0.0163193	0.789779	0.830627
cg27616661	chr16	2040981	-	0.370238	0.24443	0.125808	0.579635	0.000267299	0.837609	0.00845094	0.244513	0.736231	0.00450675	0.226615	0	0.674703	2985	0	0	Promoter	NA	ENST00000562045	chr16	2041125	2043375	2251	+	142	ENSG00000127561	SYNGR3	0.610606	9.89348	5.09071	5.2281	0.00459599	0.81823	0.311179	0.279494	0.330003	2.96814e-08	9.60007e-08	0.346141	6.91009e-09	2.60071e-08
cg13899478	chr16	3221355	+	0.533708	0.429122	0.104585	0.308208	0.000672989	0.974087	0.108739	0.244126	0.906301	0.0355271	0.247931	0	0.703936	19290	0	0	Transcribed	NA	ENST00000428155	chr16	3194244	3199964	5721	+	27110	ENSG00000228146	CASP16	NA	NA	NA	NA	0.0428954	0.867295	0.409726	0.404683	NA	NA	NA	NA	NA	NA
cg05202221	chr16	12071747	-	0.673691	0.565081	0.10861	0.24958	1.03e-05	0.905518	0.363146	0.123662	0.889111	0.16543	0.157375	0	0.563198	30817	0	0	Transcribed	NA	ENST00000566228	chr16	12070595	12668146	597552	+	1151	ENSG00000048471	SNX29	7.60526	10.6363	9.41797	9.44937	NA	NA	NA	NA	NA	NA	NA	NA	NA	NA
cg21612926	chr16	21169246	+	0.583933	0.478025	0.105908	0.283345	0.000734734	0.894665	0.17437	0.169442	0.803267	0.065969	0.178658	0	0.712883	23370	0	0	Transcribed	NA	ENST00000233047	chr16	21169698	21191937	22240	+	450	ENSG00000011638	TMEM159	7.69589	11.2769	9.73679	9.73615	NA	NA	NA	NA	NA	NA	NA	NA	NA	NA
cg05319033	chr16	49862211	-	0.544806	0.434159	0.110647	0.320906	0.00252604	0.932107	0.141397	0.176717	0.813604	0.0133326	0.188358	0	0.749768	17550	0	0	Heterochromatin	chr16	ENST00000561874	chr16	49764656	49860921	96266	-	1289	ENSG00000102935	ZNF423	2.79165	9.90633	7.48069	7.64162	NA	NA	NA	NA	NA	NA	NA	NA	NA	NA
cg16861079	chr16	53242619	+	0.417302	0.297486	0.119816	0.474734	0.000660461	0.814968	0.0732873	0.204401	0.810982	0.0265379	0.189581	0	0.701049	5914	0	0	Enhancer	NA	ENST00000565442	chr16	53242363	53256667	14305	+	255	ENSG00000177200	CHD9	6.03504	11.6549	9.88746	9.89091	NA	NA	NA	NA	NA	NA	NA	NA	NA	NA
cg05768044	chr16	53243559	+	0.728433	0.604426	0.124007	0.265228	0.00201398	0.947193	0.181411	0.206957	0.949001	0.0324569	0.241186	0	0.732184	26984	0	0	Enhancer	NA	ENST00000562791	chr16	53243692	53260315	16624	+	131	ENSG00000177200	CHD9	6.03504	11.6549	9.88746	9.89091	NA	NA	NA	NA	NA	NA	NA	NA	NA	NA
cg27054162	chr16	54628834	-	0.463087	0.355099	0.107988	0.373817	0.0027767	0.958597	0.0369925	0.232351	0.916051	0.0169037	0.270437	0	0.759841	11912	0	0	Heterochromatin	NA	ENST00000329734	chr16	54317216	54320675	3460	-	308158	ENSG00000177508	IRX3	7.58746	13.2612	10.3068	10.3923	0.0238388	0.920081	0.444563	0.460055	-0.025551	0.676543	0.744918	-0.0461423	0.450805	0.527213
cg15134649	chr16	56659336	-	0.18517	0.0839943	0.101175	1.05408	0.00188384	0.80658	0.00598818	0.218478	0.597519	0.00370156	0.132591	0	0.732184	1902	0	0	Heterochromatin	NA	ENST00000306061	chr16	56659387	56661024	1638	+	49	ENSG00000169715	MT1E	4.67206	12.7182	8.53399	8.61608	0.00309154	0.761547	0.115219	0.0124467	-0.434677	7.97519e-14	5.15895e-13	-0.3573	2.09296e-09	8.17441e-09
cg06463589	chr16	56659652	+	0.202749	0.0701726	0.132577	1.40798	0.000101597	0.952446	0.00475072	0.271859	0.617692	0.00393253	0.148537	0	0.627357	120	0	0	Heterochromatin	NA	ENST00000568293	chr16	56659693	56661024	1332	+	39	ENSG00000169715	MT1E	4.67206	12.7182	8.53399	8.61608	0.00246048	0.805399	0.122498	0.00797847	-0.41202	1.90314e-12	1.03671e-11	-0.397712	1.76773e-11	8.92487e-11
cg05743734	chr16	56659659	+	0.253222	0.0989854	0.154237	1.27214	0.000108384	0.969008	0.00514187	0.297379	0.704215	0.00539368	0.185467	0	0.63756	125	0	0	Heterochromatin	NA	ENST00000568293	chr16	56659693	56661024	1332	+	32	ENSG00000169715	MT1E	4.67206	12.7182	8.53399	8.61608	0.0034179	0.823827	0.151703	0.0212717	-0.467244	5.40416e-16	3.85745e-15	-0.481241	0	0
cg20083730	chr16	56659724	-	0.21009	0.0884052	0.121685	1.16129	0.000435358	0.951941	0.003495	0.236617	0.540706	0.00351146	0.135134	0	0.697332	457	0	0	Heterochromatin	NA	ENST00000330439	chr16	56659710	56661024	1315	+	13	ENSG00000169715	MT1E	4.67206	12.7182	8.53399	8.61608	0.00275434	0.675514	0.132237	0.051588	-0.565391	3.98939e-24	5.89859e-23	-0.636251	0	0
cg00916884	chr16	56666334	+	0.255402	0.141567	0.113834	0.808218	0.00129236	0.795752	0.00310425	0.24108	0.738238	0.00227469	0.20973	0	0.732184	1301	0	0	Heterochromatin	NA	ENST00000600389	chr16	56662971	56666150	3180	-	183	ENSG00000268317	AC026461.1	NA	NA	NA	NA	0.00150799	0.817677	0.195549	0.0685809	NA	NA	NA	NA	NA	NA
cg18909924	chr16	56666424	-	0.221096	0.105667	0.115429	0.998515	0.000457073	0.800022	0.00341368	0.24433	0.771164	0.00203871	0.194182	0	0.697332	480	0	0	Heterochromatin	NA	ENST00000570233	chr16	56666619	56667430	812	+	193	ENSG00000205364	MT1M	0.350158	9.02071	4.40519	4.34495	NA	NA	NA	NA	NA	NA	NA	NA	NA	NA
cg20087010	chr16	74635150	+	0.507293	0.645098	-0.137805	-0.340729	0.000705623	0.942548	0.0561348	0.221169	0.970665	0.0334887	0.220155	0	0.703936	15177	0	0	Enhancer	NA	ENST00000422840	chr16	74485857	74640992	155136	-	5840	ENSG00000090863	GLG1	NA	NA	NA	NA	NA	NA	NA	NA	NA	NA	NA	NA	NA	NA
cg00628919	chr16	87702703	-	0.811168	0.706337	0.104831	0.197038	0.000536834	0.985136	0.491238	0.132552	0.975632	0.0449211	0.200403	0	0.698186	48822	0	0	Heterochromatin	NA	ENST00000563609	chr16	87687168	87731748	44581	+	15534	ENSG00000154118	JPH3	0	10.2492	3.39589	3.25621	0.156692	0.991699	0.765733	0.855677	0.245518	4.69069e-05	0.000112904	0.202156	0.000854057	0.00194275
cg24871089	chr17	184131	+	0.591068	0.471868	0.1192	0.31889	0.00496536	0.937153	0.0555267	0.24162	0.942325	0.0680745	0.23043	0	0.791823	17812	0	0	Heterochromatin	NA	ENST00000573588	chr17	169313	183857	14545	-	273	ENSG00000181031	RPH3AL	3.27641	9.4994	7.54356	7.61331	0.0378121	0.898153	0.34311	0.292189	-0.14061	0.0210598	0.0337936	-0.137952	0.0237119	0.0386485
cg14629755	chr17	4689893	-	0.487761	0.375335	0.112427	0.369342	0.00233051	0.916796	0.0714395	0.218455	0.885485	0.0218937	0.19438	0	0.742157	12313	0	0	Enhancer	NA	ENST00000354194	chr17	4688580	4689728	1149	-	164	ENSG00000182853	VMO1	0	9.37844	4.38073	4.34674	NA	NA	NA	NA	NA	NA	NA	NA	NA	NA
cg07465344	chr17	4849412	+	0.613306	0.714418	-0.101112	-0.216882	0.00173576	0.942108	0.205674	0.194892	0.955694	0.122988	0.181773	0	0.732184	40787	0	0	Promoter	NA	ENST00000574872	chr17	4848962	4850764	1803	-	1350	ENSG00000108518	PFN1	11.3496	14.9715	13.1829	13.1413	NA	NA	NA	NA	NA	NA	NA	NA	NA	NA
cg14774945	chr17	6316111	+	0.801033	0.692775	0.108258	0.206697	0.000364428	0.975075	0.307068	0.125562	0.947099	0.040564	0.222102	0	0.697332	44737	0	0	Heterochromatin	chr17	ENST00000570584	chr17	6297013	6338399	41387	-	22286	ENSG00000129221	AIPL1	0	2.6599	0.185339	0	NA	NA	NA	NA	NA	NA	NA	NA	NA	NA
cg00122566	chr17	7244416	+	0.704934	0.588719	0.116214	0.25593	0.000382974	0.965629	0.184658	0.174866	0.912421	0.115536	0.175044	0	0.697332	29187	0	0	Heterochromatin	NA	ENST00000573893	chr17	7245514	7247442	1929	+	1096	ENSG00000072818	ACAP1	2.45072	11.8558	6.38859	6.34994	NA	NA	NA	NA	NA	NA	NA	NA	NA	NA
cg22182582	chr17	8114729	-	0.498957	0.386392	0.112565	0.360616	0.00229714	0.881628	0.0452558	0.21122	0.892569	0.01003	0.205741	0	0.739351	13084	0	0	Enhancer	NA	ENST00000585124	chr17	8108091	8113916	5826	-	812	ENSG00000178999	AURKB	2.88057	9.89148	6.87581	6.89543	NA	NA	NA	NA	NA	NA	NA	NA	NA	NA
cg05342782	chr17	9313041	-	0.400094	0.284214	0.115881	0.479091	0.0038279	0.829354	0.0227648	0.230405	0.731494	0.0292775	0.170797	0	0.769845	5739	0	0	Heterochromatin	NA	ENST00000570583	chr17	9153791	9341206	187416	-	28163	ENSG00000170310	STX8	5.47097	9.7766	8.12302	8.18327	NA	NA	NA	NA	NA	NA	NA	NA	NA	NA
cg13198297	chr17	18046564	+	0.815924	0.706497	0.109428	0.20505	0.000283424	0.941183	0.453918	0.121946	0.955201	0.197379	0.194278	0	0.685474	45419	0	0	CTCF+Enhancer	NA	ENST00000412324	chr17	18042588	18045451	2864	+	3975	ENSG00000091536	MYO15A	0.895458	8.53602	4.16064	4.17021	0.123043	0.957791	0.705238	0.735229	0.119417	0.0504093	0.0761049	0.106751	0.0805233	0.112624
cg04264908	chr17	35303330	-	0.377829	0.249714	0.128115	0.578496	0.0044764	0.982411	0.0239134	0.317991	0.949733	0.0152205	0.270836	0	0.782907	4247	0	0	Heterochromatin	NA	ENST00000225402	chr17	35306175	35414171	107997	+	2843	ENSG00000108270	AATF	8.94648	11.9147	10.1789	10.1517	NA	NA	NA	NA	NA	NA	NA	NA	NA	NA
cg10222309	chr17	38096298	+	0.492787	0.384802	0.107985	0.34882	0.000659793	0.895435	0.102637	0.191445	0.771156	0.0277295	0.170564	0	0.701049	14286	0	0	Heterochromatin	NA	ENST00000377924	chr17	38097727	38101000	3274	+	1427	ENSG00000204913	LRRC3C	NA	NA	NA	NA	NA	NA	NA	NA	NA	NA	NA	NA	NA	NA
cg07944862	chr17	38501174	-	0.768674	0.664818	0.103857	0.206522	0.000722394	0.958592	0.0995456	0.160915	0.984847	0.156154	0.189817	0	0.710189	44815	0	0	Enhancer	NA	ENST00000475125	chr17	38501493	38510661	9169	+	317	ENSG00000131759	RARA	7.54703	14.3995	11.2183	11.288	0.0888368	0.88947	0.57328	0.584104	-0.182827	0.00261227	0.00510131	-0.132626	0.0297163	0.0469563
cg06018019	chr17	42062202	-	0.852371	0.745051	0.10732	0.191735	0.00198541	0.97661	0.358892	0.139096	0.968432	0.0989518	0.225326	0	0.732184	51358	0	0	Heterochromatin	NA	ENST00000360085	chr17	42030106	42081837	51732	-	19633	ENSG00000131096	PYY	0	9.7421	2.40757	1.90269	0.0846606	0.968831	0.734389	0.809347	-0.339635	1.0953e-08	3.9091e-08	-0.313316	1.54131e-07	4.98519e-07
cg16678504	chr17	42102454	+	0.734868	0.63039	0.104477	0.218033	0.00203078	0.973877	0.270834	0.188278	0.967361	0.0650402	0.236098	0	0.732184	40367	0	0	Heterochromatin	NA	ENST00000591162	chr17	42098701	42101314	2614	-	1139	ENSG00000091947	TMEM101	6.25814	12.5887	9.47992	9.48356	NA	NA	NA	NA	NA	NA	NA	NA	NA	NA
cg01635086	chr17	42386326	-	0.304299	0.193291	0.111008	0.628591	0.00391222	0.915944	0.0133016	0.247075	0.843982	0.010676	0.18919	0	0.769845	3777	0	0	Transcribed	NA	ENST00000225441	chr17	42385964	42395238	9275	+	361	ENSG00000108309	RUNDC3A	0	11.5625	3.48241	3.06853	0.00509779	0.868915	0.232457	0.121247	-0.15915	0.00892831	0.0155308	-0.0814287	0.183017	0.233968
cg00677574	chr17	43221327	-	0.425688	0.300988	0.1247	0.486436	0.0049934	0.962317	0.0148426	0.296068	0.912574	0.0134227	0.251425	0	0.791823	5469	0	0	Transcribed	NA	ENST00000332499	chr17	43224684	43229468	4785	+	3355	ENSG00000186834	HEXIM1	8.38717	12.472	10.5613	10.6013	0.0105606	0.923356	0.297602	0.192784	0.0244251	0.690044	0.751785	-0.0362802	0.553307	0.629205
cg14240300	chr17	46705018	-	0.624298	0.514775	0.109522	0.27346	0.000118945	0.938547	0.298898	0.173525	0.875722	0.111536	0.162584	0	0.642529	25233	0	0	Repressed	NA	ENST00000311177	chr17	46698518	46703839	5322	-	1178	ENSG00000170689	HOXB9	1.47524	9.89082	4.25718	4.02561	0.137016	0.940646	0.513192	0.509975	0.424085	3.61949e-13	2.20363e-12	0.394453	2.68469e-11	1.26303e-10
cg08594218	chr17	46803008	-	0.484129	0.373919	0.110209	0.364084	0.000140284	0.909068	0.0452425	0.233032	0.871144	0.0158886	0.233989	0	0.642529	12774	0	0	Heterochromatin	NA	ENST00000290294	chr17	46799084	46799884	801	-	3123	ENSG00000159182	PRAC1	0	5.1858	0.0623304	0	0.00586251	0.89969	0.39619	0.42515	-0.0247277	0.686406	0.751778	0.0402513	0.510948	0.58759
cg26506288	chr17	46804123	+	0.393554	0.283968	0.109586	0.457101	0.00287349	0.926589	0.0199091	0.268364	0.858377	0.0066928	0.242047	0	0.759841	6690	0	0	Heterochromatin	NA	ENST00000290295	chr17	46802125	46806540	4416	-	2415	ENSG00000159184	HOXB13	0	10.6254	3.20953	1.68737	0.00721928	0.836813	0.263152	0.199862	0.658874	7.18707e-35	2.47954e-33	0.65314	4.22691e-34	3.97714e-33
cg24126768	chr17	53645286	-	0.475573	0.367684	0.107889	0.362509	0.00169799	0.88441	0.117942	0.196133	0.840391	0.0527701	0.183492	0	0.732184	12915	0	0	Repressed	chr17	ENST00000455347	chr17	53604325	53638452	34128	-	6833	ENSG00000236319	CTD-2033D24.2	NA	NA	NA	NA	0.0124765	0.874946	0.310348	0.275922	NA	NA	NA	NA	NA	NA
cg25661571	chr17	63543769	+	0.6934	0.590675	0.102725	0.22776	0.000953969	0.951871	0.218828	0.193892	0.946711	0.0806473	0.205356	0	0.732184	37147	0	0	Heterochromatin	NA	ENST00000375702	chr17	63525999	63554847	28849	-	11076	ENSG00000168646	AXIN2	2.70604	9.74244	7.83104	7.93693	NA	NA	NA	NA	NA	NA	NA	NA	NA	NA
cg17354333	chr17	66437754	-	0.692723	0.578566	0.114156	0.255751	0.00382791	0.983411	0.213625	0.19308	0.970477	0.0546794	0.239088	0	0.769845	29226	0	0	Enhancer	NA	ENST00000591494	chr17	66425018	66444581	19564	-	6825	ENSG00000070540	WIPI1	7.52325	12.1285	9.56632	9.53658	NA	NA	NA	NA	NA	NA	NA	NA	NA	NA
cg02101131	chr17	74876025	-	0.785192	0.682329	0.102863	0.199846	0.00312859	0.972557	0.386151	0.157924	0.971245	0.140785	0.215004	0	0.762397	47592	0	0	Heterochromatin	NA	ENST00000428789	chr17	74868729	74946464	77736	+	7295	ENSG00000167889	MGAT5B	0	10.0816	4.04867	3.76021	NA	NA	NA	NA	NA	NA	NA	NA	NA	NA
cg07648143	chr17	74905899	-	0.563318	0.442716	0.120602	0.34073	0.000258168	0.917441	0.198349	0.178446	0.874786	0.0708837	0.188281	0	0.674703	15176	0	0	Heterochromatin	NA	ENST00000563627	chr17	74919932	74921102	1171	+	14031	ENSG00000167889	MGAT5B	0	10.0816	4.04867	3.76021	NA	NA	NA	NA	NA	NA	NA	NA	NA	NA
cg10782071	chr17	75417278	-	0.394805	0.500978	-0.106173	-0.336033	0.00174637	0.892748	0.0985554	0.204462	0.959999	0.10405	0.206322	0	0.732184	15714	0	0	Transcribed	NA	ENST00000591020	chr17	75415884	75484908	69025	+	1393	ENSG00000184640	SEPT9	10.5009	14.3648	12.5655	12.5708	NA	NA	NA	NA	NA	NA	NA	NA	NA	NA
cg23471393	chr17	79797038	-	0.680941	0.576736	0.104205	0.23585	0.000551459	0.927206	0.252307	0.150407	0.863954	0.127495	0.209296	0	0.698714	34622	0	0	Transcribed	NA	ENST00000570394	chr17	79791374	79792926	1553	-	4111	ENSG00000182676	PPP1R27	0	4.78376	0.580996	0.411969	0.0839337	0.971426	0.637822	0.703145	-0.106812	0.0803424	0.110873	-0.0996323	0.102987	0.140252
cg12720574	chr18	24230896	-	0.457776	0.355987	0.101789	0.354026	0.000466358	0.881358	0.111851	0.160679	0.752665	0.0445039	0.154132	0	0.697332	13731	0	0	Heterochromatin	NA	ENST00000584630	chr18	24161126	24237358	76233	-	6460	ENSG00000134504	KCTD1	5.18369	10.9917	9.32283	9.38608	NA	NA	NA	NA	NA	NA	NA	NA	NA	NA
cg25317025	chr18	47019823	-	0.679842	0.54926	0.130583	0.302748	0.00013695	0.961111	0.319096	0.174249	0.957443	0.111921	0.207955	0	0.642529	20072	0	0	Heterochromatin	NA	ENST00000418495	chr18	47014858	47018906	4049	-	916	ENSG00000265681	RPL17	0	0	0	0	NA	NA	NA	NA	NA	NA	NA	NA	NA	NA
cg22723306	chr18	55027257	+	0.575279	0.473468	0.101812	0.275706	0.00236944	0.905831	0.235422	0.175531	0.846426	0.0647097	0.199043	0	0.742793	24777	0	0	Heterochromatin	chr18	ENST00000586360	chr18	55024383	55038962	14580	+	2873	ENSG00000177511	ST8SIA3	0	4.31587	0.0585877	0	NA	NA	NA	NA	NA	NA	NA	NA	NA	NA
cg26848395	chr19	4915401	-	0.337286	0.442267	-0.104981	-0.381051	0.000901719	0.914286	0.0557235	0.205617	0.964687	0.0645527	0.214597	0	0.732184	11286	0	0	Enhancer	NA	ENST00000398240	chr19	4910566	4962162	51597	+	4834	ENSG00000034063	UHRF1	NA	NA	NA	NA	NA	NA	NA	NA	NA	NA	NA	NA	NA	NA
cg00918179	chr19	8517024	-	0.169853	0.270239	-0.100386	-0.639838	0.000820847	0.744926	0.0182014	0.153459	0.858974	0.0449586	0.197588	0	0.728108	2023	0	0	Enhancer	NA	ENST00000601645	chr19	8509878	8536294	26417	+	7145	ENSG00000099783	HNRNPM	10.6829	13.3057	12.0551	12.0619	NA	NA	NA	NA	NA	NA	NA	NA	NA	NA
cg19399220	chr19	10527588	-	0.253625	0.357701	-0.104077	-0.480049	0.000455834	0.670933	0.074298	0.12388	0.688982	0.0761012	0.16719	0	0.697332	5699	0	0	CTCF+Enhancer	NA	ENST00000380702	chr19	10527619	10580305	52687	+	29	ENSG00000065989	PDE4A	6.39494	11.2815	8.90443	8.95983	0.054403	0.864207	0.340173	0.272252	-0.0222263	0.71669	0.772682	0.010433	0.864672	0.886075
cg23862562	chr19	13133343	-	0.457817	0.336399	0.121417	0.433507	0.00384162	0.908424	0.070448	0.218057	0.92338	0.0666218	0.193948	0	0.769845	7854	0	0	Repressed	NA	ENST00000587760	chr19	13134805	13205572	70768	+	1460	ENSG00000008441	NFIX	7.97125	14.8631	11.0154	11.0762	NA	NA	NA	NA	NA	NA	NA	NA	NA	NA
cg18589742	chr19	13133825	+	0.298632	0.184899	0.113732	0.663158	0.000622234	0.718508	0.0396424	0.18615	0.615842	0.0397066	0.139567	0	0.698714	1741	0	0	Repressed	NA	ENST00000587760	chr19	13134805	13205572	70768	+	978	ENSG00000008441	NFIX	7.97125	14.8631	11.0154	11.0762	NA	NA	NA	NA	NA	NA	NA	NA	NA	NA
cg20665774	chr19	13134254	+	0.240976	0.10009	0.140885	1.18886	0.00361257	0.927317	0.00737032	0.269498	0.650534	0.0098259	0.135898	0	0.769608	3489	0	0	Repressed	NA	ENST00000587760	chr19	13134805	13205572	70768	+	549	ENSG00000008441	NFIX	7.97125	14.8631	11.0154	11.0762	0.00539838	0.889116	0.150458	0.0474373	-0.33553	1.68212e-08	5.70819e-08	-0.282573	2.74072e-06	8.10469e-06
cg16415863	chr19	17516339	+	0.261434	0.368802	-0.107368	-0.48084	0.00183826	0.908573	0.0222652	0.193443	0.924115	0.0431097	0.230682	0	0.732184	5670	0	0	Enhancer	NA	ENST00000527220	chr19	17514600	17516339	1740	-	0	ENSG00000130303	BST2	7.2088	15.9643	11.5184	11.6857	NA	NA	NA	NA	NA	NA	NA	NA	NA	NA
cg03317517	chr19	20188803	+	0.321556	0.210154	0.111401	0.590736	0.0020219	0.783252	0.0430979	0.222316	0.664125	0.0646859	0.168692	0	0.732184	2777	0	0	Heterochromatin	NA	ENST00000474284	chr19	20188803	20237885	49083	+	0	ENSG00000213988	ZNF90	3.91864	9.36523	6.80226	6.87183	0.0100279	0.831566	0.273559	0.118142	-0.527709	1.09188e-20	1.1301e-19	-0.50224	0	0
cg26346108	chr19	35329641	-	0.471977	0.35217	0.119807	0.412297	1.56e-05	0.814975	0.0338945	0.167462	0.863041	0.0530457	0.166731	0	0.583107	9120	0	0	CTCF	NA	ENST00000587354	chr19	35253700	35264134	10435	-	65506	ENSG00000153896	ZNF599	4.75674	7.98542	6.83288	6.8756	0.0619294	0.838465	0.398594	0.394395	-0.0274942	0.653487	0.727007	0.0162619	0.7905	0.830627
cg15695738	chr19	35329860	-	0.625269	0.509322	0.115947	0.290739	0.00236948	0.870238	0.124651	0.195307	0.865576	0.0890318	0.232172	0	0.742793	22066	0	0	Heterochromatin	NA	ENST00000587354	chr19	35253700	35264134	10435	-	65725	ENSG00000153896	ZNF599	4.75674	7.98542	6.83288	6.8756	NA	NA	NA	NA	NA	NA	NA	NA	NA	NA
cg01413790	chr19	35330180	+	0.601971	0.495279	0.106691	0.276382	1.18e-06	0.944117	0.237578	0.126893	0.808	0.16754	0.135886	0	0.523159	24629	0	0	Heterochromatin	NA	ENST00000587354	chr19	35253700	35264134	10435	-	66045	ENSG00000153896	ZNF599	4.75674	7.98542	6.83288	6.8756	0.150408	0.827659	0.475651	0.472039	-0.0893942	0.143666	0.188221	-0.0532412	0.384189	0.451858
cg07902983	chr19	39694477	-	0.449325	0.348586	0.10074	0.357199	0.00255231	0.919255	0.0778277	0.237166	0.877317	0.0386159	0.193569	0	0.751133	13397	0	0	Transcribed	NA	ENST00000318438	chr19	39693471	39694906	1436	-	427	ENSG00000179751	SYCN	0	0.503654	0.00491874	0	NA	NA	NA	NA	NA	NA	NA	NA	NA	NA
cg25445273	chr19	46148910	+	0.323921	0.210466	0.113455	0.598949	0.00143316	0.859117	0.00598147	0.240331	0.808597	0.00457134	0.223495	0	0.732184	2633	0	0	Transcribed	NA	ENST00000587152	chr19	46112896	46148887	35992	-	22	ENSG00000125746	EML2	7.23395	11.736	9.75904	9.80176	NA	NA	NA	NA	NA	NA	NA	NA	NA	NA
cg00363750	chr19	51017311	-	0.489901	0.379189	0.110712	0.361171	0.000153302	0.892455	0.123593	0.169553	0.787843	0.0852442	0.143847	0	0.642529	13029	0	0	Heterochromatin	NA	ENST00000389208	chr19	51014861	51017142	2282	-	168	ENSG00000204653	ASPDH	0	2.41768	0.326521	0	0.0794669	0.778533	0.351191	0.352749	-0.0406307	0.50697	0.599673	-0.0421443	0.491261	0.571298
cg20104456	chr19	51568523	-	0.334652	0.229029	0.105623	0.527956	0.00443648	0.8954	0.0203355	0.244031	0.765104	0.0102066	0.182749	0	0.782016	4222	0	0	Enhancer	NA	ENST00000596955	chr19	51562900	51568371	5472	-	151	ENSG00000167759	KLK13	0	9.16981	2.25948	1.56983	0.0406806	0.903008	0.290532	0.237881	-0.170296	0.00510161	0.00940666	-0.118381	0.0524565	0.0759336
cg22459517	chr19	55587193	-	0.43949	0.330535	0.108955	0.400487	0.00392747	0.920747	0.010988	0.226443	0.851295	0.0197077	0.200467	0	0.769845	9852	0	0	Enhancer	NA	ENST00000592824	chr19	55587221	55595353	8133	+	26	ENSG00000131037	EPS8L1	4.19439	11.8342	9.19507	9.26595	0.00635294	0.823524	0.295109	0.274562	-0.0989507	0.105376	0.142568	-0.0384355	0.529973	0.606102
cg02671486	chr19	56990174	-	0.625931	0.523092	0.102839	0.254487	0.000594543	0.971362	0.0956991	0.198083	0.893029	0.0709752	0.186606	0	0.698714	29527	0	0	Heterochromatin	NA	ENST00000587555	chr19	56953889	56989434	35546	-	739	ENSG00000198046	ZNF667	1.19554	8.69222	5.75817	5.9638	NA	NA	NA	NA	NA	NA	NA	NA	NA	NA
cg11294513	chr19	58220295	+	0.47761	0.371617	0.105993	0.353602	0.0015589	0.905206	0.00671142	0.216077	0.956084	0.00896808	0.245935	0	0.732184	13781	0	0	Heterochromatin	NA	ENST00000512439	chr19	58208735	58220536	11802	-	239	ENSG00000179909	ZNF154	2.09879	9.32367	5.37602	5.3078	0.015645	0.873696	0.418994	0.461423	-0.533045	3.77898e-21	4.34583e-20	-0.557806	0	0
cg25959149	chr20	17674250	-	0.809143	0.6946	0.114544	0.217312	0.00148474	0.976662	0.197341	0.172057	0.977999	0.281583	0.212663	0	0.732184	40630	0	0	Heterochromatin	NA	ENST00000545418	chr20	17674317	17716505	42189	+	65	ENSG00000125888	BANF2	0	1.98627	0.0634358	0	0.0612721	0.961222	0.663228	0.709698	0.0956354	0.117625	0.158106	0.0256589	0.675255	0.735673
cg27460782	chr20	48788938	+	0.493581	0.385272	0.108308	0.349376	0.000448792	0.84956	0.034331	0.205745	0.807818	0.051062	0.242204	0	0.697332	14231	0	0	Transcribed	NA	ENST00000303004	chr20	48807376	48809212	1837	+	18436	ENSG00000172216	CEBPB	6.38418	13.0605	9.66221	9.62689	NA	NA	NA	NA	NA	NA	NA	NA	NA	NA
cg05730916	chr20	48789074	+	0.51026	0.391695	0.118564	0.37313	0.000357481	0.934405	0.0232086	0.23969	0.847807	0.0158989	0.267686	0	0.697332	11980	0	0	Transcribed	NA	ENST00000303004	chr20	48807376	48809212	1837	+	18300	ENSG00000172216	CEBPB	6.38418	13.0605	9.66221	9.62689	NA	NA	NA	NA	NA	NA	NA	NA	NA	NA
cg15409939	chr20	48789081	+	0.503598	0.4007	0.102897	0.322552	0.000919924	0.902678	0.0674378	0.208469	0.815633	0.0593381	0.244151	0	0.732184	17332	0	0	Transcribed	NA	ENST00000303004	chr20	48807376	48809212	1837	+	18293	ENSG00000172216	CEBPB	6.38418	13.0605	9.66221	9.62689	0.0573584	0.829751	0.415545	0.436474	-0.112931	0.0643851	0.0919153	-0.093409	0.126402	0.168807
cg04819618	chr20	55531278	+	0.740253	0.634839	0.105414	0.218439	0.00397712	0.954455	0.257977	0.214488	0.959849	0.0257715	0.263531	0	0.770384	40217	0	0	Enhancer	NA	ENST00000463939	chr20	55752752	55762212	9461	-	230932	ENSG00000101144	BMP7	0.508834	12.0463	6.41017	6.52982	NA	NA	NA	NA	NA	NA	NA	NA	NA	NA
cg24938236	chr20	55886709	-	0.826695	0.726478	0.100218	0.18406	0.00274891	0.976198	0.363908	0.141297	0.9677	0.173249	0.205143	0	0.758811	55126	0	0	Heterochromatin	NA	ENST00000371263	chr20	55904815	55919050	14236	+	18104	ENSG00000054796	SPO11	0	0.562181	0.00838968	0	NA	NA	NA	NA	NA	NA	NA	NA	NA	NA
cg00690320	chr20	58570813	-	0.659576	0.546436	0.113141	0.267033	0.00235497	0.971914	0.219713	0.225763	0.961063	0.0660235	0.220195	0	0.742157	26593	0	0	Enhancer	NA	ENST00000244049	chr20	58571419	58589134	17716	+	604	ENSG00000124215	CDH26	0.728487	7.08026	2.93334	2.82481	NA	NA	NA	NA	NA	NA	NA	NA	NA	NA
cg19067000	chr21	33508090	+	0.578119	0.448135	0.129984	0.360335	3.97e-05	0.92055	0.131917	0.189377	0.873944	0.0468603	0.185427	0	0.583107	13107	0	0	Heterochromatin	chr21	ENST00000486363	chr21	33641919	33642889	971	-	134797	ENSG00000159055	MIS18A	6.64052	9.98111	8.11034	8.06844	NA	NA	NA	NA	NA	NA	NA	NA	NA	NA
cg27325152	chr21	38073307	-	0.410192	0.309945	0.100247	0.393226	0.00441762	0.843285	0.0357736	0.215912	0.78548	0.0205881	0.222551	0	0.782016	10364	0	0	Heterochromatin	NA	ENST00000430056	chr21	38071991	38118219	46229	+	1315	ENSG00000159263	SIM2	2.6625	10.9625	6.1519	5.69002	0.0102551	0.816381	0.294082	0.291878	0.0272163	0.656765	0.727007	0.0546561	0.371667	0.439629
cg08559357	chr22	18215915	+	0.805657	0.704583	0.101074	0.19086	0.00120637	0.975847	0.279356	0.136068	0.954006	0.0832133	0.197368	0	0.732184	51735	0	0	Heterochromatin	NA	ENST00000485631	chr22	18189476	18210436	20961	+	26438	ENSG00000099968	BCL2L13	8.1145	11.6739	10.2643	10.2717	NA	NA	NA	NA	NA	NA	NA	NA	NA	NA
cg04016361	chr22	19273094	-	0.758096	0.644926	0.11317	0.229956	0.000439388	0.948317	0.268317	0.14677	0.970155	0.0964177	0.191996	0	0.697332	36439	0	0	Heterochromatin	NA	ENST00000353891	chr22	19166986	19279208	112223	-	6112	ENSG00000070371	CLTCL1	1.90554	8.82358	5.26612	5.26593	NA	NA	NA	NA	NA	NA	NA	NA	NA	NA
cg12270741	chr22	20923814	-	0.526203	0.641613	-0.11541	-0.281237	0.00259136	0.922003	0.0985471	0.21972	0.969344	0.190765	0.183614	0	0.751133	23711	0	0	Transcribed	NA	ENST00000478831	chr22	20920752	20937514	16763	+	3061	ENSG00000099917	MED15	9.0997	11.564	10.516	10.5421	NA	NA	NA	NA	NA	NA	NA	NA	NA	NA
cg01361351	chr22	29467363	-	0.387883	0.269709	0.118174	0.508419	0.00175662	0.897346	0.06151	0.235248	0.884485	0.0244081	0.219763	0	0.732184	4735	0	0	Heterochromatin	NA	ENST00000400335	chr22	29469066	29542808	73743	+	1701	ENSG00000183762	KREMEN1	6.48773	11.0759	8.8722	8.93714	0.0107626	0.926578	0.291124	0.185023	-0.0443721	0.468621	0.560023	-0.0300012	0.624011	0.688725
cg16028371	chr22	29467879	-	0.239964	0.128738	0.111226	0.84936	0.00338396	0.701846	0.00483599	0.208134	0.721943	0.00724015	0.156542	0	0.765984	3277	0	0	Heterochromatin	NA	ENST00000400335	chr22	29469066	29542808	73743	+	1185	ENSG00000183762	KREMEN1	6.48773	11.0759	8.8722	8.93714	NA	NA	NA	NA	NA	NA	NA	NA	NA	NA
cg06650560	chr22	32186484	-	0.770589	0.666428	0.104161	0.206626	0.000344454	0.98299	0.310682	0.157416	0.974651	0.123825	0.201945	0	0.697332	44766	0	0	Heterochromatin	NA	ENST00000458532	chr22	32164838	32180244	15407	+	21645	ENSG00000100150	DEPDC5	6.26892	9.77578	8.26732	8.29646	NA	NA	NA	NA	NA	NA	NA	NA	NA	NA
cg19414598	chr22	38965745	-	0.423365	0.281873	0.141492	0.570244	0.00135247	0.833635	0.0142634	0.25961	0.841857	0.0164904	0.252907	0	0.732184	3191	0	0	Promoter	NA	ENST00000439567	chr22	38934300	38966136	31837	-	389	ENSG00000100206	DMC1	0.54666	7.48196	3.5344	3.42786	0.00290234	0.905104	0.382712	0.395887	-0.580525	1.2375e-25	2.32875e-24	-0.616028	0	0
cg12974599	chr22	46770195	+	0.649015	0.758198	-0.109182	-0.221166	0.00334162	0.975374	0.0958703	0.211258	0.965723	0.425881	0.16191	0	0.765984	39222	0	0	Enhancer	NA	ENST00000468025	chr22	46768810	46773521	4712	-	3324	ENSG00000075275	CELSR1	7.16356	14.2744	12.1249	12.268	0.0589798	0.936992	0.565619	0.585328	0.230095	0.000140396	0.000322911	0.223875	0.000221659	0.000539805
cg22768487	chr22	46770253	-	0.443483	0.589142	-0.145659	-0.401849	0.000676348	0.921706	0.0751602	0.228194	0.942584	0.161709	0.21047	0	0.703936	9774	0	0	Enhancer	NA	ENST00000468025	chr22	46768810	46773521	4712	-	3266	ENSG00000075275	CELSR1	7.16356	14.2744	12.1249	12.268	0.0254497	0.928078	0.430248	0.420831	0.143725	0.0183465	0.0301407	0.121569	0.0464213	0.0686372
cg10701080	chr22	46770603	+	0.713346	0.824506	-0.11116	-0.206237	0.00203848	0.982665	0.252454	0.201484	0.980813	0.483005	0.137456	0	0.732184	44926	0	0	Enhancer	NA	ENST00000468025	chr22	46768810	46773521	4712	-	2916	ENSG00000075275	CELSR1	7.16356	14.2744	12.1249	12.268	NA	NA	NA	NA	NA	NA	NA	NA	NA	NA
cg07187576	chr22	50730852	+	0.536689	0.646574	-0.109885	-0.264237	3.58e-05	0.902888	0.0809359	0.162237	0.949456	0.298381	0.139708	0	0.583107	27226	0	0	Enhancer	NA	ENST00000411680	chr22	50716282	50727990	11709	-	2861	ENSG00000196576	PLXNB2	10.6332	14.129	12.5966	12.6852	NA	NA	NA	NA	NA	NA	NA	NA	NA	NA
cg16216946	chrX	9426802	-	0.683943	0.581292	0.102651	0.230947	0.000135926	0.940883	0.223313	0.1512	0.926277	0.146998	0.153546	0	0.642529	36123	0	0	Transcribed	NA	ENST00000407597	chrX	9431335	9687780	256446	+	4531	ENSG00000101849	TBL1X	6.42505	12.6359	10.0311	10.0354	NA	NA	NA	NA	NA	NA	NA	NA	NA	NA
cg12007356	chrX	101974987	+	0.592103	0.443028	0.149074	0.410408	1.8e-05	0.873377	0.130766	0.189582	0.795122	0.0569229	0.208584	0	0.583107	9220	0	0	Heterochromatin	chrX	ENST00000483294	chrX	101975616	102003809	28194	+	627	ENSG00000198908	BHLHB9	3.8413	8.89694	7.02172	7.09357	NA	NA	NA	NA	NA	NA	NA	NA	NA	NA

## Sheet: Tab4. Beta values TAM DMS Dis
cgid	419	418	572	573	540	541	365	364	425	424	507	525	521	520	399	398	372	373	360	361	413	412	586	587	596	597	488	487	431	432	458	457	802	801	351	805	379	378	380	381	510	509	384	385	417	416	396	397	374
cg04286030	0.415545	0.0411901	0.0890496	0.0288737	0.12259	0.392796	0.06515	0.245363	0.315242	0.0282019	0.0357736	0.361749	0.0521567	0.0470454	0.107385	0.0424901	0.602695	0.0946053	0.0540673	0.0878577	0.056316	0.241383	0.0909224	0.0257285	0.142502	0.0395453	0.126459	0.0842173	0.0251042	0.301059	0.0384476	0.689496	0.0354599	0.0279809	0.14179	0.0285609	0.0168011	0.0855528	0.0285519	0.892736	0.786568	0.0292224	0.0245862	0.0137507	0.155459	0.0669874	0.215971	0.712974	0.0528379
cg22388472	0.687558	0.717483	0.568992	0.103735	0.752614	0.226667	0.483159	0.671284	0.152306	0.38148	0.817445	0.466783	0.533694	0.72051	0.752233	0.92124	0.516441	0.901023	0.69353	0.601176	0.792239	0.824477	0.478446	0.118973	0.640745	0.619103	0.248428	0.679671	0.695188	0.400717	0.72212	0.499134	0.609218	0.713909	0.604389	0.552518	0.743097	0.680215	0.824339	0.801956	0.769048	0.558257	0.826944	0.328562	0.690418	0.834351	0.662101	0.702016	0.881771
cg12065138	0.192715	0.633652	0.364149	0.372033	0.30604	0.218117	0.324052	0.0422002	0.19687	0.595854	0.471438	0.170554	0.315804	0.625452	0.448489	0.841326	0.51361	0.434842	0.157073	0.221436	0.373847	0.113629	0.273432	0.605075	0.21356	0.624162	0.526837	0.458236	0.169738	0.289795	0.109329	0.476068	0.427818	0.562243	0.375428	0.260907	0.407393	0.214769	0.296027	0.188357	0.366223	0.408695	0.55126	0.259174	0.207076	0.550506	0.250255	0.587638	0.590159
cg02837536	0.398372	0.0847765	0.900482	0.120532	0.067855	0.722326	0.469899	0.545403	0.108534	0.300986	0.556589	0.17176	0.280211	0.193991	0.625116	0.4757	0.15601	0.0795887	0.40507	0.315207	0.306418	0.194231	0.549568	0.0710722	0.976319	0.953694	0.0790646	0.406287	0.0696384	0.093119	0.0153728	0.940815	0.230411	0.435777	0.313766	0.269835	0.501739	0.412145	0.157865	0.778457	0.301041	0.531515	0.703392	0.04936	0.127374	0.786325	0.483599	0.366661	0.844324
cg13420744	0.941708	0.358484	0.0580379	0.863431	0.0650521	0.298987	0.474222	0.944687	0.143215	0.452935	0.0385705	0.485976	0.299964	0.0252753	0.491661	0.957115	0.314357	0.727494	0.445603	0.656638	0.379746	0.0959348	0.71509	0.395335	0.87869	0.146139	0.685043	0.0796701	0.116456	0.574069	0.711522	0.180553	0.642108	0.769745	0.172382	0.0229793	0.76227	0.751755	0.110789	0.593006	0.670424	0.587449	0.114337	0.598465	0.624287	0.546295	0.328	0.708688	0.553825
cg17944368	0.556325	0.859563	0.944496	0.878366	0.722988	0.685759	0.726521	0.899977	0.516195	0.784458	0.792851	0.586947	0.811118	0.87968	0.848371	0.663844	0.955766	0.66193	0.815795	0.627114	0.798228	0.903872	0.869179	0.8247	0.887064	0.782043	0.812719	0.781833	0.899929	0.689677	0.405	0.949993	0.472267	0.458303	0.667553	0.856906	0.8432	0.656355	0.922107	0.907584	0.77929	0.669855	0.871672	0.748207	0.599794	0.640697	0.802477	0.466424	0.863097
cg03774520	0.567971	0.549638	0.0693682	0.65014	0.111457	0.563669	0.1473	0.806267	0.690806	0.619117	0.0797474	0.58271	0.654833	0.0799721	0.450025	0.865342	0.609763	0.0560531	0.245607	0.289785	0.0824897	0.0689055	0.581615	0.784775	0.474363	0.637317	0.533356	0.040464	0.483846	0.494946	0.28932	0.746884	0.592333	0.647413	0.110662	0.0363353	0.598855	0.0883963	0.209673	0.376393	0.590263	0.59008	0.327292	0.415022	0.591344	0.488661	0.236539	0.6184	0.506723
cg15694605	0.73985	0.675632	0.153609	0.774126	0.0592026	0.617259	0.0478752	0.829214	0.801806	0.535083	0.0209324	0.542494	0.718115	0.0445614	0.435376	0.871727	0.78307	0.0830859	0.202653	0.2021	0.406959	0.0372135	0.608712	0.736249	0.65761	0.523739	0.612205	0.0528366	0.567972	0.465935	0.341432	0.681146	0.712734	0.580936	0.0459406	0.028203	0.746246	0.117118	0.0592554	0.373129	0.765833	0.516751	0.117356	0.292272	0.537535	0.637088	0.517561	0.670047	0.400491
cg14669362	0.120028	0.144077	0.716246	0.0508672	0.116989	0.171637	0.169853	0.0783108	0.236673	0.324563	0.73765	0.161551	0.68113	0.721017	0.529273	0.276274	0.713985	0.127904	0.0947405	0.259254	0.0878024	0.203276	0.344438	0.0441688	0.350155	0.423791	0.41104	0.480731	0.260896	0.364928	0.305329	0.743935	0.249152	0.0499983	0.151262	0.6905	0.133599	0.128369	0.183167	0.0863823	0.317884	0.283334	0.359886	0.33009	0.13876	0.0898161	0.0814726	0.185868	0.308191
cg16177573	0.632529	0.701632	0.892007	0.829345	0.8397	0.611474	0.507686	0.736641	0.329922	0.71554	0.758986	0.66628	0.554958	0.953532	0.674436	0.348116	0.792358	0.38514	0.878104	0.666543	0.58673	0.832527	0.820197	0.536416	0.689932	0.588476	0.638397	0.669799	0.761261	0.57502	0.376965	0.942246	0.503515	0.537855	0.644653	0.796303	0.662623	0.515814	0.635876	0.791914	0.645949	0.580903	0.731579	0.644763	0.489281	0.575218	0.847923	0.294443	0.927375
cg17987458	0.85528	0.471611	0.89942	0.628856	0.58839	0.55947	0.5864	0.298513	0.422657	0.90138	0.938145	0.865264	0.908321	0.844353	0.762165	0.90018	0.692667	0.438901	0.875826	0.888085	0.583085	0.683596	0.656276	0.311376	0.906846	0.702357	0.834613	0.798521	0.906295	0.793104	0.534877	0.887425	0.820872	0.881335	0.38924	0.858369	0.64312	0.804312	0.816992	0.692742	0.95614	0.714265	0.699094	0.762272	0.632609	0.812576	0.750194	0.651702	0.909637
cg27080667	0.767659	0.939971	0.885211	0.805606	0.70475	0.617437	0.568855	0.261478	0.558102	0.873043	0.931042	0.724618	0.879851	0.772245	0.767774	0.940347	0.752683	0.702483	0.725605	0.901474	0.642377	0.914207	0.881464	0.329344	0.951295	0.883368	0.895706	0.912335	0.880631	0.846844	0.653432	0.811901	0.912076	0.906818	0.595755	0.881611	0.918311	0.745131	0.727219	0.686024	0.935771	0.769278	0.870349	0.747577	0.481479	0.690205	0.685572	0.455186	0.928633
cg10258929	0.649139	0.520643	0.549691	0.389766	0.721287	0.681333	0.363398	0.556297	0.166336	0.445236	0.625167	0.51485	0.741114	0.595193	0.563414	0.677865	0.509984	0.165181	0.534283	0.377611	0.256977	0.520707	0.361924	0.137218	0.331991	0.238661	0.206651	0.509279	0.628795	0.286151	0.56573	0.0949574	0.472963	0.673821	0.257352	0.520317	0.553808	0.283429	0.261943	0.283987	0.0978453	0.404427	0.510979	0.263218	0.160595	0.105754	0.243538	0.126042	0.76918
cg21612138	0.611987	0.92742	0.957009	0.955905	0.920085	0.933558	0.654189	0.57461	0.83498	0.936148	0.930234	0.704161	0.841638	0.961936	0.937256	0.917607	0.874425	0.405852	0.806927	0.799987	0.710075	0.491687	0.973878	0.492248	0.884604	0.472093	0.943702	0.965877	0.777787	0.81771	0.541908	0.907333	0.820308	0.543399	0.689712	0.911029	0.73577	0.775368	0.848604	0.80906	0.736686	0.63337	0.959531	0.690747	0.432355	0.808656	0.772256	0.487352	0.968827
cg23804454	0.726941	0.755969	0.257266	0.397947	0.169753	0.502469	0.267327	0.972402	0.77049	0.531278	0.110055	0.561636	0.485279	0.103537	0.420954	0.963719	0.232547	0.364873	0.193118	0.524703	0.596648	0.130218	0.71991	0.937013	0.580385	0.547445	0.387916	0.32289	0.151371	0.672854	0.327004	0.8988	0.663255	0.766149	0.35253	0.280729	0.473391	0.466152	0.116641	0.534245	0.712317	0.394704	0.288675	0.203212	0.487798	0.533024	0.372374	0.67747	0.356332
cg13573036	0.739904	0.274322	0.0691212	0.252595	0.203439	0.569095	0.533559	0.520128	0.442564	0.241374	0.0909282	0.391261	0.430564	0.590184	0.324417	0.0153784	0.425074	0.405977	0.0263895	0.295227	0.580754	0.43169	0.535372	0.0103299	0.721642	0.428866	0.260975	0.195422	0.109738	0.329226	0.425197	0.670401	0.377592	0.0149556	0.149476	0.0423457	0.618519	0.125537	0.137179	0.624229	0.602893	0.351403	0.172217	0.184552	0.660716	0.441487	0.413578	0.465593	0.224143
cg11458550	0.685171	0.76818	0.726473	0.928749	0.639018	0.653834	0.86718	0.369218	0.896781	0.714633	0.452905	0.719214	0.778152	0.465488	0.660713	0.911708	0.689828	0.950208	0.974479	0.949975	0.865971	0.763339	0.941158	0.98507	0.951216	0.934228	0.95401	0.840194	0.755258	0.862705	0.554729	0.891083	0.935149	0.922746	0.936105	0.711948	0.788878	0.937399	0.47148	0.949674	0.97344	0.692182	0.529325	0.815924	0.700658	0.877771	0.969102	0.801019	0.601486
cg25686513	0.59653	0.803598	0.822032	0.263142	0.470333	0.745838	0.391244	0.0925617	0.541702	0.688553	0.889693	0.712834	0.876001	0.836657	0.774372	0.959075	0.553406	0.302608	0.584675	0.56553	0.397726	0.206189	0.717778	0.202328	0.863888	0.821879	0.734923	0.707794	0.726655	0.594266	0.598935	0.51902	0.82698	0.843452	0.300833	0.602653	0.745626	0.730456	0.34926	0.314595	0.490234	0.613846	0.648881	0.821051	0.644489	0.392473	0.112651	0.237612	0.870302
cg26318277	0.84956	0.954094	0.885708	0.414841	0.561754	0.891944	0.671065	0.114243	0.54056	0.834839	0.958476	0.627977	0.960312	0.97118	0.868559	0.970677	0.855746	0.491899	0.94965	0.755512	0.85135	0.510307	0.88909	0.249802	0.903325	0.965819	0.888729	0.904523	0.840413	0.751187	0.91703	0.773371	0.94792	0.930439	0.724574	0.85752	0.856523	0.885559	0.80386	0.619712	0.696627	0.89879	0.925965	0.873427	0.926537	0.710986	0.515122	0.40892	0.944835
cg13366738	0.560431	0.92881	0.921494	0.276782	0.784045	0.938834	0.564017	0.22078	0.601866	0.763995	0.900392	0.595224	0.962734	0.852788	0.852774	0.957387	0.824667	0.133243	0.930034	0.766793	0.682879	0.469368	0.931842	0.204262	0.908439	0.902265	0.899825	0.902032	0.929172	0.717538	0.94034	0.376959	0.932522	0.967069	0.54457	0.773186	0.871498	0.91109	0.639851	0.793094	0.235647	0.442333	0.717522	0.759205	0.693654	0.593746	0.141796	0.57005	0.842112
cg05304729	0.663831	0.371396	0.865204	0.244787	0.614723	0.335704	0.319066	0.113763	0.202872	0.70195	0.791126	0.492817	0.809555	0.810909	0.626951	0.935942	0.828724	0.659799	0.280836	0.621993	0.578509	0.839618	0.271655	0.208702	0.746676	0.708423	0.756266	0.642203	0.702539	0.308147	0.342434	0.565419	0.593574	0.28395	0.564844	0.602821	0.847059	0.614824	0.796791	0.825119	0.617224	0.371021	0.567008	0.314392	0.277473	0.735958	0.834255	0.371809	0.570214
cg10636246	0.754033	0.709407	0.958897	0.577868	0.597869	0.705982	0.702374	0.0927593	0.18981	0.767201	0.650568	0.556035	0.908607	0.955184	0.78323	0.838912	0.729205	0.708345	0.830009	0.681193	0.695577	0.766963	0.845707	0.0685967	0.951174	0.359083	0.894855	0.730438	0.838467	0.632886	0.355332	0.819749	0.475649	0.486793	0.677104	0.707525	0.871748	0.768612	0.925918	0.832381	0.955528	0.589681	0.862158	0.733751	0.79891	0.741123	0.880975	0.841074	0.590636
cg05366262	0.842157	0.708735	0.955512	0.443671	0.72768	0.771043	0.452118	0.116555	0.309824	0.65567	0.852502	0.693026	0.860551	0.838405	0.779591	0.754847	0.64859	0.562049	0.690433	0.706652	0.829254	0.634296	0.884641	0.273627	0.908042	0.755769	0.836074	0.665678	0.833557	0.529084	0.578257	0.783589	0.677567	0.720918	0.453167	0.741268	0.942354	0.464614	0.864529	0.780554	0.77535	0.646989	0.742031	0.61737	0.693828	0.687112	0.637989	0.762197	0.845699
cg05200628	0.610287	0.769668	0.639042	0.708082	0.496676	0.29497	0.625555	0.0474692	0.0193145	0.165124	0.696268	0.406438	0.53387	0.835451	0.68918	0.589975	0.666694	0.46157	0.792535	0.673258	0.558131	0.554877	0.604168	0.0190032	0.876854	0.553059	0.764431	0.535498	0.688813	0.45372	0.527499	0.34473	0.561729	0.879293	0.242265	0.424573	0.255721	0.679374	0.686459	0.796487	0.763419	0.399452	0.775021	0.50275	0.418208	0.712285	0.382951	0.161885	0.680236
cg17274057	0.497361	0.405666	0.67249	0.690263	0.536294	0.440715	0.445408	0.902843	0.518669	0.479382	0.727994	0.424827	0.778366	0.723168	0.431235	0.729573	0.828514	0.268593	0.762201	0.649063	0.312703	0.745246	0.701141	0.426212	0.808757	0.187249	0.610913	0.552089	0.596263	0.384918	0.523966	0.87141	0.558303	0.228208	0.419381	0.4914	0.233382	0.654516	0.441862	0.29577	0.647857	0.401879	0.555101	0.208716	0.161355	0.147934	0.662717	0.334684	0.740116
cg17773914	0.441548	0.480215	0.713362	0.389627	0.318114	0.572238	0.55605	0.122852	0.283468	0.705754	0.689927	0.253993	0.84892	0.846259	0.633793	0.898721	0.229226	0.166401	0.750798	0.739649	0.656316	0.162604	0.872973	0.782637	0.922186	0.860616	0.805455	0.510469	0.557064	0.445676	0.306864	0.582021	0.434539	0.309709	0.359096	0.490654	0.168155	0.30776	0.625296	0.609882	0.34247	0.562565	0.560374	0.232801	0.550565	0.462082	0.584419	0.244969	0.766822
cg08997126	0.459392	0.337197	0.749537	0.346921	0.24666	0.4449	0.455763	0.0677413	0.17475	0.665944	0.738301	0.204032	0.89465	0.828895	0.573546	0.928421	0.133496	0.176911	0.770065	0.785847	0.602571	0.102858	0.860411	0.82224	0.881838	0.901125	0.764283	0.477351	0.446365	0.393406	0.301012	0.374822	0.443312	0.292299	0.285659	0.468967	0.197621	0.282887	0.659676	0.419496	0.599288	0.483026	0.479875	0.178977	0.623278	0.332731	0.512214	0.107354	0.748938
cg01755037	0.66774	0.702874	0.844212	0.659832	0.930917	0.71404	0.760835	0.157766	0.385391	0.9296	0.943504	0.515325	0.916631	0.961042	0.787934	0.978176	0.520391	0.4109	0.296906	0.80839	0.896469	0.307867	0.874107	0.272789	0.896371	0.679693	0.865691	0.751589	0.851112	0.551235	0.487721	0.89574	0.611891	0.352875	0.378079	0.744241	0.963281	0.466696	0.540936	0.599757	0.938816	0.651054	0.820119	0.600491	0.448826	0.52282	0.169964	0.736865	0.917246
cg12439157	0.571514	0.614106	0.813874	0.364435	0.581903	0.400361	0.441399	0.104128	0.287793	0.575242	0.807992	0.400149	0.62404	0.79355	0.471801	0.483237	0.562324	0.388659	0.273818	0.597247	0.811832	0.372694	0.588886	0.283198	0.718302	0.258635	0.716612	0.610134	0.770923	0.451228	0.522599	0.760497	0.331862	0.25532	0.285072	0.613742	0.574662	0.288981	0.561614	0.328662	0.400916	0.484	0.531091	0.505698	0.422456	0.411697	0.138238	0.361756	0.63488
cg03808421	0.662796	0.864126	0.949283	0.541982	0.609955	0.593668	0.492609	0.0326834	0.339405	0.823608	0.923626	0.479336	0.935755	0.892649	0.801943	0.894538	0.473478	0.339774	0.419029	0.746453	0.841143	0.43437	0.912016	0.15165	0.85838	0.738047	0.889718	0.781514	0.885252	0.463153	0.566121	0.456288	0.506798	0.216451	0.367755	0.908331	0.949657	0.481779	0.772503	0.205429	0.668337	0.483077	0.952001	0.622939	0.541732	0.3147	0.0560961	0.267067	0.937695
cg06616903	0.845141	0.831648	0.915772	0.623042	0.452049	0.629376	0.610925	0.152988	0.323428	0.682948	0.735934	0.370464	0.873088	0.812769	0.725359	0.374958	0.689599	0.430366	0.756537	0.647866	0.726378	0.71257	0.705101	0.142483	0.912386	0.819403	0.925047	0.52072	0.697664	0.444734	0.575502	0.822362	0.58892	0.711183	0.377817	0.599009	0.704348	0.692993	0.746191	0.701444	0.765958	0.550742	0.720042	0.473662	0.747263	0.494409	0.73544	0.32289	0.769898
cg18234224	0.885713	0.789441	0.958024	0.70832	0.506177	0.614489	0.557088	0.107748	0.465812	0.736952	0.91836	0.505392	0.888181	0.961274	0.702375	0.216848	0.533068	0.807545	0.399465	0.698801	0.844283	0.50651	0.820931	0.249526	0.619884	0.832162	0.925836	0.75016	0.814073	0.55439	0.573366	0.737109	0.593256	0.722153	0.461768	0.9344	0.75277	0.562182	0.764493	0.387857	0.516808	0.685101	0.55473	0.694262	0.426277	0.371891	0.657777	0.335302	0.934157
cg21634535	0.588962	0.67649	0.725785	0.708483	0.494391	0.653212	0.370131	0.0318974	0.129706	0.335533	0.740161	0.213896	0.786883	0.675512	0.473091	0.301627	0.394389	0.29504	0.280539	0.670022	0.593286	0.509571	0.836899	0.0766426	0.778856	0.764213	0.456006	0.38053	0.666389	0.279568	0.417545	0.183713	0.331071	0.586661	0.245659	0.645769	0.699556	0.66875	0.77996	0.466221	0.784908	0.362515	0.638783	0.332982	0.68311	0.382177	0.783266	0.166106	0.625125
cg11301253	0.776422	0.734395	0.84508	0.773632	0.531234	0.736198	0.395425	0.104153	0.284119	0.447142	0.771129	0.381693	0.825974	0.775429	0.545467	0.431031	0.483543	0.33115	0.315252	0.688718	0.819811	0.541248	0.800637	0.124838	0.815973	0.842868	0.59802	0.471593	0.699908	0.345679	0.515903	0.644978	0.487006	0.686233	0.350067	0.672089	0.794632	0.661917	0.717757	0.56243	0.775723	0.445314	0.76668	0.423872	0.747919	0.390145	0.806308	0.334553	0.60369
cg21439763	0.635821	0.79002	0.905708	0.613251	0.390957	0.379942	0.654215	0.0369959	0.117957	0.399767	0.693246	0.263882	0.792677	0.822697	0.635638	0.760329	0.294785	0.379974	0.135514	0.356026	0.474016	0.56174	0.757496	0.109681	0.934706	0.816909	0.643457	0.619163	0.545227	0.383956	0.455489	0.400153	0.37765	0.820069	0.217336	0.434461	0.659562	0.688448	0.732482	0.740935	0.824514	0.367182	0.718627	0.355017	0.629814	0.575388	0.835281	0.246602	0.573822
cg10861599	0.598728	0.707321	0.73736	0.595397	0.326508	0.469011	0.46956	0.0178936	0.0824605	0.307244	0.663238	0.24238	0.720145	0.761707	0.597928	0.551296	0.461667	0.362176	0.750485	0.503481	0.547887	0.424795	0.57937	0.121086	0.857461	0.695514	0.312829	0.489528	0.54335	0.291822	0.348176	0.514577	0.430946	0.692857	0.18744	0.350729	0.603878	0.567854	0.416463	0.637025	0.749731	0.356209	0.736387	0.297362	0.628088	0.511009	0.556707	0.219638	0.554978
cg01290890	0.969735	0.940769	0.96973	0.92435	0.801139	0.901269	0.76595	0.207286	0.522717	0.775448	0.903974	0.665557	0.966787	0.968437	0.746989	0.402653	0.581782	0.729808	0.868537	0.650142	0.976164	0.605772	0.984243	0.249775	0.756525	0.946393	0.836235	0.87577	0.940062	0.645669	0.729034	0.899041	0.811812	0.720093	0.624704	0.950608	0.950782	0.845048	0.804224	0.642774	0.888138	0.793228	0.775868	0.758428	0.72523	0.552681	0.655277	0.473172	0.95466
cg01947787	0.572543	0.464642	0.789186	0.519271	0.460408	0.499546	0.632153	0.100037	0.333192	0.581352	0.589358	0.405766	0.538509	0.659073	0.53028	0.895234	0.386654	0.428775	0.852864	0.587032	0.5771	0.475147	0.750972	0.286409	0.836466	0.833367	0.693794	0.645553	0.69101	0.57242	0.666609	0.493632	0.779542	0.501082	0.512177	0.580342	0.562833	0.583401	0.501869	0.71337	0.594716	0.497576	0.82816	0.491478	0.491684	0.698227	0.220458	0.281243	0.551324
cg19197463	0.866874	0.889908	0.923319	0.602069	0.721632	0.757116	0.662906	0.0998363	0.300167	0.869034	0.925426	0.602101	0.952608	0.945496	0.812099	0.869577	0.564172	0.74226	0.480749	0.824079	0.937288	0.885748	0.834646	0.409586	0.765396	0.743365	0.894105	0.903099	0.856674	0.678222	0.818163	0.75321	0.733885	0.889048	0.386537	0.913866	0.830505	0.867665	0.940542	0.85967	0.805034	0.64996	0.846787	0.826193	0.550909	0.932463	0.80993	0.462825	0.878675
cg25713141	0.927586	0.425527	0.88216	0.633087	0.561197	0.514603	0.522518	0.143889	0.393222	0.75898	0.753567	0.478463	0.908587	0.935883	0.73269	0.947048	0.516895	0.467244	0.211384	0.737098	0.801695	0.351952	0.738337	0.275118	0.76151	0.814308	0.808522	0.834314	0.810856	0.589123	0.624727	0.922271	0.626784	0.800663	0.42096	0.72609	0.614561	0.518756	0.831148	0.711695	0.769346	0.602274	0.654625	0.61775	0.387582	0.57294	0.705653	0.381733	0.844625
cg13303403	0.363132	0.897811	0.84548	0.887258	0.380078	0.365953	0.453405	0.396967	0.175462	0.343163	0.40507	0.250796	0.358016	0.638742	0.556801	0.283783	0.526974	0.662081	0.389374	0.345777	0.826843	0.569221	0.924471	0.555535	0.919122	0.624502	0.738777	0.732531	0.653664	0.52137	0.377549	0.567858	0.513258	0.118244	0.561868	0.44579	0.751961	0.677468	0.425823	0.633616	0.553796	0.426734	0.477712	0.525301	0.439501	0.44769	0.527935	0.247888	0.479417
cg18732257	0.775878	0.785612	0.727341	0.492191	0.117936	0.523485	0.361291	0.0374586	0.102714	0.45047	0.760038	0.651919	0.834495	0.664989	0.610746	0.968096	0.340084	0.229054	0.82259	0.656517	0.363165	0.676204	0.57348	0.906395	0.882846	0.62088	0.690003	0.522159	0.713381	0.347795	0.497881	0.919582	0.588183	0.133179	0.107328	0.548213	0.316189	0.669082	0.326202	0.213077	0.652785	0.344054	0.653605	0.246678	0.463263	0.532844	0.644272	0.147562	0.786193
cg05444966	0.949338	0.945305	0.898007	0.925896	0.968467	0.829261	0.688474	0.733758	0.636268	0.879104	0.96872	0.597728	0.935757	0.971946	0.821885	0.887269	0.930032	0.630558	0.439438	0.536962	0.933605	0.922229	0.965291	0.662491	0.935758	0.717755	0.963624	0.960113	0.574553	0.790694	0.637566	0.949675	0.95999	0.519505	0.614792	0.953419	0.691088	0.797248	0.809162	0.677303	0.56599	0.846933	0.959343	0.696203	0.810755	0.942641	0.928903	0.457432	0.97756
cg24000206	0.0498205	0.0414623	0.54389	0.434903	0.0998185	0.212223	0.0300043	0.112921	0.0988179	0.106466	0.389293	0.0208663	0.585389	0.699418	0.300918	0.0345754	0.236053	0.0262612	0.382651	0.185442	0.0602096	0.0353894	0.491358	0.0533483	0.178065	0.383601	0.031188	0.351289	0.554456	0.220742	0.0237048	0.290193	0.215584	0.0664807	0.0763981	0.448564	0.171695	0.390198	0.0687482	0.191321	0.0783395	0.0469727	0.341421	0.117974	0.0908202	0.20772	0.0106673	0.00718902	0.556988
cg00133803	0.888338	0.977653	0.867466	0.97542	0.945729	0.913606	0.732494	0.742767	0.861426	0.734165	0.588592	0.58557	0.705945	0.961882	0.815156	0.555227	0.393382	0.531056	0.368727	0.545147	0.97099	0.559359	0.984506	0.307193	0.82149	0.805544	0.969018	0.936871	0.488415	0.663142	0.433942	0.890924	0.848001	0.36317	0.704974	0.862566	0.859222	0.847055	0.688438	0.622563	0.639969	0.712299	0.977039	0.712495	0.554366	0.327132	0.417708	0.527869	0.984369
cg06878499	0.720641	0.769449	0.826587	0.168376	0.340537	0.575461	0.395129	0.115447	0.0567565	0.649888	0.716617	0.182601	0.759405	0.810143	0.638802	0.731737	0.422193	0.279031	0.469662	0.74284	0.517743	0.75614	0.493991	0.0682926	0.712166	0.600925	0.147648	0.598164	0.625328	0.215686	0.703019	0.144162	0.598815	0.143467	0.132251	0.531753	0.698221	0.0909646	0.777045	0.12426	0.792298	0.483259	0.627563	0.19998	0.146422	0.172586	0.744962	0.427264	0.74763
cg18190310	0.939215	0.967942	0.971182	0.457127	0.899968	0.826451	0.664913	0.0876194	0.343061	0.291657	0.854362	0.528404	0.952303	0.929678	0.91236	0.539841	0.447635	0.298689	0.569505	0.673028	0.670422	0.851003	0.701604	0.157897	0.951582	0.955427	0.507695	0.775749	0.548353	0.388575	0.954206	0.758926	0.543105	0.602514	0.49684	0.888525	0.652324	0.820438	0.669476	0.279776	0.899929	0.938721	0.939545	0.566371	0.955011	0.927609	0.549515	0.389863	0.465229
cg05606173	0.899715	0.905662	0.869607	0.910662	0.749919	0.433682	0.714542	0.541394	0.274628	0.556677	0.502557	0.534459	0.780626	0.782409	0.701007	0.196939	0.65355	0.412604	0.587183	0.700497	0.796131	0.77855	0.45566	0.238424	0.649035	0.186478	0.701459	0.859605	0.898398	0.757635	0.226764	0.746847	0.532471	0.337873	0.887152	0.800761	0.714054	0.758389	0.802381	0.902396	0.670055	0.558759	0.854932	0.513547	0.35131	0.532437	0.333321	0.340411	0.802047
cg27305320	0.714527	0.71254	0.873867	0.825675	0.596113	0.437428	0.48369	0.928246	0.477662	0.787874	0.666789	0.537178	0.85478	0.949845	0.773132	0.878944	0.763098	0.342939	0.748883	0.494893	0.473086	0.928292	0.39814	0.287842	0.715732	0.322014	0.506378	0.706806	0.74561	0.685735	0.286431	0.758053	0.501344	0.292515	0.573778	0.857448	0.717085	0.419272	0.646104	0.897388	0.712758	0.463084	0.889927	0.522416	0.391446	0.769236	0.43164	0.780298	0.866919
cg03663509	0.713999	0.788578	0.963751	0.822235	0.723384	0.614605	0.59519	0.730909	0.353297	0.879469	0.721453	0.457288	0.888772	0.897322	0.64936	0.579599	0.959568	0.432156	0.798562	0.401107	0.685717	0.890779	0.78248	0.570409	0.733294	0.69164	0.932082	0.587644	0.852632	0.643443	0.304744	0.889882	0.594342	0.310243	0.565666	0.677981	0.707728	0.705347	0.84413	0.951299	0.736784	0.62338	0.714592	0.486142	0.401276	0.639824	0.854547	0.500522	0.759341
cg01638574	0.482896	0.704158	0.674196	0.130056	0.333359	0.294271	0.334054	0.0966987	0.1634	0.238813	0.201532	0.261402	0.368507	0.378355	0.417882	0.120543	0.380838	0.262271	0.679387	0.384034	0.64663	0.784194	0.551419	0.144299	0.709815	0.728367	0.303812	0.394964	0.691875	0.262454	0.654268	0.454409	0.280611	0.637973	0.195057	0.353597	0.49181	0.275176	0.578999	0.137657	0.754189	0.313306	0.487627	0.463702	0.34716	0.313316	0.371093	0.171038	0.334606
cg14473225	0.947164	0.970444	0.944495	0.549097	0.876879	0.958612	0.548971	0.171671	0.599246	0.718411	0.904157	0.557768	0.752214	0.84939	0.906698	0.251342	0.957255	0.549529	0.970255	0.678178	0.968104	0.981235	0.969227	0.572251	0.915848	0.942886	0.847302	0.916814	0.963703	0.574916	0.971194	0.433548	0.894575	0.959467	0.479737	0.961225	0.952757	0.739698	0.901528	0.560519	0.966471	0.789788	0.912222	0.935463	0.944339	0.738171	0.834853	0.565264	0.966232
cg08321264	0.849004	0.872971	0.702209	0.402087	0.686234	0.743547	0.51797	0.0480001	0.262725	0.313886	0.621959	0.357997	0.520182	0.890448	0.631959	0.893938	0.687949	0.541737	0.792741	0.566388	0.752651	0.782485	0.871516	0.228183	0.860477	0.770964	0.734449	0.560588	0.784661	0.428113	0.853571	0.715875	0.425957	0.831859	0.320211	0.55748	0.663659	0.504691	0.432536	0.269996	0.805526	0.618476	0.795703	0.70526	0.762119	0.666773	0.539661	0.439866	0.780936
cg01085569	0.939754	0.941143	0.941753	0.572921	0.567723	0.82018	0.654813	0.139097	0.373165	0.946276	0.974588	0.552579	0.951483	0.959367	0.753969	0.962779	0.700777	0.882195	0.569403	0.776378	0.91041	0.606195	0.855543	0.335204	0.902677	0.870797	0.90805	0.858507	0.90894	0.604294	0.95482	0.891362	0.857754	0.419929	0.44148	0.82885	0.8775	0.721671	0.840992	0.496501	0.657618	0.902168	0.817133	0.836553	0.527483	0.628399	0.769053	0.425776	0.940936
cg00486564	0.0464728	0.0550301	0.0424065	0.113004	0.217593	0.409507	0.187563	0.633587	0.874015	0.0762582	0.0921796	0.222987	0.0573684	0.0484031	0.274818	0.559183	0.776582	0.696089	0.0661604	0.486822	0.0549462	0.0867398	0.751037	0.607841	0.866818	0.574021	0.141959	0.0639982	0.053902	0.388083	0.788256	0.0775381	0.683572	0.743766	0.0513015	0.108839	0.160618	0.491482	0.0429831	0.600684	0.710712	0.498209	0.0501713	0.0811885	0.454968	0.339365	0.0599429	0.747522	0.0800349
cg17329648	0.458545	0.911005	0.764751	0.835806	0.182805	0.640565	0.245471	0.211766	0.510686	0.507918	0.345333	0.311802	0.687253	0.87371	0.532511	0.173256	0.303874	0.238096	0.190378	0.298312	0.46349	0.466469	0.546138	0.04627	0.655403	0.785354	0.737376	0.835204	0.384136	0.516287	0.200161	0.640866	0.613506	0.30556	0.558849	0.659074	0.433717	0.564133	0.817002	0.800377	0.150833	0.390046	0.683447	0.518166	0.462576	0.363918	0.77314	0.176546	0.828521
cg09696321	0.406048	0.864834	0.909438	0.805029	0.593597	0.479642	0.440856	0.258518	0.42217	0.760459	0.651547	0.462929	0.893869	0.89472	0.528766	0.540177	0.609871	0.399882	0.492982	0.716481	0.513399	0.824739	0.870733	0.177568	0.94361	0.76583	0.859233	0.882911	0.834337	0.675073	0.709175	0.753684	0.845403	0.360807	0.424297	0.804488	0.873059	0.619994	0.708657	0.382913	0.78553	0.612318	0.774114	0.644017	0.529892	0.476552	0.617815	0.329924	0.606783
cg06351682	0.755651	0.888479	0.806049	0.395204	0.496889	0.348168	0.495216	0.0709458	0.148936	0.475866	0.654521	0.293347	0.575738	0.572959	0.607047	0.201829	0.488702	0.463744	0.549205	0.548475	0.646622	0.498422	0.621546	0.247576	0.492709	0.361672	0.754164	0.634896	0.595205	0.49953	0.399542	0.872949	0.339107	0.408256	0.301797	0.611911	0.784682	0.684866	0.472791	0.558222	0.321234	0.420925	0.640907	0.376377	0.52559	0.516182	0.234998	0.199793	0.74551
cg11338281	0.938528	0.954494	0.957929	0.528879	0.963715	0.745498	0.672251	0.281355	0.590462	0.664422	0.941605	0.577777	0.966378	0.961087	0.83803	0.615547	0.803477	0.8569	0.896577	0.896351	0.633261	0.928955	0.954113	0.487733	0.966126	0.971693	0.931752	0.970565	0.95127	0.693051	0.725804	0.905851	0.922705	0.459285	0.594519	0.950043	0.959417	0.916051	0.78314	0.80471	0.953602	0.594024	0.830331	0.640096	0.669709	0.927785	0.776342	0.485754	0.975569
cg20681789	0.828206	0.785283	0.730585	0.437248	0.716945	0.668204	0.321744	0.0785981	0.344627	0.399346	0.804711	0.276366	0.882167	0.795531	0.554141	0.261516	0.309902	0.545365	0.671471	0.682382	0.322979	0.821136	0.858641	0.171775	0.935181	0.92769	0.944032	0.692929	0.762128	0.470849	0.296414	0.308442	0.556481	0.286241	0.385276	0.469654	0.425285	0.559432	0.348553	0.24964	0.827959	0.354974	0.58088	0.382595	0.642843	0.695811	0.213994	0.30262	0.647775
cg24789231	0.367367	0.258708	0.828263	0.258742	0.415421	0.261112	0.197148	0.0441683	0.333118	0.317158	0.216235	0.25887	0.284563	0.796761	0.441584	0.034714	0.289723	0.413232	0.847739	0.657737	0.522405	0.387561	0.803967	0.517084	0.910743	0.399043	0.733177	0.519949	0.412508	0.296345	0.259008	0.488675	0.648856	0.283217	0.272078	0.341962	0.430575	0.190473	0.146569	0.37716	0.47384	0.38351	0.28727	0.243212	0.825361	0.251115	0.699329	0.240259	0.606644
cg09353052	0.591241	0.602845	0.471612	0.394488	0.339292	0.241791	0.285895	0.055546	0.105643	0.256245	0.770452	0.288624	0.543699	0.699587	0.36414	0.950718	0.482323	0.404434	0.263895	0.534991	0.497802	0.606951	0.56572	0.185988	0.556492	0.142833	0.695723	0.633004	0.763321	0.480509	0.159969	0.214808	0.529604	0.717329	0.25838	0.481601	0.717942	0.396491	0.784145	0.487889	0.145585	0.5526	0.474062	0.302449	0.140068	0.531603	0.301988	0.225053	0.526642
cg05804388	0.841972	0.626925	0.865122	0.615627	0.386179	0.538565	0.451114	0.250667	0.245378	0.616347	0.766442	0.316261	0.766895	0.899872	0.58405	0.550723	0.688655	0.416418	0.234256	0.645607	0.779464	0.250835	0.802769	0.177179	0.84855	0.447828	0.904621	0.800558	0.752319	0.588148	0.469978	0.581033	0.866512	0.74569	0.26362	0.618768	0.513311	0.341528	0.766664	0.52204	0.173426	0.663939	0.87217	0.382194	0.308396	0.236914	0.179302	0.274416	0.678248
cg04720277	0.188877	0.506977	0.912142	0.417537	0.344975	0.489615	0.272126	0.0467251	0.301186	0.493579	0.627926	0.242975	0.651501	0.728921	0.426071	0.443638	0.563829	0.167066	0.314406	0.370698	0.26825	0.298582	0.618725	0.1048	0.889306	0.697264	0.244981	0.475527	0.490289	0.509502	0.351567	0.657568	0.285401	0.173372	0.23408	0.680794	0.520932	0.462246	0.439563	0.345406	0.739771	0.420017	0.650215	0.388996	0.241881	0.386807	0.123378	0.248541	0.592623
cg13959753	0.404724	0.825504	0.519943	0.704423	0.563967	0.537178	0.713935	0.110858	0.369511	0.422732	0.543755	0.471693	0.445059	0.625773	0.609103	0.714686	0.678205	0.427603	0.447342	0.595254	0.658977	0.432829	0.821722	0.250212	0.875136	0.618262	0.664196	0.666584	0.806017	0.623075	0.310075	0.762207	0.641124	0.881003	0.400473	0.705316	0.693966	0.554185	0.712383	0.363346	0.870538	0.733533	0.679111	0.64045	0.531912	0.456475	0.288555	0.426229	0.654291
cg05894754	0.930211	0.914842	0.844488	0.82801	0.688063	0.882006	0.764512	0.192825	0.437808	0.730859	0.918855	0.503703	0.903151	0.90992	0.706186	0.955197	0.554709	0.416934	0.925921	0.929807	0.937086	0.530624	0.962271	0.900228	0.862311	0.966316	0.897214	0.884003	0.86806	0.64933	0.919116	0.658873	0.814289	0.948027	0.622812	0.810027	0.31178	0.856111	0.843871	0.805677	0.835745	0.828573	0.915039	0.749849	0.80198	0.728787	0.8374	0.59424	0.888418
cg08475042	0.665046	0.881952	0.82902	0.943959	0.557104	0.801781	0.490269	0.157988	0.508823	0.693865	0.823839	0.542415	0.895328	0.866179	0.721678	0.921886	0.646469	0.566505	0.897867	0.771788	0.755785	0.523327	0.890161	0.451784	0.747151	0.95095	0.882824	0.951475	0.844425	0.725079	0.84057	0.747427	0.791824	0.861936	0.525895	0.802477	0.603272	0.693365	0.781767	0.616399	0.783221	0.711463	0.903594	0.681686	0.76254	0.624814	0.42058	0.641124	0.849076
cg22222104	0.717197	0.777177	0.795663	0.689841	0.616822	0.724458	0.673424	0.20462	0.475064	0.578785	0.837438	0.476989	0.758475	0.750606	0.65362	0.854861	0.523532	0.410332	0.803749	0.606676	0.727352	0.477703	0.826133	0.37041	0.750584	0.606675	0.602232	0.848044	0.84317	0.637096	0.628731	0.74994	0.847196	0.835329	0.476344	0.755821	0.553705	0.547476	0.641428	0.455482	0.575608	0.689838	0.816456	0.654323	0.630711	0.54065	0.292508	0.491481	0.668163
cg17573510	0.631467	0.830042	0.828505	0.676745	0.749408	0.630293	0.443363	0.12182	0.359804	0.653725	0.769754	0.502149	0.872742	0.876112	0.696655	0.759181	0.58093	0.569523	0.913206	0.655715	0.678639	0.330874	0.671716	0.238437	0.597714	0.617336	0.759411	0.736571	0.752425	0.667703	0.53992	0.56717	0.767333	0.789081	0.368399	0.74626	0.653374	0.711755	0.807402	0.694735	0.77433	0.702468	0.774819	0.609028	0.589661	0.507071	0.263659	0.441448	0.875136
cg01555579	0.744423	0.713087	0.741575	0.211683	0.587851	0.377413	0.403689	0.0840477	0.292954	0.610602	0.686196	0.388184	0.666889	0.681109	0.713457	0.735447	0.428843	0.271318	0.268664	0.570284	0.584904	0.479481	0.632193	0.36953	0.499539	0.498852	0.676095	0.578221	0.722442	0.526488	0.662636	0.875659	0.616365	0.367985	0.234116	0.54984	0.349795	0.65727	0.745918	0.440617	0.758319	0.55839	0.753046	0.496727	0.658914	0.679822	0.675712	0.34511	0.633155
cg04090117	0.700923	0.832757	0.815522	0.46571	0.57205	0.403577	0.487815	0.16121	0.434421	0.528113	0.699067	0.406075	0.747775	0.360893	0.58053	0.763919	0.493641	0.428624	0.34956	0.742663	0.720578	0.506757	0.832723	0.212029	0.937718	0.677471	0.79476	0.696907	0.824934	0.593796	0.588171	0.563708	0.719206	0.489237	0.498942	0.631294	0.662795	0.647055	0.598722	0.40038	0.727121	0.587612	0.815695	0.53643	0.530253	0.628499	0.583734	0.351578	0.767218
cg09228095	0.645908	0.547431	0.519132	0.303983	0.55489	0.417268	0.359706	0.390494	0.0976142	0.724887	0.531447	0.247427	0.226054	0.828142	0.61356	0.42732	0.60001	0.546996	0.583056	0.455053	0.635501	0.536766	0.677903	0.58838	0.439836	0.409053	0.744639	0.394256	0.635809	0.448768	0.456745	0.828042	0.447765	0.53166	0.358767	0.462016	0.626475	0.602797	0.640419	0.623139	0.368375	0.502735	0.689256	0.47133	0.513847	0.471068	0.377414	0.306131	0.739502
cg14226755	0.876884	0.847539	0.892708	0.741497	0.820483	0.817759	0.574399	0.858144	0.329926	0.818508	0.850853	0.672364	0.84193	0.859345	0.876752	0.856395	0.952863	0.404711	0.868436	0.685538	0.861383	0.890545	0.750753	0.902244	0.798459	0.871949	0.797359	0.740965	0.777777	0.703838	0.622158	0.689693	0.725813	0.424963	0.757332	0.861356	0.592037	0.799771	0.895007	0.756699	0.885962	0.816187	0.858382	0.727154	0.787459	0.580514	0.404403	0.833296	0.875418
cg19549537	0.869181	0.644575	0.893088	0.561103	0.607557	0.647029	0.501351	0.107689	0.571318	0.711825	0.700341	0.501212	0.937846	0.900858	0.73985	0.790527	0.538334	0.384984	0.518508	0.857232	0.571887	0.8641	0.874747	0.407057	0.952242	0.841168	0.902645	0.838506	0.835982	0.711441	0.56333	0.652892	0.84984	0.521558	0.493884	0.792612	0.62979	0.768277	0.484452	0.531585	0.412223	0.636536	0.755773	0.562702	0.752499	0.883657	0.250989	0.456444	0.925477
cg14536682	0.830415	0.17212	0.837638	0.349031	0.851354	0.258702	0.294165	0.596717	0.18049	0.51337	0.588446	0.709881	0.792241	0.807551	0.421189	0.588502	0.548892	0.432659	0.881435	0.764678	0.332766	0.72293	0.406851	0.471928	0.796532	0.465004	0.694848	0.606716	0.798168	0.660777	0.815868	0.933295	0.532482	0.521057	0.141598	0.446191	0.451701	0.585217	0.595572	0.172879	0.882673	0.370033	0.604634	0.392084	0.258533	0.318775	0.334119	0.795704	0.74831
cg15144984	0.584532	0.512451	0.664006	0.17305	0.252793	0.180334	0.336537	0.0432113	0.0707312	0.437527	0.697611	0.171232	0.692894	0.583192	0.552071	0.879181	0.308265	0.433518	0.160044	0.440264	0.442763	0.567098	0.452419	0.163293	0.813226	0.728762	0.64378	0.267222	0.566649	0.323791	0.106556	0.919845	0.461216	0.156564	0.105396	0.369037	0.574796	0.124247	0.56473	0.46663	0.590768	0.289721	0.506136	0.249769	0.378139	0.36546	0.547448	0.254101	0.415074
cg03125462	0.593401	0.560984	0.646572	0.429229	0.42135	0.539578	0.53269	0.128172	0.431644	0.667062	0.515401	0.443276	0.769375	0.798384	0.711396	0.816102	0.622773	0.461057	0.376229	0.73123	0.619537	0.45399	0.840565	0.313873	0.672846	0.422681	0.756246	0.725561	0.793027	0.630841	0.451008	0.381645	0.647645	0.437482	0.424732	0.722902	0.482389	0.391936	0.668481	0.433958	0.371409	0.48156	0.652484	0.605856	0.515095	0.522595	0.506951	0.369925	0.70401
cg25834692	0.864854	0.884231	0.900665	0.589285	0.605626	0.447495	0.552305	0.220575	0.601356	0.723067	0.827176	0.542032	0.950717	0.90112	0.72599	0.967303	0.659886	0.553518	0.364975	0.959533	0.797496	0.373695	0.9354	0.476973	0.928799	0.973912	0.921389	0.847256	0.834372	0.867144	0.519107	0.861887	0.82563	0.432367	0.519877	0.777826	0.631712	0.68006	0.771296	0.480857	0.617999	0.627482	0.737038	0.635411	0.656127	0.501244	0.565757	0.522145	0.849078
cg26927413	0.47313	0.623275	0.724713	0.627878	0.611022	0.604451	0.51727	0.296818	0.287664	0.826709	0.725182	0.406879	0.579675	0.704441	0.608171	0.243237	0.492821	0.397556	0.544846	0.42207	0.629157	0.854601	0.643851	0.301096	0.258924	0.488001	0.493704	0.579036	0.806266	0.564954	0.410998	0.807479	0.457513	0.537735	0.530512	0.701058	0.59963	0.438365	0.834801	0.685228	0.439818	0.556767	0.656493	0.500037	0.431312	0.55891	0.414182	0.443466	0.479587
cg23600719	0.805087	0.575343	0.731091	0.578782	0.784128	0.52535	0.573804	0.68211	0.267668	0.616481	0.297535	0.658469	0.365735	0.774624	0.665937	0.344028	0.614914	0.354933	0.479041	0.524793	0.604595	0.886308	0.519399	0.452195	0.837846	0.210408	0.515783	0.617625	0.815542	0.514246	0.268242	0.945747	0.424231	0.782044	0.291326	0.650015	0.666248	0.580273	0.719153	0.756883	0.728347	0.398016	0.809396	0.506956	0.347513	0.506143	0.662388	0.456113	0.736242
cg09526872	0.828092	0.35987	0.581478	0.293662	0.59098	0.692727	0.390668	0.148214	0.298082	0.569978	0.782356	0.348182	0.686828	0.757594	0.502794	0.790422	0.37834	0.367567	0.538558	0.47855	0.594177	0.293526	0.736679	0.412167	0.854229	0.546911	0.549932	0.550903	0.716721	0.495787	0.562759	0.716521	0.70824	0.257539	0.326489	0.512313	0.668604	0.58665	0.520213	0.306848	0.527891	0.546649	0.505762	0.530106	0.446158	0.520652	0.312588	0.331849	0.745935
cg11238995	0.519085	0.40221	0.522321	0.487691	0.366065	0.182409	0.482693	0.0192534	0.0268088	0.366804	0.490094	0.308626	0.412239	0.719777	0.432874	0.685164	0.482594	0.215033	0.0941383	0.209268	0.443796	0.57768	0.554144	0.0746018	0.597811	0.197115	0.602163	0.370478	0.530755	0.169635	0.0812823	0.502939	0.268425	0.0372557	0.355826	0.392443	0.384663	0.232144	0.495275	0.362551	0.294429	0.40073	0.353437	0.476439	0.235673	0.150249	0.0167175	0.0853061	0.458165
cg20500507	0.2168	0.33821	0.0982213	0.666748	0.650226	0.259711	0.317923	0.0609249	0.128311	0.325214	0.239361	0.217706	0.846431	0.412786	0.407689	0.358576	0.323097	0.213564	0.248123	0.636385	0.42698	0.220044	0.606642	0.085793	0.626051	0.328262	0.323672	0.543432	0.494907	0.219653	0.11205	0.404989	0.641202	0.0417817	0.139544	0.484332	0.138711	0.471134	0.288627	0.280432	0.505441	0.488441	0.553817	0.188055	0.0803084	0.0864726	0.100132	0.270765	0.797277
cg12300750	0.555532	0.622761	0.882769	0.723205	0.521715	0.514949	0.39203	0.0397833	0.164147	0.487842	0.647456	0.215003	0.709008	0.687517	0.780426	0.78891	0.594506	0.445374	0.863478	0.717293	0.594849	0.683305	0.678918	0.085708	0.889219	0.700726	0.719201	0.607094	0.749487	0.367411	0.527613	0.543567	0.444237	0.218498	0.520155	0.596229	0.92898	0.620263	0.730969	0.876596	0.433602	0.722154	0.930872	0.62464	0.527663	0.589791	0.5875	0.30309	0.708853
cg15731551	0.485251	0.38455	0.776685	0.651763	0.561456	0.564488	0.594155	0.179517	0.482412	0.775477	0.810124	0.482159	0.805578	0.738258	0.754664	0.904546	0.561291	0.674252	0.399787	0.904867	0.859024	0.693032	0.92733	0.28171	0.805489	0.777103	0.807262	0.853123	0.846724	0.601151	0.577227	0.809051	0.768751	0.467553	0.672652	0.889148	0.789045	0.592789	0.742352	0.730286	0.737738	0.767177	0.882006	0.786815	0.471965	0.650644	0.28723	0.418207	0.705428
cg12990035	0.515346	0.409782	0.550636	0.492211	0.340287	0.475802	0.429539	0.102302	0.385601	0.476948	0.74125	0.413239	0.869137	0.803507	0.599429	0.542453	0.585006	0.412582	0.498603	0.742815	0.676106	0.440929	0.872728	0.122508	0.934546	0.566929	0.747908	0.679712	0.689944	0.495606	0.246689	0.412664	0.538424	0.221109	0.446931	0.669683	0.47905	0.558816	0.466623	0.48304	0.354787	0.407944	0.54923	0.582389	0.274956	0.341211	0.317974	0.212421	0.566186
cg26993647	0.453222	0.813738	0.57564	0.802191	0.395077	0.430059	0.54929	0.0778816	0.148519	0.531273	0.708294	0.220048	0.895874	0.712645	0.622461	0.665072	0.376379	0.376229	0.876804	0.650455	0.771358	0.820425	0.908224	0.0635834	0.899632	0.829144	0.859138	0.708196	0.782583	0.507312	0.372295	0.355047	0.634194	0.210155	0.525337	0.63696	0.900204	0.678107	0.50435	0.79919	0.729914	0.501078	0.819709	0.594342	0.118889	0.499467	0.125148	0.584996	0.71472
cg00103134	0.752316	0.688072	0.907515	0.695689	0.573026	0.911466	0.716251	0.0960775	0.543558	0.950866	0.761644	0.571102	0.909902	0.960498	0.894902	0.817687	0.911792	0.565614	0.968137	0.947243	0.704819	0.754753	0.946279	0.246325	0.90276	0.971635	0.930535	0.939344	0.935298	0.74634	0.757978	0.45646	0.951812	0.526161	0.621994	0.966066	0.76795	0.760713	0.924898	0.663584	0.963857	0.562535	0.856906	0.516746	0.809511	0.776123	0.66491	0.571607	0.956351
cg12256747	0.78233	0.927362	0.949498	0.426704	0.598774	0.684933	0.575542	0.194926	0.529262	0.92181	0.882732	0.558099	0.935105	0.909539	0.710023	0.884084	0.596889	0.513823	0.260557	0.699769	0.719889	0.446163	0.856722	0.242031	0.757956	0.713049	0.925409	0.708097	0.801766	0.662269	0.68868	0.867249	0.812037	0.345088	0.488734	0.837166	0.632303	0.53392	0.864812	0.456243	0.503045	0.755724	0.746014	0.723146	0.483701	0.581686	0.338775	0.446138	0.903439
cg01628181	0.569897	0.861471	0.925227	0.441576	0.724986	0.540037	0.566593	0.17018	0.454713	0.881647	0.701306	0.481117	0.854381	0.887414	0.708222	0.630921	0.588329	0.50576	0.273966	0.582888	0.654398	0.329951	0.857232	0.324331	0.565733	0.573447	0.736259	0.720571	0.673047	0.608795	0.610912	0.818578	0.755371	0.369462	0.467915	0.850951	0.712066	0.542898	0.731271	0.377591	0.621703	0.591384	0.623211	0.60172	0.566874	0.653244	0.477309	0.550701	0.632767
cg25353608	0.712126	0.527119	0.830549	0.35105	0.849456	0.773795	0.770585	0.3663	0.231693	0.713617	0.862989	0.730486	0.738664	0.809649	0.730245	0.882474	0.606707	0.759222	0.820729	0.811898	0.484499	0.691454	0.776453	0.314259	0.881999	0.896402	0.701534	0.583126	0.801471	0.668551	0.739257	0.700925	0.768379	0.347432	0.318772	0.706258	0.767372	0.824744	0.640904	0.293542	0.850092	0.716393	0.912268	0.683755	0.499641	0.603964	0.590798	0.631104	0.769653
cg04220686	0.848853	0.469019	0.649465	0.496516	0.816697	0.673648	0.59378	0.180857	0.500019	0.633259	0.65743	0.69025	0.724671	0.914844	0.658545	0.495458	0.757972	0.481249	0.407084	0.78957	0.532088	0.34092	0.911006	0.296675	0.954119	0.537104	0.792116	0.723154	0.856225	0.548856	0.500173	0.81821	0.610893	0.382665	0.418644	0.664603	0.548431	0.640634	0.570745	0.276194	0.55586	0.490638	0.567191	0.547833	0.390774	0.517313	0.21116	0.317255	0.945101
cg13445788	0.860924	0.813267	0.856139	0.687772	0.751227	0.729255	0.443859	0.581539	0.290545	0.800768	0.82004	0.722453	0.844547	0.821516	0.735438	0.954099	0.521259	0.603487	0.656648	0.784648	0.568399	0.583235	0.846744	0.798158	0.914563	0.669348	0.760495	0.692921	0.848717	0.715268	0.662952	0.959183	0.745439	0.849283	0.297218	0.596792	0.960848	0.638598	0.756354	0.294897	0.881029	0.807126	0.77143	0.516822	0.35737	0.505401	0.154548	0.627115	0.788871
cg13834081	0.80506	0.933345	0.628981	0.606777	0.859267	0.766614	0.486999	0.268804	0.405187	0.704364	0.790479	0.696417	0.908912	0.863641	0.602961	0.670326	0.573705	0.672722	0.526821	0.830625	0.494963	0.566132	0.758892	0.262493	0.919175	0.672375	0.499462	0.698697	0.635956	0.64116	0.744334	0.814998	0.684736	0.695575	0.416317	0.653908	0.462819	0.620081	0.500722	0.240875	0.683265	0.620081	0.725832	0.453689	0.543871	0.426903	0.277138	0.338473	0.878941
cg20939663	0.548451	0.313174	0.428041	0.196841	0.763145	0.420373	0.31508	0.0742526	0.143347	0.637303	0.546695	0.204627	0.716698	0.736682	0.57623	0.147913	0.542611	0.166909	0.100684	0.620873	0.257286	0.454814	0.702108	0.127618	0.827876	0.405378	0.540567	0.428907	0.619802	0.472603	0.237853	0.357488	0.550022	0.244716	0.172254	0.321117	0.390371	0.430461	0.332173	0.110504	0.592507	0.212334	0.453989	0.296521	0.196588	0.298049	0.287901	0.207433	0.756466
cg13084360	0.793303	0.475428	0.915819	0.521611	0.762525	0.364253	0.370315	0.0449325	0.131119	0.470452	0.813027	0.423303	0.314549	0.875891	0.687055	0.0679663	0.793033	0.457299	0.918527	0.653141	0.891303	0.294497	0.784949	0.198721	0.927858	0.918894	0.918747	0.751128	0.936039	0.440661	0.742737	0.844985	0.404791	0.780966	0.151387	0.738369	0.812443	0.424896	0.958482	0.565307	0.654737	0.364283	0.762439	0.614439	0.749458	0.452197	0.0706435	0.35983	0.439837
cg17313986	0.579082	0.338705	0.828807	0.233538	0.530297	0.358619	0.361903	0.217764	0.303748	0.470797	0.663501	0.309983	0.479378	0.502095	0.645043	0.523186	0.431439	0.250884	0.677129	0.493409	0.608389	0.635183	0.585649	0.527099	0.887903	0.685743	0.734068	0.540085	0.861915	0.404965	0.345495	0.835134	0.388196	0.517269	0.27609	0.569432	0.537555	0.237432	0.663272	0.369015	0.778832	0.51159	0.70137	0.513898	0.478164	0.617626	0.515104	0.348602	0.325968
cg11454468	0.563402	0.635373	0.69584	0.42283	0.165941	0.689723	0.260803	0.0118526	0.266516	0.53852	0.791187	0.202976	0.694649	0.720104	0.399459	0.614507	0.520633	0.18966	0.215352	0.440512	0.3736	0.127952	0.903058	0.0169362	0.858997	0.746337	0.856241	0.639477	0.802697	0.617113	0.296381	0.487218	0.563204	0.243446	0.322724	0.636976	0.406144	0.340206	0.286034	0.501874	0.374005	0.347318	0.517217	0.286169	0.60627	0.253156	0.126345	0.189996	0.732435
cg16576889	0.444653	0.612025	0.896462	0.72307	0.554373	0.722138	0.582194	0.310103	0.529915	0.706687	0.667397	0.578013	0.513868	0.943221	0.786359	0.418751	0.527033	0.467506	0.429096	0.719993	0.627682	0.588402	0.929044	0.527903	0.910707	0.965344	0.935246	0.867686	0.936112	0.637769	0.65286	0.813897	0.661493	0.485657	0.551117	0.817055	0.702496	0.501676	0.876643	0.429201	0.807947	0.602729	0.811308	0.596827	0.614606	0.602814	0.603492	0.425562	0.82218
cg10530376	0.46045	0.241477	0.506426	0.0963099	0.278865	0.189639	0.289743	0.17859	0.249684	0.478316	0.659893	0.370213	0.434064	0.578702	0.482023	0.573582	0.457877	0.220017	0.16042	0.548722	0.26702	0.12618	0.2665	0.0858215	0.430833	0.160353	0.563124	0.516079	0.46241	0.436777	0.209224	0.824682	0.389826	0.13477	0.108078	0.376047	0.310408	0.245627	0.502932	0.251107	0.333557	0.314549	0.648898	0.3528	0.13816	0.279941	0.105294	0.268232	0.59822
cg17259303	0.943855	0.838144	0.801903	0.676266	0.734806	0.389338	0.562023	0.152072	0.282865	0.898045	0.737875	0.703898	0.819843	0.596864	0.775227	0.881815	0.609594	0.601444	0.948504	0.828929	0.893991	0.477288	0.674503	0.204755	0.854134	0.732998	0.863698	0.758899	0.936072	0.614704	0.883232	0.962394	0.624453	0.654465	0.304571	0.850501	0.841988	0.501628	0.841959	0.441772	0.602782	0.809786	0.705986	0.709789	0.569816	0.545112	0.640018	0.670845	0.916683
cg21650557	0.922291	0.901296	0.861704	0.381755	0.790242	0.595732	0.705554	0.221179	0.474764	0.794373	0.850028	0.662035	0.819718	0.765676	0.662888	0.956319	0.695447	0.710867	0.371941	0.779607	0.788453	0.5565	0.68613	0.378003	0.945531	0.352721	0.810476	0.835501	0.646956	0.619175	0.717228	0.918652	0.575066	0.601545	0.426549	0.751668	0.951636	0.515178	0.77935	0.436552	0.627404	0.728556	0.75697	0.654425	0.441634	0.637618	0.612799	0.693848	0.795047
cg03545548	0.933979	0.913414	0.878781	0.812801	0.861393	0.704854	0.750907	0.25245	0.580038	0.845809	0.772177	0.573142	0.913587	0.959379	0.771457	0.945391	0.660823	0.649215	0.848478	0.90701	0.770486	0.936162	0.907735	0.306111	0.924156	0.904979	0.953052	0.915589	0.8783	0.78819	0.911614	0.770521	0.868427	0.885505	0.552363	0.840159	0.774931	0.839347	0.744494	0.593188	0.91923	0.787415	0.672727	0.647447	0.684751	0.583762	0.55644	0.482615	0.946971
cg03466124	0.640237	0.833743	0.766137	0.821562	0.456076	0.33359	0.221194	0.856204	0.338373	0.553102	0.561848	0.539928	0.743426	0.115656	0.609197	0.871556	0.614994	0.515339	0.218779	0.620427	0.609827	0.784835	0.640507	0.319039	0.885873	0.207814	0.813472	0.473369	0.434729	0.578371	0.679855	0.758211	0.791813	0.19426	0.468395	0.283706	0.611595	0.774602	0.458469	0.772152	0.727982	0.246252	0.57059	0.478094	0.744301	0.461678	0.343428	0.676058	0.110874
cg27024196	0.428266	0.83933	0.882341	0.558584	0.936329	0.571479	0.560131	0.299732	0.440179	0.481341	0.701449	0.473535	0.45488	0.812817	0.658297	0.276993	0.890844	0.328918	0.303734	0.437352	0.558778	0.662859	0.907013	0.021039	0.913936	0.499819	0.776185	0.776173	0.737907	0.541526	0.383278	0.598542	0.325152	0.41614	0.442979	0.802485	0.638438	0.545009	0.689689	0.392048	0.728703	0.431327	0.747159	0.456541	0.519047	0.371608	0.205488	0.358625	0.903754
cg08641302	0.922033	0.818684	0.64525	0.382392	0.702869	0.783216	0.595449	0.173522	0.257877	0.553876	0.77984	0.527181	0.304479	0.923401	0.678169	0.344565	0.600673	0.547393	0.294833	0.490207	0.919067	0.732468	0.841071	0.271896	0.948707	0.862689	0.88157	0.731824	0.894109	0.528338	0.930451	0.89934	0.495017	0.635264	0.360991	0.690296	0.763472	0.718925	0.723775	0.222266	0.741582	0.617903	0.745821	0.771071	0.819193	0.631767	0.228134	0.396274	0.624164
cg07464113	0.866357	0.73442	0.610452	0.366911	0.627085	0.640841	0.461575	0.0695849	0.167087	0.387343	0.734903	0.436136	0.0871915	0.766203	0.565661	0.35192	0.457859	0.633704	0.432024	0.378036	0.852934	0.853821	0.745533	0.114161	0.945551	0.781371	0.792079	0.529075	0.834405	0.430931	0.893366	0.758444	0.260313	0.556277	0.226868	0.575505	0.906482	0.746675	0.722005	0.343464	0.780891	0.381808	0.704953	0.602155	0.641425	0.58075	0.222553	0.327479	0.363688
cg14887482	0.794673	0.96323	0.821865	0.53486	0.801353	0.676529	0.550628	0.157218	0.665691	0.389423	0.930074	0.641407	0.672417	0.958546	0.7416	0.943892	0.904037	0.859312	0.702695	0.820232	0.926225	0.841652	0.955903	0.276078	0.964771	0.709997	0.963188	0.806805	0.95025	0.628835	0.526871	0.833326	0.670648	0.811917	0.438839	0.847046	0.942309	0.787787	0.78298	0.585983	0.858937	0.577517	0.794929	0.779276	0.639858	0.783761	0.286963	0.528279	0.939621
cg26378115	0.808279	0.791658	0.846619	0.872946	0.602032	0.508411	0.433948	0.0932808	0.246091	0.408913	0.770712	0.427254	0.228538	0.525039	0.462223	0.631706	0.578844	0.544379	0.842067	0.447181	0.667253	0.689288	0.908701	0.139297	0.888347	0.627234	0.698091	0.598352	0.805242	0.498793	0.63961	0.425185	0.477967	0.203655	0.473438	0.372802	0.350596	0.652972	0.669089	0.284621	0.350047	0.308906	0.657672	0.453667	0.51266	0.268219	0.0990973	0.357143	0.362633
cg22598496	0.926189	0.915557	0.780792	0.437757	0.633834	0.365859	0.455508	0.0782279	0.302948	0.808911	0.84722	0.372697	0.95335	0.953229	0.669564	0.964606	0.77371	0.412176	0.736345	0.909574	0.663978	0.830282	0.835163	0.136207	0.921963	0.939755	0.882369	0.689108	0.822422	0.738163	0.820271	0.560328	0.831983	0.239685	0.29749	0.693897	0.767238	0.853571	0.704642	0.724494	0.725322	0.817156	0.910573	0.549119	0.773617	0.582095	0.637224	0.254651	0.896336
cg23192683	0.20016	0.794658	0.726449	0.678593	0.481447	0.237046	0.618842	0.91931	0.0963848	0.791172	0.679586	0.367845	0.736168	0.756152	0.679393	0.960771	0.825186	0.649416	0.181122	0.599668	0.714346	0.611888	0.666326	0.205481	0.786246	0.16805	0.441689	0.375474	0.451604	0.733684	0.519557	0.383815	0.544175	0.767888	0.565612	0.660611	0.485056	0.585132	0.91159	0.804168	0.498058	0.578824	0.839195	0.401381	0.131233	0.326466	0.218272	0.820753	0.787993
cg06673130	0.257572	0.718855	0.897268	0.359094	0.696892	0.736416	0.436925	0.693226	0.606555	0.831845	0.79063	0.426472	0.640476	0.807559	0.707527	0.436566	0.901621	0.403659	0.24595	0.505326	0.421797	0.76005	0.347004	0.223309	0.568469	0.313243	0.774755	0.644391	0.332354	0.70314	0.509967	0.92806	0.769455	0.393334	0.375193	0.746288	0.577234	0.315767	0.9013	0.854116	0.439198	0.530181	0.861111	0.605936	0.708329	0.777954	0.83243	0.538464	0.851942
cg05448404	0.244805	0.664023	0.584084	0.299609	0.647523	0.611857	0.396952	0.627876	0.769258	0.634856	0.843387	0.440563	0.717805	0.788097	0.68557	0.54733	0.895461	0.268521	0.215762	0.532656	0.514054	0.412535	0.192786	0.178055	0.706776	0.256615	0.675189	0.571773	0.339421	0.730374	0.470406	0.717625	0.834681	0.35682	0.257303	0.624942	0.538966	0.237246	0.499813	0.482354	0.49297	0.49301	0.938107	0.698609	0.745103	0.861116	0.768008	0.564967	0.778064
cg10068219	0.533514	0.56754	0.64103	0.195983	0.1733	0.255523	0.135975	0.106128	0.0773348	0.634452	0.332862	0.0982518	0.716857	0.584691	0.34873	0.875387	0.718706	0.164784	0.35425	0.421685	0.29209	0.800401	0.251007	0.228785	0.609989	0.59734	0.63226	0.262748	0.647325	0.319628	0.483259	0.337654	0.516291	0.175259	0.102492	0.442268	0.40485	0.536908	0.700368	0.741992	0.401964	0.342087	0.648262	0.433889	0.0625331	0.562526	0.768261	0.176161	0.21139
cg07539190	0.859456	0.877754	0.672189	0.610077	0.453949	0.26543	0.395261	0.0805082	0.263892	0.699581	0.836169	0.541744	0.814196	0.834537	0.708023	0.424169	0.653704	0.286541	0.502047	0.757444	0.347729	0.858565	0.577123	0.241809	0.76637	0.489285	0.781088	0.587296	0.777881	0.586982	0.339188	0.837027	0.732217	0.261877	0.197957	0.657642	0.322539	0.256323	0.861665	0.254962	0.298297	0.687751	0.873163	0.673613	0.514488	0.389983	0.783405	0.404905	0.633397
cg06910694	0.764176	0.958434	0.888362	0.820231	0.627083	0.693658	0.681798	0.137969	0.499485	0.857662	0.88824	0.517867	0.922659	0.934098	0.822279	0.301534	0.71781	0.628414	0.779754	0.6899	0.921073	0.326537	0.95809	0.195953	0.848175	0.96254	0.881816	0.917951	0.921905	0.898049	0.612866	0.797171	0.931744	0.942634	0.483513	0.913846	0.86193	0.910302	0.662107	0.706087	0.559019	0.817761	0.810585	0.931568	0.449797	0.695916	0.881972	0.682111	0.931186
cg24790126	0.773186	0.926602	0.90824	0.622317	0.467267	0.426885	0.552096	0.145763	0.235182	0.656003	0.8205	0.440698	0.769827	0.826458	0.659852	0.329344	0.550279	0.406543	0.470171	0.590365	0.825589	0.621605	0.629427	0.229861	0.786428	0.822642	0.749426	0.642578	0.742234	0.588318	0.677854	0.768303	0.710561	0.795767	0.437859	0.666303	0.894682	0.625257	0.711121	0.781038	0.653462	0.600909	0.845113	0.708024	0.44806	0.508096	0.765493	0.446131	0.78295
cg11286819	0.601287	0.93708	0.953628	0.620223	0.524658	0.86113	0.440414	0.595095	0.590772	0.945616	0.780279	0.394328	0.975529	0.864385	0.544081	0.974952	0.894631	0.279854	0.338291	0.530508	0.456521	0.811964	0.949725	0.224845	0.635389	0.950528	0.945394	0.732026	0.817846	0.579925	0.368258	0.932655	0.946984	0.483056	0.54097	0.67975	0.519726	0.5558	0.470813	0.316126	0.411406	0.597722	0.860903	0.56109	0.391042	0.49553	0.419291	0.52463	0.95784
cg13662778	0.687892	0.646394	0.619389	0.852198	0.774811	0.540088	0.460406	0.516289	0.509865	0.660731	0.779118	0.380296	0.764713	0.837365	0.672879	0.969692	0.748201	0.555972	0.543179	0.739982	0.834811	0.485026	0.787749	0.226563	0.808933	0.665186	0.742972	0.683977	0.74979	0.587607	0.825175	0.812825	0.727103	0.381767	0.551209	0.708051	0.85806	0.636853	0.651587	0.317041	0.500103	0.697433	0.820645	0.72753	0.629123	0.3907	0.709753	0.755862	0.863553
cg11010561	0.517968	0.83907	0.907113	0.686357	0.502499	0.356681	0.549045	0.0582803	0.293674	0.75412	0.91235	0.506646	0.954253	0.925061	0.822521	0.942703	0.615829	0.384853	0.199411	0.711641	0.637276	0.216011	0.933262	0.159761	0.904801	0.845526	0.876313	0.846087	0.921833	0.764045	0.429948	0.455576	0.841761	0.259309	0.420056	0.747797	0.479207	0.274699	0.514786	0.327427	0.426822	0.605929	0.933731	0.7102	0.430007	0.575167	0.264055	0.628309	0.937333
cg17975791	0.672855	0.783154	0.705103	0.818025	0.201139	0.350145	0.189099	0.138438	0.13008	0.5219	0.582324	0.157189	0.766429	0.692533	0.57602	0.876199	0.596742	0.325196	0.776794	0.812009	0.764075	0.248033	0.623429	0.124113	0.499458	0.874032	0.60051	0.650537	0.829067	0.263546	0.429609	0.442801	0.342364	0.77932	0.543799	0.69488	0.798533	0.719046	0.835459	0.442801	0.765199	0.433131	0.676219	0.41934	0.415645	0.501248	0.729219	0.760598	0.624901
cg24155143	0.827453	0.750738	0.862568	0.723953	0.515331	0.381734	0.489518	0.203003	0.386775	0.848707	0.721524	0.476786	0.73073	0.718055	0.667052	0.885143	0.526953	0.508521	0.646253	0.68201	0.763032	0.654579	0.601125	0.119296	0.889216	0.915376	0.756874	0.500566	0.83972	0.636338	0.857923	0.863146	0.620065	0.606678	0.535607	0.67073	0.828817	0.737632	0.395142	0.644206	0.370182	0.83126	0.880055	0.648527	0.526789	0.596532	0.84929	0.276139	0.768189
cg27376282	0.226406	0.617418	0.825307	0.573639	0.266483	0.275212	0.238822	0.0430291	0.147206	0.680411	0.742229	0.166899	0.87544	0.816422	0.644058	0.961807	0.379645	0.336585	0.132882	0.608513	0.42127	0.475996	0.719823	0.131315	0.391207	0.939534	0.843278	0.415894	0.583737	0.646992	0.0728912	0.334611	0.516496	0.174385	0.178187	0.272152	0.571538	0.636926	0.333024	0.212645	0.55701	0.618266	0.440001	0.14497	0.304468	0.0746129	0.386576	0.335288	0.797748
cg02878383	0.803195	0.945912	0.73593	0.678246	0.593298	0.545383	0.543666	0.227396	0.30209	0.789907	0.82786	0.420436	0.845934	0.833199	0.739473	0.958192	0.525181	0.568999	0.922531	0.824823	0.46867	0.686368	0.814758	0.332485	0.778749	0.871496	0.772264	0.658311	0.863608	0.717156	0.47994	0.745129	0.63104	0.364962	0.388879	0.773345	0.689788	0.872348	0.554224	0.578934	0.761323	0.759655	0.785671	0.616563	0.54245	0.518623	0.313456	0.714464	0.818636
cg10616902	0.914082	0.680065	0.813091	0.212328	0.44054	0.500054	0.513068	0.180967	0.224634	0.802676	0.714654	0.327818	0.937868	0.834967	0.684222	0.831158	0.640792	0.321535	0.335537	0.55757	0.811829	0.539277	0.22672	0.212893	0.878268	0.350209	0.732303	0.607758	0.836592	0.497008	0.332125	0.493151	0.452752	0.249878	0.283557	0.437978	0.735077	0.176697	0.678431	0.346667	0.509511	0.689235	0.915741	0.448233	0.186499	0.456135	0.201253	0.32858	0.613032
cg01936815	0.950086	0.733325	0.804947	0.570161	0.545702	0.837624	0.557392	0.216337	0.532672	0.874194	0.932589	0.514787	0.96049	0.919892	0.667311	0.935996	0.633032	0.484882	0.736908	0.825664	0.776242	0.380299	0.959831	0.291463	0.935773	0.856219	0.953511	0.850958	0.866508	0.917389	0.696519	0.86238	0.960541	0.463333	0.768327	0.855291	0.495682	0.762591	0.755022	0.394811	0.618341	0.862754	0.860606	0.516685	0.614913	0.553497	0.646148	0.465899	0.935026
cg13583523	0.904947	0.807999	0.926037	0.423952	0.542902	0.536651	0.565267	0.146232	0.45408	0.837781	0.889829	0.488187	0.931682	0.876995	0.703218	0.959215	0.580856	0.454209	0.281843	0.782538	0.520545	0.464645	0.839005	0.304578	0.726116	0.594726	0.810658	0.750538	0.864166	0.785186	0.840174	0.860956	0.734798	0.734342	0.426764	0.842731	0.452077	0.552215	0.851398	0.410793	0.563844	0.750081	0.706124	0.476	0.743852	0.550648	0.373377	0.432497	0.909142
cg13057392	0.827396	0.642696	0.724184	0.307688	0.408553	0.465238	0.355456	0.0873768	0.414071	0.752567	0.934757	0.331752	0.943131	0.836505	0.487646	0.96992	0.415559	0.314083	0.136571	0.674301	0.478915	0.136377	0.750215	0.285621	0.827727	0.278701	0.779865	0.494476	0.855979	0.517814	0.353199	0.722104	0.702277	0.371374	0.334455	0.591646	0.425186	0.256117	0.453681	0.235567	0.337969	0.385493	0.401083	0.351376	0.463359	0.449	0.411983	0.205784	0.898894
cg20061837	0.844549	0.749873	0.857664	0.211212	0.77845	0.545229	0.265086	0.121544	0.188783	0.718604	0.795419	0.577299	0.793412	0.767587	0.546045	0.943711	0.845668	0.299816	0.148945	0.715191	0.630963	0.841455	0.586837	0.456865	0.840078	0.668637	0.790715	0.593289	0.80088	0.643584	0.49456	0.524388	0.632981	0.168749	0.19874	0.500286	0.342619	0.701716	0.810515	0.451124	0.81427	0.755867	0.775022	0.276828	0.434728	0.276365	0.307234	0.527629	0.697042
cg04508575	0.946559	0.881115	0.954331	0.555184	0.887031	0.731052	0.647713	0.248987	0.589693	0.8363	0.908386	0.591926	0.925296	0.887823	0.774754	0.980222	0.583421	0.626442	0.628549	0.764573	0.895374	0.72785	0.749661	0.434017	0.897045	0.792406	0.892543	0.856498	0.955478	0.713118	0.915915	0.929413	0.867216	0.674604	0.606901	0.822631	0.624995	0.665844	0.811823	0.607715	0.687559	0.812858	0.853468	0.691116	0.744672	0.746846	0.508369	0.644791	0.926466
cg21491163	0.941112	0.962353	0.875107	0.49023	0.906065	0.949201	0.977341	0.0425822	0.481224	0.980292	0.966675	0.400554	0.9841	0.978698	0.698519	0.973806	0.58122	0.732057	0.643709	0.984103	0.956889	0.623592	0.977093	0.0695912	0.983045	0.992874	0.959577	0.976048	0.893851	0.881007	0.976243	0.784694	0.863913	0.87692	0.490871	0.980952	0.850115	0.475911	0.918578	0.586021	0.956331	0.941668	0.949318	0.620437	0.974547	0.95507	0.286473	0.746825	0.892579
cg19243860	0.708988	0.738591	0.921529	0.666508	0.682795	0.423534	0.687874	0.832593	0.561372	0.825121	0.972481	0.583139	0.729852	0.895039	0.60564	0.507584	0.805709	0.503915	0.281405	0.702622	0.631322	0.797904	0.860513	0.249924	0.72415	0.200149	0.830036	0.968307	0.331105	0.639714	0.324391	0.623259	0.817349	0.855581	0.675223	0.96455	0.699614	0.613612	0.864226	0.499484	0.609321	0.534517	0.813353	0.676161	0.525042	0.527459	0.899601	0.471945	0.962257
cg04088474	0.535837	0.627541	0.666075	0.76454	0.714528	0.370987	0.462836	0.548487	0.341344	0.459813	0.569538	0.45313	0.724668	0.939578	0.551338	0.95507	0.757184	0.44025	0.610258	0.79312	0.40442	0.718119	0.680181	0.108446	0.83492	0.384003	0.728891	0.703981	0.471981	0.645621	0.523931	0.85656	0.607776	0.273667	0.55937	0.77992	0.653251	0.75997	0.605124	0.482322	0.37141	0.40551	0.518772	0.466946	0.367348	0.493065	0.399254	0.286612	0.89372
cg27601226	0.496038	0.643864	0.731797	0.464862	0.674258	0.332751	0.381366	0.459597	0.283079	0.380864	0.705699	0.301484	0.770172	0.763094	0.511479	0.586022	0.41224	0.13165	0.391325	0.586507	0.43399	0.544944	0.573873	0.466979	0.787938	0.760517	0.596937	0.47726	0.710626	0.56351	0.698695	0.72617	0.506654	0.540038	0.438211	0.541613	0.555527	0.577961	0.715687	0.550653	0.523197	0.627457	0.624235	0.430405	0.43203	0.345464	0.681679	0.464823	0.589525
cg17192235	0.597322	0.846465	0.876826	0.409664	0.505531	0.542935	0.435256	0.924265	0.515175	0.380238	0.664492	0.316553	0.704625	0.847055	0.587986	0.441348	0.438248	0.437235	0.240532	0.437856	0.667018	0.224848	0.893636	0.336068	0.571633	0.549962	0.78368	0.808668	0.524918	0.640652	0.400394	0.784267	0.541053	0.444741	0.389556	0.52193	0.63078	0.408977	0.674105	0.373736	0.531842	0.526429	0.783684	0.591365	0.638857	0.258756	0.861983	0.583112	0.703116
cg01819555	0.76713	0.825804	0.757916	0.843886	0.365297	0.564091	0.506252	0.126833	0.546064	0.795197	0.798119	0.441904	0.734183	0.867251	0.725313	0.482655	0.387038	0.528427	0.751675	0.875336	0.799467	0.436624	0.905232	0.910458	0.855347	0.486269	0.840216	0.838898	0.885752	0.741992	0.562698	0.955244	0.760484	0.420649	0.368107	0.739933	0.743843	0.582307	0.73068	0.327753	0.672691	0.738429	0.846312	0.575827	0.479444	0.54642	0.870628	0.589044	0.744388
cg27638203	0.873803	0.741417	0.827836	0.892777	0.510162	0.45791	0.559154	0.158803	0.35179	0.814302	0.930258	0.447378	0.943487	0.862598	0.672097	0.970652	0.424212	0.668966	0.942438	0.892686	0.846584	0.686739	0.853217	0.140459	0.849719	0.896508	0.882224	0.846027	0.892853	0.708723	0.310698	0.885019	0.765554	0.39362	0.466045	0.694608	0.90288	0.569629	0.756696	0.615294	0.762412	0.741355	0.751584	0.599862	0.421452	0.431661	0.925344	0.450001	0.81948
cg06577400	0.506625	0.713907	0.743226	0.276505	0.556996	0.476807	0.407627	0.455609	0.944728	0.593844	0.444053	0.418989	0.961039	0.76503	0.653012	0.977152	0.495026	0.234046	0.353923	0.507544	0.497677	0.615762	0.874711	0.202384	0.918502	0.714925	0.766318	0.661245	0.523721	0.535429	0.175427	0.941585	0.647332	0.465185	0.312075	0.811537	0.46807	0.370453	0.535108	0.272804	0.437363	0.349208	0.698325	0.516765	0.363972	0.386813	0.133271	0.369343	0.748947
cg02807047	0.129984	0.210504	0.720955	0.545503	0.561908	0.651844	0.183252	0.719236	0.151008	0.697937	0.69488	0.180275	0.76935	0.732429	0.302424	0.170036	0.583874	0.0702414	0.327694	0.419427	0.215961	0.352442	0.490091	0.047416	0.18359	0.393586	0.273628	0.291161	0.674384	0.517377	0.0930337	0.485863	0.310653	0.248778	0.117393	0.416551	0.24547	0.189383	0.478633	0.214564	0.323731	0.247206	0.546055	0.187795	0.0958101	0.175224	0.151724	0.081475	0.666205
cg05225461	0.295784	0.266149	0.354687	0.532127	0.690425	0.349473	0.397922	0.487122	0.422149	0.609257	0.377545	0.240397	0.482045	0.861372	0.413039	0.780074	0.344275	0.260055	0.180044	0.461121	0.283071	0.473597	0.385739	0.125105	0.214884	0.442629	0.830511	0.73547	0.371082	0.515771	0.169241	0.503039	0.445972	0.331016	0.308428	0.597532	0.408513	0.459387	0.340493	0.30842	0.407006	0.339092	0.470766	0.465109	0.262652	0.249593	0.156795	0.334356	0.512172
cg21184216	0.358459	0.41537	0.655541	0.528507	0.894187	0.613219	0.536301	0.781971	0.774205	0.848121	0.73114	0.457807	0.727989	0.901827	0.66924	0.928342	0.766403	0.709951	0.413077	0.779713	0.424149	0.805286	0.760205	0.291155	0.283643	0.434853	0.587172	0.903781	0.661367	0.871741	0.284831	0.353482	0.812112	0.676295	0.7067	0.776715	0.563861	0.666846	0.37987	0.897624	0.790996	0.414148	0.793217	0.648717	0.506737	0.589199	0.691314	0.690853	0.806592
cg06309011	0.830038	0.711003	0.626769	0.72733	0.856289	0.689284	0.543984	0.175966	0.602445	0.698886	0.91435	0.625129	0.954782	0.894297	0.670554	0.658797	0.494935	0.483172	0.463886	0.807023	0.71856	0.571395	0.623264	0.209989	0.857662	0.74172	0.740882	0.921357	0.818839	0.570023	0.449677	0.87643	0.765137	0.327743	0.445818	0.874213	0.595351	0.347841	0.867362	0.468926	0.794363	0.656605	0.948077	0.599606	0.513874	0.688167	0.792512	0.501684	0.835194
cg06129427	0.531618	0.887887	0.930555	0.913444	0.909102	0.657011	0.613541	0.774431	0.842362	0.853409	0.891725	0.472483	0.945623	0.960591	0.568834	0.922027	0.971186	0.522848	0.597241	0.634074	0.613402	0.815553	0.902154	0.431384	0.938792	0.807845	0.809608	0.963074	0.687116	0.774772	0.317942	0.932485	0.772749	0.45081	0.640646	0.843965	0.813242	0.898613	0.642341	0.59011	0.565819	0.517197	0.857943	0.561973	0.38403	0.809224	0.622837	0.477887	0.890761
cg11586894	0.149118	0.764579	0.848019	0.798782	0.600801	0.431178	0.131492	0.393212	0.0767393	0.450718	0.677744	0.170059	0.844915	0.777055	0.329711	0.303992	0.747735	0.169075	0.328397	0.091036	0.27358	0.639113	0.800122	0.347571	0.747951	0.672871	0.549494	0.393867	0.481696	0.506454	0.0950603	0.726252	0.269793	0.11366	0.193746	0.486885	0.328516	0.524176	0.245814	0.533891	0.167656	0.173596	0.38284	0.165611	0.0280394	0.0854302	0.292297	0.0595844	0.761694
cg13333800	0.334052	0.818396	0.703744	0.918764	0.601668	0.315986	0.570306	0.67663	0.27318	0.612845	0.543463	0.375119	0.474752	0.546584	0.521227	0.671573	0.893633	0.526618	0.691417	0.463804	0.65071	0.800219	0.802474	0.0830887	0.319553	0.395012	0.841013	0.303625	0.819155	0.424136	0.226698	0.900235	0.323364	0.504987	0.526234	0.559968	0.790474	0.616409	0.752548	0.935287	0.30442	0.551248	0.787499	0.504882	0.18349	0.476585	0.851455	0.438307	0.731776
cg09839170	0.149356	0.141317	0.0614459	0.670549	0.286652	0.310069	0.281211	0.303456	0.677672	0.633047	0.513491	0.383005	0.695543	0.430291	0.31163	0.925344	0.832914	0.16734	0.282659	0.433706	0.344617	0.162033	0.537313	0.797442	0.684651	0.0701178	0.366603	0.0422262	0.36597	0.448179	0.814964	0.328547	0.718681	0.546306	0.158122	0.0463309	0.683061	0.454175	0.0450863	0.803297	0.612154	0.438078	0.158314	0.0912609	0.463041	0.633549	0.139154	0.771425	0.433019
cg14710984	0.13238	0.534984	0.464303	0.170925	0.49559	0.426668	0.397258	0.749393	0.440175	0.658948	0.547064	0.295436	0.372367	0.484546	0.310641	0.951218	0.778412	0.301438	0.131588	0.427958	0.260354	0.533676	0.466675	0.208678	0.800879	0.22317	0.49125	0.273458	0.186271	0.38865	0.27213	0.930746	0.184572	0.750715	0.167877	0.458601	0.469643	0.392761	0.42959	0.579078	0.790359	0.386579	0.627924	0.364559	0.324972	0.748238	0.439067	0.418199	0.347635
cg23255964	0.212638	0.574338	0.600159	0.196858	0.106893	0.0607815	0.0618617	0.0355118	0.0324327	0.107501	0.520757	0.0439096	0.310263	0.691895	0.284044	0.133615	0.339037	0.138881	0.156122	0.0931187	0.343829	0.195941	0.391053	0.105462	0.355185	0.269553	0.27401	0.146917	0.474647	0.168303	0.299955	0.32095	0.0314827	0.231185	0.316468	0.182506	0.345132	0.216589	0.306627	0.521431	0.203825	0.0706859	0.095056	0.0932505	0.135649	0.126529	0.370735	0.0776829	0.527075
cg02576239	0.104308	0.20597	0.903227	0.23254	0.164547	0.757522	0.10762	0.0896135	0.207028	0.207174	0.109952	0.228424	0.11729	0.0832659	0.0777879	0.148181	0.279673	0.779043	0.392386	0.208538	0.371562	0.0542253	0.658144	0.601808	0.943484	0.830973	0.235167	0.0874825	0.507126	0.378625	0.0632777	0.853158	0.274129	0.858336	0.433773	0.129797	0.19857	0.110696	0.0872956	0.598562	0.755386	0.562099	0.134944	0.33383	0.549238	0.314739	0.097965	0.840106	0.310206
cg21840108	0.314053	0.474252	0.781579	0.581907	0.402505	0.632229	0.468943	0.44837	0.419066	0.504489	0.846043	0.458064	0.784366	0.860851	0.48358	0.269866	0.488731	0.327619	0.32289	0.653392	0.516134	0.625589	0.566475	0.163752	0.921995	0.368382	0.648822	0.791103	0.484074	0.612086	0.190336	0.953058	0.590786	0.532112	0.453034	0.643802	0.448468	0.507384	0.612995	0.499684	0.437541	0.348316	0.773363	0.590413	0.302536	0.270949	0.370164	0.374752	0.896555
cg13038250	0.0365434	0.845738	0.745239	0.419159	0.388185	0.164988	0.639378	0.414298	0.0581848	0.596397	0.444707	0.0195635	0.781909	0.635234	0.59498	0.690031	0.815365	0.0892944	0.179325	0.326429	0.305058	0.475338	0.7844	0.0353244	0.0866258	0.735162	0.475871	0.620018	0.209436	0.377797	0.143272	0.547818	0.551497	0.158568	0.238227	0.519193	0.827324	0.0795194	0.694472	0.428518	0.330015	0.23129	0.799532	0.425047	0.433609	0.214332	0.501825	0.221125	0.565412
cg00510689	0.564829	0.917103	0.606687	0.779727	0.477624	0.555984	0.652308	0.690724	0.270987	0.64184	0.444721	0.295922	0.528179	0.918027	0.610912	0.806785	0.54137	0.539359	0.203049	0.479574	0.534286	0.616933	0.694705	0.179232	0.714157	0.883953	0.712358	0.631512	0.745073	0.527289	0.229755	0.49997	0.568321	0.571275	0.227341	0.552157	0.793467	0.687246	0.401185	0.810799	0.267369	0.400645	0.861747	0.746293	0.278047	0.316127	0.92384	0.264991	0.619585
cg14784010	0.622501	0.307747	0.707074	0.260347	0.32276	0.499939	0.350884	0.132291	0.210454	0.543173	0.567964	0.312079	0.251161	0.434885	0.492343	0.703494	0.651759	0.542643	0.3593	0.536245	0.63371	0.587062	0.661796	0.51859	0.841457	0.356766	0.743111	0.428985	0.768863	0.415386	0.47272	0.656326	0.331978	0.708973	0.235629	0.529078	0.641312	0.220597	0.624944	0.404086	0.727786	0.481608	0.679652	0.501137	0.37215	0.617892	0.239005	0.395531	0.505041
cg19843353	0.512157	0.831347	0.910176	0.546139	0.705443	0.35079	0.551955	0.955266	0.3286	0.378641	0.827423	0.339402	0.835634	0.852622	0.692982	0.652677	0.936284	0.619986	0.342919	0.632501	0.633752	0.727965	0.491084	0.311282	0.916153	0.137914	0.742863	0.596797	0.490227	0.644943	0.779624	0.791977	0.540759	0.407797	0.470972	0.71607	0.4703	0.760589	0.882366	0.558244	0.776011	0.463557	0.755761	0.664217	0.726413	0.764113	0.656837	0.852884	0.585926
cg11242025	0.914938	0.953062	0.923527	0.514413	0.744177	0.888676	0.665599	0.242925	0.526911	0.772154	0.809598	0.590691	0.579897	0.933911	0.698713	0.954071	0.899057	0.555992	0.916699	0.647652	0.667175	0.699041	0.917768	0.262593	0.953777	0.785141	0.899103	0.784215	0.92091	0.59839	0.574075	0.970061	0.65278	0.863169	0.50557	0.865774	0.604902	0.601653	0.761305	0.485234	0.935723	0.806702	0.855498	0.685673	0.763893	0.811482	0.512055	0.53024	0.925829
cg21957710	0.934131	0.955264	0.899188	0.583857	0.715804	0.915495	0.672984	0.244855	0.538182	0.744858	0.820547	0.544307	0.752837	0.892533	0.78354	0.93552	0.835468	0.617526	0.866236	0.665008	0.732236	0.577388	0.91406	0.215642	0.966058	0.88297	0.795835	0.852783	0.930906	0.536671	0.8176	0.920109	0.655887	0.742031	0.604341	0.839015	0.678755	0.554164	0.712841	0.508399	0.857752	0.648014	0.956298	0.77825	0.753546	0.847438	0.479533	0.49227	0.932619
cg13767447	0.34362	0.516745	0.50252	0.440401	0.427466	0.548724	0.513669	0.254401	0.508612	0.538619	0.563402	0.372172	0.431322	0.634289	0.449907	0.402308	0.625787	0.632559	0.400996	0.4079	0.56889	0.874799	0.818836	0.174365	0.937273	0.567191	0.632497	0.785747	0.760821	0.410506	0.24972	0.773577	0.518177	0.608969	0.53914	0.668856	0.619545	0.627804	0.565478	0.447601	0.883411	0.504347	0.484197	0.535139	0.391804	0.823451	0.411666	0.444434	0.481746
cg23207527	0.473629	0.796906	0.708869	0.89719	0.575054	0.424689	0.587821	0.213419	0.669279	0.954571	0.601216	0.319269	0.962162	0.958327	0.760171	0.882858	0.622109	0.417327	0.578755	0.746937	0.928196	0.830081	0.785854	0.975134	0.944821	0.639371	0.819337	0.916009	0.76733	0.614329	0.337041	0.672602	0.740342	0.963707	0.503986	0.739056	0.870956	0.806975	0.732796	0.525801	0.461793	0.56792	0.646569	0.761409	0.392977	0.777821	0.880714	0.775938	0.591994
cg19296262	0.714161	0.763442	0.741291	0.43717	0.671248	0.640031	0.447942	0.170031	0.570351	0.702327	0.707802	0.414867	0.849871	0.88857	0.629604	0.964924	0.759056	0.488935	0.643601	0.55364	0.615452	0.770566	0.692124	0.278865	0.870396	0.482394	0.641547	0.767236	0.646298	0.337078	0.296296	0.916898	0.70658	0.741992	0.431002	0.750098	0.614544	0.387856	0.672504	0.499079	0.60558	0.444175	0.762475	0.561107	0.519416	0.726884	0.226718	0.606555	0.859926
cg10279314	0.619265	0.513609	0.757632	0.554273	0.625506	0.65117	0.605885	0.188673	0.604086	0.501215	0.788701	0.324729	0.360281	0.852763	0.566982	0.726393	0.725006	0.524885	0.835346	0.53184	0.558418	0.561813	0.92339	0.269651	0.960165	0.780868	0.743379	0.861055	0.655351	0.554093	0.772759	0.823236	0.427913	0.671739	0.573681	0.673841	0.423772	0.516521	0.500298	0.83211	0.903598	0.759141	0.662088	0.575761	0.425494	0.801801	0.336906	0.515745	0.566555
cg25479916	0.24237	0.887609	0.087502	0.888034	0.0875408	0.650325	0.824602	0.717092	0.644947	0.375769	0.140692	0.784003	0.454913	0.0802151	0.474751	0.921173	0.0914411	0.0595328	0.574314	0.684768	0.201981	0.105207	0.702842	0.600655	0.95011	0.0958019	0.566137	0.188548	0.195208	0.678879	0.790275	0.345177	0.742994	0.788443	0.172855	0.0515364	0.0979111	0.750344	0.64998	0.281293	0.8732	0.696735	0.13474	0.429972	0.685494	0.458821	0.0674439	0.867229	0.297429
cg15332750	0.137174	0.213154	0.0696875	0.0361829	0.0913298	0.140368	0.161879	0.237879	0.694218	0.254101	0.101245	0.65739	0.225012	0.0470249	0.441344	0.5268	0.0661737	0.340974	0.0476305	0.299906	0.279464	0.153958	0.14616	0.0235768	0.671229	0.097108	0.368559	0.0292742	0.236311	0.266649	0.304003	0.933894	0.331545	0.0639169	0.0598609	0.0324951	0.0963258	0.0847415	0.11685	0.676467	0.610495	0.195896	0.0649243	0.168939	0.18846	0.453244	0.260249	0.49825	0.515693
cg10380362	0.434468	0.509015	0.205049	0.0139001	0.147615	0.164742	0.281258	0.567877	0.688036	0.331078	0.202801	0.663023	0.384294	0.152815	0.539388	0.857455	0.499157	0.581734	0.118001	0.439413	0.476686	0.298519	0.418993	0.162899	0.881397	0.151771	0.609475	0.137178	0.253858	0.397688	0.431507	0.942576	0.544177	0.286363	0.176304	0.0806912	0.282224	0.164108	0.357369	0.797972	0.691716	0.31397	0.131455	0.268957	0.389591	0.547307	0.43457	0.62294	0.593606
cg15480012	0.0630798	0.125278	0.0876955	0.0457045	0.0736946	0.245532	0.307129	0.533795	0.437387	0.319141	0.112713	0.608992	0.19612	0.0647959	0.413191	0.707789	0.13994	0.446563	0.0865172	0.433484	0.282965	0.131636	0.275593	0.0498993	0.601232	0.079218	0.338668	0.0872772	0.170554	0.281635	0.281651	0.437101	0.208996	0.30183	0.0615352	0.0566575	0.249459	0.243522	0.163687	0.436957	0.539839	0.150454	0.0992878	0.150006	0.224737	0.421745	0.145533	0.545574	0.316011
cg03868121	0.110047	0.228859	0.111787	0.16983	0.0432168	0.735439	0.154498	0.768513	0.171197	0.584339	0.273328	0.591725	0.086261	0.0890784	0.372346	0.829823	0.0671381	0.321502	0.0776174	0.42855	0.67266	0.0470271	0.552777	0.0582234	0.763434	0.805691	0.633259	0.154944	0.264744	0.458555	0.679654	0.754986	0.537612	0.674478	0.151312	0.150682	0.556941	0.47492	0.262909	0.873606	0.707815	0.564314	0.210799	0.155701	0.569308	0.520698	0.121933	0.0416443	0.360257
cg20303669	0.824525	0.79197	0.761072	0.778037	0.62931	0.541947	0.416964	0.0893792	0.368792	0.769337	0.831657	0.350169	0.806535	0.819507	0.566779	0.95527	0.552541	0.328109	0.766557	0.780696	0.560979	0.87101	0.722367	0.243271	0.70354	0.828771	0.74853	0.624988	0.697591	0.551027	0.246339	0.64275	0.72255	0.416538	0.323401	0.657642	0.861689	0.557898	0.42601	0.532157	0.511683	0.468173	0.632855	0.585859	0.40378	0.386262	0.305242	0.364887	0.842894
cg19792538	0.819159	0.790236	0.817561	0.715973	0.387376	0.539512	0.635134	0.163188	0.515608	0.572901	0.931613	0.457582	0.659123	0.677711	0.723753	0.875165	0.679799	0.731154	0.609096	0.769889	0.623332	0.897683	0.874056	0.370477	0.847439	0.834274	0.759644	0.826302	0.833226	0.638863	0.459343	0.70123	0.626135	0.253378	0.517336	0.673897	0.748991	0.734901	0.649177	0.850689	0.443123	0.51146	0.859909	0.594878	0.477467	0.402792	0.877157	0.416526	0.71569
cg03622156	0.915195	0.816298	0.905031	0.93306	0.472515	0.583781	0.522374	0.135054	0.288093	0.898551	0.934533	0.492009	0.68844	0.892017	0.651343	0.943846	0.796837	0.784489	0.962775	0.844799	0.85453	0.414284	0.918025	0.400996	0.911632	0.936596	0.81409	0.858478	0.895473	0.818892	0.403832	0.836173	0.680254	0.29524	0.429295	0.770989	0.421899	0.729506	0.606053	0.724306	0.808222	0.872244	0.956098	0.825825	0.534497	0.406908	0.461655	0.49195	0.726042
cg25344064	0.553194	0.910172	0.911483	0.742976	0.919786	0.682937	0.753275	0.256006	0.655779	0.744804	0.969823	0.644	0.83178	0.952968	0.752542	0.749071	0.727394	0.521907	0.706278	0.838596	0.81255	0.902241	0.958054	0.499862	0.95376	0.905096	0.940626	0.936629	0.953327	0.875263	0.809917	0.849705	0.719218	0.535906	0.695776	0.958447	0.789334	0.855016	0.853282	0.541109	0.962161	0.859575	0.958808	0.684629	0.771796	0.797953	0.90237	0.65714	0.774921
cg02705882	0.922757	0.947519	0.894018	0.747332	0.805578	0.505564	0.687197	0.915801	0.42475	0.935667	0.971746	0.53781	0.875339	0.602229	0.757309	0.975802	0.718028	0.851872	0.745939	0.907959	0.902942	0.365628	0.879189	0.631422	0.927832	0.897071	0.895235	0.787442	0.889401	0.898271	0.654607	0.692787	0.869759	0.410969	0.415972	0.960154	0.948532	0.898669	0.796117	0.483075	0.741967	0.685963	0.738323	0.780442	0.600732	0.709138	0.80183	0.494787	0.909532
cg01838965	0.553176	0.924969	0.780049	0.72296	0.797178	0.466288	0.55766	0.786504	0.36	0.829301	0.752348	0.535843	0.789035	0.721581	0.741025	0.881282	0.673326	0.750694	0.821039	0.818287	0.799735	0.636881	0.65821	0.452671	0.755977	0.700135	0.629318	0.712372	0.730041	0.807605	0.648268	0.694794	0.640272	0.372582	0.470707	0.745977	0.846572	0.686765	0.702138	0.524297	0.793305	0.658883	0.679969	0.758832	0.485115	0.709329	0.704069	0.598299	0.827053
cg12788355	0.701802	0.874001	0.770856	0.814977	0.457107	0.533997	0.67126	0.113794	0.334469	0.599799	0.78722	0.337561	0.880642	0.866531	0.724007	0.94175	0.638018	0.710223	0.889081	0.934499	0.767831	0.45994	0.900775	0.318212	0.909018	0.770585	0.772965	0.817522	0.795689	0.710295	0.299543	0.504389	0.765052	0.868281	0.531199	0.682312	0.595549	0.708086	0.538379	0.702222	0.444359	0.637302	0.673041	0.711204	0.527029	0.402138	0.627597	0.341892	0.822171
cg25659364	0.237585	0.527626	0.678509	0.561303	0.368759	0.447044	0.426688	0.189156	0.377228	0.613196	0.636102	0.252064	0.632885	0.81461	0.460284	0.210915	0.544142	0.34229	0.366725	0.409029	0.374274	0.510056	0.682108	0.230469	0.378669	0.665259	0.525889	0.716145	0.53432	0.443522	0.202677	0.495617	0.504152	0.351935	0.371734	0.691587	0.587316	0.453611	0.390804	0.43037	0.335043	0.414382	0.550417	0.441481	0.321908	0.397048	0.258384	0.308318	0.739149
cg26582754	0.348827	0.859707	0.835279	0.922412	0.52881	0.710983	0.759665	0.819369	0.141419	0.341629	0.649018	0.393563	0.664103	0.764583	0.664407	0.925702	0.894406	0.574701	0.888319	0.682799	0.543512	0.856583	0.928455	0.205638	0.854867	0.746528	0.795969	0.832698	0.875906	0.59929	0.545285	0.670393	0.808644	0.850756	0.741056	0.730761	0.742888	0.761366	0.894835	0.842645	0.86413	0.825389	0.858698	0.538244	0.728741	0.545717	0.653061	0.764566	0.80543
cg24624126	0.770176	0.93503	0.951699	0.382446	0.610047	0.573042	0.486779	0.258403	0.402816	0.80708	0.896464	0.50844	0.898768	0.747666	0.747922	0.962143	0.571015	0.403475	0.856037	0.722835	0.849421	0.903565	0.737386	0.338529	0.680783	0.846331	0.863779	0.605549	0.883202	0.757391	0.540778	0.925224	0.515965	0.579278	0.396437	0.818287	0.665996	0.75857	0.72498	0.764946	0.588821	0.643322	0.76178	0.649548	0.659523	0.605997	0.670714	0.511008	0.76305
cg15281734	0.193322	0.565511	0.506148	0.236541	0.648397	0.325811	0.584117	0.109085	0.274318	0.423435	0.583132	0.378095	0.478356	0.520808	0.603885	0.471004	0.733484	0.384872	0.667875	0.57971	0.629532	0.734812	0.714667	0.150608	0.707205	0.523077	0.552927	0.458673	0.67653	0.475217	0.309916	0.344249	0.232727	0.74423	0.304551	0.441819	0.421666	0.616897	0.376243	0.428472	0.337179	0.386921	0.552425	0.656332	0.418622	0.565136	0.256452	0.281528	0.532564
cg11346124	0.584595	0.656938	0.826089	0.452435	0.629461	0.566666	0.559964	0.186689	0.431926	0.396175	0.76884	0.406415	0.701994	0.782254	0.656746	0.666374	0.682763	0.638972	0.759633	0.643104	0.65906	0.792815	0.770116	0.290883	0.781705	0.753788	0.693488	0.562204	0.702841	0.651898	0.538028	0.961462	0.40595	0.735985	0.394215	0.622671	0.721522	0.650432	0.717791	0.63094	0.736362	0.377923	0.702503	0.537695	0.295258	0.651587	0.737042	0.562689	0.525694
cg02841912	0.770847	0.915536	0.963226	0.729979	0.887413	0.494058	0.529999	0.164985	0.355053	0.684033	0.840141	0.506006	0.846243	0.929908	0.77174	0.966632	0.957289	0.604446	0.864763	0.890065	0.916076	0.789892	0.836533	0.340873	0.919346	0.829272	0.864646	0.770894	0.921623	0.791806	0.706034	0.946539	0.52445	0.54284	0.321594	0.847675	0.969734	0.820495	0.933831	0.86488	0.844913	0.625106	0.787549	0.689318	0.636797	0.663204	0.454163	0.574675	0.881776
cg02996131	0.319371	0.675578	0.795979	0.547351	0.333005	0.285484	0.324293	0.0253377	0.192379	0.382565	0.335431	0.0965632	0.613444	0.785133	0.405055	0.898594	0.575944	0.350405	0.765111	0.34307	0.257205	0.0960467	0.568032	0.14316	0.88634	0.422448	0.661035	0.361034	0.306648	0.583321	0.379049	0.371328	0.262511	0.747942	0.156663	0.267311	0.579541	0.706927	0.347453	0.630737	0.604382	0.541967	0.764808	0.085564	0.200809	0.538099	0.525022	0.139192	0.234945
cg09959687	0.402686	0.883325	0.825799	0.960094	0.546969	0.426989	0.368506	0.151138	0.49078	0.583153	0.501251	0.309908	0.768227	0.925043	0.60399	0.952403	0.823977	0.302805	0.552792	0.739071	0.795906	0.811389	0.938055	0.167023	0.756305	0.621451	0.89021	0.720927	0.940533	0.599951	0.274409	0.671808	0.632656	0.403749	0.478321	0.610263	0.918348	0.93107	0.404319	0.889278	0.766694	0.546291	0.528619	0.347549	0.384209	0.417432	0.173232	0.733324	0.848699
cg22862420	0.861196	0.890869	0.786163	0.842511	0.767897	0.66835	0.858474	0.248305	0.646811	0.848163	0.973784	0.653633	0.964935	0.945019	0.743939	0.974017	0.850083	0.611902	0.747564	0.87945	0.862225	0.593355	0.920437	0.508933	0.94362	0.971375	0.863413	0.950334	0.934895	0.924625	0.664376	0.937041	0.891058	0.783076	0.761464	0.953801	0.971561	0.900784	0.827119	0.80834	0.719208	0.800234	0.765416	0.639706	0.723667	0.942565	0.74659	0.691521	0.856765
cg24028809	0.350232	0.579376	0.436038	0.658092	0.26375	0.180998	0.200377	0.140915	0.0958716	0.45093	0.50936	0.144116	0.612823	0.547841	0.509505	0.77125	0.253411	0.327092	0.772285	0.631287	0.174181	0.625638	0.53259	0.0772927	0.58496	0.678375	0.540568	0.424766	0.587035	0.459772	0.279004	0.540197	0.187174	0.256785	0.124269	0.44955	0.560785	0.533224	0.348296	0.544409	0.557019	0.289149	0.383426	0.154211	0.352098	0.132129	0.461648	0.185911	0.572462
cg17256711	0.540192	0.26039	0.720996	0.300644	0.339667	0.361685	0.464129	0.106827	0.0956756	0.385263	0.377865	0.21432	0.585701	0.646012	0.376373	0.830252	0.401616	0.131394	0.718237	0.530112	0.361767	0.264409	0.510532	0.0874427	0.727481	0.591853	0.376628	0.369499	0.654979	0.408298	0.274259	0.748031	0.365332	0.438504	0.17812	0.487519	0.497092	0.429561	0.282281	0.235503	0.605517	0.381128	0.561046	0.247988	0.180077	0.306623	0.0741776	0.394518	0.608187
cg01146614	0.307739	0.327127	0.641816	0.0336044	0.227473	0.22896	0.179148	0.78913	0.527527	0.465428	0.395874	0.364106	0.492093	0.626413	0.35478	0.162779	0.566261	0.152941	0.0453376	0.2466	0.223653	0.318893	0.356127	0.119844	0.71171	0.0852523	0.263808	0.353841	0.259464	0.344646	0.09509	0.737425	0.246926	0.684995	0.288161	0.36431	0.506422	0.226425	0.513261	0.26654	0.331382	0.191536	0.519995	0.214843	0.161367	0.311684	0.393849	0.294039	0.305754
cg20021336	0.822622	0.897334	0.892148	0.361088	0.684305	0.429199	0.624562	0.315133	0.436738	0.798741	0.929228	0.548553	0.950418	0.843558	0.801562	0.473155	0.758414	0.53569	0.88405	0.725089	0.857156	0.939526	0.855339	0.366412	0.874777	0.355953	0.69147	0.798001	0.880195	0.592838	0.939022	0.664197	0.543926	0.419541	0.411715	0.814987	0.87287	0.674885	0.756083	0.473684	0.900239	0.752055	0.809889	0.643844	0.782051	0.651591	0.564769	0.472502	0.937631
cg26485048	0.569872	0.729832	0.922215	0.962027	0.745762	0.671528	0.595564	0.415364	0.541556	0.679629	0.701873	0.415143	0.653807	0.978796	0.701473	0.213413	0.587829	0.461173	0.608273	0.507456	0.55764	0.710718	0.853734	0.532174	0.462071	0.266706	0.764329	0.928242	0.877659	0.688642	0.35361	0.847107	0.796389	0.770907	0.784204	0.834697	0.589299	0.491552	0.55436	0.502514	0.403756	0.638648	0.719863	0.639897	0.460829	0.429951	0.296059	0.341075	0.962553
cg03355615	0.790301	0.909927	0.822108	0.84609	0.628747	0.622578	0.772427	0.53225	0.619858	0.823796	0.791912	0.595069	0.53798	0.790054	0.680221	0.853348	0.799596	0.561706	0.452409	0.703987	0.5782	0.636381	0.790966	0.435604	0.576562	0.409611	0.904257	0.954913	0.626177	0.795685	0.441966	0.931165	0.891424	0.646146	0.711154	0.966311	0.618757	0.547596	0.711066	0.511925	0.52378	0.574224	0.797357	0.365984	0.560971	0.532317	0.884611	0.57	0.932303
cg03889993	0.482095	0.589795	0.695477	0.887592	0.716889	0.589497	0.581447	0.557453	0.642524	0.61137	0.517823	0.520356	0.635363	0.828726	0.610472	0.213574	0.84091	0.525025	0.508021	0.595171	0.636175	0.50379	0.961389	0.428896	0.665387	0.608266	0.879373	0.936287	0.767292	0.858208	0.321754	0.973891	0.649727	0.474526	0.563766	0.772618	0.47563	0.823659	0.449036	0.613696	0.924075	0.543166	0.605336	0.666821	0.477859	0.383542	0.582892	0.710283	0.925068
cg04391186	0.639135	0.889278	0.938559	0.267697	0.528388	0.309656	0.625567	0.0519207	0.273064	0.646394	0.810753	0.467194	0.822614	0.455245	0.718031	0.15174	0.66108	0.73837	0.273492	0.582483	0.91009	0.348849	0.898002	0.207178	0.902075	0.919064	0.867132	0.682419	0.881785	0.573254	0.598224	0.517779	0.853201	0.477405	0.225886	0.742854	0.594471	0.893977	0.810284	0.814971	0.506323	0.557268	0.765672	0.481304	0.40507	0.600921	0.399424	0.400718	0.906303
cg16717546	0.717187	0.937575	0.965298	0.607949	0.613863	0.573463	0.659094	0.163926	0.581243	0.628185	0.84171	0.536185	0.776228	0.695269	0.767884	0.355816	0.693218	0.957446	0.404837	0.584998	0.918096	0.544393	0.940477	0.377454	0.946535	0.87398	0.966415	0.817689	0.930889	0.721164	0.602711	0.765936	0.849334	0.582308	0.503197	0.94596	0.494626	0.894393	0.803086	0.732112	0.709169	0.687532	0.762209	0.730736	0.730801	0.57984	0.330573	0.513813	0.882698
cg22285603	0.178144	0.690131	0.620653	0.284176	0.189599	0.166368	0.180935	0.0552454	0.170696	0.21471	0.584399	0.219074	0.531919	0.248913	0.493922	0.150054	0.301324	0.60293	0.463241	0.361553	0.59884	0.337065	0.462894	0.0822761	0.603134	0.217944	0.677928	0.402802	0.58447	0.259038	0.20113	0.119401	0.247141	0.24538	0.227117	0.474997	0.27989	0.534701	0.587975	0.52737	0.199035	0.206825	0.410321	0.227005	0.116777	0.130302	0.0943489	0.231978	0.592293
cg16349563	0.66562	0.966855	0.971651	0.584038	0.780732	0.771491	0.549056	0.178831	0.625494	0.671812	0.948565	0.508275	0.955731	0.94921	0.869249	0.663185	0.766585	0.931903	0.603078	0.753128	0.961959	0.588732	0.961692	0.448211	0.94814	0.932422	0.974017	0.850367	0.92107	0.715373	0.751179	0.804074	0.896865	0.558387	0.546159	0.928385	0.737179	0.850576	0.960327	0.703893	0.589438	0.602584	0.88689	0.680113	0.870778	0.638618	0.716492	0.551115	0.966611
cg02317125	0.823858	0.944647	0.828205	0.658766	0.771254	0.57896	0.564691	0.206257	0.455883	0.467022	0.643527	0.504346	0.616527	0.630133	0.630832	0.55635	0.80208	0.851355	0.854842	0.689801	0.771771	0.964924	0.958232	0.292198	0.942353	0.909379	0.941388	0.741738	0.903394	0.661942	0.782234	0.721968	0.657476	0.944584	0.55288	0.729224	0.90022	0.941895	0.827312	0.535444	0.827762	0.572887	0.71135	0.505723	0.905792	0.821574	0.868123	0.776433	0.538472
cg14132034	0.961737	0.973327	0.981851	0.530176	0.970642	0.742896	0.857632	0.12598	0.493889	0.658201	0.920595	0.562325	0.719923	0.684085	0.752613	0.832169	0.775941	0.908592	0.946594	0.722499	0.970716	0.977776	0.945859	0.394463	0.977726	0.897053	0.966573	0.846231	0.949149	0.649696	0.581663	0.889817	0.754934	0.723798	0.532087	0.959564	0.639544	0.854042	0.940147	0.409514	0.951801	0.630019	0.838406	0.682855	0.944274	0.732195	0.330935	0.510966	0.865462
cg15700661	0.7274	0.964812	0.95989	0.802405	0.763523	0.755363	0.679696	0.187796	0.435562	0.791689	0.781358	0.509461	0.729962	0.893524	0.745242	0.406047	0.601319	0.788204	0.789962	0.55993	0.90632	0.554739	0.87682	0.359054	0.919463	0.742749	0.787332	0.8599	0.929392	0.655424	0.561479	0.852684	0.841364	0.719715	0.736738	0.783671	0.715376	0.810215	0.730994	0.542189	0.460336	0.661555	0.771723	0.790734	0.753983	0.593744	0.536743	0.434885	0.945509
cg17588038	0.946994	0.952193	0.955067	0.918367	0.658522	0.908222	0.858786	0.1386	0.533229	0.522055	0.966843	0.430855	0.983567	0.974184	0.872859	0.944832	0.875774	0.728774	0.623167	0.872957	0.962715	0.466784	0.976054	0.302631	0.976483	0.874782	0.962711	0.972746	0.925779	0.752267	0.578643	0.561086	0.936318	0.973232	0.709365	0.894886	0.65995	0.975234	0.494907	0.683223	0.785128	0.930838	0.844289	0.822852	0.770318	0.687343	0.34612	0.425747	0.91048
cg07439156	0.685186	0.883126	0.65347	0.509531	0.558541	0.563516	0.491977	0.0946505	0.395172	0.595028	0.57521	0.399928	0.229351	0.699678	0.724869	0.252055	0.681163	0.517372	0.406136	0.542965	0.576534	0.340847	0.834499	0.282793	0.831565	0.419834	0.568847	0.674478	0.712078	0.524379	0.604327	0.873697	0.605877	0.731299	0.401173	0.647912	0.648029	0.484424	0.656664	0.392343	0.45902	0.5505	0.80609	0.649039	0.523535	0.513152	0.188442	0.430346	0.543232
cg23281552	0.488555	0.520216	0.63138	0.42733	0.336136	0.407552	0.309271	0.0413818	0.0415318	0.136691	0.648825	0.189613	0.711355	0.730299	0.470342	0.0599862	0.0448126	0.298484	0.620359	0.575673	0.637841	0.149224	0.516103	0.0618397	0.753559	0.680057	0.334872	0.35009	0.632742	0.179763	0.166776	0.0993206	0.23415	0.685711	0.101462	0.279105	0.341181	0.527558	0.306123	0.157932	0.778985	0.159769	0.497475	0.408003	0.580514	0.286973	0.595598	0.172906	0.557791
cg18494507	0.139401	0.622995	0.596892	0.5414	0.279022	0.053766	0.50266	0.0959638	0.0959805	0.17331	0.379916	0.123164	0.0240617	0.668477	0.707145	0.2932	0.185313	0.381242	0.826919	0.730525	0.532568	0.279958	0.457229	0.0383892	0.821308	0.854662	0.218504	0.3232	0.503657	0.219746	0.337472	0.302978	0.208287	0.815997	0.0575987	0.191846	0.869979	0.737097	0.520055	0.208213	0.875326	0.0840157	0.409363	0.347901	0.159603	0.125298	0.713969	0.215119	0.149454
cg02759531	0.966481	0.954722	0.976569	0.969847	0.74218	0.963269	0.967279	0.0286955	0.597003	0.52186	0.992108	0.514308	0.982594	0.987962	0.875249	0.484132	0.542026	0.990206	0.977531	0.97716	0.986305	0.434502	0.987792	0.346667	0.984922	0.965233	0.941959	0.984344	0.963858	0.910289	0.930862	0.508433	0.979703	0.991115	0.61352	0.981723	0.986496	0.981401	0.663266	0.469169	0.927091	0.96408	0.953417	0.930758	0.971788	0.767501	0.971131	0.449561	0.982685
cg21761639	0.586127	0.660104	0.657536	0.487312	0.581714	0.483958	0.307896	0.113166	0.15145	0.637001	0.673368	0.467448	0.689145	0.663329	0.69526	0.258875	0.535078	0.649341	0.435801	0.667831	0.726714	0.41777	0.584268	0.185906	0.628866	0.466294	0.445793	0.663729	0.643257	0.366445	0.457036	0.356619	0.367242	0.566361	0.410786	0.450045	0.693238	0.416431	0.528488	0.596082	0.588098	0.350251	0.796404	0.598504	0.474477	0.691123	0.600278	0.497901	0.681654
cg13307923	0.39779	0.338249	0.469316	0.380166	0.457358	0.371743	0.430512	0.0953046	0.303705	0.620944	0.56608	0.339017	0.264558	0.857807	0.445343	0.22142	0.372821	0.64903	0.523945	0.564154	0.706843	0.408777	0.724308	0.297711	0.468878	0.397527	0.548052	0.730671	0.553737	0.434821	0.448852	0.51327	0.474204	0.514134	0.418261	0.551168	0.631995	0.294155	0.627628	0.563062	0.596618	0.421254	0.630312	0.554021	0.338818	0.354176	0.513746	0.311435	0.656348
cg00221530	0.587352	0.487015	0.410668	0.352882	0.536844	0.30098	0.307775	0.0860008	0.265821	0.653715	0.774678	0.329653	0.242333	0.833538	0.434557	0.149853	0.454904	0.439338	0.592756	0.413559	0.684582	0.444571	0.627687	0.212685	0.506648	0.396699	0.618483	0.674253	0.589718	0.435817	0.318618	0.753302	0.425967	0.32573	0.342252	0.486793	0.613452	0.219321	0.392547	0.545756	0.245161	0.326159	0.670344	0.517335	0.260739	0.36131	0.175539	0.287544	0.409349
cg23216015	0.851445	0.728965	0.833972	0.585751	0.631749	0.818028	0.637785	0.129757	0.514757	0.610722	0.872056	0.455401	0.326834	0.868352	0.667682	0.720227	0.76915	0.540237	0.382859	0.549101	0.880856	0.51124	0.879235	0.267225	0.690198	0.79442	0.948434	0.851767	0.73278	0.50886	0.592204	0.790329	0.770488	0.563257	0.574889	0.69451	0.576777	0.386171	0.634432	0.617467	0.707264	0.588295	0.950577	0.758161	0.627181	0.724737	0.454773	0.509911	0.962263
cg22048246	0.864849	0.603281	0.81161	0.285357	0.246286	0.333197	0.356828	0.0397326	0.188125	0.73112	0.709985	0.701524	0.73569	0.755262	0.652583	0.85986	0.418499	0.656425	0.682342	0.668396	0.687288	0.417426	0.642375	0.1362	0.60002	0.687504	0.667764	0.588879	0.765301	0.351282	0.457062	0.694599	0.600251	0.203194	0.213192	0.535207	0.633969	0.206705	0.880747	0.244686	0.366307	0.549232	0.796746	0.576099	0.500232	0.583856	0.466328	0.267942	0.698932
cg24889122	0.583357	0.856137	0.67318	0.511865	0.775346	0.475462	0.617589	0.813708	0.440521	0.677698	0.481953	0.64161	0.351089	0.834478	0.770273	0.837443	0.951726	0.588942	0.742244	0.642512	0.857808	0.79951	0.767053	0.276015	0.892683	0.79587	0.7636	0.833687	0.909413	0.677195	0.560298	0.929097	0.730084	0.821085	0.708719	0.639485	0.642738	0.784202	0.749575	0.633241	0.712783	0.440052	0.907563	0.592952	0.585542	0.755302	0.729386	0.753738	0.873991
cg01119452	0.788096	0.802568	0.840109	0.662949	0.64068	0.567046	0.438887	0.113262	0.404565	0.630422	0.670904	0.331755	0.724772	0.767611	0.612366	0.832924	0.810144	0.731849	0.805233	0.696731	0.790277	0.806136	0.927919	0.141102	0.898364	0.712469	0.845646	0.703686	0.834716	0.682153	0.585767	0.865494	0.764876	0.702608	0.450937	0.648907	0.764801	0.774254	0.519778	0.378588	0.709644	0.644073	0.656366	0.656023	0.41909	0.406537	0.674364	0.360658	0.709633
cg16137493	0.786535	0.696004	0.928959	0.60127	0.702275	0.660718	0.429468	0.0738078	0.162962	0.573889	0.676793	0.322911	0.801598	0.820614	0.607616	0.954904	0.866986	0.440001	0.691494	0.574675	0.655408	0.658654	0.706635	0.247324	0.930181	0.78115	0.542048	0.573313	0.868594	0.520243	0.64969	0.848208	0.640717	0.791505	0.433885	0.663497	0.880031	0.615979	0.689642	0.506559	0.861928	0.720789	0.858092	0.528842	0.711171	0.697377	0.770113	0.390271	0.660408
cg27077475	0.750757	0.754142	0.75116	0.473389	0.577357	0.517193	0.342067	0.0231132	0.232508	0.507626	0.725346	0.170528	0.780173	0.682073	0.616128	0.784422	0.74152	0.555841	0.635412	0.672928	0.554303	0.794145	0.656959	0.0453036	0.829516	0.704733	0.907398	0.571861	0.680412	0.408118	0.607067	0.547182	0.557321	0.515013	0.376593	0.550658	0.524179	0.600989	0.480718	0.0976822	0.739753	0.569638	0.660173	0.296386	0.264499	0.540286	0.814797	0.121688	0.729527
cg05383910	0.874358	0.905525	0.956595	0.537747	0.707236	0.62595	0.570184	0.162683	0.450729	0.856139	0.939229	0.479348	0.939473	0.925997	0.803422	0.918558	0.925055	0.58913	0.725302	0.742017	0.76776	0.903587	0.786861	0.323525	0.962807	0.689806	0.908604	0.798508	0.927777	0.754695	0.817813	0.743515	0.908499	0.813682	0.542372	0.755911	0.799462	0.733907	0.653954	0.326906	0.951622	0.693685	0.826456	0.632209	0.600076	0.679066	0.91168	0.400164	0.868176
cg10103923	0.945786	0.953265	0.947662	0.869308	0.842508	0.763718	0.493117	0.0687034	0.679382	0.803592	0.858655	0.337842	0.881907	0.95158	0.758509	0.972213	0.926601	0.698694	0.440761	0.594839	0.921374	0.932387	0.971591	0.267764	0.952624	0.746951	0.949081	0.936118	0.909571	0.672062	0.772955	0.537993	0.925959	0.419821	0.663958	0.800802	0.676022	0.852516	0.71575	0.441377	0.599588	0.598976	0.871461	0.649121	0.509801	0.838961	0.961866	0.435324	0.93354
cg23496403	0.806526	0.848281	0.900193	0.619725	0.821504	0.529383	0.615933	0.172907	0.47134	0.726265	0.819953	0.491629	0.852885	0.928694	0.678385	0.710744	0.749381	0.606799	0.341599	0.613243	0.88442	0.822146	0.829212	0.376035	0.928333	0.641136	0.929606	0.818048	0.853996	0.619042	0.801269	0.669342	0.836435	0.670744	0.522944	0.824607	0.75076	0.692703	0.560662	0.468047	0.546803	0.713776	0.761149	0.661386	0.541911	0.730468	0.518285	0.43669	0.802164
cg23404319	0.741757	0.954942	0.94204	0.702518	0.75351	0.553253	0.512182	0.534525	0.457093	0.899694	0.83197	0.693277	0.844965	0.96543	0.732401	0.880767	0.833569	0.66944	0.586836	0.807205	0.790907	0.893259	0.94468	0.340619	0.891096	0.802445	0.959467	0.81438	0.844129	0.693405	0.725189	0.655781	0.796263	0.727393	0.609012	0.845657	0.966508	0.805882	0.595127	0.3768	0.744175	0.668685	0.874306	0.7253	0.407399	0.920756	0.578188	0.422235	0.806306
cg17402332	0.879646	0.887151	0.889675	0.645585	0.828041	0.545147	0.62505	0.167347	0.466311	0.827051	0.851141	0.501392	0.87143	0.847348	0.716131	0.972	0.924807	0.806818	0.573109	0.811912	0.888675	0.870283	0.846184	0.376021	0.948589	0.652705	0.923749	0.841829	0.847094	0.668281	0.906673	0.794962	0.746952	0.595757	0.475042	0.807718	0.630775	0.758323	0.661711	0.558256	0.626485	0.690073	0.806272	0.700203	0.482986	0.710611	0.787508	0.440443	0.853753
cg15492180	0.419171	0.896307	0.857152	0.517191	0.630765	0.332638	0.519854	0.104882	0.179629	0.846873	0.768421	0.34769	0.839777	0.855107	0.725548	0.978119	0.840533	0.589514	0.832836	0.816906	0.762943	0.889988	0.750955	0.0652112	0.960906	0.941753	0.899573	0.716419	0.875093	0.650428	0.710592	0.753435	0.712554	0.677284	0.449547	0.757903	0.956508	0.833626	0.730555	0.336519	0.837958	0.738065	0.841546	0.566886	0.624115	0.590349	0.827443	0.386064	0.774492
cg10418242	0.927221	0.944426	0.976302	0.666937	0.96276	0.566117	0.658849	0.234666	0.496447	0.968345	0.972236	0.546547	0.97144	0.969558	0.812322	0.955612	0.950639	0.881737	0.830645	0.913588	0.969765	0.84522	0.968325	0.341409	0.965874	0.853604	0.96045	0.960731	0.973078	0.780269	0.966563	0.829037	0.97147	0.788661	0.575199	0.953635	0.948417	0.870886	0.6595	0.582305	0.6894	0.910534	0.897349	0.811809	0.774617	0.820872	0.582694	0.520872	0.964107
[truncated: 256 more rows]
[truncated: 161 more columns]

## Sheet: Tab5. Beta values TAM DMS Val
cgid	1306	1320	1315	1310	1308	1322	1309	1317	1313	1321	1325	1338	1335	1333	1339	1334	1342	1348	1345	1354	1355	1353	1351	1344	1371	1366	1376	1364	1368	1374	1391	1388	1393	1392	1387	1395	1389	1398	1413	1396	1401	1402	1399	1405	1414	1410	1407	1403	1400
[truncated: 472 more rows]
[truncated: 82 more columns]

[truncated: 10 more sheets: Tab6. Beta values TAM DMS Val2, Tab7. Beta values AI DMS Dis, Tab8. Beta values AI DMS Val, Tab9. Beta values AI DMS Val2, Tab10. Beta values TAM DMS TCGA, Tab11. Beta values AI DMS in TC, Tab12. Gene expr TAM DMS TCGA, Tab13. Gene expr AI DMS TCGA, Tab14. PERCI TAM 450k CpG anno, Tab15. PERCI AI 450k CpG anno]
