# Supplementary material for: A predictive endocrine resistance index accurately stratifies luminal breast cancer treatment responders and nonresponders
Source: J Clin Invest. 2025 Jul 24;135(19):e177813. doi: 10.1172/JCI177813 (PMC12483570; doi:10.1172/JCI177813)
Supplement: Supplemental table 8 [file jci-135-177813-s084.xlsx]

## Sheet: Tab1. List of content
Supplemental Table 8: NanoString gene expression data in subset of Discovery cohort at baseline
Tab1. List of content
Tab2. Gene expression TAM	NanoString gene expression at baseline in subset of Discovery TAM cohort
Tab3. Gene expression AI	NanoString gene expression at baseline in subset of Discovery AI cohort

## Sheet: Tab2. Gene expression TAM
ID	CALML5	EYA4	SPRY2
352	4.2202	1.9571	6.0405
353	3.9307	1.6688	6.0149
354	4.248	1.3251	6.8774
355	3.2236	0.9237	5.3152
360	1.9379	1.0474	4.174
361	5.4427	0.4351	6.1337
362	4.7053	-1.0921	6.6158
363	6.701	2.702	6.1256
365	4.1657	0.8322	6.4331
368	5.3897	1.8483	6.9471
370	2.8056	2.7086	6.1161
371	6.5151	2.1269	6.2181
375	4.4725	1.7937	5.3202
380	7.5729	1.3051	7.4193
381	4.5406	2.9432	6.692
382	3.4763	0.556	6.8104
384	7.4704	0.8575	7.7982
385	9.1568	2.1416	6.7152
391	9.9411	1.1097	4.9535
393	2.7584	3.182	5.0872
394	3.4492	1.6029	5.7197
396	3.8236	0.4095	5.7523
397	4.6776	2.8546	5.8977
398	2.8207	-0.1022	5.8849
399	3.8395	1.0194	6.9706
403	3.3237	1.4592	4.8342
407	2.7279	2.3162	5.6155
408	3.841	1.2951	5.6563
413	6.8472	3.1105	6.2549
414	3.7852	1.1134	5.7353
418	3.8556	2.2043	5.9677
420	4.4571	3.35	5.9979
421	3.4233	2.6353	5.7016
422	8.574	2.7257	5.4214
423	3.2876	0.7215	5.6626
425	3.5487	2.9144	5.4249
430	4.1548	3.6741	6.5717
431	2.0357	1.3257	6.4524
435	4.0943	0.5924	5.258
436	8.1558	2.0084	5.6128
437	4.4928	1.7779	7.1037
438	2.6451	2.704	4.77
439	3.8553	3.7654	6.2842
440	6.4336	1.5614	4.7098
441	6.7661	0.7207	5.8533
442	10.9032	3.1981	5.01
443	9.3093	1.9907	5.7681
444	4.3894	3.1954	5.7605
447	7.5953	1.975	5.176
448	3.7434	3.8833	6.3982
450	9.3186	3.6535	5.2129
453	5.4117	2.1438	4.6666
455	9.0114	2.9156	6.7205
458	3.73	3.0951	5.5717
463	9.1963	2.0085	6.5681
468	5.3397	2.1273	6.2266
471	2.9094	1.4875	5.4657
477	6.9891	2.9044	6.2005
478	3.3338	4.7186	6.2677
487	11.2936	0.5711	5.9291
497	5.5459	1.4609	5.7573
498	9.8643	1.0379	5.9674
499	8.316	1.668	6.0164
501	4.6178	2.2652	6.5176
502	2.3485	-0.0655	4.3432
505	3.8042	3.1185	5.6389
506	5.8608	2.3715	5.9179
801	8.6409	0.615	5.2176
802	5.5894	3.5103	5.8985
514	6.1785	2.4416	5.1957
515	3.6252	3.274	5.5887
516	9.574	0.6745	5.7543
517	3.9818	2.6591	5.7425
521	5.0403	3.1402	4.9848
527	3.4054	3.8089	5.4437
529	6.1243	2.3214	7.0503
536	3.2958	2.3464	5.0887
537	2.4557	1.8807	5.397
538	3.7387	3.1028	5.9431
540	2.5767	0.8023	5.8492
541	3.2665	1.7004	5.8963
545	2.43	2.6987	4.9294
546	2.8011	2.2722	5.8707
548	4.1934	0.3333	5.7974
549	4.6084	3.1282	6.2004
550	2.8664	2.5138	5.689
552	3.7871	1.0637	5.3374
553	5.3417	1.3923	7.0032
556	11.9435	2.3857	5.0814
557	3.5477	2.7223	5.5717
558	2.7637	2.6667	5.3831
559	7.4249	2.4818	6.7883
561	2.165	1.9141	5.0014
562	3.1979	3.7346	5.392
563	4.6078	1.8929	5.4973
564	3.0246	1.3575	5.2674
569	4.519	2.163	5.1684
570	4.3642	2.5279	5.0289
571	2.6107	3.786	5.3156
572	2.6619	0.3906	5.5994
574	11.7261	2.1161	5.8224
575	6.3571	0.6253	4.9765
576	3.2008	1.2514	5.4983
577	5.9116	1.6117	5.7627
580	2.5848	2.8577	5.1651
581	4.7289	4.165	5.8878
583	4.0485	0.9948	6.6693
586	2.4978	0.5484	5.7832
587	2.7549	2.6664	4.9302
589	3.7524	0.5806	5.5493
594	3.7589	0.0355	5.6951
595	7.6417	0.7697	6.159
596	3.5702	1.4402	5.3245
597	7.5977	0.412	4.8476
351	5.5182	-0.6418	5.4981
805	4.3558	2.8538	6.9138
367	13.0549	0.7586	5.5323
806	4.391	1.9562	5.6219
377	3.6125	2.9738	6.9772
405	4.3683	0.9515	5.765
460	7.055	2.5349	5.3667
466	2.4603	1.7548	5.5414
809	5.6705	1.3706	5.794
486	4.4538	2.434	5.448
493	5.3231	3.745	6.3165
811	10.2226	3.5234	5.9041
507	3.4983	1.8119	6.313
554	3.2815	3.3052	5.8658
815	4.2591	4.3882	5.3034
817	6.1384	1.6122	5.6427
598	9.2567	2.195	5.2408
818	3.3638	0.2445	4.6612
600	2.8218	4.4658	5.5767
819	2.3783	1.2248	4.3514
1112	6.6823	2.1017	6.6123

## Sheet: Tab3. Gene expression AI
ID	CALML5	EYA4	SPRY2
609	3.0259	1.0765	5.1307
610	4.0366	3.5822	5.4553
611	3.6113	0.3444	5.5878
612	3.3283	1.4081	5.3737
613	2.8815	0.389	5.2035
615	5.7517	2.295	6.1523
618	5.8022	5.0191	5.3582
619	3.2449	1.1218	5.7021
623	3.4375	2.8799	6.6722
632	5.1582	3.7674	5.0518
637	11.3043	1.32	5.0938
640	4.2777	2.1059	6.995
641	9.6712	2.3881	4.9569
642	4.9973	1.3698	6.6792
643	4.0076	0.6848	6.0363
647	2.8032	3.4039	5.6061
654	4.0834	3.5461	5.3584
655	2.0242	-1.1143	4.3956
660	3.286	3.831	4.9615
661	7.7487	3.5297	5.8113
665	4.4529	2.6435	5.906
670	6.1272	2.9035	5.6765
671	4.5225	0.5628	5.1572
672	2.5452	1.2739	4.3452
673	10.862	0.9237	6.158
674	2.2332	0.4683	4.7091
676	1.56	8.6212	3.8557
678	2.4118	3.6348	5.1766
681	3.9435	2.3093	4.7707
688	5.6942	1.9811	5.0996
689	12.0289	3.2407	5.0056
692	6.2727	0.9097	6.7185
693	4.5862	2.3107	5.1253
696	2.5786	1.6437	5.3101
697	3.8367	5.259	5.1468
703	10.7626	3.4701	5.7477
708	7.1232	1.7656	6.6706
710	6.9693	1.1895	5.2777
711	9.5739	2.3006	5.826
714	3.4853	0.6614	4.5328
715	4.6578	1.9234	5.2113
719	10.4862	2.6775	5.3429
726	3.018	3.4638	5.1346
728	7.6861	0.913	5.8075
729	4.0647	2.7917	5.1381
731	4.499	-0.1329	5.4286
734	4.8314	2.0609	6.9485
735	3.9872	1.0247	5.1829
736	6.0773	1.8593	5.6798
739	3.2125	1.737	5.3976
740	6.3788	0.7168	6.8956
741	6.513	0.529	5.8818
743	9.9552	0.5717	3.3364
744	10.2679	1.8891	5.0104
745	9.5728	1.8172	4.7154
747	3.1975	2.2932	5.3234
752	1.7454	0.6261	4.7918
756	10.7511	2.1369	5.2
763	2.4401	1.7485	5.4746
764	11.2195	1.1874	4.9801
768	5.9996	1.2953	4.57
770	5.8548	0.9921	4.9229
781	3.9459	1.7335	6.1886
783	1.7434	0.6184	3.7778
799	2.4847	0.6024	5.0693
800	10.1018	3.0617	4.9976
627	3.6864	2.5171	5.4513
649	4.5432	3.1344	5.7563
824	3.4964	2.9487	5.799
662	1.4571	0.1292	4.1661
669	3.2552	3.9497	5.598
687	3.6871	1.8058	4.9272
707	10.3245	3.1648	5.9823
754	11.8745	2.9441	4.3018
827	3.178	2.078	5.3294
758	5.7512	0.8979	5.2849
762	5.5064	0.5994	5.5842
773	6.2463	0.1071	5.7405
778	6.3293	0.7476	6.7831
779	2.3672	1.4651	4.0797
786	10.5801	0.8634	4.9723
790	7.4957	1.9699	4.4023
830	4.3521	1.5953	5.298
831	3.6337	2.163	5.3631
634	3.4534	2.1884	5.733
