# Supplementary material for: A predictive endocrine resistance index accurately stratifies luminal breast cancer treatment responders and nonresponders
Source: J Clin Invest. 2025 Jul 24;135(19):e177813. doi: 10.1172/JCI177813 (PMC12483570; doi:10.1172/JCI177813)
Supplement: Supplemental table 13 [file jci-135-177813-s081.xlsx]

## Sheet: Tab1. List of content
Supplemental Table 13: Clinico-pathological data of the TCGA-BRCA sub-cohort and PERCI 450k prediction models
Tab1. List of content
Tab2. TCGA-BRCA sub-cohort	Clinico-pathological data of the selected TCGA-BRCA cohort and 450k score group information
Tab3. PERCI TAM 450k TCGA	Features and coefficients of PERCI TAM 450k, PERCI TAM 450k scores, PERCI TAM 450k scores unscaled for the TCGA-BRCA sub-cohort
Tab4. PERCI AI 450k TCGA	Features and coefficients of PERCI AI 450k, PERCI AI 450k scores, PERCI AI 450k scores unscaled for the TCGA-BRCA sub-cohort
Tab5. PERCI TAM 450k data TCGA	Feature data for all patients of the TCGA-BRCA sub-cohort
Tab6. PERCI AI 450k data TCGA	Feature data for all patients of the TCGA-BRCA sub-cohort

## Sheet: Tab2. TCGA-BRCA sub-cohort
Sample_ID	Patient_ID	450k_ID_Position	Diagnosis_Age	Menopause_Status	ER_Status_By_IHC	PR_Status_By_IHC	HER2_Status_By_IHC	Neoadjuvant_Therapy_Type_Administered_Prior_To_Resection_Text	AJCC_Tumor_Stage	AJCC_Lymph_Node_Stage	AJCC_Lymph_Node_Stage_N0_subcode	AJCC_Metastasis_Stage	Grade	Cancer_Type_Detailed	ICD_O_3_Histology_Code	PFS_STATUS	PFS_MONTHS	Treatment_Group	PERCI_450k_Group
TCGA-A2-A3XW-01	TCGA-A2-A3XW	7796806088_R04C02	42	Pre	Positive	Negative	Negative	No	T2	N1a	NA	M0	2	Breast Invasive Ductal Carcinoma	8500/3	0:CENSORED	56.3	TAM_like	low
TCGA-AO-A1KO-01	TCGA-AO-A1KO	6026818139_R05C01	46	Pre	Positive	Positive	Negative	No	T3	N0	i+	M0	1	Breast Invasive Lobular Carcinoma	8520/3	0:CENSORED	20.4	TAM_like	low
TCGA-E2-A15J-01	TCGA-E2-A15J	6042324035_R03C01	51	Pre	Positive	Positive	Equivocal	No	T1c	N0	NA	M0	1	Breast Invasive Ductal Carcinoma	8500/3	0:CENSORED	53.9	TAM_like	low
TCGA-GM-A3XG-01	TCGA-GM-A3XG	8784241071_R04C02	46	Pre	Positive	Positive	Negative	No	T3	N1a	NA	M0	1	Breast Invasive Lobular Carcinoma	8520/3	0:CENSORED	43.7	TAM_like	low
TCGA-A7-A5ZX-01	TCGA-A7-A5ZX	9283265077_R05C02	48	Pre	Positive	Positive	Negative	No	T2	N3a	NA	M0	2	Breast Invasive Lobular Carcinoma	8520/3	0:CENSORED	11	TAM_like	low
TCGA-A2-A4RY-01	TCGA-A2-A4RY	8784241046_R05C02	46	Pre	Positive	Positive	Negative	No	T3	N3a	NA	M0	2	Breast Invasive Lobular Carcinoma	8520/3	0:CENSORED	21.3	TAM_like	low
TCGA-A2-A3XV-01	TCGA-A2-A3XV	7796806088_R01C02	46	Pre	Positive	Negative	Equivocal	No	T2	N0	NA	M0	3	Breast Invasive Ductal Carcinoma	8500/3	0:CENSORED	32.7	TAM_like	low
TCGA-A2-A3KC-01	TCGA-A2-A3KC	6285633072_R03C01	55	Pre	Positive	Positive	Equivocal	No	T2	N1a	NA	M0	2	Breast Invasive Lobular Carcinoma	8520/3	0:CENSORED	36.2	TAM_like	low
TCGA-A2-A0T5-01	TCGA-A2-A0T5	6004791010_R01C01	39	Pre	Positive	Positive	Negative	No	T2	N0	i-	M0	1	Breast Invasive Ductal Carcinoma	8500/3	0:CENSORED	17.5	TAM_like	low
TCGA-A2-A1G0-01	TCGA-A2-A1G0	6026818108_R03C01	49	Pre	Positive	Positive	Equivocal	No	T2	N1a	NA	M0	1	Breast Invasive Ductal Carcinoma	8500/3	0:CENSORED	20.3	TAM_like	low
TCGA-AR-A0TP-01	TCGA-AR-A0TP	6004791020_R02C01	43	Pre	Positive	Negative	Negative	No	T2	N0	NA	M0	2	Breast Invasive Ductal Carcinoma	8500/3	0:CENSORED	140.5	TAM_like	low
TCGA-AR-A2LO-01	TCGA-AR-A2LO	6929718036_R04C02	46	Pre	Positive	Positive	Equivocal	No	T2	N1	NA	M0	2	Breast Invasive Lobular Carcinoma	8520/3	0:CENSORED	39.4	TAM_like	low
TCGA-AR-A24K-01	TCGA-AR-A24K	6057833134_R02C02	46	Pre	Positive	Positive	Equivocal	No	T2	N0	NA	M0	3	Breast Invasive Ductal Carcinoma	8500/3	0:CENSORED	50.9	TAM_like	low
TCGA-BH-A28Q-01	TCGA-BH-A28Q	6229009059_R02C02	46	Pre	Positive	Positive	Negative	No	T2	N1a	NA	M0	3	Breast Invasive Lobular Carcinoma	8520/3	0:CENSORED	36.8	TAM_like	low
TCGA-BH-A0BJ-01	TCGA-BH-A0BJ	6005486014_R05C01	41	Pre	Positive	Positive	Negative	No	T2	N1a	NA	M0	2	Breast Invasive Ductal Carcinoma	8500/3	0:CENSORED	21.7	TAM_like	low
TCGA-E2-A1B5-01	TCGA-E2-A1B5	6042324072_R06C01	46	Pre	Positive	Positive	Negative	No	T2	N0	NA	M0	2	Breast Invasive Lobular Carcinoma	8520/3	0:CENSORED	32.4	TAM_like	low
TCGA-AR-A24T-01	TCGA-AR-A24T	6057833141_R05C01	46	Pre	Positive	Positive	Equivocal	No	T3	N3	NA	M0	2	Breast Invasive Lobular Carcinoma	8520/3	0:CENSORED	105.3	TAM_like	low
TCGA-E2-A570-01	TCGA-E2-A570	9283265077_R05C01	47	Pre	Positive	Positive	Equivocal	No	T1c	N1mi	NA	M0	1	Breast Invasive Ductal Carcinoma	8500/3	0:CENSORED	30.6	TAM_like	low
TCGA-AO-A12E-01	TCGA-AO-A12E	6005486017_R05C01	51	Pre	Positive	Positive	Negative	No	T3	N0	i+	M0	2	Breast Invasive Lobular Carcinoma	8520/3	0:CENSORED	70.4	TAM_like	low
TCGA-A2-A25C-01	TCGA-A2-A25C	6057833155_R04C01	50	Pre	Positive	Positive	Negative	No	T2	N1a	NA	M0	1	Breast Invasive Ductal Carcinoma	8500/3	0:CENSORED	17.2	TAM_like	low
TCGA-AR-A251-01	TCGA-AR-A251	6057833159_R02C01	51	Pre	Positive	Negative	Equivocal	No	T2	N2	NA	M0	2	Breast Invasive Ductal Carcinoma	8500/3	0:CENSORED	99.6	TAM_like	low
TCGA-A2-A0T6-01	TCGA-A2-A0T6	6004791004_R03C01	50	Pre	Positive	Positive	Negative	No	T3	N0	i-	M0	1	Breast Invasive Lobular Carcinoma	8520/3	0:CENSORED	18.9	TAM_like	low
TCGA-D8-A1XF-01	TCGA-D8-A1XF	6057833057_R03C01	45	Pre	Positive	Positive	Negative	No	T2	N0	NA	M0	2	Breast Invasive Ductal Carcinoma	8500/3	0:CENSORED	15.2	TAM_like	low
TCGA-BH-A0E2-01	TCGA-BH-A0E2	6005486023_R01C01	49	Pre	Positive	Positive	Negative	No	T2	N2a	NA	M0	2	Breast Invasive Ductal Carcinoma	8500/3	0:CENSORED	14.3	TAM_like	low
TCGA-AR-A1AN-01	TCGA-AR-A1AN	6042324072_R03C02	46	Pre	Positive	Positive	Negative	No	T2	N0	NA	M0	2	Breast Invasive Ductal Carcinoma	8500/3	0:CENSORED	96	TAM_like	low
TCGA-AR-A252-01	TCGA-AR-A252	6057833142_R05C01	50	Pre	Positive	Positive	Negative	No	T1	N0	NA	M0	2	Breast Invasive Ductal Carcinoma	8500/3	0:CENSORED	93.3	TAM_like	low
TCGA-HN-A2OB-01	TCGA-HN-A2OB	9298768134_R01C02	45	Pre	Positive	Positive	Negative	No	T2	N1	NA	M0	1	Breast Invasive Lobular Carcinoma	8520/3	1:PROGRESSION	50.7	TAM_like	high
TCGA-BH-A2L8-01	TCGA-BH-A2L8	6929718043_R06C02	45	Pre	Positive	Positive	Negative	No	T2	N0	i-	M0	2	Breast Invasive Lobular Carcinoma	8520/3	0:CENSORED	20.1	TAM_like	high
TCGA-AR-A24R-01	TCGA-AR-A24R	6057833141_R04C02	45	Pre	Positive	Positive	Negative	No	T1	N2	NA	M0	2	Breast Invasive Ductal Carcinoma	8500/3	0:CENSORED	112.8	TAM_like	high
TCGA-A7-A26J-01	TCGA-A7-A26J	6057833141_R03C02	49	Pre	Positive	Positive	Negative	No	T2	N0	NA	M0	2	Breast Invasive Ductal Carcinoma	8500/3	0:CENSORED	20.6	TAM_like	high
TCGA-AR-A1AU-01	TCGA-AR-A1AU	6042324037_R05C02	39	Pre	Positive	Positive	Equivocal	No	T2	N2	NA	M0	2	Breast Invasive Ductal Carcinoma	8500/3	0:CENSORED	94.3	TAM_like	high
TCGA-BH-A1ES-01	TCGA-BH-A1ES	6042324048_R02C02	35	Pre	Positive	Positive	Negative	No	T2	N1a	NA	M0	3	Breast Invasive Ductal Carcinoma	8500/3	1:PROGRESSION	113.8	TAM_like	high
TCGA-BH-A42V-01	TCGA-BH-A42V	8784241071_R03C01	41	Pre	Positive	Positive	Negative	No	T1c	N1mi	NA	M0	2	Breast Invasive Ductal Carcinoma	8500/3	0:CENSORED	20.9	TAM_like	high
TCGA-AR-A0TW-01	TCGA-AR-A0TW	6004791020_R04C02	50	Pre	Positive	Positive	Equivocal	No	T3	N1	NA	M0	3	Breast Invasive Ductal Carcinoma	8500/3	1:PROGRESSION	24.3	TAM_like	high
TCGA-AR-A1AO-01	TCGA-AR-A1AO	6042324035_R06C02	47	Pre	Positive	Negative	Negative	No	T1	N1	NA	M0	NA	Breast Invasive Ductal Carcinoma	8500/3	0:CENSORED	86.1	TAM_like	high
TCGA-A2-A25A-01	TCGA-A2-A25A	6229009059_R06C01	44	Pre	Positive	Positive	Equivocal	No	T2	N0	i-	M0	2	Breast Invasive Lobular Carcinoma	8520/3	0:CENSORED	107.7	TAM_like	high
TCGA-E2-A1L6-01	TCGA-E2-A1L6	6026818144_R04C01	44	Pre	Positive	Positive	Negative	No	T1c	N1mi	NA	M0	1	Breast Invasive Ductal Carcinoma	8500/3	0:CENSORED	54.2	TAM_like	high
TCGA-A1-A0SF-01	TCGA-A1-A0SF	6026818102_R01C01	54	Pre	Positive	Positive	Negative	No	T2	N0	NA	M0	2	Breast Invasive Ductal Carcinoma	8500/3	0:CENSORED	48.1	TAM_like	high
TCGA-E2-A10F-01	TCGA-E2-A10F	6005486017_R04C01	47	Pre	Positive	Positive	Equivocal	No	T2	N0	i-	M0	2	Breast Invasive Lobular Carcinoma	8520/3	0:CENSORED	28.9	TAM_like	high
TCGA-LD-A7W5-01	TCGA-LD-A7W5	9426020160_R03C01	52	Pre	Positive	Positive	Negative	No	T2	N3a	NA	M0	2	Breast Invasive Ductal Carcinoma	8500/3	0:CENSORED	7.1	TAM_like	high
TCGA-A2-A0T7-01	TCGA-A2-A0T7	6004791010_R06C01	51	Pre	Positive	Positive	Negative	No	T2	N0	i+	M0	1	Breast Invasive Ductal Carcinoma	8500/3	0:CENSORED	20.7	TAM_like	high
TCGA-E2-A1IG-01	TCGA-E2-A1IG	6026818122_R02C02	45	Pre	Positive	Positive	Negative	No	T2	N1mi	NA	M0	1	Breast Invasive Ductal Carcinoma	8500/3	0:CENSORED	70.4	TAM_like	high
TCGA-AO-A126-01	TCGA-AO-A126	6005486012_R05C02	39	Pre	Positive	Positive	Negative	No	T2	N0	i-	M0	2	Breast Invasive Ductal Carcinoma	8500/3	1:PROGRESSION	8.8	TAM_like	high
TCGA-AR-A0TT-01	TCGA-AR-A0TT	6004791010_R03C02	53	Pre	Positive	Negative	Negative	No	T2	N2	NA	M0	3	Breast Invasive Ductal Carcinoma	8500/3	0:CENSORED	109	TAM_like	high
TCGA-AO-A0JB-01	TCGA-AO-A0JB	6005486014_R02C02	50	Pre	Positive	Positive	Negative	No	T3	N1a	NA	M0	2	Breast Invasive Ductal Carcinoma	8500/3	0:CENSORED	50.7	TAM_like	high
TCGA-AR-A24L-01	TCGA-AR-A24L	6057833159_R04C01	26	Pre	Positive	Positive	Equivocal	No	T2	N1	NA	M0	2	Breast Invasive Ductal Carcinoma	8500/3	1:PROGRESSION	46.5	TAM_like	high
TCGA-A2-A0YL-01	TCGA-A2-A0YL	6005486005_R01C01	48	Pre	Positive	Positive	Negative	No	T3	N2a	NA	M0	2	Breast Invasive Lobular Carcinoma	8520/3	0:CENSORED	48.5	TAM_like	high
TCGA-A7-A0D9-01	TCGA-A7-A0D9	6005486021_R05C02	37	Pre	Positive	Negative	Negative	No	T2	N0	i-	M0	3	Breast Invasive Ductal Carcinoma	8500/3	0:CENSORED	37.4	TAM_like	high
TCGA-A2-A4RW-01	TCGA-A2-A4RW	8784241046_R02C02	49	Pre	Positive	Positive	Negative	No	T2	N3a	NA	M0	1	Breast Invasive Lobular Carcinoma	8520/3	0:CENSORED	7.3	TAM_like	high
TCGA-C8-A273-01	TCGA-C8-A273	6229009060_R02C02	29	Pre	Positive	Positive	Negative	No	T2	N1	NA	M0	1	Breast Invasive Ductal Carcinoma	8500/3	0:CENSORED	16.9	TAM_like	high
TCGA-A7-A13F-01	TCGA-A7-A13F	6042324030_R03C02	44	Pre	Positive	Positive	Equivocal	No	T3	N1a	NA	M0	3	Breast Invasive Ductal Carcinoma	8500/3	0:CENSORED	25.2	TAM_like	high
TCGA-E2-A1L9-01	TCGA-E2-A1L9	6026818129_R06C02	40	Pre	Positive	Positive	Negative	No	T1c	N1mi	NA	M0	2	Breast Invasive Ductal Carcinoma	8500/3	0:CENSORED	19.7	TAM_like	high
TCGA-BH-A0DK-01	TCGA-BH-A0DK	6005486019_R02C01	49	Pre	Positive	Positive	Negative	No	T2	N0	i-	M0	2	Breast Invasive Ductal Carcinoma	8500/3	0:CENSORED	13.9	TAM_like	high
TCGA-D8-A1XD-01	TCGA-D8-A1XD	6057833057_R06C01	36	Pre	Positive	Positive	Negative	No	T1c	N2a	NA	M0	3	Breast Invasive Ductal Carcinoma	8500/3	0:CENSORED	17.2	TAM_like	high
TCGA-A2-A04R-01	TCGA-A2-A04R	6005486005_R04C02	36	Pre	Positive	Positive	Equivocal	No	T1	N0	i-	M0	3	Breast Invasive Ductal Carcinoma	8500/3	0:CENSORED	121.9	TAM_like	high
TCGA-C8-A1HO-01	TCGA-C8-A1HO	6026818139_R05C02	34	Pre	Positive	Positive	Negative	No	T3	N3	NA	M0	3	Breast Invasive Ductal Carcinoma	8500/3	0:CENSORED	12.3	TAM_like	high
TCGA-A2-A25E-01	TCGA-A2-A25E	6057833142_R05C02	34	Pre	Positive	Positive	Equivocal	No	T2	N2a	NA	M0	2	Breast Invasive Ductal Carcinoma	8500/3	1:PROGRESSION	98.3	TAM_like	high
TCGA-BH-A0DG-01	TCGA-BH-A0DG	6042324035_R04C01	30	Pre	Positive	Negative	Negative	No	T2	N0	NA	M0	2	Breast Invasive Ductal Carcinoma	8500/3	0:CENSORED	67.1	TAM_like	high
TCGA-E2-A15I-01	TCGA-E2-A15I	6042324048_R03C01	44	Pre	Positive	Positive	Equivocal	No	T2	N0	NA	M0	NA	Breast Invasive Ductal Carcinoma	8500/3	0:CENSORED	55.6	TAM_like	high
TCGA-C8-A1HG-01	TCGA-C8-A1HG	6042324048_R04C01	50	Pre	Positive	Positive	Negative	No	T2	N0	NA	M0	3	Breast Invasive Ductal Carcinoma	8500/3	0:CENSORED	11.3	TAM_like	high
TCGA-AO-A0JA-01	TCGA-AO-A0JA	6005486023_R02C01	36	Pre	Positive	Positive	Negative	No	T2	N3	NA	M0	2	Breast Invasive Ductal Carcinoma	8500/3	1:PROGRESSION	4.7	TAM_like	high
TCGA-A2-A0YJ-01	TCGA-A2-A0YJ	6005486029_R06C01	39	Pre	Positive	Negative	Negative	No	T3	N2a	NA	M0	3	Breast Invasive Ductal Carcinoma	8500/3	1:PROGRESSION	18.4	TAM_like	high
TCGA-A2-A25B-01	TCGA-A2-A25B	6057833142_R01C01	39	Pre	Positive	Positive	Equivocal	No	T2	N1	NA	M0	2	Breast Invasive Ductal Carcinoma	8500/3	1:PROGRESSION	42.4	TAM_like	high
TCGA-A7-A4SA-01	TCGA-A7-A4SA	8784241036_R06C01	40	Pre	Positive	Negative	Negative	No	T2	N1a	NA	M0	2	Breast Invasive Lobular Carcinoma	8520/3	0:CENSORED	14.9	TAM_like	high
TCGA-E2-A1IO-01	TCGA-E2-A1IO	6026818102_R05C01	37	Pre	Positive	Positive	Equivocal	No	T1c	N0	NA	M0	2	Breast Invasive Ductal Carcinoma	8500/3	0:CENSORED	61	TAM_like	high
TCGA-EW-A1J1-01	TCGA-EW-A1J1	6026818135_R01C02	38	Pre	Positive	Positive	Negative	No	T2	N1a	NA	M0	2	Breast Invasive Ductal Carcinoma	8500/3	0:CENSORED	18.9	TAM_like	high
TCGA-E9-A227-01	TCGA-E9-A227	6042324011_R02C01	42	Pre	Positive	Positive	Negative	No	T2	N1	NA	M0	2	Breast Invasive Ductal Carcinoma	8500/3	0:CENSORED	32.1	TAM_like	high
TCGA-AR-A0TQ-01	TCGA-AR-A0TQ	6004791006_R03C01	27	Pre	Positive	Negative	Equivocal	No	T3	N1	NA	M0	2	Breast Invasive Ductal Carcinoma	8500/3	0:CENSORED	98.3	TAM_like	high
TCGA-BH-A0DQ-01	TCGA-BH-A0DQ	6004791004_R04C01	42	Pre	Positive	Positive	Negative	No	T2	N1	NA	M0	1	Breast Invasive Ductal Carcinoma	8500/3	0:CENSORED	3.2	TAM_like	high
TCGA-D8-A1JD-01	TCGA-D8-A1JD	6026818128_R02C01	41	Pre	Positive	Positive	Negative	No	T2	N1a	NA	M0	1	Breast Invasive Ductal Carcinoma	8500/3	0:CENSORED	18.1	TAM_like	high
TCGA-PE-A5DE-01	TCGA-PE-A5DE	9298768134_R02C02	41	Pre	Positive	Positive	Negative	No	T2	N0	NA	M0	3	Breast Invasive Lobular Carcinoma	8520/3	0:CENSORED	87	TAM_like	high
TCGA-BH-A0B5-01	TCGA-BH-A0B5	6042324037_R04C01	40	Pre	Positive	Positive	Negative	No	T2	N2a	NA	M0	1	Breast Invasive Lobular Carcinoma	8520/3	0:CENSORED	70.2	TAM_like	high
TCGA-AO-A03M-01	TCGA-AO-A03M	6005486017_R05C02	29	Pre	Positive	Positive	Negative	No	T1c	N0	i-	M0	3	Breast Invasive Ductal Carcinoma	8500/3	0:CENSORED	61.3	TAM_like	high
TCGA-Z7-A8R6-01	TCGA-Z7-A8R6	3999997079_R01C02	46	Pre	Positive	Positive	Negative	No	T1c	N0	NA	M0	3	Breast Invasive Ductal Carcinoma	8022/3	0:CENSORED	107	TAM_like	high
TCGA-AR-A0U2-01	TCGA-AR-A0U2	6005486029_R06C02	47	Pre	Positive	Positive	Negative	No	T2	N2	NA	M0	1	Breast Invasive Ductal Carcinoma	8500/3	1:PROGRESSION	52.9	TAM_like	high
TCGA-BH-A0H0-01	TCGA-BH-A0H0	6005486014_R06C01	69	Post	Positive	Positive	Negative	No	T1c	N0	i-	M0	2	Breast Invasive Ductal Carcinoma	8500/3	0:CENSORED	15.2	AI_like	low
TCGA-D8-A1XG-01	TCGA-D8-A1XG	6057833057_R04C01	86	Post	Positive	Negative	Negative	No	T4b	N1a	NA	M0	2	Breast Invasive Ductal Carcinoma	8500/3	0:CENSORED	14.7	AI_like	low
TCGA-A2-A0EU-01	TCGA-A2-A0EU	6005486014_R04C02	79	Post	Positive	Positive	Negative	No	T1c	N0	i-	M0	3	Breast Invasive Ductal Carcinoma	8500/3	0:CENSORED	34.3	AI_like	low
TCGA-D8-A1JT-01	TCGA-D8-A1JT	6026818144_R01C01	70	Post	Positive	Positive	Equivocal	No	T2	N0	NA	M0	1	Breast Invasive Ductal Carcinoma	8523/3	0:CENSORED	13.3	AI_like	low
TCGA-A2-A0CT-01	TCGA-A2-A0CT	6005486023_R04C02	71	Post	Positive	Negative	Equivocal	No	T2	N0	i-	M0	2	Breast Invasive Ductal Carcinoma	8500/3	0:CENSORED	75.3	AI_like	low
TCGA-B6-A1KC-01	TCGA-B6-A1KC	6026818129_R02C02	67	Post	Positive	Negative	Negative	No	T2	N1	NA	M0	2	Breast Invasive Ductal Carcinoma	8500/3	0:CENSORED	43.6	AI_like	low
TCGA-BH-A1FG-01	TCGA-BH-A1FG	6026818135_R03C02	88	Post	Positive	Positive	Negative	No	T1c	NX	NA	M0	1	Breast Invasive Ductal Carcinoma	8500/3	0:CENSORED	122.8	AI_like	low
TCGA-D8-A27E-01	TCGA-D8-A27E	6229009060_R01C01	66	Post	Positive	Positive	Negative	No	T1c	N0	NA	M0	1	Breast Invasive Ductal Carcinoma	8523/3	0:CENSORED	17.4	AI_like	low
TCGA-E9-A54Y-01	TCGA-E9-A54Y	8784241046_R03C02	63	Post	Positive	Positive	Negative	No	T2	N2	NA	M0	3	Breast Invasive Lobular Carcinoma	8520/3	0:CENSORED	23.8	AI_like	low
TCGA-BH-A0H6-01	TCGA-BH-A0H6	6005486019_R02C02	82	Post	Positive	Positive	Negative	No	T1b	NX	NA	M0	1	Breast Invasive Ductal Carcinoma	8500/3	0:CENSORED	24.6	AI_like	low
TCGA-BH-A8FY-01	TCGA-BH-A8FY	9630789239_R02C01	87	Post	Positive	Positive	Negative	No	T1c	N0	i+	M0	NA	Breast Invasive Lobular Carcinoma	8520/3	0:CENSORED	9.7	AI_like	low
TCGA-A2-A0SU-01	TCGA-A2-A0SU	6004791020_R05C01	66	Post	Positive	Positive	Negative	No	T2	N0	i+	M0	1	Breast Invasive Ductal Carcinoma	8500/3	0:CENSORED	54.6	AI_like	low
TCGA-A7-A3IZ-01	TCGA-A7-A3IZ	6285633072_R04C01	62	Post	Positive	Negative	Equivocal	No	T2	N0	i+	M0	1	Breast Invasive Lobular Carcinoma	8520/3	0:CENSORED	10.6	AI_like	low
TCGA-D8-A1XA-01	TCGA-D8-A1XA	6057833101_R04C02	64	Post	Positive	Positive	Equivocal	No	T1c	N0	NA	M0	2	Breast Invasive Ductal Carcinoma	8500/3	0:CENSORED	27.6	AI_like	low
TCGA-E2-A1IL-01	TCGA-E2-A1IL	6057833057_R06C02	78	Post	Positive	Positive	Negative	No	T1c	N1a	NA	M0	1	Breast Invasive Lobular Carcinoma	8520/3	0:CENSORED	3.9	AI_like	low
TCGA-AO-A12B-01	TCGA-AO-A12B	6005486013_R02C01	63	Post	Positive	Positive	Negative	No	T2	N0	i-	M0	2	Breast Invasive Ductal Carcinoma	8500/3	0:CENSORED	98.3	AI_like	low
TCGA-B6-A1KI-01	TCGA-B6-A1KI	6042316141_R04C01	63	Post	Positive	Positive	Equivocal	No	T1c	N0	NA	M0	1	Breast Invasive Ductal Carcinoma	8500/3	0:CENSORED	73.5	AI_like	low
TCGA-E2-A1B4-01	TCGA-E2-A1B4	6042324072_R06C02	74	Post	Positive	Positive	Negative	No	T1c	N2a	NA	M0	1	Breast Invasive Ductal Carcinoma	8500/3	0:CENSORED	33	AI_like	low
TCGA-D8-A1JE-01	TCGA-D8-A1JE	6026818129_R01C02	62	Post	Positive	Positive	Negative	No	T1c	N1a	NA	M0	2	Breast Invasive Ductal Carcinoma	8500/3	0:CENSORED	18.9	AI_like	low
TCGA-BH-A1EU-01	TCGA-BH-A1EU	6042324071_R02C02	83	Post	Positive	Positive	Negative	No	T1	N0	NA	M0	2	Breast Invasive Ductal Carcinoma	8500/3	0:CENSORED	42.3	AI_like	low
TCGA-AN-A0XT-01	TCGA-AN-A0XT	6005486029_R02C01	54	Post	Positive	Negative	Negative	No	T2	N2	NA	M0	1	Breast Invasive Ductal Carcinoma	8500/3	0:CENSORED	0.3	AI_like	low
TCGA-BH-A0HN-01	TCGA-BH-A0HN	6004791020_R01C01	67	Post	Positive	Positive	Equivocal	No	T1c	N0	i-	M0	1	Breast Invasive Ductal Carcinoma	8500/3	0:CENSORED	17	AI_like	low
TCGA-D8-A1JU-01	TCGA-D8-A1JU	6026818132_R01C02	51	Post	Positive	Positive	Negative	No	T1c	N0	NA	M0	1	Breast Invasive Ductal Carcinoma	8500/3	0:CENSORED	14.7	AI_like	low
TCGA-AO-A1KT-01	TCGA-AO-A1KT	6026818139_R06C02	78	Post	Positive	Positive	Equivocal	No	T1	N1	NA	M0	1	Breast Invasive Ductal Carcinoma	8500/3	0:CENSORED	17.8	AI_like	low
TCGA-A2-A259-01	TCGA-A2-A259	6229009059_R06C02	70	Post	Positive	Positive	Negative	No	T1c	N0	i-	M0	1	Breast Invasive Ductal Carcinoma	8500/3	0:CENSORED	52.5	AI_like	low
TCGA-C8-A1HN-01	TCGA-C8-A1HN	6042324071_R01C02	56	Post	Positive	Positive	Equivocal	No	T2	N0	NA	M0	3	Breast Invasive Ductal Carcinoma	8500/3	0:CENSORED	13	AI_like	low
TCGA-AR-A1AK-01	TCGA-AR-A1AK	6042324035_R02C02	70	Post	Positive	Positive	Negative	No	T1	N0	NA	M0	2	Breast Invasive Lobular Carcinoma	8520/3	0:CENSORED	103.9	AI_like	low
TCGA-GM-A2DM-01	TCGA-GM-A2DM	6929718030_R06C01	57	Post	Positive	Positive	Negative	No	T2	N0	i-	M0	2	Breast Invasive Ductal Carcinoma	8500/3	0:CENSORED	106.1	AI_like	low
TCGA-E2-A1IK-01	TCGA-E2-A1IK	6026818122_R05C01	71	Post	Positive	Positive	Negative	No	T1c	N1mi	NA	M0	1	Breast Invasive Ductal Carcinoma	8500/3	0:CENSORED	59.2	AI_like	low
TCGA-EW-A1J6-01	TCGA-EW-A1J6	6026818132_R03C01	70	Post	Positive	Positive	Negative	No	T1c	N0	i-	M0	3	Breast Invasive Ductal Carcinoma	8500/3	0:CENSORED	28.8	AI_like	low
TCGA-D8-A27P-01	TCGA-D8-A27P	6229009066_R03C02	64	Post	Positive	Positive	Negative	No	T1c	N0	NA	M0	1	Breast Invasive Ductal Carcinoma	8500/3	0:CENSORED	1.6	AI_like	low
TCGA-E2-A14U-01	TCGA-E2-A14U	7796806109_R05C01	74	Post	Positive	Positive	Equivocal	No	T1c	N0	NA	M0	1	Breast Invasive Lobular Carcinoma	8520/3	0:CENSORED	43.3	AI_like	low
TCGA-EW-A1P6-01	TCGA-EW-A1P6	6026818122_R06C01	64	Post	Positive	Positive	Negative	No	T2	N1a	NA	M0	2	Breast Invasive Ductal Carcinoma	8500/3	0:CENSORED	18.5	AI_like	low
TCGA-E2-A1IE-01	TCGA-E2-A1IE	6026818128_R01C02	61	Post	Positive	Positive	Equivocal	No	T2	N1	NA	M0	2	Breast Invasive Ductal Carcinoma	8500/3	1:PROGRESSION	59.5	AI_like	low
TCGA-E2-A1IF-01	TCGA-E2-A1IF	6026818055_R02C02	74	Post	Positive	Positive	Negative	No	T1c	N0	NA	M0	1	Breast Invasive Ductal Carcinoma	8500/3	0:CENSORED	37.4	AI_like	low
TCGA-A2-A25D-01	TCGA-A2-A25D	6229009066_R01C02	90	Post	Positive	Negative	Negative	No	T2	N3a	NA	M0	2	Breast Invasive Lobular Carcinoma	8520/3	0:CENSORED	18.1	AI_like	low
TCGA-A2-A0YF-01	TCGA-A2-A0YF	6005486018_R06C01	67	Post	Positive	Negative	Negative	No	T1b	N0	i+	M0	2	Breast Invasive Ductal Carcinoma	8500/3	0:CENSORED	50.5	AI_like	low
TCGA-GM-A5PX-01	TCGA-GM-A5PX	9305216146_R06C02	65	Post	Positive	Positive	Negative	No	T2	N1mi	NA	M0	NA	Breast Invasive Lobular Carcinoma	8520/3	0:CENSORED	18.1	AI_like	low
TCGA-D8-A1JP-01	TCGA-D8-A1JP	6026818132_R06C02	73	Post	Positive	Positive	Negative	No	T1c	N0	NA	M0	2	Breast Invasive Ductal Carcinoma	8500/3	0:CENSORED	21	AI_like	low
TCGA-D8-A27I-01	TCGA-D8-A27I	6229009066_R05C01	58	Post	Positive	Positive	Negative	No	T1c	N2a	NA	M0	NA	Breast Invasive Lobular Carcinoma	8520/3	0:CENSORED	14.4	AI_like	low
TCGA-AR-A1AL-01	TCGA-AR-A1AL	6042324072_R01C01	60	Post	Positive	Positive	Negative	No	T3	N1	NA	M0	1	Breast Invasive Lobular Carcinoma	8520/3	0:CENSORED	97.7	AI_like	low
TCGA-BH-A0B8-01	TCGA-BH-A0B8	6005486019_R04C02	64	Post	Positive	Positive	Equivocal	No	T1b	N0	i-	M0	2	Breast Invasive Ductal Carcinoma	8500/3	0:CENSORED	51.6	AI_like	low
TCGA-S3-A6ZG-01	TCGA-S3-A6ZG	9422492113_R05C01	71	Post	Positive	Positive	Negative	No	T2	N1	NA	M0	3	Breast Invasive Lobular Carcinoma	8520/3	0:CENSORED	18.5	AI_like	low
TCGA-AR-A1AP-01	TCGA-AR-A1AP	6042324037_R01C01	80	Post	Positive	Positive	Equivocal	No	T1	N0	NA	M0	NA	Breast Invasive Ductal Carcinoma	8500/3	0:CENSORED	93.9	AI_like	low
TCGA-A7-A4SB-01	TCGA-A7-A4SB	8784241036_R06C02	56	Post	Positive	Positive	Negative	No	T3	N1mi	NA	M0	2	Breast Invasive Lobular Carcinoma	8520/3	0:CENSORED	13.7	AI_like	low
TCGA-A2-A0CO-01	TCGA-A2-A0CO	7796806103_R06C01	85	Post	Positive	Positive	Negative	No	T3	N0	NA	M0	1	Breast Invasive Lobular Carcinoma	8520/3	0:CENSORED	114.8	AI_like	low
TCGA-AO-A0JF-01	TCGA-AO-A0JF	6005486023_R04C01	68	Post	Positive	Positive	Negative	No	T1c	N1a	NA	M0	1	Breast Invasive Ductal Carcinoma	8500/3	0:CENSORED	65.1	AI_like	low
TCGA-AR-A5QP-01	TCGA-AR-A5QP	9305216146_R02C01	54	Post	Positive	Positive	Equivocal	No	T2	N1	NA	M0	1	Breast Invasive Lobular Carcinoma	8520/3	0:CENSORED	39	AI_like	low
TCGA-AN-A0XL-01	TCGA-AN-A0XL	6005486017_R01C01	61	Post	Positive	Positive	Negative	No	T2	N0	NA	M0	2	Breast Invasive Ductal Carcinoma	8500/3	0:CENSORED	5.4	AI_like	low
TCGA-A2-A0CK-01	TCGA-A2-A0CK	7796806103_R02C01	60	Post	Positive	Positive	Negative	No	T3	N2a	NA	M0	1	Breast Invasive Lobular Carcinoma	8520/3	1:PROGRESSION	44.8	AI_like	low
TCGA-BH-A1FD-01	TCGA-BH-A1FD	6026818145_R06C02	68	Post	Positive	Positive	Negative	No	T1c	N0	NA	M0	NA	Breast Invasive Ductal Carcinoma	8500/3	1:PROGRESSION	33.2	AI_like	low
TCGA-AR-A24P-01	TCGA-AR-A24P	6057833141_R02C02	47	Post	Positive	Positive	Equivocal	No	T1	N0	NA	M0	1	Breast Invasive Ductal Carcinoma	8500/3	0:CENSORED	2.8	AI_like	low
TCGA-EW-A1P5-01	TCGA-EW-A1P5	6026818070_R02C01	77	Post	Positive	Positive	Negative	No	T2	N1a	NA	M0	2	Breast Invasive Ductal Carcinoma	8500/3	0:CENSORED	23.1	AI_like	low
TCGA-A2-A1FZ-01	TCGA-A2-A1FZ	6057833057_R04C02	63	Post	Positive	Positive	Negative	No	T2	N0	i-	M0	1	Breast Invasive Ductal Carcinoma	8500/3	0:CENSORED	22.5	AI_like	low
TCGA-E2-A1LA-01	TCGA-E2-A1LA	6026818111_R02C02	59	Post	Positive	Positive	Equivocal	No	T1c	N1a	NA	M0	2	Breast Invasive Ductal Carcinoma	8500/3	0:CENSORED	24.6	AI_like	low
TCGA-BH-A0HF-01	TCGA-BH-A0HF	6005486019_R01C02	77	Post	Positive	Positive	Negative	No	T1c	N0	i-	M0	1	Breast Invasive Ductal Carcinoma	8500/3	0:CENSORED	23.9	AI_like	low
TCGA-D8-A1JH-01	TCGA-D8-A1JH	6026818139_R04C01	56	Post	Positive	Positive	Negative	No	T1c	N0	NA	M0	2	Breast Invasive Ductal Carcinoma	8500/3	0:CENSORED	14	AI_like	low
TCGA-A2-A0YH-01	TCGA-A2-A0YH	6005486005_R06C01	53	Post	Positive	Positive	Negative	No	T2	N2a	NA	M0	3	Breast Invasive Ductal Carcinoma	8500/3	0:CENSORED	21.7	AI_like	low
TCGA-D8-A27V-01	TCGA-D8-A27V	6057833166_R04C01	62	Post	Positive	Positive	Negative	No	T2	N0	NA	M0	NA	Breast Invasive Lobular Carcinoma	8520/3	0:CENSORED	12.5	AI_like	low
TCGA-A2-A1G4-01	TCGA-A2-A1G4	6026818108_R02C02	71	Post	Positive	Positive	Negative	No	T3	N1a	NA	M0	3	Breast Invasive Ductal Carcinoma	8500/3	0:CENSORED	19.6	AI_like	low
TCGA-BH-A0HI-01	TCGA-BH-A0HI	6004791010_R05C02	78	Post	Positive	Positive	Negative	No	T1c	N0	i-	M0	1	Breast Invasive Ductal Carcinoma	8500/3	0:CENSORED	20.4	AI_like	low
TCGA-E2-A1IH-01	TCGA-E2-A1IH	6026818132_R06C01	80	Post	Positive	Positive	Equivocal	No	T1c	N0	NA	M0	1	Breast Invasive Lobular Carcinoma	8520/3	0:CENSORED	33.7	AI_like	low
TCGA-B6-A40B-01	TCGA-B6-A40B	7796806090_R05C01	76	Post	Positive	Positive	Negative	No	T1b	N0	i-	M0	NA	Breast Invasive Lobular Carcinoma	8520/3	0:CENSORED	103.6	AI_like	low
TCGA-D8-A1XR-01	TCGA-D8-A1XR	6042316141_R01C02	56	Post	Positive	Positive	Negative	No	T2	N1a	NA	M0	2	Breast Invasive Ductal Carcinoma	8500/3	0:CENSORED	15.8	AI_like	low
TCGA-D8-A1XO-01	TCGA-D8-A1XO	6042316141_R05C02	56	Post	Positive	Positive	Negative	No	T2	N1a	NA	M0	NA	Breast Invasive Lobular Carcinoma	8520/3	0:CENSORED	55.3	AI_like	low
TCGA-BH-A0HP-01	TCGA-BH-A0HP	6004791006_R03C02	65	Post	Positive	Negative	Negative	No	T3	N2a	NA	M0	1	Breast Invasive Lobular Carcinoma	8520/3	0:CENSORED	13.6	AI_like	low
TCGA-D8-A1JS-01	TCGA-D8-A1JS	6026818145_R02C01	77	Post	Positive	Positive	Negative	No	T1c	N0	NA	M0	1	Breast Invasive Ductal Carcinoma	8503/3	0:CENSORED	12.2	AI_like	low
TCGA-BH-A0H9-01	TCGA-BH-A0H9	6005486021_R01C01	69	Post	Positive	Positive	Equivocal	No	T2	N0	i-	M0	1	Breast Invasive Ductal Carcinoma	8500/3	0:CENSORED	41	AI_like	low
TCGA-LD-A7W6-01	TCGA-LD-A7W6	9426020160_R05C02	54	Post	Positive	Positive	Negative	No	T2	N1a	NA	M0	3	Breast Invasive Lobular Carcinoma	8524/3	0:CENSORED	13.3	AI_like	low
TCGA-A2-A0T4-01	TCGA-A2-A0T4	6004791020_R03C01	62	Post	Positive	Positive	Equivocal	No	T2	N0	i-	M0	2	Breast Invasive Lobular Carcinoma	8520/3	0:CENSORED	20.5	AI_like	low
TCGA-AR-A1AM-01	TCGA-AR-A1AM	7796806109_R01C01	52	Post	Positive	Positive	Equivocal	No	T3	N1	NA	M0	1	Breast Invasive Lobular Carcinoma	8520/3	0:CENSORED	98.3	AI_like	low
TCGA-D8-A4Z1-01	TCGA-D8-A4Z1	8784241036_R04C02	68	Post	Positive	Positive	Negative	No	T1c	N0	NA	M0	1	Breast Invasive Lobular Carcinoma	8520/3	0:CENSORED	21.7	AI_like	low
TCGA-E2-A1IN-01	TCGA-E2-A1IN	6026818139_R01C01	60	Post	Positive	Positive	Negative	No	T1c	N0	NA	M0	1	Breast Invasive Ductal Carcinoma	8500/3	0:CENSORED	22.2	AI_like	low
TCGA-A7-A6VX-01	TCGA-A7-A6VX	9422491074_R05C01	68	Post	Positive	Positive	Negative	No	T2	N0	NA	M0	3	Breast Invasive Ductal Carcinoma	8500/3	0:CENSORED	10.4	AI_like	low
TCGA-AO-A0JJ-01	TCGA-AO-A0JJ	6005486014_R04C01	54	Post	Positive	Positive	Negative	No	T2	N1a	NA	M0	2	Breast Invasive Lobular Carcinoma	8520/3	0:CENSORED	62	AI_like	low
TCGA-AC-A3EH-01	TCGA-AC-A3EH	7796806103_R04C01	79	Post	Positive	Negative	Negative	No	T3	N3	NA	M0	1	Breast Invasive Ductal Carcinoma	8022/3	0:CENSORED	6.5	AI_like	low
TCGA-A2-A1FV-01	TCGA-A2-A1FV	6026818135_R06C01	74	Post	Positive	Positive	Negative	No	T3	N0	i+	M0	2	Breast Invasive Lobular Carcinoma	8520/3	0:CENSORED	23.5	AI_like	low
TCGA-BH-A0DS-01	TCGA-BH-A0DS	6005486019_R06C02	71	Post	Positive	Positive	Negative	No	T2	N2a	NA	M0	1	Breast Invasive Ductal Carcinoma	8500/3	0:CENSORED	2.6	AI_like	low
TCGA-AR-A24H-01	TCGA-AR-A24H	6057833134_R06C01	65	Post	Positive	Positive	Negative	No	T2	N0	NA	M0	3	Breast Invasive Lobular Carcinoma	8520/3	0:CENSORED	160.9	AI_like	low
TCGA-D8-A73U-01	TCGA-D8-A73U	9422491074_R04C01	88	Post	Positive	Positive	Negative	No	T2	N0	NA	M0	3	Breast Invasive Lobular Carcinoma	8520/3	0:CENSORED	16.2	AI_like	low
TCGA-E2-A10B-01	TCGA-E2-A10B	6005486012_R04C01	67	Post	Positive	Positive	Equivocal	No	T2	N1a	NA	M0	3	Breast Invasive Ductal Carcinoma	8500/3	1:PROGRESSION	6.4	AI_like	low
TCGA-AO-A1KS-01	TCGA-AO-A1KS	6026818108_R06C02	69	Post	Positive	Positive	Equivocal	No	T2	N0	i-	M0	3	Breast Invasive Lobular Carcinoma	8520/3	0:CENSORED	11.5	AI_like	low
TCGA-AR-A24S-01	TCGA-AR-A24S	6057833142_R01C02	61	Post	Positive	Positive	Negative	No	T1	N0	NA	M0	3	Breast Invasive Ductal Carcinoma	8500/3	0:CENSORED	97.8	AI_like	low
TCGA-A2-A0EN-01	TCGA-A2-A0EN	6004791006_R05C02	70	Post	Positive	Positive	Equivocal	No	T2	N0	i+	M0	2	Breast Invasive Lobular Carcinoma	8520/3	0:CENSORED	134.4	AI_like	low
TCGA-D8-A3Z5-01	TCGA-D8-A3Z5	8784241059_R04C02	54	Post	Positive	Positive	Negative	No	T2	N3a	NA	M0	1	Breast Invasive Lobular Carcinoma	8520/3	0:CENSORED	33.4	AI_like	low
TCGA-BH-A0DP-01	TCGA-BH-A0DP	6005486021_R04C02	60	Post	Positive	Positive	Negative	No	T3	N0	i-	M0	3	Breast Invasive Lobular Carcinoma	8520/3	0:CENSORED	15.6	AI_like	low
TCGA-AR-A2LQ-01	TCGA-AR-A2LQ	6929718036_R06C02	59	Post	Positive	Positive	Negative	No	T3	N0	NA	M0	2	Breast Invasive Lobular Carcinoma	8520/3	0:CENSORED	40.5	AI_like	low
TCGA-E2-A56Z-01	TCGA-E2-A56Z	9283265077_R06C02	69	Post	Positive	Positive	Equivocal	No	T2	N1a	NA	M0	2	Breast Invasive Ductal Carcinoma	8500/3	0:CENSORED	8.3	AI_like	low
TCGA-AC-A2B8-01	TCGA-AC-A2B8	6057833159_R01C02	84	Post	Positive	Positive	Negative	No	T3	N0	i-	M0	2	Breast Invasive Lobular Carcinoma	8520/3	1:PROGRESSION	21.5	AI_like	low
TCGA-E9-A1NG-01	TCGA-E9-A1NG	6042316130_R01C02	62	Post	Positive	Positive	Negative	No	T2	N0	NA	M0	1	Breast Invasive Ductal Carcinoma	8500/3	0:CENSORED	25.8	AI_like	low
TCGA-AO-A1KP-01	TCGA-AO-A1KP	6026818144_R02C02	77	Post	Positive	Positive	Negative	No	T1	N1	NA	M0	1	Breast Invasive Ductal Carcinoma	8500/3	0:CENSORED	97.1	AI_like	low
TCGA-E2-A1BC-01	TCGA-E2-A1BC	6042324070_R05C01	63	Post	Positive	Positive	Negative	No	T1c	N0	NA	M0	2	Breast Invasive Lobular Carcinoma	8524/3	0:CENSORED	16.5	AI_like	low
TCGA-4H-AAAK-01	TCGA-4H-AAAK	9993943013_R02C01	50	Post	Positive	Positive	Equivocal	No	T2	N2a	NA	M0	2	Breast Invasive Lobular Carcinoma	8520/3	0:CENSORED	11.4	AI_like	low
TCGA-AR-A24W-01	TCGA-AR-A24W	6057833134_R05C02	55	Post	Positive	Positive	Negative	No	T2	N1	NA	M0	1	Breast Invasive Ductal Carcinoma	8500/3	0:CENSORED	51	AI_like	low
TCGA-AR-A1AS-01	TCGA-AR-A1AS	6042324035_R04C02	54	Post	Positive	Positive	Negative	No	T2	N1	NA	M0	2	Breast Invasive Ductal Carcinoma	8500/3	0:CENSORED	37.8	AI_like	low
TCGA-D8-A1X8-01	TCGA-D8-A1X8	6042316141_R05C01	62	Post	Positive	Indeterminate	Negative	No	T1c	N2a	NA	M0	2	Breast Invasive Lobular Carcinoma	8520/3	0:CENSORED	25.7	AI_like	low
TCGA-E9-A1NH-01	TCGA-E9-A1NH	6057833101_R03C01	71	Post	Positive	Positive	Negative	No	T2	N1	NA	M0	1	Breast Invasive Ductal Carcinoma	8500/3	0:CENSORED	18.9	AI_like	low
TCGA-E2-A10E-01	TCGA-E2-A10E	6005486013_R04C01	64	Post	Positive	Positive	Equivocal	No	T1c	N1a	NA	M0	2	Breast Invasive Ductal Carcinoma	8500/3	0:CENSORED	28.4	AI_like	low
TCGA-AR-A2LN-01	TCGA-AR-A2LN	6929718043_R04C01	65	Post	Positive	Positive	Negative	No	T2	N0	NA	M0	1	Breast Invasive Lobular Carcinoma	8520/3	0:CENSORED	38.2	AI_like	low
TCGA-D8-A1XB-01	TCGA-D8-A1XB	6057833057_R01C02	62	Post	Positive	Positive	Negative	No	T2	N1a	NA	M0	2	Breast Invasive Ductal Carcinoma	8500/3	0:CENSORED	18.1	AI_like	low
TCGA-D8-A1JC-01	TCGA-D8-A1JC	6026818145_R04C02	59	Post	Positive	Positive	Negative	No	T2	N2a	NA	M0	2	Breast Invasive Ductal Carcinoma	8500/3	0:CENSORED	15.8	AI_like	low
TCGA-BH-A0GZ-01	TCGA-BH-A0GZ	6005486021_R04C01	62	Post	Positive	Positive	Equivocal	No	T1c	N1a	NA	M0	1	Breast Invasive Ductal Carcinoma	8500/3	0:CENSORED	10.8	AI_like	low
TCGA-AR-A0TV-01	TCGA-AR-A0TV	6004791006_R06C01	66	Post	Positive	Positive	Equivocal	No	T2	N0	NA	M0	2	Breast Invasive Ductal Carcinoma	8500/3	0:CENSORED	75.2	AI_like	low
TCGA-A2-A1FW-01	TCGA-A2-A1FW	6026818132_R05C01	62	Post	Positive	Negative	Negative	No	T3	N2a	NA	M0	2	Breast Invasive Ductal Carcinoma	8500/3	0:CENSORED	17.4	AI_like	low
TCGA-AR-A0TR-01	TCGA-AR-A0TR	6004791020_R04C01	68	Post	Positive	Positive	Equivocal	No	T2	N1	NA	M0	2	Breast Invasive Ductal Carcinoma	8500/3	0:CENSORED	5.3	AI_like	low
TCGA-BH-A1FB-01	TCGA-BH-A1FB	6026818144_R02C01	60	Post	Positive	Positive	Negative	No	T2	N1b	NA	M0	1	Breast Invasive Ductal Carcinoma	8500/3	1:PROGRESSION	120.6	AI_like	low
TCGA-BH-A0C0-01	TCGA-BH-A0C0	6005486023_R06C01	62	Post	Positive	Positive	Equivocal	No	T1c	N1a	NA	M0	3	Breast Invasive Ductal Carcinoma	8500/3	0:CENSORED	41.8	AI_like	low
TCGA-AR-A24Z-01	TCGA-AR-A24Z	6057833142_R04C01	57	Post	Positive	Positive	Negative	No	T2	N0	NA	M0	2	Breast Invasive Ductal Carcinoma	8500/3	0:CENSORED	98.7	AI_like	low
TCGA-D8-A27K-01	TCGA-D8-A27K	6229009059_R01C02	47	Post	Positive	Positive	Negative	No	T2	N1a	NA	M0	2	Breast Invasive Ductal Carcinoma	8500/3	0:CENSORED	48	AI_like	low
TCGA-C8-A1HE-01	TCGA-C8-A1HE	6026818135_R02C01	59	Post	Positive	Positive	Equivocal	No	T2	N0	NA	M0	2	Breast Invasive Ductal Carcinoma	8500/3	0:CENSORED	12.3	AI_like	low
TCGA-D8-A1XM-01	TCGA-D8-A1XM	6042316072_R01C02	57	Post	Positive	Positive	Negative	No	T1c	N0	NA	M0	1	Breast Invasive Ductal Carcinoma	8500/3	0:CENSORED	17.7	AI_like	low
TCGA-S3-A6ZF-01	TCGA-S3-A6ZF	9422492089_R01C02	64	Post	Positive	Positive	Equivocal	No	T2	N0	NA	M0	2	Breast Invasive Ductal Carcinoma	8500/3	0:CENSORED	18.8	AI_like	low
TCGA-AO-A0JD-01	TCGA-AO-A0JD	6005486023_R03C02	59	Post	Positive	Positive	Negative	No	T3	N1a	NA	M0	3	Breast Invasive Ductal Carcinoma	8500/3	0:CENSORED	72	AI_like	low
TCGA-BH-A0GY-01	TCGA-BH-A0GY	6005486021_R01C02	67	Post	Positive	Positive	Negative	No	T2	N1	NA	M0	3	Breast Invasive Ductal Carcinoma	8500/3	0:CENSORED	30.3	AI_like	low
TCGA-D8-A27T-01	TCGA-D8-A27T	6229009066_R06C01	53	Post	Positive	Positive	Negative	No	T2	N3a	NA	M0	2	Breast Invasive Lobular Carcinoma	8520/3	0:CENSORED	13.1	AI_like	low
TCGA-AO-A0JG-01	TCGA-AO-A0JG	6004791004_R02C01	49	Post	Positive	Positive	Negative	No	T2	N2a	NA	M0	2	Breast Invasive Ductal Carcinoma	8523/3	0:CENSORED	26.2	AI_like	low
TCGA-AR-A1AJ-01	TCGA-AR-A1AJ	6042324070_R04C02	83	Post	Positive	Negative	Negative	No	T1	N0	NA	M0	3	Breast Invasive Ductal Carcinoma	8500/3	0:CENSORED	101	AI_like	low
TCGA-GM-A3XN-01	TCGA-GM-A3XN	7796806032_R02C02	44	Post	Positive	Positive	Negative	No	T1c	N2a	NA	M0	2	Breast Invasive Lobular Carcinoma	8520/3	0:CENSORED	66.4	AI_like	low
TCGA-GM-A2DK-01	TCGA-GM-A2DK	6929718030_R04C01	58	Post	Positive	Negative	Negative	No	T1c	N0	i-	M0	2	Breast Invasive Ductal Carcinoma	8500/3	0:CENSORED	87	AI_like	low
TCGA-BH-A0HB-01	TCGA-BH-A0HB	6005486021_R02C01	55	Post	Positive	Positive	Equivocal	No	T1c	N0	i-	M0	3	Breast Invasive Ductal Carcinoma	8500/3	0:CENSORED	26.5	AI_like	low
TCGA-E2-A108-01	TCGA-E2-A108	6005486012_R05C01	64	Post	Positive	Positive	Negative	No	T2	N2a	NA	M0	3	Breast Invasive Ductal Carcinoma	8500/3	0:CENSORED	27.5	AI_like	low
TCGA-A2-A4S2-01	TCGA-A2-A4S2	8784241046_R01C01	62	Post	Positive	Positive	Negative	No	T3	N2	NA	M0	2	Breast Invasive Lobular Carcinoma	8524/3	0:CENSORED	21.1	AI_like	low
TCGA-GM-A2DN-01	TCGA-GM-A2DN	6929718030_R03C01	58	Post	Positive	Positive	Negative	No	T2	N0	i-	M0	1	Breast Invasive Ductal Carcinoma	8500/3	0:CENSORED	101.6	AI_like	low
TCGA-E2-A1IJ-01	TCGA-E2-A1IJ	6026818122_R03C02	57	Post	Positive	Positive	Equivocal	No	T1c	N0	NA	M0	2	Breast Invasive Lobular Carcinoma	8520/3	0:CENSORED	28.4	AI_like	low
TCGA-BH-A201-01	TCGA-BH-A201	6042316072_R01C01	64	Post	Positive	Positive	Negative	No	T1	N0	NA	M0	2	Breast Invasive Ductal Carcinoma	8500/3	0:CENSORED	28.1	AI_like	low
TCGA-BH-A0BF-01	TCGA-BH-A0BF	6042324037_R02C02	56	Post	Positive	Positive	Negative	No	T2	N1mi	NA	M0	3	Breast Invasive Ductal Carcinoma	8500/3	0:CENSORED	43.5	AI_like	low
TCGA-GM-A3NY-01	TCGA-GM-A3NY	7786923105_R01C01	72	Post	Positive	Positive	Negative	No	T2	N1a	NA	M0	2	Breast Invasive Lobular Carcinoma	8520/3	0:CENSORED	38.2	AI_like	low
TCGA-E9-A22A-01	TCGA-E9-A22A	6042324006_R02C01	74	Post	Positive	Negative	Negative	No	T2	N0	NA	M0	3	Breast Invasive Ductal Carcinoma	8500/3	0:CENSORED	39.1	AI_like	low
TCGA-BH-A0BC-01	TCGA-BH-A0BC	6004791006_R04C01	60	Post	Positive	Positive	Negative	No	T2	N3	NA	M0	2	Breast Invasive Ductal Carcinoma	8500/3	0:CENSORED	32	AI_like	low
TCGA-EW-A1PA-01	TCGA-EW-A1PA	6026818102_R02C02	59	Post	Positive	Positive	Negative	No	T2	N1a	NA	M0	2	Breast Invasive Ductal Carcinoma	8500/3	0:CENSORED	18.9	AI_like	low
TCGA-E2-A1L8-01	TCGA-E2-A1L8	6026818108_R05C01	52	Post	Positive	Positive	Equivocal	No	T2	N1a	NA	M0	2	Breast Invasive Lobular Carcinoma	8520/3	0:CENSORED	73.6	AI_like	low
TCGA-E2-A109-01	TCGA-E2-A109	6005486017_R02C02	64	Post	Positive	Negative	Equivocal	No	T2	N0	i-	M0	3	Breast Invasive Ductal Carcinoma	8500/3	0:CENSORED	46.6	AI_like	low
TCGA-BH-A0HX-01	TCGA-BH-A0HX	6005486021_R02C02	54	Post	Positive	Positive	Negative	No	T2	N1a	NA	M0	2	Breast Invasive Ductal Carcinoma	8500/3	0:CENSORED	27.3	AI_like	low
TCGA-D8-A27R-01	TCGA-D8-A27R	6229009060_R04C01	41	Post	Positive	Positive	Equivocal	No	T2	N3a	NA	M0	3	Breast Invasive Ductal Carcinoma	8500/3	0:CENSORED	10.1	AI_like	low
TCGA-BH-A0HK-01	TCGA-BH-A0HK	6005486019_R01C01	81	Post	Positive	Negative	Negative	No	T2	N1	NA	M0	1	Breast Invasive Ductal Carcinoma	8500/3	0:CENSORED	5.9	AI_like	low
TCGA-AQ-A7U7-01	TCGA-AQ-A7U7	9426020160_R01C01	55	Post	Positive	Positive	Negative	No	T2	N2a	NA	M0	2	Breast Invasive Lobular Carcinoma	8520/3	0:CENSORED	19.2	AI_like	low
TCGA-D8-A27L-01	TCGA-D8-A27L	6229009066_R02C01	49	Post	Positive	Positive	Negative	No	T1c	N2a	NA	M0	2	Breast Invasive Ductal Carcinoma	8500/3	0:CENSORED	16.4	AI_like	low
TCGA-A2-A0YK-01	TCGA-A2-A0YK	6005486005_R03C02	61	Post	Positive	Negative	Negative	No	T2	N0	i-	M0	1	Breast Invasive Lobular Carcinoma	8520/3	0:CENSORED	19.3	AI_like	low
TCGA-BH-A0BM-01	TCGA-BH-A0BM	6005486023_R02C02	54	Post	Positive	Negative	Negative	No	T2	N1a	NA	M0	2	Breast Invasive Ductal Carcinoma	8500/3	0:CENSORED	61.7	AI_like	low
TCGA-D8-A1JJ-01	TCGA-D8-A1JJ	6042316130_R03C01	54	Post	Positive	Positive	Negative	No	T2	N0	NA	M0	3	Breast Invasive Ductal Carcinoma	8500/3	0:CENSORED	20.1	AI_like	low
TCGA-A2-A0EP-01	TCGA-A2-A0EP	7796806055_R02C01	56	Post	Positive	Negative	Negative	No	T1	N0	i+	M0	2	Breast Invasive Lobular Carcinoma	8520/3	0:CENSORED	118.5	AI_like	low
TCGA-AN-A0XO-01	TCGA-AN-A0XO	6005486029_R03C01	59	Post	Positive	Negative	Negative	No	T2	N2	NA	M0	1	Breast Invasive Ductal Carcinoma	8500/3	0:CENSORED	12.3	AI_like	low
TCGA-A2-A4S3-01	TCGA-A2-A4S3	8784241036_R05C01	59	Post	Positive	Positive	Negative	No	T2	N1a	NA	M0	3	Breast Invasive Ductal Carcinoma	8500/3	0:CENSORED	21.9	AI_like	low
TCGA-AR-A2LK-01	TCGA-AR-A2LK	6929718030_R05C01	62	Post	Positive	Positive	Equivocal	No	T3	N2	NA	M0	2	Breast Invasive Lobular Carcinoma	8520/3	1:PROGRESSION	42.9	AI_like	high
TCGA-S3-AA11-01	TCGA-S3-AA11	9993943017_R02C02	67	Post	Positive	Positive	Equivocal	No	T2	N0	NA	M0	1	Breast Invasive Ductal Carcinoma	8500/3	0:CENSORED	13.8	AI_like	high
TCGA-E2-A1B1-01	TCGA-E2-A1B1	6042324037_R01C02	45	Post	Positive	Positive	Equivocal	No	T2	N1	NA	M0	1	Breast Invasive Ductal Carcinoma	8500/3	0:CENSORED	87.2	AI_like	high
TCGA-D8-A1JB-01	TCGA-D8-A1JB	6026818145_R05C02	54	Post	Positive	Positive	Equivocal	No	T2	N1a	NA	M0	2	Breast Invasive Ductal Carcinoma	8500/3	0:CENSORED	55.5	AI_like	high
TCGA-A7-A56D-01	TCGA-A7-A56D	9298768134_R03C02	84	Post	Positive	Positive	Negative	No	T2	N0	NA	M0	1	Breast Invasive Ductal Carcinoma	8500/3	0:CENSORED	14.7	AI_like	high
TCGA-C8-A1HM-01	TCGA-C8-A1HM	6042324071_R06C01	74	Post	Positive	Positive	Negative	No	T2	N0	NA	M0	2	Breast Invasive Ductal Carcinoma	8500/3	0:CENSORED	12.3	AI_like	high
TCGA-D8-A73X-01	TCGA-D8-A73X	9422492089_R03C02	53	Post	Positive	Positive	Negative	No	T2	N0	NA	M0	1	Breast Invasive Ductal Carcinoma	8211/3	0:CENSORED	25.2	AI_like	high
TCGA-C8-A26Z-01	TCGA-C8-A26Z	6229009060_R03C02	59	Post	Positive	Positive	Negative	No	T2	N0	NA	M0	1	Breast Invasive Ductal Carcinoma	8500/3	0:CENSORED	15.5	AI_like	high
TCGA-AR-A250-01	TCGA-AR-A250	6057833141_R01C02	58	Post	Positive	Negative	Equivocal	No	T2	N0	NA	M0	2	Breast Invasive Ductal Carcinoma	8500/3	0:CENSORED	89	AI_like	high
TCGA-LL-A5YP-01	TCGA-LL-A5YP	9305216132_R06C02	49	Post	Positive	Negative	Negative	No	T2	N1a	NA	M0	3	Breast Invasive Ductal Carcinoma	8500/3	0:CENSORED	14.8	AI_like	high
TCGA-AR-A1AW-01	TCGA-AR-A1AW	6042324035_R03C02	65	Post	Positive	Positive	Equivocal	No	T2	N0	NA	M0	1	Breast Invasive Ductal Carcinoma	8500/3	0:CENSORED	86.5	AI_like	high
TCGA-AO-A0JC-01	TCGA-AO-A0JC	6005486014_R01C01	64	Post	Positive	Positive	Negative	No	T2	N0	i-	M0	2	Breast Invasive Ductal Carcinoma	8500/3	0:CENSORED	50.9	AI_like	high
TCGA-C8-A26W-01	TCGA-C8-A26W	6229009060_R05C01	58	Post	Positive	Positive	Equivocal	No	T2	N1	NA	M0	3	Breast Invasive Ductal Carcinoma	8500/3	0:CENSORED	12.5	AI_like	high
TCGA-D8-A3Z6-01	TCGA-D8-A3Z6	7796806090_R03C02	56	Post	Positive	Positive	Negative	No	T3	N3a	NA	M0	2	Breast Invasive Lobular Carcinoma	8520/3	0:CENSORED	18.5	AI_like	high
TCGA-E2-A1BD-01	TCGA-E2-A1BD	6042324030_R04C01	53	Post	Positive	Positive	Equivocal	No	T2	N0	NA	M0	2	Breast Invasive Ductal Carcinoma	8500/3	0:CENSORED	37.2	AI_like	high
TCGA-D8-A27G-01	TCGA-D8-A27G	6229009060_R05C02	75	Post	Positive	Positive	Equivocal	No	T2	N0	NA	M0	NA	Breast Invasive Lobular Carcinoma	8520/3	0:CENSORED	13.4	AI_like	high
TCGA-GM-A2DA-01	TCGA-GM-A2DA	6929718043_R01C02	46	Post	Positive	Positive	Equivocal	No	T2	N1b	NA	M0	2	Breast Invasive Ductal Carcinoma	8500/3	1:PROGRESSION	99.1	AI_like	high
TCGA-BH-A0DI-01	TCGA-BH-A0DI	6042324037_R04C02	63	Post	Positive	Positive	Negative	No	T2	N1a	NA	M0	2	Breast Invasive Ductal Carcinoma	8500/3	0:CENSORED	30	AI_like	high
TCGA-BH-A8FZ-01	TCGA-BH-A8FZ	9426020160_R04C01	58	Post	Positive	Positive	Equivocal	No	T1b	N0	NA	M0	NA	Breast Invasive Lobular Carcinoma	8520/3	0:CENSORED	18.9	AI_like	high
TCGA-A2-A0CR-01	TCGA-A2-A0CR	7796806103_R05C02	54	Post	Positive	Positive	Negative	No	T3	N0	NA	M0	2	Breast Invasive Lobular Carcinoma	8520/3	0:CENSORED	107.9	AI_like	high
TCGA-E9-A5FK-01	TCGA-E9-A5FK	9298768172_R01C02	60	Post	Positive	Positive	Negative	No	T2	N3	NA	M0	2	Breast Invasive Lobular Carcinoma	8520/3	0:CENSORED	26.7	AI_like	high
TCGA-EW-A1OZ-01	TCGA-EW-A1OZ	6026818055_R06C01	56	Post	Positive	Negative	Equivocal	No	T2	N0	i-	M0	3	Breast Invasive Ductal Carcinoma	8500/3	0:CENSORED	40.4	AI_like	high
TCGA-AR-A24Q-01	TCGA-AR-A24Q	6057833142_R03C02	49	Post	Positive	Negative	Negative	No	T3	N0	NA	M0	3	Breast Invasive Ductal Carcinoma	8500/3	0:CENSORED	104.3	AI_like	high
TCGA-EW-A1PF-01	TCGA-EW-A1PF	6026818122_R01C01	50	Post	Positive	Positive	Negative	No	T1c	N0	NA	M0	2	Breast Invasive Ductal Carcinoma	8500/3	0:CENSORED	14.4	AI_like	high
TCGA-E2-A105-01	TCGA-E2-A105	6005486012_R06C02	79	Post	Positive	Positive	Equivocal	No	T2	N0	i-	M0	2	Breast Invasive Ductal Carcinoma	8500/3	0:CENSORED	43	AI_like	high
TCGA-D8-A1JM-01	TCGA-D8-A1JM	6026818129_R04C02	59	Post	Positive	Negative	Negative	No	T2	N1a	NA	M0	3	Breast Invasive Ductal Carcinoma	8500/3	0:CENSORED	19.4	AI_like	high
TCGA-E2-A107-01	TCGA-E2-A107	6005486013_R01C01	54	Post	Positive	Negative	Equivocal	No	T3	N2a	NA	M0	2	Breast Invasive Lobular Carcinoma	8520/3	0:CENSORED	34.4	AI_like	high
TCGA-BH-A1EY-01	TCGA-BH-A1EY	6026818135_R01C01	79	Post	Positive	Positive	Negative	No	T2	N0	NA	M0	2	Breast Invasive Ductal Carcinoma	8500/3	1:PROGRESSION	13	AI_like	high
TCGA-D8-A1J8-01	TCGA-D8-A1J8	6026818129_R05C02	77	Post	Positive	Positive	Negative	No	T2	N1a	NA	M0	3	Breast Invasive Ductal Carcinoma	8500/3	0:CENSORED	14.2	AI_like	high
TCGA-E2-A15K-01	TCGA-E2-A15K	6042324037_R06C02	58	Post	Positive	Positive	Equivocal	No	T2	N1a	NA	M0	3	Breast Invasive Ductal Carcinoma	8500/3	0:CENSORED	9	AI_like	high
TCGA-A8-A0A6-01	TCGA-A8-A0A6	6005486023_R01C02	64	Post	Positive	Positive	Negative	No	T2	N3a	NA	M0	NA	Breast Invasive Lobular Carcinoma	8520/3	0:CENSORED	21	AI_like	high
TCGA-AR-A5QM-01	TCGA-AR-A5QM	9298768172_R01C01	62	Post	Positive	Positive	Equivocal	No	T2	N0	NA	M0	2	Breast Invasive Lobular Carcinoma	8520/3	1:PROGRESSION	31.8	AI_like	high
TCGA-LL-A5YN-01	TCGA-LL-A5YN	9305216147_R02C01	46	Post	Positive	Positive	Equivocal	No	T2	N0	i-	M0	2	Breast Invasive Ductal Carcinoma	8500/3	0:CENSORED	14.7	AI_like	high
TCGA-BH-A5J0-01	TCGA-BH-A5J0	9298768172_R05C01	63	Post	Positive	Positive	Negative	No	T1c	N0	NA	M0	3	Breast Invasive Ductal Carcinoma	8500/3	0:CENSORED	23.5	AI_like	high
TCGA-D8-A1XU-01	TCGA-D8-A1XU	6042316072_R02C02	56	Post	Positive	Positive	Negative	No	T1c	N0	NA	M0	2	Breast Invasive Ductal Carcinoma	8500/3	0:CENSORED	13	AI_like	high
TCGA-AO-A0JI-01	TCGA-AO-A0JI	6005486014_R05C02	56	Post	Positive	Negative	Negative	No	T1c	N1	NA	M0	2	Breast Invasive Ductal Carcinoma	8500/3	0:CENSORED	50.2	AI_like	high
TCGA-EW-A1J5-01	TCGA-EW-A1J5	6026818144_R04C02	59	Post	Positive	Positive	Negative	No	T3	N0	i-	M0	2	Breast Invasive Lobular Carcinoma	8520/3	0:CENSORED	15.7	AI_like	high
TCGA-5L-AAT0-01	TCGA-5L-AAT0	9993943005_R01C02	42	Post	Positive	Positive	Negative	No	T2	N0	NA	M0	NA	Breast Invasive Lobular Carcinoma	8520/3	0:CENSORED	48.6	AI_like	high
TCGA-A2-A3Y0-01	TCGA-A2-A3Y0	7796806090_R06C01	57	Post	Positive	Negative	Negative	No	T2	N1a	NA	M0	3	Breast Invasive Ductal Carcinoma	8500/3	0:CENSORED	50.8	AI_like	high
TCGA-GM-A2DO-01	TCGA-GM-A2DO	6929718043_R03C01	54	Post	Positive	Positive	Negative	No	T1c	N0	i-	M0	2	Breast Invasive Lobular Carcinoma	8520/3	0:CENSORED	85.3	AI_like	high
TCGA-BH-A0H7-01	TCGA-BH-A0H7	6005486021_R05C01	65	Post	Positive	Positive	Negative	No	T1c	N2a	NA	M0	2	Breast Invasive Ductal Carcinoma	8500/3	0:CENSORED	23.1	AI_like	high
TCGA-AR-A0U3-01	TCGA-AR-A0U3	6005486018_R05C01	59	Post	Positive	Positive	Negative	No	T2	N1	NA	M0	3	Breast Invasive Ductal Carcinoma	8500/3	0:CENSORED	134.1	AI_like	high
TCGA-BH-A0DH-01	TCGA-BH-A0DH	6004791010_R06C02	63	Post	Positive	Positive	Negative	No	T2	N1a	NA	M0	2	Breast Invasive Ductal Carcinoma	8500/3	0:CENSORED	38	AI_like	high
TCGA-E2-A1IU-01	TCGA-E2-A1IU	6057833101_R01C01	60	Post	Positive	Positive	Negative	No	T1c	N0	mol+	M0	1	Breast Invasive Ductal Carcinoma	8500/3	0:CENSORED	11.1	AI_like	high
TCGA-A7-A26H-01	TCGA-A7-A26H	6057833159_R01C01	72	Post	Positive	Negative	Equivocal	No	T1	N1a	NA	M0	2	Breast Invasive Ductal Carcinoma	8500/3	1:PROGRESSION	9.6	AI_like	high
TCGA-C8-A274-01	TCGA-C8-A274	6229009060_R04C02	63	Post	Positive	Positive	Negative	No	T2	N0	NA	M0	3	Breast Invasive Ductal Carcinoma	8500/3	0:CENSORED	16.7	AI_like	high
TCGA-AO-A03N-01	TCGA-AO-A03N	6005486012_R02C02	59	Post	Positive	Positive	Negative	No	T2	N1a	NA	M0	3	Breast Invasive Ductal Carcinoma	8500/3	1:PROGRESSION	54.1	AI_like	high
TCGA-E2-A10C-01	TCGA-E2-A10C	6005486012_R01C02	54	Post	Positive	Positive	Negative	No	T2	N1a	NA	M0	2	Breast Invasive Ductal Carcinoma	8500/3	0:CENSORED	40.1	AI_like	high
TCGA-BH-A0BZ-01	TCGA-BH-A0BZ	6042324030_R01C01	59	Post	Positive	Positive	Negative	No	T3	N1a	NA	M0	3	Breast Invasive Ductal Carcinoma	8500/3	0:CENSORED	74.1	AI_like	high
TCGA-S3-AA0Z-01	TCGA-S3-AA0Z	9993943013_R01C01	63	Post	Positive	Positive	Equivocal	No	T2	N1a	NA	M0	3	Breast Invasive Ductal Carcinoma	8500/3	0:CENSORED	20.7	AI_like	high
TCGA-AN-A0XR-01	TCGA-AN-A0XR	6005486025_R06C02	55	Post	Positive	Negative	Negative	No	T2	N2	NA	M0	NA	Breast Invasive Ductal Carcinoma	8500/3	0:CENSORED	0.3	AI_like	high

## Sheet: Tab3. PERCI TAM 450k
TAM_450k_Model_Features	TAM_450k_Model_Coefficients		Sample_ID	Treatment_Group	PERCI_450k_Group	PERCI_TAM_450k (scaled)	PERCI_TAM_450k (raw)
cg04286030	0.716		TCGA-A2-A3XW-01	TAM_like	low	0.3178	-17.4008
cg11756387	-0.1865		TCGA-AO-A1KO-01	TAM_like	low	0.3304	-17.0069
cg08620986	-0.8635		TCGA-E2-A15J-01	TAM_like	low	0.3342	-16.8886
cg06121808	-0.1118		TCGA-GM-A3XG-01	TAM_like	low	0.3372	-16.7951
cg14226755	-0.0941		TCGA-A7-A5ZX-01	TAM_like	low	0.3398	-16.7128
cg06673130	-0.201		TCGA-A2-A4RY-01	TAM_like	low	0.3636	-15.9685
cg15885016	0.1814		TCGA-A2-A3XV-01	TAM_like	low	0.3694	-15.788
cg02948884	-0.6641		TCGA-A2-A3KC-01	TAM_like	low	0.3735	-15.6603
cg23693485	-1.5059		TCGA-A2-A0T5-01	TAM_like	low	0.3765	-15.5645
cg00663832	0.7836		TCGA-A2-A1G0-01	TAM_like	low	0.3877	-15.2166
cg15332750	1.5747		TCGA-AR-A0TP-01	TAM_like	low	0.3923	-15.0724
cg01838965	-0.3183		TCGA-AR-A2LO-01	TAM_like	low	0.3947	-14.9964
cg04334496	-0.1511		TCGA-AR-A24K-01	TAM_like	low	0.3953	-14.9784
cg00057667	-0.2077		TCGA-BH-A28Q-01	TAM_like	low	0.3955	-14.9706
cg24028809	-0.3013		TCGA-BH-A0BJ-01	TAM_like	low	0.3975	-14.9082
cg13798585	-2.3214		TCGA-E2-A1B5-01	TAM_like	low	0.3977	-14.9029
cg18119803	-0.1101		TCGA-AR-A24T-01	TAM_like	low	0.4028	-14.7431
cg03953232	-0.09		TCGA-E2-A570-01	TAM_like	low	0.4037	-14.7166
cg10809485	-0.5884		TCGA-AO-A12E-01	TAM_like	low	0.4063	-14.6352
cg19671648	-0.3405		TCGA-A2-A25C-01	TAM_like	low	0.4093	-14.5399
cg15042080	0.2395		TCGA-AR-A251-01	TAM_like	low	0.4156	-14.345
cg13852822	1.2415		TCGA-A2-A0T6-01	TAM_like	low	0.4172	-14.2931
cg15387123	-1.1481		TCGA-D8-A1XF-01	TAM_like	low	0.4173	-14.2921
cg07380504	-0.0624		TCGA-BH-A0E2-01	TAM_like	low	0.4223	-14.1336
cg17177816	-1.6655		TCGA-AR-A1AN-01	TAM_like	low	0.4225	-14.1268
cg02323003	-0.5064		TCGA-AR-A252-01	TAM_like	low	0.4233	-14.1033
cg23375717	-1.1717		TCGA-HN-A2OB-01	TAM_like	high	0.4241	-14.0778
cg09115116	-0.7462		TCGA-BH-A2L8-01	TAM_like	high	0.4254	-14.0364
cg18763536	-1.0783		TCGA-AR-A24R-01	TAM_like	high	0.4313	-13.853
cg23752828	-0.178		TCGA-A7-A26J-01	TAM_like	high	0.4335	-13.7842
cg24776736	-0.3044		TCGA-AR-A1AU-01	TAM_like	high	0.4369	-13.6793
cg18396984	0.6186		TCGA-BH-A1ES-01	TAM_like	high	0.4388	-13.6189
cg01719405	-1.3189		TCGA-BH-A42V-01	TAM_like	high	0.4405	-13.5656
cg19256331	0.8725		TCGA-AR-A0TW-01	TAM_like	high	0.4444	-13.4422
cg02222170	-0.6023		TCGA-AR-A1AO-01	TAM_like	high	0.4455	-13.4094
cg01030404	2.1458		TCGA-A2-A25A-01	TAM_like	high	0.4457	-13.403
cg12052497	-1.4328		TCGA-E2-A1L6-01	TAM_like	high	0.4461	-13.3899
cg01627405	-2.5643		TCGA-A1-A0SF-01	TAM_like	high	0.4464	-13.3804
cg03131092	-0.6971		TCGA-E2-A10F-01	TAM_like	high	0.4486	-13.3136
cg13387235	-0.525		TCGA-LD-A7W5-01	TAM_like	high	0.4493	-13.2898
cg05695951	-0.8215		TCGA-A2-A0T7-01	TAM_like	high	0.452	-13.2055
Age	-0.084		TCGA-E2-A1IG-01	TAM_like	high	0.4542	-13.1362
			TCGA-AO-A126-01	TAM_like	high	0.4562	-13.0755
			TCGA-AR-A0TT-01	TAM_like	high	0.458	-13.02
			TCGA-AO-A0JB-01	TAM_like	high	0.4589	-12.9913
			TCGA-AR-A24L-01	TAM_like	high	0.4592	-12.9814
			TCGA-A2-A0YL-01	TAM_like	high	0.4593	-12.9775
			TCGA-A7-A0D9-01	TAM_like	high	0.4609	-12.9287
			TCGA-A2-A4RW-01	TAM_like	high	0.4612	-12.9184
			TCGA-C8-A273-01	TAM_like	high	0.4653	-12.7897
			TCGA-A7-A13F-01	TAM_like	high	0.4668	-12.7438
			TCGA-E2-A1L9-01	TAM_like	high	0.4684	-12.6951
			TCGA-BH-A0DK-01	TAM_like	high	0.4736	-12.5318
			TCGA-D8-A1XD-01	TAM_like	high	0.4747	-12.4953
			TCGA-A2-A04R-01	TAM_like	high	0.4755	-12.4703
			TCGA-C8-A1HO-01	TAM_like	high	0.4812	-12.2941
			TCGA-A2-A25E-01	TAM_like	high	0.4968	-11.805
			TCGA-BH-A0DG-01	TAM_like	high	0.4993	-11.7264
			TCGA-E2-A15I-01	TAM_like	high	0.5014	-11.6636
			TCGA-C8-A1HG-01	TAM_like	high	0.5032	-11.6061
			TCGA-AO-A0JA-01	TAM_like	high	0.5059	-11.5206
			TCGA-A2-A0YJ-01	TAM_like	high	0.5062	-11.5131
			TCGA-A2-A25B-01	TAM_like	high	0.5069	-11.489
			TCGA-A7-A4SA-01	TAM_like	high	0.5072	-11.4804
			TCGA-E2-A1IO-01	TAM_like	high	0.5121	-11.3272
			TCGA-EW-A1J1-01	TAM_like	high	0.5184	-11.1312
			TCGA-E9-A227-01	TAM_like	high	0.5226	-11.0005
			TCGA-AR-A0TQ-01	TAM_like	high	0.5264	-10.8818
			TCGA-BH-A0DQ-01	TAM_like	high	0.5266	-10.8747
			TCGA-D8-A1JD-01	TAM_like	high	0.535	-10.6137
			TCGA-PE-A5DE-01	TAM_like	high	0.535	-10.612
			TCGA-BH-A0B5-01	TAM_like	high	0.536	-10.5798
			TCGA-AO-A03M-01	TAM_like	high	0.5449	-10.3037
			TCGA-Z7-A8R6-01	TAM_like	high	0.5927	-8.8097
			TCGA-AR-A0U2-01	TAM_like	high	0.6137	-8.1516

## Sheet: Tab4. PERCI AI 450k
AI_450k_Model_Features	AI_450k_Model_Coefficients		Sample_ID	Treatment_Group	PERCI_450k_Group	PERCI_AI_450k (scaled)	PERCI_AI_450k (raw)
cg13063274	2.0681		TCGA-BH-A0H0-01	AI_like	low	0.1952	-6.2539
cg04569837	1.103		TCGA-D8-A1XG-01	AI_like	low	0.2285	-4.7876
cg08415853	1.696		TCGA-A2-A0EU-01	AI_like	low	0.2438	-4.1162
cg23436042	-3.1293		TCGA-D8-A1JT-01	AI_like	low	0.2438	-4.1155
cg04113075	1.3637		TCGA-A2-A0CT-01	AI_like	low	0.244	-4.108
cg06145435	1.4871		TCGA-B6-A1KC-01	AI_like	low	0.2448	-4.0734
cg06936290	-1.9559		TCGA-BH-A1FG-01	AI_like	low	0.2528	-3.7211
cg04526361	-1.0229		TCGA-D8-A27E-01	AI_like	low	0.2535	-3.6884
cg01129958	4.6164		TCGA-E9-A54Y-01	AI_like	low	0.255	-3.6225
cg03157027	1.071		TCGA-BH-A0H6-01	AI_like	low	0.2652	-3.1745
cg14096855	-1.8389		TCGA-BH-A8FY-01	AI_like	low	0.2734	-2.8151
cg20143092	1.6451		TCGA-A2-A0SU-01	AI_like	low	0.2783	-2.5996
cg06572849	4.4648		TCGA-A7-A3IZ-01	AI_like	low	0.2843	-2.3345
cg21490635	6.0204		TCGA-D8-A1XA-01	AI_like	low	0.29	-2.0856
cg18922524	1.2398		TCGA-E2-A1IL-01	AI_like	low	0.2919	-1.9994
cg16616587	-2.5704		TCGA-AO-A12B-01	AI_like	low	0.2935	-1.9285
cg21477717	2.4447		TCGA-B6-A1KI-01	AI_like	low	0.3004	-1.6281
cg01413790	1.4437		TCGA-E2-A1B4-01	AI_like	low	0.3013	-1.5855
cg10564498	2.8068		TCGA-D8-A1JE-01	AI_like	low	0.3027	-1.5254
Age	-0.0816		TCGA-BH-A1EU-01	AI_like	low	0.3032	-1.5008
			TCGA-AN-A0XT-01	AI_like	low	0.3058	-1.389
			TCGA-BH-A0HN-01	AI_like	low	0.307	-1.3343
			TCGA-D8-A1JU-01	AI_like	low	0.3101	-1.201
			TCGA-AO-A1KT-01	AI_like	low	0.314	-1.0295
			TCGA-A2-A259-01	AI_like	low	0.3147	-0.9954
			TCGA-C8-A1HN-01	AI_like	low	0.3172	-0.8878
			TCGA-AR-A1AK-01	AI_like	low	0.3178	-0.862
			TCGA-GM-A2DM-01	AI_like	low	0.3178	-0.8594
			TCGA-E2-A1IK-01	AI_like	low	0.3185	-0.831
			TCGA-EW-A1J6-01	AI_like	low	0.3212	-0.7132
			TCGA-D8-A27P-01	AI_like	low	0.3214	-0.7011
			TCGA-E2-A14U-01	AI_like	low	0.3215	-0.6966
			TCGA-EW-A1P6-01	AI_like	low	0.3233	-0.6207
			TCGA-E2-A1IE-01	AI_like	low	0.3234	-0.6155
			TCGA-E2-A1IF-01	AI_like	low	0.3244	-0.5694
			TCGA-A2-A25D-01	AI_like	low	0.3304	-0.3068
			TCGA-A2-A0YF-01	AI_like	low	0.3326	-0.2102
			TCGA-GM-A5PX-01	AI_like	low	0.3329	-0.1959
			TCGA-D8-A1JP-01	AI_like	low	0.3334	-0.1733
			TCGA-D8-A27I-01	AI_like	low	0.3346	-0.1208
			TCGA-AR-A1AL-01	AI_like	low	0.3349	-0.1099
			TCGA-BH-A0B8-01	AI_like	low	0.3361	-0.0542
			TCGA-S3-A6ZG-01	AI_like	low	0.3365	-0.0369
			TCGA-AR-A1AP-01	AI_like	low	0.3367	-0.0307
			TCGA-A7-A4SB-01	AI_like	low	0.3374	0.0011
			TCGA-A2-A0CO-01	AI_like	low	0.3386	0.0541
			TCGA-AO-A0JF-01	AI_like	low	0.339	0.0696
			TCGA-AR-A5QP-01	AI_like	low	0.339	0.0731
			TCGA-AN-A0XL-01	AI_like	low	0.3401	0.1223
			TCGA-A2-A0CK-01	AI_like	low	0.3413	0.1751
			TCGA-BH-A1FD-01	AI_like	low	0.3422	0.2103
			TCGA-AR-A24P-01	AI_like	low	0.3446	0.3187
			TCGA-EW-A1P5-01	AI_like	low	0.3454	0.3554
			TCGA-A2-A1FZ-01	AI_like	low	0.3456	0.3642
			TCGA-E2-A1LA-01	AI_like	low	0.3458	0.3693
			TCGA-BH-A0HF-01	AI_like	low	0.3459	0.3732
			TCGA-D8-A1JH-01	AI_like	low	0.346	0.3778
			TCGA-A2-A0YH-01	AI_like	low	0.3463	0.3946
			TCGA-D8-A27V-01	AI_like	low	0.3465	0.4035
			TCGA-A2-A1G4-01	AI_like	low	0.3467	0.4086
			TCGA-BH-A0HI-01	AI_like	low	0.3475	0.4447
			TCGA-E2-A1IH-01	AI_like	low	0.3488	0.504
			TCGA-B6-A40B-01	AI_like	low	0.3507	0.5851
			TCGA-D8-A1XR-01	AI_like	low	0.3515	0.6205
			TCGA-D8-A1XO-01	AI_like	low	0.3532	0.698
			TCGA-BH-A0HP-01	AI_like	low	0.3538	0.7246
			TCGA-D8-A1JS-01	AI_like	low	0.354	0.73
			TCGA-BH-A0H9-01	AI_like	low	0.3542	0.7408
			TCGA-LD-A7W6-01	AI_like	low	0.3543	0.7466
			TCGA-A2-A0T4-01	AI_like	low	0.3546	0.7565
			TCGA-AR-A1AM-01	AI_like	low	0.3548	0.7683
			TCGA-D8-A4Z1-01	AI_like	low	0.3555	0.7973
			TCGA-E2-A1IN-01	AI_like	low	0.3562	0.8297
			TCGA-A7-A6VX-01	AI_like	low	0.3564	0.8386
			TCGA-AO-A0JJ-01	AI_like	low	0.3585	0.9304
			TCGA-AC-A3EH-01	AI_like	low	0.3599	0.9896
			TCGA-A2-A1FV-01	AI_like	low	0.3603	1.0066
			TCGA-BH-A0DS-01	AI_like	low	0.3615	1.0611
			TCGA-AR-A24H-01	AI_like	low	0.3615	1.0629
			TCGA-D8-A73U-01	AI_like	low	0.3616	1.0669
			TCGA-E2-A10B-01	AI_like	low	0.3618	1.0739
			TCGA-AO-A1KS-01	AI_like	low	0.3621	1.0887
			TCGA-AR-A24S-01	AI_like	low	0.3627	1.1125
			TCGA-A2-A0EN-01	AI_like	low	0.363	1.1276
			TCGA-D8-A3Z5-01	AI_like	low	0.364	1.1701
			TCGA-BH-A0DP-01	AI_like	low	0.3643	1.1842
			TCGA-AR-A2LQ-01	AI_like	low	0.3651	1.221
			TCGA-E2-A56Z-01	AI_like	low	0.3655	1.2359
			TCGA-AC-A2B8-01	AI_like	low	0.3656	1.2424
			TCGA-E9-A1NG-01	AI_like	low	0.3657	1.2442
			TCGA-AO-A1KP-01	AI_like	low	0.3657	1.2478
			TCGA-E2-A1BC-01	AI_like	low	0.3667	1.2922
			TCGA-4H-AAAK-01	AI_like	low	0.3672	1.3129
			TCGA-AR-A24W-01	AI_like	low	0.3673	1.3171
			TCGA-AR-A1AS-01	AI_like	low	0.3692	1.4014
			TCGA-D8-A1X8-01	AI_like	low	0.3701	1.4378
			TCGA-E9-A1NH-01	AI_like	low	0.3711	1.4833
			TCGA-E2-A10E-01	AI_like	low	0.3712	1.4877
			TCGA-AR-A2LN-01	AI_like	low	0.3714	1.4962
			TCGA-D8-A1XB-01	AI_like	low	0.3738	1.6037
			TCGA-D8-A1JC-01	AI_like	low	0.375	1.6555
			TCGA-BH-A0GZ-01	AI_like	low	0.3754	1.674
			TCGA-AR-A0TV-01	AI_like	low	0.3768	1.7339
			TCGA-A2-A1FW-01	AI_like	low	0.3773	1.758
			TCGA-AR-A0TR-01	AI_like	low	0.3778	1.7778
			TCGA-BH-A1FB-01	AI_like	low	0.3783	1.8023
			TCGA-BH-A0C0-01	AI_like	low	0.3786	1.813
			TCGA-AR-A24Z-01	AI_like	low	0.379	1.8331
			TCGA-D8-A27K-01	AI_like	low	0.3793	1.8464
			TCGA-C8-A1HE-01	AI_like	low	0.3794	1.8476
			TCGA-D8-A1XM-01	AI_like	low	0.38	1.876
			TCGA-S3-A6ZF-01	AI_like	low	0.3803	1.8882
			TCGA-AO-A0JD-01	AI_like	low	0.3804	1.8942
			TCGA-BH-A0GY-01	AI_like	low	0.3805	1.8952
			TCGA-D8-A27T-01	AI_like	low	0.381	1.9182
			TCGA-AO-A0JG-01	AI_like	low	0.381	1.9188
			TCGA-AR-A1AJ-01	AI_like	low	0.3811	1.9227
			TCGA-GM-A3XN-01	AI_like	low	0.3822	1.9722
			TCGA-GM-A2DK-01	AI_like	low	0.3822	1.9724
			TCGA-BH-A0HB-01	AI_like	low	0.3829	2.0016
			TCGA-E2-A108-01	AI_like	low	0.383	2.0075
			TCGA-A2-A4S2-01	AI_like	low	0.3837	2.0378
			TCGA-GM-A2DN-01	AI_like	low	0.3841	2.0573
			TCGA-E2-A1IJ-01	AI_like	low	0.3864	2.1583
			TCGA-BH-A201-01	AI_like	low	0.3873	2.197
			TCGA-BH-A0BF-01	AI_like	low	0.388	2.2285
			TCGA-GM-A3NY-01	AI_like	low	0.3885	2.2498
			TCGA-E9-A22A-01	AI_like	low	0.3887	2.256
			TCGA-BH-A0BC-01	AI_like	low	0.3888	2.2622
			TCGA-EW-A1PA-01	AI_like	low	0.3896	2.2965
			TCGA-E2-A1L8-01	AI_like	low	0.3916	2.3842
			TCGA-E2-A109-01	AI_like	low	0.3932	2.4542
			TCGA-BH-A0HX-01	AI_like	low	0.3932	2.4552
			TCGA-D8-A27R-01	AI_like	low	0.394	2.4918
			TCGA-BH-A0HK-01	AI_like	low	0.394	2.4923
			TCGA-AQ-A7U7-01	AI_like	low	0.3951	2.5392
			TCGA-D8-A27L-01	AI_like	low	0.3951	2.5403
			TCGA-A2-A0YK-01	AI_like	low	0.3957	2.567
			TCGA-BH-A0BM-01	AI_like	low	0.3967	2.612
			TCGA-D8-A1JJ-01	AI_like	low	0.3971	2.6278
			TCGA-A2-A0EP-01	AI_like	low	0.3988	2.702
			TCGA-AN-A0XO-01	AI_like	low	0.3999	2.7489
			TCGA-A2-A4S3-01	AI_like	low	0.401	2.8004
			TCGA-AR-A2LK-01	AI_like	high	0.4014	2.8164
			TCGA-S3-AA11-01	AI_like	high	0.402	2.8452
			TCGA-E2-A1B1-01	AI_like	high	0.4021	2.8483
			TCGA-D8-A1JB-01	AI_like	high	0.4034	2.9044
			TCGA-A7-A56D-01	AI_like	high	0.4042	2.9416
			TCGA-C8-A1HM-01	AI_like	high	0.4043	2.9454
			TCGA-D8-A73X-01	AI_like	high	0.4049	2.9713
			TCGA-C8-A26Z-01	AI_like	high	0.4055	2.9957
			TCGA-AR-A250-01	AI_like	high	0.4065	3.0416
			TCGA-LL-A5YP-01	AI_like	high	0.4069	3.0602
			TCGA-AR-A1AW-01	AI_like	high	0.4086	3.1352
			TCGA-AO-A0JC-01	AI_like	high	0.4089	3.1448
			TCGA-C8-A26W-01	AI_like	high	0.4091	3.1535
			TCGA-D8-A3Z6-01	AI_like	high	0.4103	3.2086
			TCGA-E2-A1BD-01	AI_like	high	0.4116	3.2657
			TCGA-D8-A27G-01	AI_like	high	0.4139	3.3684
			TCGA-GM-A2DA-01	AI_like	high	0.4163	3.4724
			TCGA-BH-A0DI-01	AI_like	high	0.4176	3.5301
			TCGA-BH-A8FZ-01	AI_like	high	0.4185	3.5707
			TCGA-A2-A0CR-01	AI_like	high	0.419	3.5925
			TCGA-E9-A5FK-01	AI_like	high	0.4203	3.6462
			TCGA-EW-A1OZ-01	AI_like	high	0.4205	3.6547
			TCGA-AR-A24Q-01	AI_like	high	0.4217	3.7092
			TCGA-EW-A1PF-01	AI_like	high	0.4223	3.7377
			TCGA-E2-A105-01	AI_like	high	0.4225	3.7452
			TCGA-D8-A1JM-01	AI_like	high	0.4236	3.7945
			TCGA-E2-A107-01	AI_like	high	0.4285	4.0094
			TCGA-BH-A1EY-01	AI_like	high	0.4303	4.0862
			TCGA-D8-A1J8-01	AI_like	high	0.431	4.1197
			TCGA-E2-A15K-01	AI_like	high	0.4314	4.1356
			TCGA-A8-A0A6-01	AI_like	high	0.4319	4.1572
			TCGA-AR-A5QM-01	AI_like	high	0.4326	4.1909
			TCGA-LL-A5YN-01	AI_like	high	0.4346	4.2753
			TCGA-BH-A5J0-01	AI_like	high	0.4349	4.292
			TCGA-D8-A1XU-01	AI_like	high	0.4407	4.5465
			TCGA-AO-A0JI-01	AI_like	high	0.4426	4.6303
			TCGA-EW-A1J5-01	AI_like	high	0.4447	4.7224
			TCGA-5L-AAT0-01	AI_like	high	0.4464	4.7976
			TCGA-A2-A3Y0-01	AI_like	high	0.4468	4.8145
			TCGA-GM-A2DO-01	AI_like	high	0.45	4.9543
			TCGA-BH-A0H7-01	AI_like	high	0.4532	5.096
			TCGA-AR-A0U3-01	AI_like	high	0.4548	5.1637
			TCGA-BH-A0DH-01	AI_like	high	0.4567	5.2494
			TCGA-E2-A1IU-01	AI_like	high	0.4583	5.3192
			TCGA-A7-A26H-01	AI_like	high	0.4584	5.3254
			TCGA-C8-A274-01	AI_like	high	0.4602	5.4035
			TCGA-AO-A03N-01	AI_like	high	0.4649	5.6115
			TCGA-E2-A10C-01	AI_like	high	0.4656	5.6427
			TCGA-BH-A0BZ-01	AI_like	high	0.474	6.0101
			TCGA-S3-AA0Z-01	AI_like	high	0.4806	6.3021
			TCGA-AN-A0XR-01	AI_like	high	0.5479	9.2591

## Sheet: Tab5. PERCI TAM 450k data in TC
Sample_ID	cg04286030	cg11756387	cg08620986	cg06121808	cg14226755	cg06673130	cg15885016	cg02948884	cg23693485	cg00663832	cg15332750	cg01838965	cg04334496	cg00057667	cg24028809	cg13798585	cg18119803	cg03953232	cg10809485	cg19671648	cg15042080	cg13852822	cg15387123	cg07380504	cg17177816	cg02323003	cg23375717	cg09115116	cg18763536	cg23752828	cg24776736	cg18396984	cg01719405	cg19256331	cg02222170	cg01030404	cg12052497	cg01627405	cg03131092	cg13387235	cg05695951	Age
TCGA-A2-A3XW-01	0.1472	0.7534	0.7178	0.6025	0.819	0.4874	0.0228	0.2776	0.8159	0.178	0.0678	0.7967	0.7737	0.8668	0.727	0.745	0.9317	0.7553	0.4541	0.5067	0.0371	0.3128	0.3215	0.9162	0.9294	0.7645	0.8123	0.7068	0.717	0.7294	0.8709	0.2991	0.7732	0.3646	0.8085	0.4367	0.8401	0.5489	0.6702	0.8086	0.6351	42
TCGA-AO-A1KO-01	0.0654	0.8052	0.7697	0.5397	0.8534	0.808	0.0284	0.0693	0.8727	0.22	0.0561	0.8619	0.7806	0.8924	0.6137	0.8065	0.8487	0.7995	0.3069	0.872	0.0144	0.2678	0.2571	0.9067	0.8837	0.816	0.6736	0.7975	0.3526	0.3984	0.884	0.2618	0.8969	0.4787	0.7513	0.3503	0.6288	0.4342	0.6029	0.6596	0.7402	46
TCGA-E2-A15J-01	0.042	0.2239	0.8635	0.5887	0.8896	0.5861	0.0341	0.0361	0.9372	0.5794	0.3312	0.918	0.5946	0.9294	0.7692	0.8778	0.9483	0.5695	0.1333	0.9215	0.0144	0.8518	0.0999	0.9377	0.7027	0.9317	0.8498	0.8824	0.7722	0.536	0.8731	0.8522	0.8042	0.1326	0.8683	0.4402	0.6685	0.6506	0.8659	0.9089	0.5198	51
TCGA-GM-A3XG-01	0.1723	0.6914	0.7312	0.5414	0.8241	0.7755	0.0388	0.0846	0.8622	0.2824	0.2455	0.8595	0.8041	0.8392	0.7524	0.8146	0.9081	0.8487	0.4046	0.9156	0.0295	0.3642	0.236	0.9138	0.8383	0.7753	0.7835	0.7624	0.2044	0.4764	0.9014	0.4415	0.8582	0.4763	0.8173	0.3408	0.7543	0.5209	0.7219	0.6903	0.7737	46
TCGA-A7-A5ZX-01	0.0888	0.5724	0.7175	0.5422	0.7825	0.7866	0.0946	0.0907	0.9299	0.4004	0.2954	0.8618	0.8624	0.9049	0.7187	0.9028	0.7498	0.6663	0.4244	0.931	0.0685	0.4458	0.1697	0.8901	0.9548	0.666	0.814	0.8637	0.3247	0.3374	0.9062	0.5992	0.9147	0.5441	0.8836	0.6202	0.8269	0.5704	0.6859	0.5349	0.7116	48
TCGA-A2-A4RY-01	0.1793	0.68	0.7477	0.5308	0.8287	0.6605	0.0233	0.0673	0.9531	0.3247	0.3394	0.8907	0.7821	0.8266	0.718	0.7667	0.8259	0.8802	0.312	0.903	0.0211	0.4228	0.2418	0.8946	0.8227	0.7671	0.7936	0.8158	0.3687	0.4342	0.8043	0.4744	0.7672	0.4489	0.7957	0.4879	0.7294	0.4869	0.6977	0.6513	0.6938	46
TCGA-A2-A3XV-01	0.1265	0.8599	0.7731	0.6247	0.8262	0.6796	0.0136	0.0578	0.9191	0.4088	0.2049	0.9146	0.7745	0.8863	0.6073	0.7765	0.7339	0.8813	0.4356	0.9353	0.6162	0.6832	0.1993	0.908	0.961	0.2764	0.6809	0.2821	0.6718	0.7853	0.6494	0.6916	0.735	0.5959	0.8529	0.4341	0.8392	0.7151	0.7911	0.4055	0.3732	46
TCGA-A2-A3KC-01	0.058	0.7349	0.6345	0.5426	0.5945	0.6754	0.0304	0.0767	0.6153	0.504	0.5721	0.9049	0.8015	0.9091	0.7158	0.7702	0.9616	0.9083	0.2358	0.9036	0.013	0.5126	0.2509	0.9071	0.8926	0.3839	0.8116	0.7019	0.5585	0.4392	0.8621	0.5276	0.788	0.503	0.5945	0.6829	0.7172	0.7055	0.7245	0.5833	0.7459	55
TCGA-A2-A0T5-01	0.047	0.3984	0.753	0.4065	0.8472	0.762	0.0232	0.2199	0.8734	0.2228	0.1232	0.7707	0.3589	0.9422	0.7035	0.8012	0.7299	0.7874	0.1509	0.8657	0.012	0.5616	0.1424	0.9268	0.9389	0.7726	0.8194	0.8462	0.5771	0.2058	0.6667	0.3514	0.7135	0.4575	0.7342	0.7999	0.807	0.527	0.7918	0.8132	0.805	39
TCGA-A2-A1G0-01	0.3558	0.4386	0.7638	0.2546	0.7676	0.3744	0.0381	0.0761	0.876	0.4405	0.2703	0.8066	0.8072	0.8728	0.5418	0.7283	0.6008	0.5613	0.0773	0.9073	0.0118	0.3557	0.2113	0.7043	0.9493	0.6325	0.8255	0.6208	0.3642	0.4681	0.828	0.5653	0.7661	0.614	0.8139	0.5409	0.7011	0.5215	0.6923	0.6973	0.5023	49
TCGA-AR-A0TP-01	0.0123	0.9494	0.8056	0.2799	0.9342	0.8258	0.0869	0.0097	0.8615	0.2037	0.0602	0.3569	0.5435	0.8221	0.1258	0.9444	0.8141	0.8487	0.0602	0.9188	0.0118	0.1359	0.881	0.8919	0.1088	0.7697	0.2442	0.9044	0.1056	0.1467	0.8849	0.7819	0.7481	0.7491	0.878	0.1564	0.7021	0.3492	0.829	0.1573	0.8813	43
TCGA-AR-A2LO-01	0.3875	0.8101	0.5777	0.484	0.7292	0.5849	0.0239	0.1062	0.7129	0.4164	0.4242	0.8448	0.6864	0.8571	0.5287	0.709	0.789	0.7636	0.2832	0.8993	0.2926	0.4771	0.2564	0.8385	0.9399	0.5497	0.7575	0.7961	0.4557	0.6008	0.8488	0.3628	0.7546	0.3928	0.718	0.6727	0.7754	0.5826	0.6464	0.8013	0.7656	46
TCGA-AR-A24K-01	0.0305	0.1985	0.8063	0.1095	0.9199	0.8183	0.0112	0.039	0.9375	0.5405	0.487	0.8289	0.9237	0.9369	0.8431	0.851	0.9632	0.7031	0.2444	0.9412	0.0263	0.6652	0.0981	0.8971	0.9365	0.5587	0.8546	0.8739	0.8029	0.13	0.5013	0.5001	0.8562	0.2164	0.8908	0.9647	0.8933	0.3795	0.8396	0.5651	0.3958	46
TCGA-BH-A28Q-01	0.2002	0.3752	0.7989	0.2965	0.8601	0.8052	0.2257	0.0654	0.9505	0.6145	0.5339	0.6639	0.8124	0.9406	0.4676	0.797	0.9246	0.651	0.0857	0.9493	0.5339	0.5953	0.1583	0.9418	0.9431	0.5346	0.5727	0.8916	0.769	0.5697	0.7304	0.4893	0.7046	0.4616	0.8751	0.6591	0.8348	0.6361	0.6766	0.3571	0.6322	46
TCGA-BH-A0BJ-01	0.0805	0.524	0.7215	0.3647	0.5687	0.6968	0.0356	0.1153	0.7852	0.2335	0.0754	0.5513	0.4682	0.8956	0.527	0.7864	0.7049	0.5084	0.1586	0.7357	0.4745	0.3693	0.4017	0.9094	0.8062	0.4519	0.4789	0.8091	0.372	0.2939	0.7245	0.1305	0.359	0.4403	0.7262	0.6392	0.7191	0.6877	0.8185	0.7443	0.6637	41
TCGA-E2-A1B5-01	0.1936	0.5757	0.5285	0.2297	0.5604	0.4078	0.0173	0.0413	0.859	0.139	0.0387	0.7221	0.5927	0.8723	0.4084	0.5476	0.911	0.6276	0.1119	0.8899	0.0072	0.6838	0.2114	0.9506	0.9406	0.5244	0.8949	0.8585	0.4682	0.3767	0.8487	0.2797	0.528	0.4607	0.8516	0.8711	0.5842	0.684	0.8881	0.8516	0.8014	46
TCGA-AR-A24T-01	0.5884	0.7505	0.4645	0.2335	0.853	0.7735	0.0677	0.0619	0.8308	0.6265	0.6224	0.8928	0.8602	0.8736	0.596	0.8234	0.9587	0.876	0.3311	0.9689	0.5478	0.6085	0.2076	0.9395	0.9495	0.3863	0.8742	0.8595	0.493	0.5702	0.8686	0.6073	0.796	0.5691	0.6339	0.7892	0.7726	0.7466	0.8312	0.8092	0.7905	46
TCGA-E2-A570-01	0.0743	0.4521	0.7978	0.3801	0.9182	0.8063	0.0574	0.0689	0.9067	0.362	0.2002	0.4454	0.5761	0.8287	0.2342	0.859	0.6533	0.8501	0.0853	0.5865	0.1922	0.5977	0.188	0.8735	0.9354	0.4622	0.5158	0.8571	0.5959	0.6249	0.5778	0.6023	0.7475	0.4716	0.8026	0.8189	0.7839	0.5608	0.6463	0.4227	0.5853	47
TCGA-AO-A12E-01	0.5501	0.6534	0.7179	0.6847	0.4944	0.4681	0.1381	0.0697	0.8684	0.3494	0.3467	0.4472	0.4164	0.904	0.3003	0.8447	0.5746	0.3085	0.1176	0.5027	0.6846	0.6011	0.2545	0.89	0.9549	0.3856	0.6001	0.8743	0.6072	0.2561	0.4801	0.6559	0.6819	0.5498	0.7533	0.8239	0.8015	0.7242	0.5983	0.8407	0.6218	51
TCGA-A2-A25C-01	0.1103	0.4163	0.457	0.2331	0.8311	0.7077	0.0229	0.1698	0.4905	0.2655	0.1123	0.5185	0.2275	0.8642	0.6663	0.6995	0.9699	0.8439	0.2936	0.9272	0.0378	0.6629	0.1903	0.9302	0.9466	0.5709	0.8272	0.8427	0.5422	0.546	0.6829	0.1588	0.1599	0.3696	0.7471	0.8965	0.6339	0.6951	0.7166	0.8695	0.731	50
TCGA-AR-A251-01	0.267	0.869	0.7918	0.3656	0.7839	0.7291	0.0611	0.0287	0.8749	0.5812	0.5669	0.8148	0.6022	0.9242	0.6217	0.7807	0.862	0.7314	0.2938	0.9326	0.013	0.4277	0.5819	0.6111	0.4734	0.7872	0.3949	0.7497	0.4638	0.2367	0.8272	0.2358	0.6348	0.5273	0.5349	0.4045	0.747	0.2827	0.5963	0.4002	0.8417	51
TCGA-A2-A0T6-01	0.3707	0.3711	0.7219	0.199	0.7802	0.6865	0.0642	0.0508	0.8187	0.547	0.5378	0.8343	0.7344	0.8232	0.529	0.6511	0.8703	0.7667	0.3641	0.9112	0.5518	0.6956	0.1413	0.9143	0.9669	0.2734	0.8767	0.8108	0.5794	0.4544	0.8603	0.5176	0.6398	0.6161	0.7758	0.8295	0.8203	0.6479	0.8063	0.8392	0.5584	50
TCGA-D8-A1XF-01	0.8296	0.7168	0.6929	0.2141	0.8768	0.4145	0.0095	0.6532	0.8115	0.7408	0.5644	0.9159	0.8929	0.9315	0.8122	0.8626	0.9677	0.8649	0.7072	0.9275	0.8284	0.8689	0.137	0.9469	0.9626	0.9208	0.8519	0.7714	0.8217	0.1081	0.9144	0.887	0.8795	0.7061	0.8848	0.9324	0.9211	0.4039	0.7195	0.9036	0.7178	45
TCGA-BH-A0E2-01	0.0432	0.2971	0.5692	0.1856	0.8773	0.2388	0.0339	0.1789	0.7374	0.0968	0.0217	0.8131	0.7883	0.8165	0.8143	0.8216	0.919	0.6941	0.382	0.942	0.0166	0.7117	0.1759	0.6257	0.8935	0.7702	0.827	0.472	0.4635	0.1333	0.8167	0.7432	0.8155	0.7141	0.5897	0.8593	0.8722	0.2398	0.5999	0.4896	0.5571	49
TCGA-AR-A1AN-01	0.0406	0.4182	0.7704	0.1891	0.804	0.4199	0.0173	0.0608	0.8884	0.1253	0.0457	0.3526	0.3034	0.8945	0.0619	0.7917	0.7417	0.3275	0.0691	0.7004	0.3837	0.6566	0.7063	0.6774	0.9702	0.2877	0.3893	0.4758	0.3189	0.4082	0.3703	0.0907	0.7669	0.6087	0.5836	0.4907	0.7126	0.2493	0.494	0.5005	0.6476	46
TCGA-AR-A252-01	0.104	0.5003	0.5568	0.2772	0.6697	0.4017	0.0272	0.0642	0.815	0.1386	0.0806	0.6471	0.5663	0.8341	0.4425	0.4873	0.9023	0.7904	0.2703	0.8132	0.0355	0.6107	0.1752	0.8497	0.8812	0.5448	0.7878	0.7534	0.4755	0.4269	0.7459	0.3874	0.5432	0.4506	0.7537	0.8734	0.6367	0.5095	0.7955	0.7372	0.6166	50
TCGA-HN-A2OB-01	0.056	0.5103	0.5393	0.462	0.8277	0.7593	0.0623	0.083	0.6978	0.3534	0.2254	0.7605	0.7009	0.7141	0.4449	0.7924	0.6793	0.5837	0.2136	0.8814	0.5313	0.4671	0.1818	0.7691	0.8507	0.4672	0.67	0.7318	0.2006	0.4307	0.8194	0.3824	0.7169	0.4215	0.7434	0.4911	0.683	0.3808	0.6113	0.644	0.5803	45
TCGA-BH-A2L8-01	0.0997	0.3966	0.662	0.2174	0.7273	0.5935	0.0539	0.0688	0.8306	0.2835	0.1009	0.5334	0.6586	0.7744	0.1833	0.5644	0.9416	0.6096	0.1344	0.8838	0.0465	0.6293	0.1763	0.8546	0.9679	0.5738	0.8266	0.6475	0.4454	0.4179	0.8365	0.3805	0.5286	0.3867	0.7988	0.7971	0.7086	0.5027	0.729	0.5813	0.7176	45
TCGA-AR-A24R-01	0.2854	0.2764	0.6815	0.192	0.8309	0.242	0.0296	0.1811	0.7837	0.1455	0.0467	0.8654	0.6358	0.8809	0.6908	0.7146	0.8517	0.5975	0.2983	0.9501	0.2953	0.8584	0.1421	0.7856	0.9773	0.1727	0.8615	0.8576	0.7315	0.1483	0.4779	0.721	0.7135	0.4689	0.8981	0.9543	0.7992	0.3355	0.6694	0.8878	0.4794	45
TCGA-A7-A26J-01	0.2114	0.3824	0.7528	0.5083	0.7983	0.6953	0.135	0.0449	0.7788	0.6209	0.4347	0.8877	0.4635	0.7204	0.2052	0.8688	0.5107	0.6336	0.0396	0.4706	0.632	0.7068	0.1911	0.9621	0.9598	0.4898	0.8148	0.9524	0.5756	0.2615	0.2541	0.7735	0.2428	0.6077	0.8976	0.9099	0.8403	0.7523	0.8112	0.8928	0.4458	49
TCGA-AR-A1AU-01	0.0346	0.5541	0.7547	0.305	0.8716	0.3903	0.0306	0.0485	0.8671	0.1989	0.0626	0.9314	0.8187	0.9339	0.6252	0.8138	0.8018	0.4184	0.2195	0.9183	0.0389	0.5477	0.2113	0.8018	0.5543	0.868	0.7857	0.8405	0.2666	0.3277	0.8676	0.215	0.8478	0.5367	0.6443	0.7905	0.7347	0.3057	0.5621	0.3995	0.4497	39
TCGA-BH-A1ES-01	0.3657	0.2707	0.5645	0.2732	0.6572	0.2214	0.0213	0.466	0.5931	0.1493	0.0464	0.8102	0.899	0.6635	0.8018	0.7137	0.874	0.599	0.3681	0.9652	0.0135	0.6138	0.1152	0.9314	0.9621	0.6175	0.8526	0.8735	0.2753	0.3337	0.8414	0.5384	0.8539	0.4287	0.8719	0.9291	0.8014	0.418	0.6657	0.9064	0.5073	35
TCGA-BH-A42V-01	0.4242	0.5084	0.7232	0.2662	0.7336	0.6714	0.0409	0.1077	0.7141	0.2181	0.0895	0.7186	0.487	0.9208	0.4135	0.7173	0.7306	0.5544	0.1475	0.895	0.5517	0.5645	0.245	0.8792	0.9272	0.4159	0.7861	0.6635	0.3568	0.4412	0.7916	0.4655	0.5487	0.5082	0.7758	0.7422	0.6563	0.5144	0.6132	0.6909	0.6614	41
TCGA-AR-A0TW-01	0.063	0.2638	0.7549	0.2217	0.7508	0.4487	0.0457	0.048	0.916	0.1089	0.0983	0.6394	0.7239	0.9491	0.0886	0.6233	0.7556	0.3914	0.1605	0.4592	0.0363	0.7963	0.2554	0.9269	0.9569	0.6456	0.7888	0.8405	0.4682	0.1427	0.6413	0.6354	0.1116	0.6032	0.761	0.893	0.8328	0.4386	0.7375	0.7129	0.4335	50
TCGA-AR-A1AO-01	0.1252	0.6828	0.5625	0.3366	0.6259	0.4731	0.0309	0.0474	0.6701	0.2216	0.195	0.7654	0.4373	0.8378	0.3348	0.5505	0.766	0.7279	0.1958	0.8475	0.0397	0.5463	0.2524	0.8997	0.8837	0.4479	0.6739	0.6323	0.3897	0.3273	0.7091	0.227	0.4284	0.4155	0.6882	0.7779	0.6532	0.4796	0.8044	0.7293	0.6635	47
TCGA-A2-A25A-01	0.1182	0.4856	0.5656	0.3882	0.7663	0.6641	0.2046	0.0691	0.7329	0.5017	0.5464	0.7817	0.609	0.92	0.3883	0.7383	0.8203	0.8187	0.1873	0.7028	0.4377	0.4897	0.4418	0.9117	0.9494	0.4398	0.6006	0.8707	0.3248	0.4766	0.6976	0.4574	0.5007	0.4874	0.8704	0.713	0.6709	0.4872	0.7379	0.6617	0.672	44
TCGA-E2-A1L6-01	0.0553	0.5093	0.4799	0.373	0.5304	0.7695	0.0372	0.0224	0.6976	0.2346	0.154	0.811	0.684	0.8893	0.6056	0.8176	0.5342	0.6635	0.3178	0.8495	0.164	0.5807	0.1492	0.9605	0.9536	0.6639	0.719	0.684	0.3237	0.2477	0.5611	0.4693	0.1926	0.485	0.9422	0.6462	0.56	0.4144	0.5451	0.6705	0.5991	44
TCGA-A1-A0SF-01	0.0782	0.3416	0.3865	0.2493	0.5659	0.669	0.0389	0.0506	0.5762	0.2297	0.0844	0.5354	0.4393	0.8372	0.3978	0.7912	0.7221	0.2787	0.0522	0.5636	0.5727	0.5074	0.151	0.5743	0.8075	0.228	0.7322	0.6271	0.1962	0.2365	0.8146	0.5496	0.6413	0.6204	0.7314	0.5454	0.6616	0.4369	0.4948	0.4291	0.4954	54
TCGA-E2-A10F-01	0.5176	0.3768	0.7993	0.1723	0.7615	0.6253	0.0592	0.0656	0.8382	0.521	0.5795	0.7907	0.4868	0.54	0.5362	0.7615	0.6253	0.8239	0.3316	0.8787	0.0338	0.7048	0.1882	0.8977	0.8962	0.7584	0.8743	0.8862	0.4446	0.2881	0.7029	0.6993	0.6326	0.4712	0.7084	0.8718	0.7666	0.451	0.82	0.5764	0.4968	47
TCGA-LD-A7W5-01	0.0677	0.5055	0.5266	0.4609	0.7064	0.4885	0.0285	0.066	0.72	0.3963	0.2881	0.5976	0.6463	0.8681	0.4685	0.5121	0.8655	0.5949	0.1646	0.8564	0.5034	0.6187	0.2006	0.872	0.9196	0.2892	0.7519	0.6811	0.4274	0.4509	0.5934	0.5915	0.5167	0.5349	0.8135	0.7624	0.5823	0.6204	0.697	0.6121	0.4734	52
TCGA-A2-A0T7-01	0.2996	0.6244	0.7552	0.3997	0.7866	0.7498	0.0201	0.072	0.8798	0.482	0.4538	0.7127	0.613	0.7781	0.422	0.8251	0.7493	0.582	0.2258	0.7285	0.3706	0.5261	0.179	0.8402	0.6139	0.3961	0.7905	0.7169	0.314	0.3855	0.7719	0.5785	0.5523	0.5942	0.6516	0.7602	0.6042	0.4727	0.7798	0.5717	0.4905	51
TCGA-E2-A1IG-01	0.0325	0.274	0.6265	0.2067	0.8734	0.2171	0.0105	0.0454	0.7937	0.2156	0.0473	0.6831	0.7039	0.846	0.7061	0.698	0.5021	0.2503	0.0508	0.882	0.4006	0.5625	0.1383	0.6997	0.9459	0.8486	0.5101	0.8117	0.2859	0.5707	0.3766	0.7053	0.7543	0.6625	0.7996	0.8492	0.7886	0.384	0.7081	0.5297	0.3032	45
TCGA-AO-A126-01	0.0724	0.3743	0.7946	0.1043	0.8044	0.5916	0.1675	0.2939	0.6251	0.5174	0.4807	0.8787	0.887	0.9046	0.5624	0.8312	0.718	0.781	0.2093	0.9172	0.6417	0.7568	0.1811	0.9182	0.9614	0.725	0.8143	0.8923	0.3838	0.7107	0.8604	0.7596	0.7872	0.7516	0.8054	0.9319	0.8766	0.4263	0.6549	0.4566	0.7951	39
TCGA-AR-A0TT-01	0.0799	0.3836	0.5182	0.2274	0.7229	0.543	0.029	0.0363	0.7732	0.1366	0.0444	0.2854	0.3173	0.8423	0.1174	0.5371	0.6366	0.4591	0.1075	0.6187	0.4985	0.8013	0.2148	0.6794	0.8688	0.2167	0.8059	0.5224	0.5014	0.2785	0.4368	0.3506	0.4882	0.5119	0.5649	0.8236	0.5698	0.6039	0.793	0.6151	0.4036	53
TCGA-AO-A0JB-01	0.0122	0.2874	0.5722	0.37	0.8304	0.3209	0.0425	0.042	0.6778	0.1285	0.0559	0.2819	0.238	0.8343	0.2186	0.8347	0.2383	0.1715	0.083	0.3691	0.4204	0.4915	0.1909	0.53	0.9442	0.3143	0.3757	0.5426	0.5116	0.1752	0.6072	0.0809	0.2011	0.6995	0.5113	0.3524	0.8759	0.2503	0.4609	0.3116	0.3309	50
TCGA-AR-A24L-01	0.4987	0.6387	0.5899	0.2639	0.8934	0.767	0.0313	0.3387	0.9139	0.3436	0.1349	0.8717	0.4339	0.8234	0.1327	0.8021	0.5548	0.7146	0.0509	0.9569	0.3901	0.5073	0.3907	0.7127	0.8896	0.346	0.7687	0.7926	0.3728	0.543	0.5957	0.4089	0.5921	0.3498	0.8787	0.851	0.8178	0.5082	0.7109	0.5702	0.5499	26
TCGA-A2-A0YL-01	0.1019	0.5392	0.6575	0.3302	0.8176	0.7162	0.0723	0.0639	0.7259	0.4614	0.4885	0.5835	0.5044	0.5843	0.3833	0.7642	0.7214	0.4919	0.1808	0.6387	0.3271	0.5012	0.2481	0.9265	0.6671	0.4469	0.6291	0.7208	0.3784	0.3743	0.6018	0.4044	0.5307	0.443	0.7727	0.6191	0.6397	0.4024	0.6753	0.6732	0.6012	48
TCGA-A7-A0D9-01	0.1109	0.5975	0.7622	0.4513	0.9072	0.2201	0.0388	0.133	0.4485	0.3218	0.083	0.2411	0.1845	0.7709	0.783	0.8777	0.2592	0.6714	0.1277	0.3731	0.6896	0.7684	0.2267	0.933	0.9153	0.1877	0.8112	0.3997	0.579	0.8938	0.8443	0.8177	0.8447	0.7765	0.6364	0.9	0.7278	0.7174	0.5236	0.8657	0.6737	37
TCGA-A2-A4RW-01	0.497	0.607	0.4987	0.3415	0.7298	0.6606	0.0448	0.0576	0.396	0.4556	0.4062	0.8067	0.7927	0.781	0.582	0.7055	0.7472	0.6756	0.3879	0.8917	0.4906	0.4986	0.2206	0.8386	0.9104	0.6451	0.7908	0.5738	0.3219	0.3118	0.8239	0.4921	0.7318	0.5682	0.7901	0.7991	0.5649	0.5529	0.6144	0.6224	0.4727	49
TCGA-C8-A273-01	0.0307	0.2947	0.7544	0.2971	0.8469	0.3764	0.02	0.399	0.8191	0.2617	0.1297	0.9204	0.6585	0.8892	0.7342	0.8065	0.793	0.4395	0.3916	0.9024	0.7265	0.7702	0.1896	0.9227	0.7611	0.8645	0.8451	0.9018	0.4003	0.1883	0.8449	0.4977	0.7639	0.511	0.8504	0.885	0.8244	0.2121	0.7251	0.5869	0.5085	29
TCGA-A7-A13F-01	0.757	0.4204	0.7558	0.3408	0.8608	0.4866	0.1227	0.497	0.8655	0.7977	0.7484	0.8635	0.2838	0.9259	0.6719	0.8699	0.4987	0.7405	0.1716	0.9015	0.218	0.772	0.2523	0.8181	0.6548	0.1823	0.8274	0.8852	0.54	0.3481	0.5173	0.6516	0.8066	0.7053	0.839	0.8736	0.7012	0.56	0.8421	0.8627	0.5727	44
TCGA-E2-A1L9-01	0.4243	0.3772	0.6875	0.4036	0.798	0.6731	0.5743	0.0475	0.8577	0.5908	0.6166	0.8904	0.5379	0.8668	0.2512	0.7834	0.8395	0.5696	0.0245	0.897	0.0076	0.5116	0.1593	0.8776	0.9411	0.7223	0.735	0.7868	0.5821	0.4351	0.5159	0.538	0.6712	0.4573	0.5483	0.8441	0.69	0.526	0.6722	0.4315	0.5857	40
TCGA-BH-A0DK-01	0.6133	0.5566	0.564	0.2175	0.781	0.3629	0.0518	0.0432	0.5743	0.3911	0.3837	0.7146	0.6153	0.8709	0.5859	0.6673	0.7564	0.416	0.0974	0.9283	0.5929	0.624	0.134	0.9245	0.9681	0.3995	0.8005	0.8778	0.492	0.2696	0.7026	0.6084	0.4701	0.5792	0.8447	0.8167	0.5276	0.4558	0.7566	0.6997	0.7161	49
TCGA-D8-A1XD-01	0.5707	0.473	0.8342	0.3993	0.8876	0.2896	0.034	0.0837	0.8743	0.7585	0.6651	0.8577	0.6339	0.9078	0.8396	0.9047	0.463	0.8634	0.5626	0.9509	0.2543	0.7081	0.2466	0.7818	0.9836	0.2371	0.813	0.4418	0.37	0.4613	0.9192	0.7883	0.8028	0.5981	0.8731	0.932	0.7712	0.5434	0.7474	0.4901	0.5117	36
TCGA-A2-A04R-01	0.0476	0.4206	0.6986	0.2416	0.9597	0.8874	0.0503	0.0314	0.5168	0.7762	0.5245	0.9233	0.8121	0.7571	0.8011	0.888	0.3122	0.1374	0.0885	0.8768	0.5516	0.5577	0.1475	0.9096	0.9574	0.0873	0.1816	0.9249	0.4594	0.1387	0.149	0.5594	0.8106	0.4698	0.4647	0.8028	0.9164	0.69	0.7635	0.9314	0.4739	36
TCGA-C8-A1HO-01	0.0223	0.1695	0.4655	0.4203	0.8516	0.1549	0.0104	0.0544	0.7317	0.1352	0.0491	0.9264	0.8638	0.8826	0.7228	0.8838	0.8588	0.7141	0.438	0.8922	0.3229	0.7943	0.1034	0.8776	0.9522	0.1272	0.8247	0.642	0.1997	0.3032	0.852	0.8159	0.8479	0.6952	0.7397	0.9023	0.8298	0.3108	0.5251	0.5395	0.5164	34
TCGA-A2-A25E-01	0.5495	0.3435	0.4849	0.2342	0.8295	0.3334	0.0682	0.0719	0.6752	0.256	0.1095	0.8944	0.7569	0.9521	0.6971	0.6758	0.4707	0.2487	0.0211	0.9205	0.0737	0.6918	0.1905	0.9269	0.9721	0.2206	0.6371	0.6664	0.3775	0.1909	0.8455	0.7153	0.8421	0.4316	0.8056	0.8503	0.8042	0.3853	0.6295	0.5763	0.396	34
TCGA-BH-A0DG-01	0.0408	0.5556	0.3783	0.2519	0.6223	0.4412	0.0317	0.072	0.5738	0.1367	0.0501	0.8735	0.7702	0.8487	0.5401	0.5878	0.7323	0.8186	0.2112	0.9088	0.0215	0.6102	0.2467	0.894	0.9591	0.387	0.7597	0.6551	0.3148	0.6032	0.8099	0.5399	0.6685	0.5594	0.8009	0.743	0.4701	0.3717	0.6122	0.5684	0.5857	30
TCGA-E2-A15I-01	0.0841	0.2638	0.6525	0.2429	0.4157	0.317	0.0437	0.0363	0.7135	0.3514	0.1056	0.3773	0.2383	0.6263	0.1899	0.7027	0.4766	0.4504	0.0202	0.367	0.0603	0.597	0.2124	0.7086	0.8716	0.2134	0.3545	0.5945	0.2846	0.2272	0.343	0.1475	0.1874	0.4512	0.8523	0.6462	0.5859	0.4942	0.5387	0.4986	0.4805	44
TCGA-C8-A1HG-01	0.0514	0.2254	0.616	0.0964	0.4045	0.496	0.0437	0.0324	0.5254	0.1798	0.0712	0.5721	0.5434	0.8322	0.6365	0.6523	0.7062	0.317	0.227	0.8353	0.089	0.5476	0.6284	0.8912	0.6441	0.1356	0.7201	0.3966	0.4251	0.2172	0.2854	0.5659	0.4373	0.6178	0.5612	0.8371	0.4069	0.2499	0.6956	0.4537	0.4656	50
TCGA-AO-A0JA-01	0.083	0.4986	0.6803	0.3873	0.4462	0.7375	0.0644	0.0545	0.396	0.6482	0.5432	0.8817	0.873	0.858	0.7099	0.7337	0.7744	0.8298	0.2605	0.8815	0.0663	0.6408	0.1911	0.909	0.9615	0.3634	0.8876	0.887	0.1939	0.2329	0.8729	0.6665	0.7086	0.6904	0.6819	0.8592	0.8205	0.3782	0.6581	0.6031	0.4701	36
TCGA-A2-A0YJ-01	0.0324	0.7667	0.7808	0.2681	0.8146	0.6731	0.0533	0.0364	0.8674	0.3687	0.194	0.2286	0.1407	0.9026	0.0455	0.71	0.3949	0.5532	0.0075	0.947	0.01	0.2254	0.1157	0.5269	0.5794	0.3147	0.3358	0.7385	0.113	0.1343	0.8204	0.0414	0.1171	0.6834	0.3246	0.4372	0.6618	0.2068	0.7947	0.437	0.865	39
TCGA-A2-A25B-01	0.1119	0.4172	0.3169	0.437	0.8701	0.5636	0.0208	0.2221	0.4642	0.2287	0.083	0.9073	0.376	0.8589	0.1531	0.7566	0.5226	0.1992	0.0525	0.8096	0.3954	0.7821	0.1022	0.9346	0.9745	0.2021	0.8481	0.5882	0.4729	0.4044	0.7558	0.3979	0.2269	0.6876	0.8551	0.8229	0.8237	0.3905	0.7443	0.3025	0.3815	39
TCGA-A7-A4SA-01	0.593	0.6598	0.4908	0.3024	0.6569	0.618	0.017	0.0777	0.5795	0.5774	0.5832	0.4995	0.4676	0.8873	0.2536	0.6966	0.5351	0.4652	0.0844	0.7583	0.142	0.703	0.3197	0.6717	0.6566	0.3808	0.5262	0.7915	0.5688	0.3436	0.6372	0.1716	0.8123	0.6255	0.7561	0.8407	0.6821	0.5239	0.7513	0.6171	0.739	40
TCGA-E2-A1IO-01	0.1559	0.485	0.6983	0.3932	0.6321	0.7621	0.0886	0.0529	0.8731	0.446	0.4981	0.4277	0.4042	0.8757	0.1798	0.7111	0.596	0.3757	0.0642	0.422	0.5049	0.4988	0.2187	0.7013	0.5621	0.2968	0.5001	0.5417	0.3923	0.4143	0.6419	0.4928	0.6786	0.4719	0.7403	0.7763	0.5791	0.549	0.7483	0.5027	0.6206	37
TCGA-EW-A1J1-01	0.0585	0.1623	0.497	0.0922	0.8537	0.2068	0.0166	0.1116	0.8683	0.0728	0.0415	0.5137	0.1256	0.6884	0.0706	0.6806	0.3843	0.187	0.0129	0.9033	0.0185	0.5503	0.109	0.7744	0.9575	0.0864	0.4937	0.633	0.1433	0.4881	0.859	0.4482	0.7964	0.5993	0.8465	0.8698	0.6178	0.1783	0.5306	0.5742	0.2991	38
TCGA-E9-A227-01	0.1225	0.3034	0.4024	0.1512	0.4108	0.4891	0.3564	0.2969	0.8498	0.5433	0.4947	0.6865	0.3587	0.7145	0.3653	0.4716	0.6468	0.4747	0.0573	0.5017	0.3277	0.6858	0.2078	0.883	0.7867	0.2215	0.5278	0.5985	0.3078	0.4911	0.4005	0.1166	0.2184	0.1995	0.5679	0.6858	0.7805	0.4396	0.812	0.4785	0.586	42
TCGA-AR-A0TQ-01	0.5913	0.5822	0.6245	0.1968	0.7511	0.3703	0.0538	0.0342	0.6247	0.5358	0.4599	0.6112	0.4968	0.9349	0.5111	0.6476	0.876	0.4042	0.0972	0.888	0.5017	0.7715	0.1808	0.8944	0.9541	0.2745	0.8278	0.6377	0.4804	0.5065	0.843	0.7274	0.6978	0.5768	0.8534	0.9524	0.7656	0.6266	0.8237	0.8328	0.5131	27
TCGA-BH-A0DQ-01	0.5389	0.3949	0.3818	0.2326	0.5504	0.4174	0.0365	0.0626	0.4818	0.4487	0.2872	0.401	0.2608	0.4576	0.119	0.7866	0.5244	0.2886	0.0438	0.7903	0.3345	0.4193	0.2259	0.539	0.9374	0.2933	0.3842	0.6381	0.3079	0.6821	0.3159	0.4052	0.288	0.4858	0.7336	0.8971	0.6338	0.5826	0.5144	0.8133	0.5104	42
TCGA-D8-A1JD-01	0.2226	0.4145	0.7681	0.1503	0.5516	0.7352	0.0635	0.0555	0.8533	0.6596	0.6852	0.6138	0.5826	0.4535	0.4216	0.7447	0.663	0.3524	0.0415	0.8211	0.3273	0.594	0.1592	0.8403	0.8115	0.2543	0.4761	0.7449	0.368	0.4492	0.3934	0.4985	0.2113	0.4431	0.6824	0.7771	0.7402	0.3214	0.786	0.5036	0.463	41
TCGA-PE-A5DE-01	0.4312	0.4502	0.5008	0.2716	0.6246	0.5853	0.1018	0.0396	0.612	0.5451	0.5128	0.3343	0.2535	0.6412	0.2681	0.6159	0.6741	0.387	0.0704	0.5946	0.2913	0.6849	0.1556	0.8409	0.9468	0.2618	0.4474	0.7701	0.3582	0.5958	0.4096	0.4799	0.3665	0.4505	0.6961	0.8277	0.6427	0.6309	0.6538	0.5264	0.5754	41
TCGA-BH-A0B5-01	0.4549	0.3539	0.5524	0.2218	0.8513	0.6898	0.0666	0.0377	0.4638	0.631	0.4913	0.4486	0.4177	0.5637	0.1987	0.7775	0.5096	0.5652	0.0485	0.423	0.7215	0.6887	0.1761	0.8274	0.9394	0.2225	0.4007	0.8935	0.6114	0.4842	0.4095	0.7362	0.3777	0.6559	0.8485	0.8637	0.7855	0.5469	0.7947	0.5556	0.5302	40
TCGA-AO-A03M-01	0.2325	0.3512	0.7059	0.2833	0.417	0.3605	0.1438	0.0517	0.5318	0.5609	0.5841	0.4459	0.3008	0.8761	0.5121	0.7425	0.594	0.4683	0.0948	0.8813	0.0366	0.7643	0.2294	0.9434	0.7888	0.3266	0.7587	0.4998	0.4805	0.3361	0.5863	0.5065	0.6901	0.5323	0.5847	0.9138	0.6644	0.5504	0.6907	0.5572	0.6463	29
TCGA-Z7-A8R6-01	0.5297	0.2031	0.5943	0.1257	0.8711	0.7362	0.1693	0.0336	0.3719	0.6832	0.5708	0.2435	0.1467	0.4272	0.1029	0.7993	0.5939	0.4839	0.0095	0.3141	0.8002	0.7409	0.1236	0.4739	0.6954	0.143	0.5639	0.8095	0.1961	0.1291	0.2312	0.6303	0.8024	0.2524	0.3882	0.9261	0.3053	0.4611	0.5517	0.5203	0.3433	46
TCGA-AR-A0U2-01	0.3977	0.2873	0.2147	0.0947	0.7197	0.2486	0.0702	0.0334	0.3427	0.6781	0.6676	0.6504	0.2061	0.8749	0.6529	0.5828	0.2473	0.1907	0.0326	0.83	0.0466	0.7412	0.143	0.777	0.9562	0.4204	0.2907	0.287	0.3314	0.3326	0.366	0.4507	0.7229	0.7131	0.6113	0.8838	0.455	0.2839	0.6009	0.308	0.2521	47

## Sheet: Tab6. PERCI AI 450k data for TC
Sample_ID	cg13063274	cg04569837	cg08415853	cg23436042	cg04113075	cg06145435	cg06936290	cg04526361	cg01129958	cg03157027	cg14096855	cg20143092	cg06572849	cg21490635	cg18922524	cg16616587	cg21477717	cg01413790	cg10564498	Age
TCGA-BH-A0H0-01	0.5635	0.0741	0.1985	0.5937	0.0049	0.878	0.8141	0.4585	0.2917	0.0719	0.9127	0.0029	0.012	0.2469	0.3242	0.9552	0.1142	0.4822	0.0657	69
TCGA-D8-A1XG-01	0.9678	0.0396	0.2629	0.894	0.0065	0.2266	0.1272	0.6067	0.9704	0.3303	0.9475	0.0064	0.0606	0.1659	0.0693	0.8524	0.0771	0.313	0.0539	86
TCGA-A2-A0EU-01	0.7183	0.1039	0.1529	0.5901	0.0063	0.8186	0.1863	0.6687	0.6335	0.2286	0.7003	0.0032	0.2255	0.1134	0.1007	0.9521	0.1017	0.3561	0.0427	79
TCGA-D8-A1JT-01	0.3973	0.9302	0.4149	0.8447	0.0268	0.5874	0.8164	0.6459	0.9382	0.5309	0.8393	0.0025	0.0165	0.1956	0.0659	0.927	0.0822	0.312	0.0253	70
TCGA-A2-A0CT-01	0.6009	0.9001	0.0819	0.8668	0.0068	0.8648	0.8363	0.7968	0.7834	0.8045	0.8893	0.0143	0.1104	0.1019	0.4755	0.8983	0.0802	0.472	0.0162	71
TCGA-B6-A1KC-01	0.7963	0.0643	0.1395	0.7176	0.022	0.8404	0.7673	0.7384	0.5743	0.312	0.7467	0.0035	0.0301	0.1077	0.1046	0.9027	0.4964	0.6908	0.0847	67
TCGA-BH-A1FG-01	0.9189	0.0435	0.5204	0.5808	0.0074	0.572	0.5413	0.7424	0.9389	0.3894	0.8152	0.0022	0.0358	0.195	0.0753	0.8742	0.0856	0.424	0.0511	88
TCGA-D8-A27E-01	0.9251	0.2392	0.0926	0.6702	0.0438	0.4413	0.1613	0.7236	0.7386	0.0808	0.8787	0.0032	0.0334	0.2544	0.0511	0.9509	0.0874	0.214	0.0319	66
TCGA-E9-A54Y-01	0.4034	0.7855	0.1049	0.6373	0.0376	0.8455	0.7588	0.3649	0.4951	0.7532	0.6946	0.0087	0.0215	0.2491	0.0877	0.9259	0.1312	0.3996	0.0459	63
TCGA-BH-A0H6-01	0.8963	0.1225	0.0774	0.5071	0.0103	0.5564	0.0747	0.6689	0.9091	0.1055	0.6871	0.0043	0.0446	0.1467	0.051	0.8631	0.0654	0.5212	0.0273	82
TCGA-BH-A8FY-01	0.9267	0.9394	0.5097	0.8633	0.1887	0.8407	0.3367	0.1088	0.6333	0.1205	0.9142	0.0034	0.0098	0.2509	0.361	0.9073	0.129	0.604	0.0689	87
TCGA-A2-A0SU-01	0.8211	0.0924	0.1171	0.7714	0.0103	0.8834	0.3927	0.5621	0.9064	0.3776	0.6987	0.0048	0.0414	0.2007	0.0806	0.9038	0.1003	0.2806	0.0292	66
TCGA-A7-A3IZ-01	0.9327	0.025	0.184	0.4657	0.006	0.3602	0.5962	0.8773	0.7358	0.1559	0.4626	0.0031	0.0343	0.1082	0.084	0.7903	0.1392	0.4521	0.3001	62
TCGA-D8-A1XA-01	0.904	0.7961	0.3071	0.395	0.0269	0.7172	0.2413	0.7839	0.3559	0.4715	0.8764	0.0165	0.0568	0.2047	0.4314	0.966	0.2192	0.2626	0.0912	64
TCGA-E2-A1IL-01	0.8149	0.0082	0.2255	0.5322	0.128	0.7881	0.4196	0.7029	0.9736	0.182	0.7273	0.0073	0.0209	0.2797	0.0727	0.9529	0.0814	0.4206	0.1982	78
TCGA-AO-A12B-01	0.898	0.069	0.0582	0.7022	0.215	0.4586	0.2635	0.8521	0.9381	0.5521	0.9506	0.0032	0.0144	0.2957	0.0542	0.9449	0.1006	0.512	0.0499	63
TCGA-B6-A1KI-01	0.8707	0.0433	0.3556	0.747	0.15	0.7157	0.0935	0.6249	0.8571	0.1091	0.7048	0.0025	0.051	0.2521	0.048	0.9476	0.0696	0.3069	0.0662	63
TCGA-E2-A1B4-01	0.8975	0.3177	0.1414	0.4924	0.1146	0.6128	0.3163	0.5506	0.9442	0.1814	0.5011	0.0039	0.0132	0.1615	0.0668	0.9639	0.2368	0.44	0.0605	74
TCGA-D8-A1JE-01	0.8946	0.0381	0.394	0.6993	0.0065	0.3653	0.0651	0.5828	0.9314	0.3309	0.6775	0.0049	0.0858	0.163	0.1447	0.9578	0.0909	0.2603	0.0835	62
TCGA-BH-A1EU-01	0.8919	0.0751	0.3134	0.7909	0.1463	0.5731	0.2348	0.6202	0.9583	0.2711	0.7131	0.0161	0.0536	0.2827	0.4953	0.8888	0.1659	0.3979	0.2303	83
TCGA-AN-A0XT-01	0.2277	0.0524	0.1721	0.2722	0.0081	0.7086	0.0544	0.6572	0.8986	0.1199	0.4827	0.0032	0.0334	0.0897	0.1352	0.9529	0.2515	0.1504	0.0449	54
TCGA-BH-A0HN-01	0.9078	0.0635	0.2922	0.4612	0.0061	0.3309	0.1513	0.6261	0.9173	0.1912	0.7069	0.0067	0.0111	0.2209	0.2625	0.8902	0.0916	0.4655	0.037	67
TCGA-D8-A1JU-01	0.7185	0.0402	0.1705	0.7695	0.1108	0.7071	0.2502	0.5914	0.9231	0.1541	0.7747	0.0135	0.0827	0.1568	0.3453	0.8958	0.1067	0.3165	0.0919	51
TCGA-AO-A1KT-01	0.5105	0.032	0.1159	0.4281	0.0309	0.5185	0.1936	0.1547	0.9537	0.5881	0.7226	0.0019	0.0239	0.2278	0.6095	0.6508	0.0794	0.3692	0.0401	78
TCGA-A2-A259-01	0.8338	0.0481	0.1642	0.7168	0.0308	0.7613	0.197	0.6472	0.9281	0.2405	0.7864	0.003	0.1078	0.3554	0.1319	0.9079	0.1486	0.3409	0.1307	70
TCGA-C8-A1HN-01	0.5755	0.8676	0.2986	0.6436	0.0407	0.7112	0.6217	0.5545	0.6938	0.6899	0.6431	0.0033	0.0331	0.1804	0.4305	0.6777	0.1548	0.1839	0.0984	56
TCGA-AR-A1AK-01	0.8763	0.6335	0.4452	0.7634	0.0349	0.3523	0.3399	0.6411	0.948	0.5577	0.6691	0.0052	0.073	0.3152	0.0584	0.9312	0.1123	0.4717	0.0391	70
TCGA-GM-A2DM-01	0.9347	0.0374	0.1619	0.7158	0.0254	0.5169	0.1843	0.7069	0.966	0.2692	0.8598	0.005	0.0471	0.3284	0.1442	0.9463	0.086	0.4342	0.0409	57
TCGA-E2-A1IK-01	0.8636	0.0612	0.1306	0.6187	0.0749	0.4068	0.1098	0.6067	0.8619	0.1614	0.803	0.2836	0.0791	0.4335	0.0421	0.9007	0.139	0.3851	0.0753	71
TCGA-EW-A1J6-01	0.7478	0.0418	0.4809	0.5942	0.034	0.8644	0.1727	0.5712	0.9064	0.4583	0.789	0.0064	0.0345	0.2538	0.6043	0.9296	0.0964	0.1647	0.1023	70
TCGA-D8-A27P-01	0.9451	0.0799	0.2152	0.4697	0.047	0.3754	0.1696	0.6541	0.9437	0.2111	0.6953	0.0119	0.0658	0.261	0.1452	0.9728	0.0802	0.4541	0.0853	64
TCGA-E2-A14U-01	0.8234	0.0957	0.3497	0.6609	0.0132	0.6246	0.2407	0.5864	0.9486	0.3838	0.6659	0.0067	0.1399	0.3155	0.2895	0.9351	0.0883	0.475	0.0611	74
TCGA-EW-A1P6-01	0.8248	0.0244	0.0926	0.5369	0.052	0.6322	0.0125	0.4196	0.8452	0.2043	0.6696	0.0026	0.0335	0.2218	0.4221	0.8248	0.0972	0.4731	0.0462	64
TCGA-E2-A1IE-01	0.8445	0.1987	0.1707	0.7449	0.0808	0.8639	0.3494	0.8081	0.9463	0.2923	0.7593	0.0088	0.2164	0.1504	0.4189	0.8851	0.0874	0.4321	0.106	61
TCGA-E2-A1IF-01	0.729	0.0983	0.1705	0.5575	0.0643	0.6446	0.0578	0.3676	0.9068	0.3815	0.5083	0.0046	0.1726	0.2304	0.0867	0.921	0.1512	0.4684	0.0488	74
TCGA-A2-A25D-01	0.7793	0.6906	0.1234	0.5267	0.0968	0.3878	0.5405	0.1949	0.961	0.4838	0.5283	0.0305	0.1013	0.2728	0.4965	0.5751	0.1773	0.3739	0.1455	90
TCGA-A2-A0YF-01	0.8179	0.2182	0.1165	0.5919	0.168	0.4631	0.1969	0.7495	0.7689	0.4876	0.7106	0.0465	0.4437	0.2202	0.0776	0.7661	0.0843	0.4545	0.0261	67
TCGA-GM-A5PX-01	0.8197	0.5556	0.3597	0.6698	0.0956	0.7145	0.324	0.6611	0.9543	0.3888	0.7541	0.0081	0.0546	0.2543	0.3885	0.9447	0.0979	0.5039	0.056	65
TCGA-D8-A1JP-01	0.8275	0.5922	0.4171	0.5209	0.0118	0.5352	0.2288	0.4572	0.9348	0.6287	0.5726	0.0104	0.1333	0.1769	0.3063	0.9173	0.0879	0.3633	0.024	73
TCGA-D8-A27I-01	0.7332	0.3124	0.3484	0.7406	0.0302	0.5513	0.2537	0.5974	0.8828	0.3455	0.766	0.0078	0.0944	0.353	0.2239	0.9291	0.1545	0.4059	0.0972	58
TCGA-AR-A1AL-01	0.8598	0.3983	0.1939	0.6486	0.0423	0.6534	0.2808	0.5099	0.9433	0.3386	0.5699	0.0191	0.0564	0.2588	0.2699	0.9013	0.1494	0.2355	0.0269	60
TCGA-BH-A0B8-01	0.9071	0.855	0.6502	0.8724	0.0702	0.921	0.2764	0.2525	0.3646	0.7183	0.8908	0.0076	0.062	0.2275	0.1704	0.6302	0.1796	0.5485	0.3604	64
TCGA-S3-A6ZG-01	0.8523	0.6378	0.6674	0.7299	0.1832	0.7703	0.669	0.5669	0.9232	0.2589	0.5675	0.0532	0.0727	0.1602	0.3432	0.7755	0.1454	0.669	0.1095	71
TCGA-AR-A1AP-01	0.9027	0.0644	0.4468	0.5614	0.0266	0.8236	0.4326	0.6859	0.945	0.5529	0.4468	0.2209	0.0303	0.2656	0.4084	0.968	0.1932	0.6657	0.0569	80
TCGA-A7-A4SB-01	0.9063	0.6796	0.1997	0.4123	0.007	0.2797	0.1044	0.7131	0.9621	0.1699	0.7111	0.0037	0.0406	0.1572	0.4068	0.9188	0.1046	0.3575	0.0144	56
TCGA-A2-A0CO-01	0.691	0.1622	0.3184	0.5458	0.1103	0.752	0.2296	0.3439	0.96	0.1962	0.5286	0.0165	0.1537	0.3061	0.4202	0.8008	0.1238	0.5085	0.126	85
TCGA-AO-A0JF-01	0.8039	0.1647	0.1199	0.6751	0.2382	0.7254	0.0615	0.5987	0.8241	0.2315	0.7522	0.0073	0.3551	0.297	0.1746	0.8925	0.154	0.3754	0.0409	68
TCGA-AR-A5QP-01	0.8019	0.1476	0.2391	0.7374	0.0741	0.6667	0.543	0.6624	0.9603	0.3471	0.7145	0.0339	0.0834	0.3072	0.2767	0.9153	0.1368	0.496	0.1411	54
TCGA-AN-A0XL-01	0.7772	0.5858	0.1831	0.4928	0.0951	0.6684	0.0785	0.288	0.7491	0.6542	0.4885	0.0427	0.0167	0.2049	0.5325	0.9294	0.0744	0.1741	0.0205	61
TCGA-A2-A0CK-01	0.8636	0.7699	0.4178	0.6	0.0081	0.7718	0.5674	0.6874	0.9536	0.1639	0.4946	0.0289	0.0882	0.1869	0.055	0.9204	0.1	0.5198	0.1156	60
TCGA-BH-A1FD-01	0.9349	0.7382	0.5404	0.8572	0.0317	0.7746	0.1244	0.7985	0.52	0.7068	0.8522	0.4626	0.0333	0.2393	0.5901	0.9398	0.4618	0.6328	0.1211	68
TCGA-AR-A24P-01	0.8966	0.4829	0.2055	0.6179	0.0286	0.7445	0.6838	0.7692	0.9683	0.3683	0.7121	0.0036	0.0234	0.1978	0.2215	0.8144	0.1564	0.4409	0.097	47
TCGA-EW-A1P5-01	0.9002	0.7213	0.4756	0.7788	0.0172	0.6258	0.0304	0.7474	0.9533	0.4261	0.835	0.0182	0.2698	0.1994	0.3968	0.9473	0.1495	0.2709	0.3235	77
TCGA-A2-A1FZ-01	0.8616	0.0356	0.223	0.7037	0.0882	0.6181	0.1046	0.6265	0.974	0.2884	0.77	0.006	0.1019	0.2659	0.3588	0.9063	0.2286	0.4774	0.1756	63
TCGA-E2-A1LA-01	0.6108	0.0798	0.1515	0.6312	0.1198	0.5254	0.2117	0.1926	0.9076	0.2419	0.6763	0.0141	0.0669	0.2542	0.4321	0.735	0.1796	0.3745	0.1892	59
TCGA-BH-A0HF-01	0.8279	0.4809	0.2424	0.6498	0.3617	0.6814	0.0462	0.6048	0.9253	0.1903	0.6481	0.0037	0.3014	0.2617	0.1682	0.902	0.0771	0.4807	0.0899	77
TCGA-D8-A1JH-01	0.9481	0.306	0.4516	0.7146	0.0916	0.3807	0.117	0.6519	0.9745	0.2155	0.9883	0.029	0.0969	0.2907	0.3517	0.9519	0.1072	0.4637	0.0921	56
TCGA-A2-A0YH-01	0.6933	0.0946	0.0677	0.5249	0.0709	0.7315	0.3184	0.1724	0.7917	0.4293	0.4124	0.0086	0.0491	0.1722	0.3206	0.6932	0.196	0.2856	0.0671	53
TCGA-D8-A27V-01	0.7726	0.0758	0.341	0.8142	0.1233	0.6529	0.0685	0.5353	0.8038	0.6863	0.5561	0.0065	0.0715	0.3218	0.5191	0.9643	0.2313	0.485	0.0605	62
TCGA-A2-A1G4-01	0.9078	0.5178	0.0978	0.8452	0.1334	0.7321	0.2094	0.7966	0.9472	0.6804	0.5947	0.0727	0.4421	0.0986	0.2822	0.9056	0.1659	0.5407	0.0999	71
TCGA-BH-A0HI-01	0.9331	0.3183	0.1646	0.5581	0.2344	0.549	0.012	0.6799	0.9386	0.356	0.7818	0.0817	0.2119	0.3156	0.1162	0.9107	0.2562	0.5115	0.0537	78
TCGA-E2-A1IH-01	0.7042	0.6636	0.1801	0.5764	0.0959	0.7093	0.0092	0.5299	0.9078	0.3526	0.5849	0.0054	0.4107	0.1185	0.3054	0.8372	0.1792	0.3632	0.1691	80
TCGA-B6-A40B-01	0.8676	0.7737	0.4419	0.7394	0.092	0.7448	0.1274	0.6432	0.843	0.307	0.7341	0.0211	0.3945	0.1891	0.4441	0.9497	0.1222	0.5769	0.117	76
TCGA-D8-A1XR-01	0.8624	0.0173	0.2354	0.2582	0.0235	0.2261	0.0094	0.2267	0.7774	0.0603	0.4791	0.0072	0.0071	0.1457	0.3769	0.429	0.1067	0.1808	0.0345	56
TCGA-D8-A1XO-01	0.933	0.0832	0.1255	0.6863	0.1026	0.676	0.5251	0.6754	0.9768	0.0939	0.5632	0.0024	0.4004	0.2976	0.0634	0.9245	0.0978	0.3205	0.0677	56
TCGA-BH-A0HP-01	0.7901	0.6714	0.4454	0.6433	0.1111	0.8378	0.3316	0.6912	0.9619	0.3238	0.7901	0.0088	0.0624	0.264	0.2323	0.9548	0.274	0.6076	0.0961	65
TCGA-D8-A1JS-01	0.9313	0.0479	0.8289	0.5004	0.0252	0.3977	0.0649	0.8937	0.9406	0.611	0.8206	0.0326	0.4608	0.2082	0.4863	0.9661	0.0631	0.2598	0.0378	77
TCGA-BH-A0H9-01	0.7849	0.1093	0.1096	0.4142	0.0199	0.8772	0.0606	0.2955	0.7716	0.5453	0.3506	0.0033	0.1045	0.1789	0.0959	0.5099	0.1317	0.1838	0.1348	69
TCGA-LD-A7W6-01	0.8829	0.5716	0.3569	0.6433	0.0422	0.7157	0.2169	0.5281	0.9501	0.2948	0.7361	0.0349	0.0685	0.2254	0.0562	0.9446	0.0921	0.5513	0.0761	54
TCGA-A2-A0T4-01	0.8297	0.6637	0.5209	0.8091	0.0516	0.717	0.1567	0.5816	0.9367	0.5369	0.7979	0.0305	0.0753	0.2032	0.4906	0.9201	0.1921	0.5564	0.0788	62
TCGA-AR-A1AM-01	0.8249	0.0696	0.1743	0.4894	0.0636	0.4434	0.163	0.4733	0.9515	0.203	0.5991	0.0034	0.0544	0.2984	0.1767	0.9306	0.1246	0.3424	0.1213	52
TCGA-D8-A4Z1-01	0.7613	0.3259	0.2503	0.695	0.0244	0.6575	0.3007	0.569	0.9645	0.4306	0.6226	0.0255	0.3	0.3171	0.1985	0.8395	0.1414	0.3684	0.1048	68
TCGA-E2-A1IN-01	0.8062	0.4955	0.0885	0.5636	0.0465	0.7831	0.0728	0.4498	0.6457	0.1572	0.6686	0.0052	0.6805	0.121	0.3757	0.934	0.0735	0.2515	0.0695	60
TCGA-A7-A6VX-01	0.7382	0.7774	0.0999	0.3561	0.004	0.7512	0.6476	0.2834	0.9363	0.8405	0.781	0.0041	0.2507	0.1828	0.6445	0.9383	0.1064	0.4708	0.0141	68
TCGA-AO-A0JJ-01	0.8399	0.5671	0.1595	0.8357	0.0342	0.7318	0.3671	0.6295	0.9284	0.3096	0.8635	0.1325	0.0568	0.3834	0.0891	0.9219	0.1875	0.4908	0.2944	54
TCGA-AC-A3EH-01	0.7416	0.8291	0.4132	0.5172	0.575	0.7596	0.4793	0.1892	0.9356	0.7617	0.3177	0.0029	0.0333	0.184	0.4431	0.9532	0.066	0.6337	0.0473	79
TCGA-A2-A1FV-01	0.9152	0.8993	0.3618	0.8803	0.1966	0.9217	0.878	0.8465	0.6763	0.8488	0.6673	0.167	0.4739	0.1601	0.7248	0.9621	0.6008	0.7034	0.062	74
TCGA-BH-A0DS-01	0.894	0.5386	0.5067	0.71	0.053	0.8151	0.5842	0.7552	0.8302	0.701	0.722	0.004	0.3182	0.1559	0.5942	0.9142	0.4736	0.5586	0.1529	71
TCGA-AR-A24H-01	0.8217	0.4686	0.5227	0.8306	0.0266	0.776	0.6884	0.2878	0.6451	0.7583	0.4528	0.0035	0.3434	0.3804	0.4853	0.9823	0.1592	0.527	0.1062	65
TCGA-D8-A73U-01	0.8289	0.233	0.3007	0.5598	0.2704	0.604	0.026	0.3326	0.9497	0.3158	0.4273	0.0226	0.0833	0.3207	0.2983	0.78	0.2531	0.4531	0.2582	88
TCGA-E2-A10B-01	0.8878	0.0832	0.191	0.8361	0.1952	0.7887	0.3694	0.633	0.9375	0.4191	0.8575	0.0966	0.0548	0.3002	0.6394	0.9408	0.4617	0.6608	0.3441	67
TCGA-AO-A1KS-01	0.8865	0.8683	0.3476	0.51	0.0542	0.8727	0.6333	0.6906	0.9414	0.8123	0.6245	0.0055	0.0119	0.2324	0.5439	0.9237	0.1882	0.6132	0.1178	69
TCGA-AR-A24S-01	0.7154	0.6675	0.1156	0.5768	0.0143	0.4149	0.0417	0.1807	0.8941	0.0934	0.712	0.0067	0.06	0.2435	0.514	0.553	0.0868	0.3308	0.1932	61
TCGA-A2-A0EN-01	0.8275	0.5139	0.3425	0.7176	0.1595	0.7514	0.088	0.5193	0.928	0.4032	0.6015	0.0139	0.0709	0.3565	0.289	0.9537	0.2443	0.3292	0.1841	70
TCGA-D8-A3Z5-01	0.8097	0.213	0.4056	0.5931	0.0258	0.6354	0.3174	0.4013	0.9642	0.3932	0.5308	0.0101	0.0584	0.2867	0.4668	0.8926	0.1019	0.2604	0.0269	54
TCGA-BH-A0DP-01	0.8458	0.4748	0.1628	0.4271	0.0271	0.8077	0.0163	0.4345	0.9662	0.1941	0.7737	0.0058	0.0598	0.1981	0.274	0.9402	0.1969	0.5738	0.0558	60
TCGA-AR-A2LQ-01	0.7438	0.3014	0.3406	0.7144	0.0552	0.5712	0.2458	0.5839	0.9743	0.4375	0.7065	0.004	0.1016	0.4164	0.3288	0.9712	0.2227	0.4926	0.0615	59
TCGA-E2-A56Z-01	0.6444	0.3158	0.2013	0.4413	0.2238	0.7845	0.6738	0.7191	0.9386	0.5633	0.4287	0.2463	0.3087	0.1178	0.3017	0.7453	0.183	0.4139	0.2351	69
TCGA-AC-A2B8-01	0.8628	0.6332	0.4531	0.5883	0.0754	0.6515	0.2182	0.3232	0.9392	0.5989	0.6778	0.0048	0.3623	0.247	0.4701	0.9423	0.1318	0.4901	0.1194	84
TCGA-E9-A1NG-01	0.8149	0.3547	0.1726	0.6173	0.1103	0.4568	0.0172	0.4635	0.9495	0.3046	0.5944	0.0076	0.1314	0.308	0.3049	0.7446	0.1386	0.3318	0.0675	62
TCGA-AO-A1KP-01	0.904	0.0161	0.4211	0.7044	0.016	0.908	0.83	0.883	0.9683	0.6575	0.6797	0.2261	0.8711	0.0952	0.4947	0.9358	0.2396	0.4924	0.008	77
TCGA-E2-A1BC-01	0.8121	0.7211	0.3926	0.6386	0.3428	0.7085	0.2031	0.63	0.9564	0.1543	0.6977	0.0086	0.2538	0.2525	0.108	0.9577	0.0823	0.5458	0.0651	63
TCGA-4H-AAAK-01	0.8065	0.2647	0.16	0.6529	0.0432	0.6863	0.117	0.7018	0.9367	0.213	0.6236	0.0037	0.1192	0.2433	0.5695	0.7812	0.1144	0.4413	0.0168	50
TCGA-AR-A24W-01	0.838	0.1841	0.2811	0.5495	0.0131	0.7103	0.2682	0.6313	0.9526	0.4874	0.7178	0.0053	0.0541	0.3672	0.2052	0.972	0.1408	0.4982	0.1161	55
TCGA-AR-A1AS-01	0.9654	0.0756	0.1538	0.3599	0.2004	0.5635	0.0055	0.3767	0.9316	0.0765	0.2994	0.0026	0.0249	0.1091	0.4304	0.94	0.1446	0.4773	0.0398	54
TCGA-D8-A1X8-01	0.7976	0.6913	0.2185	0.5518	0.2377	0.7647	0.2265	0.5241	0.9493	0.3473	0.7945	0.0103	0.0906	0.3674	0.0504	0.9421	0.2983	0.288	0.0868	62
TCGA-E9-A1NH-01	0.9216	0.1838	0.4287	0.5885	0.134	0.7036	0.2199	0.768	0.9636	0.6375	0.4198	0.0323	0.0457	0.3148	0.3037	0.9491	0.2003	0.6963	0.1151	71
TCGA-E2-A10E-01	0.8955	0.8839	0.4668	0.7135	0.3512	0.5995	0.182	0.7705	0.9526	0.7025	0.661	0.0237	0.0481	0.2127	0.4678	0.9028	0.1948	0.5822	0.0178	64
TCGA-AR-A2LN-01	0.8094	0.0596	0.2418	0.5078	0.0928	0.5371	0.1443	0.5752	0.9807	0.2774	0.6032	0.0086	0.0964	0.3663	0.1715	0.5969	0.1484	0.3271	0.1082	65
TCGA-D8-A1XB-01	0.7927	0.7596	0.4602	0.7633	0.082	0.6864	0.428	0.5675	0.9053	0.5477	0.7119	0.0255	0.2649	0.2755	0.3748	0.8803	0.154	0.5544	0.1273	62
TCGA-D8-A1JC-01	0.7879	0.7479	0.1003	0.4848	0.0137	0.8193	0.2612	0.23	0.6009	0.7722	0.7345	0.0043	0.2852	0.2288	0.3365	0.6877	0.1404	0.4191	0.1295	59
TCGA-BH-A0GZ-01	0.9332	0.062	0.5487	0.7635	0.0053	0.7966	0.0802	0.7377	0.9451	0.393	0.8369	0.0067	0.3618	0.1425	0.5371	0.6625	0.1269	0.4868	0.0732	62
TCGA-AR-A0TV-01	0.3821	0.8402	0.2487	0.4492	0.0336	0.8943	0.1201	0.3543	0.9006	0.5371	0.9082	0.0058	0.0522	0.3023	0.6802	0.7512	0.1749	0.6191	0.0877	66
TCGA-A2-A1FW-01	0.8169	0.8807	0.3808	0.6987	0.48	0.5351	0.6847	0.755	0.8556	0.8021	0.6588	0.3625	0.007	0.2255	0.6661	0.5396	0.058	0.6757	0.0773	62
TCGA-AR-A0TR-01	0.9086	0.0635	0.3096	0.5983	0.4945	0.7916	0.2293	0.8287	0.8869	0.2962	0.8355	0.0046	0.6567	0.2848	0.0893	0.9214	0.0851	0.3449	0.0672	68
TCGA-BH-A1FB-01	0.8172	0.2548	0.3398	0.6901	0.0937	0.597	0.0672	0.4516	0.9397	0.3985	0.6152	0.0256	0.0889	0.3727	0.2537	0.8108	0.1401	0.3472	0.1763	60
TCGA-BH-A0C0-01	0.871	0.1937	0.1846	0.7211	0.0916	0.7625	0.2066	0.3955	0.829	0.1957	0.7672	0.0044	0.1704	0.4414	0.1045	0.6786	0.1715	0.5806	0.2329	62
TCGA-AR-A24Z-01	0.9295	0.0367	0.483	0.339	0.066	0.5973	0.3075	0.3139	0.8123	0.6781	0.7297	0.0032	0.0164	0.2901	0.3813	0.8521	0.2004	0.4037	0.1393	57
TCGA-D8-A27K-01	0.9132	0.4955	0.2768	0.7189	0.1096	0.7293	0.6486	0.6377	0.9682	0.3741	0.5415	0.0098	0.0379	0.3666	0.3379	0.9528	0.1452	0.5976	0.0918	47
TCGA-C8-A1HE-01	0.8998	0.1344	0.1649	0.6096	0.6483	0.7463	0.2009	0.7506	0.9708	0.4267	0.5549	0.0034	0.0362	0.225	0.508	0.8602	0.2618	0.5212	0.0691	59
TCGA-D8-A1XM-01	0.7852	0.3828	0.145	0.5028	0.0817	0.7576	0.0371	0.4537	0.9589	0.2069	0.6938	0.0066	0.0632	0.345	0.3612	0.931	0.1761	0.373	0.1207	57
TCGA-S3-A6ZF-01	0.6925	0.6311	0.2904	0.5979	0.0178	0.837	0.3884	0.1905	0.8443	0.655	0.5512	0.0436	0.0522	0.2169	0.3773	0.4818	0.2412	0.4708	0.1243	64
TCGA-AO-A0JD-01	0.7644	0.7177	0.1573	0.4917	0.1246	0.7256	0.0162	0.5058	0.8684	0.4924	0.7623	0.0177	0.0629	0.2965	0.4209	0.893	0.1663	0.3743	0.1792	59
TCGA-BH-A0GY-01	0.7075	0.4647	0.1429	0.5558	0.3934	0.9075	0.0533	0.3163	0.6582	0.7621	0.5227	0.0042	0.0475	0.2443	0.5948	0.457	0.1283	0.4536	0.1098	67
TCGA-D8-A27T-01	0.9056	0.1619	0.2869	0.5843	0.2748	0.665	0.2921	0.4693	0.9823	0.5287	0.7125	0.0064	0.0812	0.16	0.6187	0.9622	0.239	0.5902	0.1291	53
TCGA-AO-A0JG-01	0.5604	0.3595	0.3645	0.4543	0.0982	0.3438	0.1433	0.6437	0.9401	0.1597	0.7778	0.0101	0.3439	0.1912	0.127	0.8975	0.1224	0.6083	0.23	49
TCGA-AR-A1AJ-01	0.8897	0.1252	0.2791	0.7149	0.1225	0.715	0.0643	0.2258	0.934	0.4189	0.6215	0.0251	0.0827	0.5092	0.3256	0.6705	0.2119	0.4913	0.2147	83
TCGA-GM-A3XN-01	0.7899	0.1231	0.3124	0.7114	0.1068	0.737	0.1705	0.6127	0.9354	0.2701	0.6852	0.013	0.1061	0.3155	0.2119	0.9424	0.156	0.3943	0.2401	44
TCGA-GM-A2DK-01	0.7801	0.1553	0.1967	0.7232	0.0661	0.7323	0.352	0.5722	0.9705	0.5798	0.6575	0.0064	0.3589	0.2976	0.3232	0.9443	0.1692	0.4128	0.2361	58
TCGA-BH-A0HB-01	0.9021	0.3249	0.1772	0.7797	0.0936	0.818	0.1378	0.4674	0.9468	0.6932	0.7231	0.0465	0.0905	0.2595	0.4114	0.8718	0.1254	0.616	0.1835	55
TCGA-E2-A108-01	0.7732	0.1506	0.2982	0.7033	0.1916	0.5918	0.1459	0.294	0.9483	0.4772	0.738	0.0544	0.2146	0.4089	0.2291	0.8763	0.2317	0.4956	0.088	64
TCGA-A2-A4S2-01	0.8371	0.0595	0.3823	0.6725	0.2899	0.6842	0.0546	0.5166	0.676	0.4076	0.763	0.0074	0.403	0.3136	0.393	0.8788	0.194	0.4274	0.2861	62
TCGA-GM-A2DN-01	0.9007	0.3934	0.3379	0.7563	0.1451	0.7587	0.4007	0.448	0.9567	0.4968	0.6548	0.0142	0.099	0.3456	0.1791	0.8601	0.2509	0.4687	0.2169	58
TCGA-E2-A1IJ-01	0.8757	0.3572	0.1741	0.6096	0.1543	0.7141	0.1288	0.5615	0.9464	0.372	0.6502	0.0223	0.0869	0.3557	0.1624	0.867	0.2445	0.4905	0.1255	57
TCGA-BH-A201-01	0.8386	0.053	0.4695	0.4494	0.0085	0.7936	0.1195	0.5857	0.9225	0.4047	0.5754	0.0025	0.3749	0.2996	0.2808	0.9331	0.0957	0.3517	0.0244	64
TCGA-BH-A0BF-01	0.9063	0.0673	0.2118	0.6656	0.1065	0.6496	0.1545	0.4518	0.934	0.1806	0.6874	0.0052	0.2897	0.3028	0.419	0.8107	0.2078	0.4472	0.0957	56
TCGA-GM-A3NY-01	0.8742	0.0232	0.6574	0.4594	0.0879	0.7954	0.2239	0.717	0.9441	0.7347	0.4155	0.0148	0.0455	0.301	0.5668	0.9375	0.2098	0.6786	0.0975	72
TCGA-E9-A22A-01	0.8241	0.1819	0.4031	0.7433	0.3638	0.6486	0.6271	0.4017	0.9033	0.7909	0.6891	0.092	0.2309	0.4259	0.5215	0.9416	0.3156	0.6072	0.2973	74
TCGA-BH-A0BC-01	0.8538	0.2644	0.4874	0.774	0.1442	0.8304	0.3852	0.6063	0.945	0.2905	0.751	0.0069	0.0461	0.4562	0.5283	0.8166	0.1566	0.6467	0.1809	60
TCGA-EW-A1PA-01	0.809	0.03	0.491	0.5695	0.1735	0.922	0.0751	0.631	0.9546	0.6177	0.6368	0.0159	0.0585	0.2013	0.4502	0.6683	0.1154	0.5491	0.0801	59
TCGA-E2-A1L8-01	0.8561	0.0787	0.4898	0.6892	0.0358	0.5739	0.0173	0.3166	0.8747	0.1757	0.5853	0.004	0.016	0.1487	0.6122	0.3478	0.1171	0.7127	0.0877	52
TCGA-E2-A109-01	0.8703	0.8323	0.6334	0.778	0.3001	0.8762	0.1449	0.3082	0.5955	0.7902	0.6427	0.4476	0.0479	0.3663	0.4691	0.8313	0.1598	0.4088	0.0742	64
TCGA-BH-A0HX-01	0.8781	0.7049	0.4715	0.7545	0.0384	0.8324	0.4389	0.7219	0.9184	0.8029	0.7507	0.3012	0.0714	0.2351	0.2541	0.9176	0.2136	0.5025	0.3495	54
TCGA-D8-A27R-01	0.7817	0.4193	0.1936	0.6743	0.0387	0.7358	0.6022	0.4417	0.9651	0.7065	0.5636	0.0064	0.1837	0.2936	0.4181	0.9689	0.2044	0.2832	0.1106	41
TCGA-BH-A0HK-01	0.8056	0.6956	0.2083	0.2446	0.0244	0.8748	0.2494	0.7085	0.9405	0.3306	0.5318	0.0039	0.4335	0.2169	0.4077	0.897	0.272	0.6879	0.0472	81
TCGA-AQ-A7U7-01	0.8192	0.241	0.3437	0.6493	0.0989	0.5957	0.0683	0.4506	0.9438	0.4353	0.6536	0.0322	0.1053	0.3255	0.2992	0.8575	0.2124	0.4289	0.2419	55
TCGA-D8-A27L-01	0.8233	0.6063	0.1477	0.561	0.0717	0.6165	0.1528	0.4404	0.962	0.3407	0.5788	0.0053	0.0921	0.2843	0.2047	0.7644	0.1555	0.3587	0.1231	49
TCGA-A2-A0YK-01	0.8222	0.6337	0.2917	0.5602	0.3043	0.8593	0.2363	0.4937	0.9392	0.2152	0.5407	0.0114	0.0579	0.3066	0.3425	0.8156	0.1972	0.4857	0.1669	61
TCGA-BH-A0BM-01	0.8791	0.5759	0.1489	0.4712	0.1352	0.5425	0.1356	0.607	0.9511	0.2018	0.798	0.0331	0.3562	0.2825	0.0741	0.8869	0.1544	0.6338	0.0321	54
TCGA-D8-A1JJ-01	0.7638	0.0566	0.4684	0.363	0.0924	0.5974	0.021	0.2805	0.9591	0.4343	0.3528	0.0181	0.0502	0.1554	0.3658	0.7025	0.1173	0.3653	0.0535	54
TCGA-A2-A0EP-01	0.8644	0.1447	0.1932	0.722	0.1612	0.7007	0.1434	0.2467	0.9604	0.2481	0.6522	0.0607	0.1623	0.3572	0.1404	0.8916	0.2227	0.4213	0.3617	56
TCGA-AN-A0XO-01	0.7959	0.0995	0.5395	0.4417	0.0618	0.7897	0.012	0.3705	0.9003	0.6193	0.494	0.0065	0.074	0.1724	0.5243	0.6949	0.1544	0.4167	0.101	59
TCGA-A2-A4S3-01	0.7766	0.1346	0.2016	0.6533	0.096	0.7656	0.1476	0.3285	0.9489	0.6556	0.6316	0.0252	0.0662	0.3092	0.2495	0.594	0.1901	0.4635	0.3133	59
TCGA-AR-A2LK-01	0.8512	0.0277	0.2285	0.5498	0.0285	0.8284	0.4577	0.2444	0.9678	0.6895	0.6313	0.031	0.5217	0.1793	0.5341	0.6135	0.0981	0.2837	0.0178	62
TCGA-S3-AA11-01	0.8583	0.7526	0.5452	0.7899	0.2513	0.7815	0.6391	0.8172	0.9511	0.7614	0.7354	0.0073	0.051	0.4255	0.4733	0.7072	0.2135	0.5063	0.4118	67
TCGA-E2-A1B1-01	0.8127	0.1161	0.3785	0.7075	0.1473	0.4077	0.0845	0.5203	0.9269	0.3451	0.6797	0.0375	0.3199	0.3534	0.1276	0.8905	0.1216	0.4079	0.1427	45
TCGA-D8-A1JB-01	0.8047	0.2839	0.2785	0.609	0.2239	0.6615	0.2246	0.4669	0.9617	0.2968	0.579	0.0047	0.1492	0.4013	0.2574	0.8128	0.161	0.3025	0.1961	54
TCGA-A7-A56D-01	0.8918	0.1559	0.2582	0.62	0.1905	0.7247	0.0715	0.6306	0.9236	0.6094	0.5626	0.363	0.1128	0.2966	0.3807	0.5005	0.4839	0.5178	0.2999	84
TCGA-C8-A1HM-01	0.8235	0.4197	0.2669	0.6607	0.0977	0.9726	0.0171	0.1868	0.9186	0.7231	0.4243	0.0177	0.0473	0.2587	0.6332	0.5611	0.2775	0.5403	0.0857	74
TCGA-D8-A73X-01	0.8895	0.6272	0.7224	0.3912	0.0058	0.822	0.0838	0.7023	0.9575	0.5895	0.5164	0.0023	0.0494	0.1155	0.3732	0.9163	0.0943	0.6728	0.0297	53
TCGA-C8-A26Z-01	0.7294	0.0138	0.3906	0.7067	0.625	0.8783	0.3732	0.686	0.965	0.7468	0.4226	0.004	0.3821	0.1063	0.4979	0.6944	0.2727	0.1763	0.1862	59
TCGA-AR-A250-01	0.8898	0.8017	0.4993	0.6107	0.5721	0.7496	0.6293	0.4346	0.9344	0.418	0.7939	0.6537	0.0747	0.2151	0.4186	0.8212	0.1531	0.6058	0.0819	58
TCGA-LL-A5YP-01	0.7861	0.0936	0.3967	0.5061	0.0363	0.6531	0.0315	0.1903	0.9136	0.566	0.6529	0.0049	0.0483	0.2846	0.4078	0.914	0.1262	0.6074	0.2039	49
TCGA-AR-A1AW-01	0.9009	0.4202	0.2868	0.8126	0.2814	0.7479	0.3057	0.4308	0.9437	0.5266	0.612	0.0206	0.1886	0.4759	0.3102	0.8407	0.21	0.4862	0.2616	65
TCGA-AO-A0JC-01	0.8803	0.2415	0.2719	0.8101	0.1948	0.7723	0.0427	0.1903	0.8961	0.2083	0.7846	0.0318	0.1218	0.5506	0.1377	0.9268	0.2392	0.564	0.4277	64
TCGA-C8-A26W-01	0.8599	0.0787	0.4193	0.7192	0.0512	0.5599	0.0971	0.3479	0.8937	0.564	0.6103	0.0038	0.2756	0.3335	0.0987	0.4793	0.178	0.389	0.1648	58
TCGA-D8-A3Z6-01	0.8671	0.7056	0.2914	0.5681	0.3225	0.7432	0.2971	0.4147	0.9307	0.6198	0.6368	0.0239	0.026	0.4166	0.2871	0.8353	0.1658	0.4096	0.1032	56
TCGA-E2-A1BD-01	0.9214	0.518	0.4012	0.4496	0.0167	0.9352	0.1319	0.3996	0.9356	0.6347	0.4512	0.0111	0.0237	0.1196	0.7177	0.9441	0.104	0.6894	0.1304	53
TCGA-D8-A27G-01	0.8331	0.701	0.4618	0.8379	0.1131	0.742	0.0902	0.4804	0.9572	0.5747	0.6601	0.0062	0.4034	0.3232	0.5009	0.9419	0.3755	0.6227	0.2294	75
TCGA-GM-A2DA-01	0.7927	0.6131	0.2741	0.6276	0.3919	0.4792	0.12	0.3898	0.7107	0.4967	0.5152	0.02	0.1047	0.2845	0.3931	0.5373	0.1634	0.4312	0.2092	46
TCGA-BH-A0DI-01	0.7714	0.5906	0.4681	0.5661	0.1376	0.6471	0.0584	0.5033	0.9543	0.4381	0.6391	0.0056	0.3025	0.3033	0.3016	0.7692	0.2026	0.4799	0.1453	63
TCGA-BH-A8FZ-01	0.887	0.4134	0.2131	0.5787	0.2244	0.7073	0.2384	0.3809	0.9608	0.411	0.7136	0.0048	0.3021	0.3999	0.2192	0.856	0.1406	0.5274	0.1618	58
TCGA-A2-A0CR-01	0.825	0.388	0.3252	0.6906	0.2733	0.7067	0.1837	0.4462	0.9376	0.4047	0.6365	0.0323	0.245	0.3801	0.2939	0.8842	0.213	0.5336	0.162	54
TCGA-E9-A5FK-01	0.7469	0.5255	0.3537	0.6619	0.1959	0.7458	0.0944	0.3654	0.9072	0.532	0.6654	0.0958	0.2455	0.3867	0.3662	0.8898	0.2162	0.4647	0.2091	60
TCGA-EW-A1OZ-01	0.8535	0.7517	0.612	0.818	0.4912	0.8837	0.3511	0.7509	0.88	0.7023	0.7287	0.2126	0.1182	0.2119	0.6376	0.9142	0.2929	0.6409	0.3245	56
TCGA-AR-A24Q-01	0.8277	0.4387	0.4636	0.4983	0.0851	0.3797	0.1795	0.3077	0.7713	0.7606	0.5224	0.0032	0.0836	0.4055	0.3874	0.9376	0.2073	0.6578	0.1807	49
TCGA-EW-A1PF-01	0.7085	0.0922	0.3573	0.5849	0.1259	0.7232	0.1055	0.6016	0.9282	0.3196	0.6691	0.0098	0.3302	0.2815	0.4091	0.911	0.2546	0.5099	0.3355	50
TCGA-E2-A105-01	0.8952	0.9315	0.6301	0.5563	0.6075	0.8202	0.2063	0.6567	0.928	0.7819	0.4691	0.2692	0.0441	0.2024	0.6611	0.7617	0.0897	0.5757	0.3489	79
TCGA-D8-A1JM-01	0.7885	0.8271	0.1854	0.8053	0.7204	0.6424	0.1773	0.1319	0.9682	0.8065	0.7768	0.0025	0.0216	0.54	0.0388	0.8962	0.1165	0.7536	0.1566	59
TCGA-E2-A107-01	0.9188	0.8699	0.5537	0.6577	0.2022	0.7217	0.5311	0.4138	0.9504	0.6177	0.3646	0.313	0.0357	0.2753	0.2671	0.9296	0.1946	0.6287	0.2674	54
TCGA-BH-A1EY-01	0.8646	0.6514	0.4976	0.4577	0.3137	0.7011	0.0297	0.3414	0.9236	0.4481	0.3843	0.0704	0.2892	0.3254	0.3847	0.8771	0.2592	0.508	0.198	79
TCGA-D8-A1J8-01	0.8445	0.7157	0.5195	0.641	0.6451	0.8512	0.1691	0.5341	0.966	0.5997	0.5649	0.1046	0.1498	0.3174	0.376	0.9037	0.3097	0.6149	0.3981	77
TCGA-E2-A15K-01	0.8924	0.8409	0.1251	0.6668	0.0948	0.7956	0.0086	0.1387	0.9503	0.5755	0.5042	0.3117	0.055	0.2601	0.2259	0.4254	0.1671	0.3752	0.0984	58
TCGA-A8-A0A6-01	0.8996	0.614	0.5063	0.5893	0.0987	0.7907	0.0448	0.671	0.9405	0.5394	0.51	0.0079	0.2472	0.3234	0.343	0.8763	0.2153	0.5933	0.2449	64
TCGA-AR-A5QM-01	0.7945	0.5134	0.3738	0.6489	0.3714	0.731	0.1136	0.6177	0.9113	0.5417	0.5919	0.3143	0.095	0.3484	0.1597	0.887	0.4361	0.446	0.4737	62
TCGA-LL-A5YN-01	0.8708	0.0906	0.2773	0.6741	0.1769	0.7224	0.0679	0.2245	0.9444	0.4682	0.5719	0.1247	0.0893	0.3089	0.3065	0.6648	0.2032	0.4526	0.2558	46
TCGA-BH-A5J0-01	0.7911	0.7543	0.4429	0.4479	0.0955	0.7922	0.1466	0.2921	0.9557	0.1792	0.3713	0.0411	0.2567	0.2214	0.4567	0.5934	0.1491	0.3814	0.1661	63
TCGA-D8-A1XU-01	0.9094	0.5235	0.6023	0.732	0.2035	0.7811	0.061	0.6908	0.9612	0.6137	0.813	0.0041	0.082	0.2674	0.5478	0.9349	0.4283	0.5647	0.567	56
TCGA-AO-A0JI-01	0.8887	0.8817	0.5379	0.8641	0.0438	0.9368	0.8019	0.7782	0.95	0.8352	0.9092	0.5253	0.0572	0.177	0.4412	0.8728	0.7452	0.6789	0.7807	56
TCGA-EW-A1J5-01	0.9407	0.7169	0.5482	0.5109	0.1061	0.7813	0.6104	0.2141	0.8731	0.454	0.6806	0.0134	0.5674	0.2727	0.3944	0.8948	0.2533	0.6371	0.1365	59
TCGA-5L-AAT0-01	0.7876	0.5549	0.2121	0.6391	0.0789	0.8459	0.1348	0.2748	0.935	0.2272	0.6113	0.0085	0.3934	0.3088	0.1887	0.6743	0.1497	0.4575	0.0746	42
TCGA-A2-A3Y0-01	0.7199	0.6576	0.3078	0.5064	0.0817	0.4051	0.009	0.1734	0.9309	0.4901	0.3508	0.015	0.0549	0.5766	0.2884	0.7692	0.1567	0.3797	0.2007	57
TCGA-GM-A2DO-01	0.832	0.3614	0.1774	0.7055	0.2493	0.8277	0.2367	0.2071	0.975	0.2983	0.5746	0.0363	0.2354	0.4295	0.1984	0.8421	0.3079	0.5432	0.4173	54
TCGA-BH-A0H7-01	0.7319	0.7962	0.121	0.62	0.1047	0.8941	0.148	0.412	0.6701	0.4942	0.3086	0.5619	0.3505	0.3042	0.5844	0.6684	0.2311	0.4659	0.4843	65
TCGA-AR-A0U3-01	0.9474	0.471	0.704	0.7537	0.1931	0.9251	0.3434	0.8469	0.9194	0.7458	0.5165	0.508	0.0242	0.2536	0.6549	0.9111	0.5166	0.7924	0.3989	59
TCGA-BH-A0DH-01	0.3201	0.2014	0.4192	0.4653	0.0303	0.8219	0.3598	0.4657	0.8151	0.5065	0.5774	0.0355	0.8003	0.4863	0.2745	0.9335	0.2059	0.7379	0.3039	63
TCGA-E2-A1IU-01	0.8682	0.7948	0.4542	0.6352	0.2165	0.8825	0.0999	0.5581	0.9684	0.4418	0.6803	0.0639	0.6114	0.3529	0.1247	0.8725	0.1273	0.472	0.1283	60
TCGA-A7-A26H-01	0.853	0.778	0.5166	0.5424	0.2144	0.6978	0.1771	0.5392	0.9724	0.4486	0.3641	0.0038	0.7028	0.2401	0.3941	0.7602	0.1579	0.5009	0.1536	72
TCGA-C8-A274-01	0.9405	0.8901	0.3599	0.5817	0.2569	0.9366	0.4227	0.7509	0.9622	0.796	0.1586	0.0231	0.339	0.2352	0.0418	0.9699	0.3549	0.7289	0.4373	63
TCGA-AO-A03N-01	0.8053	0.3469	0.4263	0.4555	0.2876	0.8269	0.0163	0.2647	0.9302	0.6867	0.5105	0.2895	0.5009	0.1146	0.5935	0.7251	0.111	0.494	0.1457	59
TCGA-E2-A10C-01	0.7469	0.8147	0.3969	0.4981	0.0907	0.8919	0.1025	0.1374	0.843	0.7468	0.4869	0.0478	0.0628	0.2384	0.535	0.6519	0.2685	0.6124	0.4494	54
TCGA-BH-A0BZ-01	0.8696	0.7283	0.4019	0.3631	0.5282	0.8523	0.5481	0.6161	0.6822	0.5756	0.4094	0.5807	0.0493	0.4213	0.3558	0.8452	0.5079	0.6065	0.4557	59
TCGA-S3-AA0Z-01	0.8686	0.8766	0.6728	0.5536	0.0113	0.6789	0.0112	0.1418	0.9412	0.7392	0.5846	0.0067	0.0087	0.6262	0.5816	0.7651	0.0973	0.7213	0.1764	63
TCGA-AN-A0XR-01	0.9651	0.1091	0.5163	0.3361	0.4523	0.558	0.2567	0.8655	0.9455	0.164	0.3314	0.0037	0.8404	0.5435	0.1031	0.9319	0.4087	0.8277	0.3055	55
