# Supplementary material for: A predictive endocrine resistance index accurately stratifies luminal breast cancer treatment responders and nonresponders
Source: J Clin Invest. 2025 Jul 24;135(19):e177813. doi: 10.1172/JCI177813 (PMC12483570; doi:10.1172/JCI177813)
Supplement: Supporting data values [file jci-135-177813-s085.xls]

## Sheet: Fig. 2A
Discovery cohort: Grade
Treatment_response	Histology_grade_baseline	Histology_grade_post-pET	Number_of_Samples
TAM R	1	1	4
TAM R	1	2	3
TAM R	2	1	18
TAM R	2	2	55
TAM R	3	1	1
TAM R	3	2	26
TAM NR	1	2	4
TAM NR	1	3	3
TAM NR	2	2	36
TAM NR	2	3	37
TAM NR	3	2	6
TAM NR	3	3	21
AI R	1	1	2
AI R	2	1	9
AI R	2	2	18
AI R	3	1	2
AI R	3	2	44
AI NR	1	2	2
AI NR	2	2	12
AI NR	2	3	15
AI NR	3	2	8
AI NR	3	3	38

## Sheet: Fig. 2B
Discovery cohort: Histology type
Treatment_response_group	Type	Counts
TAM_R_baseline	NST	92
TAM_R_baseline	ILBC	15
TAM_NR_baseline	NST	92
TAM_NR_baseline	ILBC	15
AI_R_baseline	NST	70
AI_R_baseline	ILBC	5
AI_NR_baseline	NST	70
AI_NR_baseline	ILBC	5

## Sheet: Fig. 2C
Discovery cohort: PR groups
Group	Treatment_response_group	Group	Counts
baseline	TAM_R_baseline	more than 10	101
baseline	TAM_R_baseline	less equal 10	6
baseline	TAM_NR_baseline	more than 10	96
baseline	TAM_NR_baseline	less equal 10	11
post-pET	TAM_R_post-pET	more than 10	95
post-pET	TAM_R_post-pET	less equal 10	12
post-pET	TAM_NR_post-pET	more than 10	95
post-pET	TAM_NR_post-pET	less equal 10	12
baseline	AI_R_baseline	more than 10	57
baseline	AI_R_baseline	less equal 10	18
baseline	AI_NR_baseline	more than 10	51
baseline	AI_NR_baseline	less equal 10	24
post-pET	AI_R_post-pET	more than 10	24
post-pET	AI_R_post-pET	less equal 10	51
post-pET	AI_NR_post-pET	more than 10	32
post-pET	AI_NR_post-pET	less equal 10	43

## Sheet: Fig. 2D
Discovery cohort: Luminal subtypes
Treatment_response_group	Type	Counts
TAM_R_baseline	LumA	96
TAM_R_baseline	LumB	11
TAM_NR_baseline	LumA	87
TAM_NR_baseline	LumB	20
AI_R_baseline	LumA	43
AI_R_baseline	LumB	32
AI_NR_baseline	LumA	42
AI_NR_baseline	LumB	33

## Sheet: Fig. 2E
Discovery cohort: RS groups
Treatment_response_group	Group	Counts
TAM_R_baseline	1	30
TAM_R_baseline	2	68
TAM_R_baseline	3	9
TAM_NR_baseline	1	30
TAM_NR_baseline	2	68
TAM_NR_baseline	3	9
AI_R_baseline	1	9
AI_R_baseline	2	36
AI_R_baseline	3	30
AI_NR_baseline	1	9
AI_NR_baseline	2	36
AI_NR_baseline	3	30

## Sheet: Fig. 2F
Discovery cohort: PaTIL groups
Group	Treatment_response_group	Group	Counts
baseline	TAM_R_baseline	1	78
baseline	TAM_R_baseline	2	25
baseline	TAM_R_baseline	3	1
baseline	TAM_NR_baseline	1	85
baseline	TAM_NR_baseline	2	19
baseline	TAM_NR_baseline	3	0
baseline	AI_R_baseline	1	56
baseline	AI_R_baseline	2	15
baseline	AI_R_baseline	3	0
baseline	AI_NR_baseline	1	52
baseline	AI_NR_baseline	2	18
baseline	AI_NR_baseline	3	2
post-pET	TAM_R_post-pET	1	91
post-pET	TAM_R_post-pET	2	16
post-pET	TAM_R_post-pET	3	0
post-pET	TAM_NR_post-pET	1	88
post-pET	TAM_NR_post-pET	2	19
post-pET	TAM_NR_post-pET	3	0
post-pET	AI_R_post-pET	1	57
post-pET	AI_R_post-pET	2	18
post-pET	AI_R_post-pET	3	0
post-pET	AI_NR_post-pET	1	52
post-pET	AI_NR_post-pET	2	22
post-pET	AI_NR_post-pET	3	1

## Sheet: Fig. 2G
Discovery cohort: Ki67
Group	Treatment_response	Treatment_response_group	Ki67 (Percent)
baseline	TAM_R	baseline_TAM_R	10
baseline	TAM_NR	baseline_TAM_NR	5
baseline	TAM_R	baseline_TAM_R	5
baseline	TAM_NR	baseline_TAM_NR	20
baseline	TAM_R	baseline_TAM_R	10
baseline	TAM_NR	baseline_TAM_NR	5
baseline	TAM_R	baseline_TAM_R	10
baseline	TAM_NR	baseline_TAM_NR	15
baseline	TAM_R	baseline_TAM_R	20
baseline	TAM_NR	baseline_TAM_NR	20
baseline	TAM_R	baseline_TAM_R	20
baseline	TAM_NR	baseline_TAM_NR	15
baseline	TAM_R	baseline_TAM_R	25
baseline	TAM_NR	baseline_TAM_NR	10
baseline	TAM_R	baseline_TAM_R	15
baseline	TAM_NR	baseline_TAM_NR	15
baseline	TAM_R	baseline_TAM_R	25
baseline	TAM_NR	baseline_TAM_NR	20
baseline	TAM_R	baseline_TAM_R	10
baseline	TAM_NR	baseline_TAM_NR	10
baseline	TAM_R	baseline_TAM_R	20
baseline	TAM_NR	baseline_TAM_NR	15
baseline	TAM_R	baseline_TAM_R	20
baseline	TAM_NR	baseline_TAM_NR	15
baseline	TAM_R	baseline_TAM_R	5
baseline	TAM_NR	baseline_TAM_NR	5
baseline	TAM_R	baseline_TAM_R	5
baseline	TAM_NR	baseline_TAM_NR	10
baseline	TAM_R	baseline_TAM_R	15
baseline	TAM_NR	baseline_TAM_NR	15
baseline	TAM_R	baseline_TAM_R	20
baseline	TAM_NR	baseline_TAM_NR	20
baseline	TAM_R	baseline_TAM_R	5
baseline	TAM_NR	baseline_TAM_NR	20
baseline	TAM_R	baseline_TAM_R	15
baseline	TAM_NR	baseline_TAM_NR	30
baseline	TAM_R	baseline_TAM_R	5
baseline	TAM_NR	baseline_TAM_NR	20
baseline	TAM_R	baseline_TAM_R	20
baseline	TAM_NR	baseline_TAM_NR	20
baseline	TAM_R	baseline_TAM_R	20
baseline	TAM_NR	baseline_TAM_NR	15
baseline	TAM_R	baseline_TAM_R	30
baseline	TAM_NR	baseline_TAM_NR	30
baseline	TAM_R	baseline_TAM_R	25
baseline	TAM_NR	baseline_TAM_NR	20
baseline	TAM_R	baseline_TAM_R	15
baseline	TAM_NR	baseline_TAM_NR	15
baseline	TAM_R	baseline_TAM_R	5
baseline	TAM_NR	baseline_TAM_NR	5
baseline	TAM_R	baseline_TAM_R	10
baseline	TAM_NR	baseline_TAM_NR	5
baseline	TAM_R	baseline_TAM_R	10
baseline	TAM_NR	baseline_TAM_NR	10
baseline	TAM_R	baseline_TAM_R	10
baseline	TAM_NR	baseline_TAM_NR	15
baseline	TAM_R	baseline_TAM_R	10
baseline	TAM_NR	baseline_TAM_NR	10
baseline	TAM_R	baseline_TAM_R	20
baseline	TAM_NR	baseline_TAM_NR	25
baseline	TAM_R	baseline_TAM_R	10
baseline	TAM_NR	baseline_TAM_NR	10
baseline	TAM_R	baseline_TAM_R	20
baseline	TAM_NR	baseline_TAM_NR	25
baseline	TAM_R	baseline_TAM_R	10
baseline	TAM_NR	baseline_TAM_NR	5
baseline	TAM_R	baseline_TAM_R	20
baseline	TAM_NR	baseline_TAM_NR	15
baseline	TAM_R	baseline_TAM_R	5
baseline	TAM_NR	baseline_TAM_NR	20
baseline	TAM_R	baseline_TAM_R	15
baseline	TAM_NR	baseline_TAM_NR	35
baseline	TAM_R	baseline_TAM_R	5
baseline	TAM_NR	baseline_TAM_NR	15
baseline	TAM_R	baseline_TAM_R	15
baseline	TAM_NR	baseline_TAM_NR	10
baseline	TAM_R	baseline_TAM_R	5
baseline	TAM_NR	baseline_TAM_NR	25
baseline	TAM_R	baseline_TAM_R	20
baseline	TAM_NR	baseline_TAM_NR	20
baseline	TAM_R	baseline_TAM_R	25
baseline	TAM_NR	baseline_TAM_NR	25
baseline	TAM_R	baseline_TAM_R	10
baseline	TAM_NR	baseline_TAM_NR	15
baseline	TAM_R	baseline_TAM_R	10
baseline	TAM_NR	baseline_TAM_NR	15
baseline	TAM_R	baseline_TAM_R	25
baseline	TAM_NR	baseline_TAM_NR	10
baseline	TAM_R	baseline_TAM_R	20
baseline	TAM_NR	baseline_TAM_NR	15
baseline	TAM_R	baseline_TAM_R	25
baseline	TAM_NR	baseline_TAM_NR	10
baseline	TAM_R	baseline_TAM_R	20
baseline	TAM_NR	baseline_TAM_NR	25
baseline	TAM_R	baseline_TAM_R	20
baseline	TAM_NR	baseline_TAM_NR	20
baseline	TAM_R	baseline_TAM_R	20
baseline	TAM_NR	baseline_TAM_NR	5
baseline	TAM_R	baseline_TAM_R	15
baseline	TAM_NR	baseline_TAM_NR	15
baseline	TAM_R	baseline_TAM_R	10
baseline	TAM_NR	baseline_TAM_NR	15
baseline	TAM_R	baseline_TAM_R	25
baseline	TAM_NR	baseline_TAM_NR	15
baseline	TAM_R	baseline_TAM_R	20
baseline	TAM_NR	baseline_TAM_NR	15
baseline	TAM_R	baseline_TAM_R	15
baseline	TAM_NR	baseline_TAM_NR	25
baseline	TAM_R	baseline_TAM_R	10
baseline	TAM_NR	baseline_TAM_NR	20
baseline	TAM_R	baseline_TAM_R	25
baseline	TAM_NR	baseline_TAM_NR	15
baseline	TAM_R	baseline_TAM_R	20
baseline	TAM_NR	baseline_TAM_NR	30
baseline	TAM_R	baseline_TAM_R	15
baseline	TAM_NR	baseline_TAM_NR	25
baseline	TAM_R	baseline_TAM_R	20
baseline	TAM_NR	baseline_TAM_NR	20
baseline	TAM_R	baseline_TAM_R	30
baseline	TAM_NR	baseline_TAM_NR	15
baseline	TAM_R	baseline_TAM_R	5
baseline	TAM_NR	baseline_TAM_NR	15
baseline	TAM_R	baseline_TAM_R	10
baseline	TAM_NR	baseline_TAM_NR	25
baseline	TAM_R	baseline_TAM_R	20
baseline	TAM_NR	baseline_TAM_NR	15
baseline	TAM_R	baseline_TAM_R	10
baseline	TAM_NR	baseline_TAM_NR	15
baseline	TAM_R	baseline_TAM_R	15
baseline	TAM_NR	baseline_TAM_NR	20
baseline	TAM_R	baseline_TAM_R	20
baseline	TAM_NR	baseline_TAM_NR	10
baseline	TAM_R	baseline_TAM_R	20
baseline	TAM_NR	baseline_TAM_NR	25
baseline	TAM_R	baseline_TAM_R	30
baseline	TAM_NR	baseline_TAM_NR	25
baseline	TAM_R	baseline_TAM_R	20
baseline	TAM_NR	baseline_TAM_NR	25
baseline	TAM_R	baseline_TAM_R	30
baseline	TAM_NR	baseline_TAM_NR	25
baseline	TAM_R	baseline_TAM_R	30
baseline	TAM_NR	baseline_TAM_NR	35
baseline	TAM_R	baseline_TAM_R	30
baseline	TAM_NR	baseline_TAM_NR	25
baseline	TAM_R	baseline_TAM_R	80
baseline	TAM_NR	baseline_TAM_NR	25
baseline	TAM_R	baseline_TAM_R	30
baseline	TAM_NR	baseline_TAM_NR	15
baseline	TAM_R	baseline_TAM_R	20
baseline	TAM_NR	baseline_TAM_NR	25
baseline	TAM_R	baseline_TAM_R	25
baseline	TAM_NR	baseline_TAM_NR	15
baseline	TAM_R	baseline_TAM_R	30
baseline	TAM_NR	baseline_TAM_NR	25
baseline	TAM_R	baseline_TAM_R	15
baseline	TAM_NR	baseline_TAM_NR	20
baseline	TAM_R	baseline_TAM_R	25
baseline	TAM_NR	baseline_TAM_NR	25
baseline	TAM_R	baseline_TAM_R	20
baseline	TAM_NR	baseline_TAM_NR	30
baseline	TAM_R	baseline_TAM_R	15
baseline	TAM_NR	baseline_TAM_NR	20
baseline	TAM_R	baseline_TAM_R	20
baseline	TAM_NR	baseline_TAM_NR	20
baseline	TAM_R	baseline_TAM_R	25
baseline	TAM_NR	baseline_TAM_NR	35
baseline	TAM_R	baseline_TAM_R	15
baseline	TAM_NR	baseline_TAM_NR	15
baseline	TAM_R	baseline_TAM_R	20
baseline	TAM_NR	baseline_TAM_NR	10
baseline	TAM_R	baseline_TAM_R	20
baseline	TAM_NR	baseline_TAM_NR	25
baseline	TAM_R	baseline_TAM_R	25
baseline	TAM_NR	baseline_TAM_NR	20
baseline	TAM_R	baseline_TAM_R	20
baseline	TAM_NR	baseline_TAM_NR	20
baseline	TAM_R	baseline_TAM_R	35
baseline	TAM_NR	baseline_TAM_NR	25
baseline	TAM_R	baseline_TAM_R	30
baseline	TAM_NR	baseline_TAM_NR	80
baseline	AI_R	baseline_AI_R	10
baseline	AI_NR	baseline_AI_NR	15
baseline	AI_R	baseline_AI_R	30
baseline	AI_NR	baseline_AI_NR	15
baseline	AI_R	baseline_AI_R	20
baseline	AI_NR	baseline_AI_NR	20
baseline	AI_R	baseline_AI_R	20
baseline	AI_NR	baseline_AI_NR	10
baseline	AI_R	baseline_AI_R	15
baseline	AI_NR	baseline_AI_NR	20
baseline	AI_R	baseline_AI_R	25
baseline	AI_NR	baseline_AI_NR	25
baseline	AI_R	baseline_AI_R	20
baseline	AI_NR	baseline_AI_NR	30
baseline	AI_R	baseline_AI_R	15
baseline	AI_NR	baseline_AI_NR	20
baseline	AI_R	baseline_AI_R	20
baseline	AI_NR	baseline_AI_NR	20
baseline	AI_R	baseline_AI_R	5
baseline	AI_NR	baseline_AI_NR	15
baseline	AI_R	baseline_AI_R	15
baseline	AI_NR	baseline_AI_NR	15
baseline	AI_R	baseline_AI_R	15
baseline	AI_NR	baseline_AI_NR	25
baseline	AI_R	baseline_AI_R	20
baseline	AI_NR	baseline_AI_NR	5
baseline	AI_R	baseline_AI_R	25
baseline	AI_NR	baseline_AI_NR	20
baseline	AI_R	baseline_AI_R	25
baseline	AI_NR	baseline_AI_NR	20
baseline	AI_R	baseline_AI_R	20
baseline	AI_NR	baseline_AI_NR	15
baseline	AI_R	baseline_AI_R	15
baseline	AI_NR	baseline_AI_NR	25
baseline	AI_R	baseline_AI_R	20
baseline	AI_NR	baseline_AI_NR	15
baseline	AI_R	baseline_AI_R	25
baseline	AI_NR	baseline_AI_NR	15
baseline	AI_R	baseline_AI_R	20
baseline	AI_NR	baseline_AI_NR	15
baseline	AI_R	baseline_AI_R	25
baseline	AI_NR	baseline_AI_NR	10
baseline	AI_R	baseline_AI_R	20
baseline	AI_NR	baseline_AI_NR	30
baseline	AI_R	baseline_AI_R	15
baseline	AI_NR	baseline_AI_NR	25
baseline	AI_R	baseline_AI_R	15
baseline	AI_NR	baseline_AI_NR	25
baseline	AI_R	baseline_AI_R	15
baseline	AI_NR	baseline_AI_NR	25
baseline	AI_R	baseline_AI_R	40
baseline	AI_NR	baseline_AI_NR	25
baseline	AI_R	baseline_AI_R	25
baseline	AI_NR	baseline_AI_NR	20
baseline	AI_R	baseline_AI_R	45
baseline	AI_NR	baseline_AI_NR	30
baseline	AI_R	baseline_AI_R	25
baseline	AI_NR	baseline_AI_NR	20
baseline	AI_R	baseline_AI_R	25
baseline	AI_NR	baseline_AI_NR	20
baseline	AI_R	baseline_AI_R	30
baseline	AI_NR	baseline_AI_NR	20
baseline	AI_R	baseline_AI_R	30
baseline	AI_NR	baseline_AI_NR	25
baseline	AI_R	baseline_AI_R	20
baseline	AI_NR	baseline_AI_NR	30
baseline	AI_R	baseline_AI_R	20
baseline	AI_NR	baseline_AI_NR	25
baseline	AI_R	baseline_AI_R	20
baseline	AI_NR	baseline_AI_NR	20
baseline	AI_R	baseline_AI_R	20
baseline	AI_NR	baseline_AI_NR	10
baseline	AI_R	baseline_AI_R	25
baseline	AI_NR	baseline_AI_NR	25
baseline	AI_R	baseline_AI_R	15
baseline	AI_NR	baseline_AI_NR	20
baseline	AI_R	baseline_AI_R	10
baseline	AI_NR	baseline_AI_NR	25
baseline	AI_R	baseline_AI_R	25
baseline	AI_NR	baseline_AI_NR	15
baseline	AI_R	baseline_AI_R	25
baseline	AI_NR	baseline_AI_NR	20
baseline	AI_R	baseline_AI_R	20
baseline	AI_NR	baseline_AI_NR	20
baseline	AI_R	baseline_AI_R	15
baseline	AI_NR	baseline_AI_NR	25
baseline	AI_R	baseline_AI_R	70
baseline	AI_NR	baseline_AI_NR	20
baseline	AI_R	baseline_AI_R	40
baseline	AI_NR	baseline_AI_NR	20
baseline	AI_R	baseline_AI_R	40
baseline	AI_NR	baseline_AI_NR	40
baseline	AI_R	baseline_AI_R	30
baseline	AI_NR	baseline_AI_NR	65
baseline	AI_R	baseline_AI_R	25
baseline	AI_NR	baseline_AI_NR	40
baseline	AI_R	baseline_AI_R	30
baseline	AI_NR	baseline_AI_NR	25
baseline	AI_R	baseline_AI_R	25
baseline	AI_NR	baseline_AI_NR	80
baseline	AI_R	baseline_AI_R	35
baseline	AI_NR	baseline_AI_NR	30
baseline	AI_R	baseline_AI_R	40
baseline	AI_NR	baseline_AI_NR	25
baseline	AI_R	baseline_AI_R	20
baseline	AI_NR	baseline_AI_NR	40
baseline	AI_R	baseline_AI_R	40
baseline	AI_NR	baseline_AI_NR	25
baseline	AI_R	baseline_AI_R	50
baseline	AI_NR	baseline_AI_NR	30
baseline	AI_R	baseline_AI_R	30
baseline	AI_NR	baseline_AI_NR	20
baseline	AI_R	baseline_AI_R	30
baseline	AI_NR	baseline_AI_NR	40
baseline	AI_R	baseline_AI_R	50
baseline	AI_NR	baseline_AI_NR	25
baseline	TAM_R	baseline_TAM_R	10
baseline	TAM_NR	baseline_TAM_NR	10
baseline	TAM_R	baseline_TAM_R	10
baseline	TAM_NR	baseline_TAM_NR	15
baseline	TAM_R	baseline_TAM_R	20
baseline	TAM_NR	baseline_TAM_NR	10
baseline	TAM_R	baseline_TAM_R	30
baseline	TAM_NR	baseline_TAM_NR	20
baseline	TAM_R	baseline_TAM_R	20
baseline	TAM_NR	baseline_TAM_NR	20
baseline	TAM_R	baseline_TAM_R	25
baseline	TAM_NR	baseline_TAM_NR	15
baseline	TAM_R	baseline_TAM_R	35
baseline	TAM_NR	baseline_TAM_NR	20
baseline	TAM_R	baseline_TAM_R	20
baseline	TAM_NR	baseline_TAM_NR	30
baseline	TAM_R	baseline_TAM_R	20
baseline	TAM_NR	baseline_TAM_NR	20
baseline	TAM_R	baseline_TAM_R	25
baseline	TAM_NR	baseline_TAM_NR	15
baseline	TAM_R	baseline_TAM_R	20
baseline	TAM_NR	baseline_TAM_NR	25
baseline	TAM_R	baseline_TAM_R	35
baseline	TAM_NR	baseline_TAM_NR	30
baseline	TAM_R	baseline_TAM_R	25
baseline	TAM_NR	baseline_TAM_NR	30
baseline	TAM_R	baseline_TAM_R	30
baseline	TAM_NR	baseline_TAM_NR	35
baseline	TAM_R	baseline_TAM_R	30
baseline	TAM_NR	baseline_TAM_NR	45
baseline	TAM_R	baseline_TAM_R	60
baseline	TAM_NR	baseline_TAM_NR	75
baseline	AI_R	baseline_AI_R	15
baseline	AI_NR	baseline_AI_NR	10
baseline	AI_R	baseline_AI_R	5
baseline	AI_NR	baseline_AI_NR	20
baseline	AI_R	baseline_AI_R	20
baseline	AI_NR	baseline_AI_NR	20
baseline	AI_R	baseline_AI_R	25
baseline	AI_NR	baseline_AI_NR	25
baseline	AI_R	baseline_AI_R	25
baseline	AI_NR	baseline_AI_NR	45
baseline	AI_R	baseline_AI_R	20
baseline	AI_NR	baseline_AI_NR	30
baseline	AI_R	baseline_AI_R	20
baseline	AI_NR	baseline_AI_NR	25
baseline	AI_R	baseline_AI_R	10
baseline	AI_NR	baseline_AI_NR	20
baseline	AI_R	baseline_AI_R	35
baseline	AI_NR	baseline_AI_NR	35
baseline	AI_R	baseline_AI_R	70
baseline	AI_NR	baseline_AI_NR	70
baseline	AI_R	baseline_AI_R	25
baseline	AI_NR	baseline_AI_NR	35
baseline	AI_R	baseline_AI_R	35
baseline	AI_NR	baseline_AI_NR	80
baseline	AI_R	baseline_AI_R	25
baseline	AI_NR	baseline_AI_NR	20
baseline	AI_R	baseline_AI_R	35
baseline	AI_NR	baseline_AI_NR	30
baseline	AI_R	baseline_AI_R	25
baseline	AI_NR	baseline_AI_NR	25
baseline	AI_R	baseline_AI_R	20
baseline	AI_NR	baseline_AI_NR	25
baseline	AI_R	baseline_AI_R	15
baseline	AI_NR	baseline_AI_NR	5
baseline	TAM_R	baseline_TAM_R	20
baseline	TAM_NR	baseline_TAM_NR	20
post-pET	TAM_R	post-pET_TAM_R	1
post-pET	TAM_NR	post-pET_TAM_NR	30
post-pET	TAM_R	post-pET_TAM_R	1
post-pET	TAM_NR	post-pET_TAM_NR	20
post-pET	TAM_R	post-pET_TAM_R	1
post-pET	TAM_NR	post-pET_TAM_NR	20
post-pET	TAM_R	post-pET_TAM_R	1
post-pET	TAM_NR	post-pET_TAM_NR	20
post-pET	TAM_R	post-pET_TAM_R	5
post-pET	TAM_NR	post-pET_TAM_NR	25
post-pET	TAM_R	post-pET_TAM_R	1
post-pET	TAM_NR	post-pET_TAM_NR	20
post-pET	TAM_R	post-pET_TAM_R	5
post-pET	TAM_NR	post-pET_TAM_NR	20
post-pET	TAM_R	post-pET_TAM_R	1
post-pET	TAM_NR	post-pET_TAM_NR	20
post-pET	TAM_R	post-pET_TAM_R	1
post-pET	TAM_NR	post-pET_TAM_NR	20
post-pET	TAM_R	post-pET_TAM_R	1
post-pET	TAM_NR	post-pET_TAM_NR	20
post-pET	TAM_R	post-pET_TAM_R	5
post-pET	TAM_NR	post-pET_TAM_NR	25
post-pET	TAM_R	post-pET_TAM_R	5
post-pET	TAM_NR	post-pET_TAM_NR	20
post-pET	TAM_R	post-pET_TAM_R	1
post-pET	TAM_NR	post-pET_TAM_NR	25
post-pET	TAM_R	post-pET_TAM_R	1
post-pET	TAM_NR	post-pET_TAM_NR	25
post-pET	TAM_R	post-pET_TAM_R	1
post-pET	TAM_NR	post-pET_TAM_NR	25
post-pET	TAM_R	post-pET_TAM_R	1
post-pET	TAM_NR	post-pET_TAM_NR	30
post-pET	TAM_R	post-pET_TAM_R	1
post-pET	TAM_NR	post-pET_TAM_NR	35
post-pET	TAM_R	post-pET_TAM_R	1
post-pET	TAM_NR	post-pET_TAM_NR	35
post-pET	TAM_R	post-pET_TAM_R	1
post-pET	TAM_NR	post-pET_TAM_NR	35
post-pET	TAM_R	post-pET_TAM_R	5
post-pET	TAM_NR	post-pET_TAM_NR	25
post-pET	TAM_R	post-pET_TAM_R	5
post-pET	TAM_NR	post-pET_TAM_NR	20
post-pET	TAM_R	post-pET_TAM_R	5
post-pET	TAM_NR	post-pET_TAM_NR	25
post-pET	TAM_R	post-pET_TAM_R	5
post-pET	TAM_NR	post-pET_TAM_NR	20
post-pET	TAM_R	post-pET_TAM_R	1
post-pET	TAM_NR	post-pET_TAM_NR	50
post-pET	TAM_R	post-pET_TAM_R	1
post-pET	TAM_NR	post-pET_TAM_NR	30
post-pET	TAM_R	post-pET_TAM_R	1
post-pET	TAM_NR	post-pET_TAM_NR	20
post-pET	TAM_R	post-pET_TAM_R	1
post-pET	TAM_NR	post-pET_TAM_NR	20
post-pET	TAM_R	post-pET_TAM_R	1
post-pET	TAM_NR	post-pET_TAM_NR	30
post-pET	TAM_R	post-pET_TAM_R	1
post-pET	TAM_NR	post-pET_TAM_NR	20
post-pET	TAM_R	post-pET_TAM_R	5
post-pET	TAM_NR	post-pET_TAM_NR	60
post-pET	TAM_R	post-pET_TAM_R	1
post-pET	TAM_NR	post-pET_TAM_NR	25
post-pET	TAM_R	post-pET_TAM_R	5
post-pET	TAM_NR	post-pET_TAM_NR	50
post-pET	TAM_R	post-pET_TAM_R	1
post-pET	TAM_NR	post-pET_TAM_NR	25
post-pET	TAM_R	post-pET_TAM_R	5
post-pET	TAM_NR	post-pET_TAM_NR	20
post-pET	TAM_R	post-pET_TAM_R	1
post-pET	TAM_NR	post-pET_TAM_NR	20
post-pET	TAM_R	post-pET_TAM_R	1
post-pET	TAM_NR	post-pET_TAM_NR	30
post-pET	TAM_R	post-pET_TAM_R	1
post-pET	TAM_NR	post-pET_TAM_NR	20
post-pET	TAM_R	post-pET_TAM_R	1
post-pET	TAM_NR	post-pET_TAM_NR	25
post-pET	TAM_R	post-pET_TAM_R	1
post-pET	TAM_NR	post-pET_TAM_NR	25
post-pET	TAM_R	post-pET_TAM_R	5
post-pET	TAM_NR	post-pET_TAM_NR	25
post-pET	TAM_R	post-pET_TAM_R	5
post-pET	TAM_NR	post-pET_TAM_NR	20
post-pET	TAM_R	post-pET_TAM_R	1
post-pET	TAM_NR	post-pET_TAM_NR	35
post-pET	TAM_R	post-pET_TAM_R	1
post-pET	TAM_NR	post-pET_TAM_NR	25
post-pET	TAM_R	post-pET_TAM_R	5
post-pET	TAM_NR	post-pET_TAM_NR	25
post-pET	TAM_R	post-pET_TAM_R	5
post-pET	TAM_NR	post-pET_TAM_NR	25
post-pET	TAM_R	post-pET_TAM_R	5
post-pET	TAM_NR	post-pET_TAM_NR	30
post-pET	TAM_R	post-pET_TAM_R	5
post-pET	TAM_NR	post-pET_TAM_NR	20
post-pET	TAM_R	post-pET_TAM_R	5
post-pET	TAM_NR	post-pET_TAM_NR	30
post-pET	TAM_R	post-pET_TAM_R	1
post-pET	TAM_NR	post-pET_TAM_NR	35
post-pET	TAM_R	post-pET_TAM_R	1
post-pET	TAM_NR	post-pET_TAM_NR	20
post-pET	TAM_R	post-pET_TAM_R	1
post-pET	TAM_NR	post-pET_TAM_NR	20
post-pET	TAM_R	post-pET_TAM_R	5
post-pET	TAM_NR	post-pET_TAM_NR	20
post-pET	TAM_R	post-pET_TAM_R	5
post-pET	TAM_NR	post-pET_TAM_NR	30
post-pET	TAM_R	post-pET_TAM_R	1
post-pET	TAM_NR	post-pET_TAM_NR	30
post-pET	TAM_R	post-pET_TAM_R	1
post-pET	TAM_NR	post-pET_TAM_NR	25
post-pET	TAM_R	post-pET_TAM_R	5
post-pET	TAM_NR	post-pET_TAM_NR	30
post-pET	TAM_R	post-pET_TAM_R	1
post-pET	TAM_NR	post-pET_TAM_NR	40
post-pET	TAM_R	post-pET_TAM_R	1
post-pET	TAM_NR	post-pET_TAM_NR	25
post-pET	TAM_R	post-pET_TAM_R	5
post-pET	TAM_NR	post-pET_TAM_NR	25
post-pET	TAM_R	post-pET_TAM_R	5
post-pET	TAM_NR	post-pET_TAM_NR	40
post-pET	TAM_R	post-pET_TAM_R	1
post-pET	TAM_NR	post-pET_TAM_NR	20
post-pET	TAM_R	post-pET_TAM_R	1
post-pET	TAM_NR	post-pET_TAM_NR	25
post-pET	TAM_R	post-pET_TAM_R	5
post-pET	TAM_NR	post-pET_TAM_NR	20
post-pET	TAM_R	post-pET_TAM_R	1
post-pET	TAM_NR	post-pET_TAM_NR	30
post-pET	TAM_R	post-pET_TAM_R	3
post-pET	TAM_NR	post-pET_TAM_NR	20
post-pET	TAM_R	post-pET_TAM_R	5
post-pET	TAM_NR	post-pET_TAM_NR	90
post-pET	TAM_R	post-pET_TAM_R	5
post-pET	TAM_NR	post-pET_TAM_NR	30
post-pET	TAM_R	post-pET_TAM_R	1
post-pET	TAM_NR	post-pET_TAM_NR	30
post-pET	TAM_R	post-pET_TAM_R	5
post-pET	TAM_NR	post-pET_TAM_NR	20
post-pET	TAM_R	post-pET_TAM_R	5
post-pET	TAM_NR	post-pET_TAM_NR	20
post-pET	TAM_R	post-pET_TAM_R	1
post-pET	TAM_NR	post-pET_TAM_NR	55
post-pET	TAM_R	post-pET_TAM_R	5
post-pET	TAM_NR	post-pET_TAM_NR	20
post-pET	TAM_R	post-pET_TAM_R	5
post-pET	TAM_NR	post-pET_TAM_NR	20
post-pET	TAM_R	post-pET_TAM_R	5
post-pET	TAM_NR	post-pET_TAM_NR	20
post-pET	TAM_R	post-pET_TAM_R	5
post-pET	TAM_NR	post-pET_TAM_NR	30
post-pET	TAM_R	post-pET_TAM_R	5
post-pET	TAM_NR	post-pET_TAM_NR	25
post-pET	TAM_R	post-pET_TAM_R	5
post-pET	TAM_NR	post-pET_TAM_NR	25
post-pET	TAM_R	post-pET_TAM_R	1
post-pET	TAM_NR	post-pET_TAM_NR	25
post-pET	TAM_R	post-pET_TAM_R	1
post-pET	TAM_NR	post-pET_TAM_NR	25
post-pET	TAM_R	post-pET_TAM_R	1
post-pET	TAM_NR	post-pET_TAM_NR	30
post-pET	TAM_R	post-pET_TAM_R	5
post-pET	TAM_NR	post-pET_TAM_NR	25
post-pET	TAM_R	post-pET_TAM_R	1
post-pET	TAM_NR	post-pET_TAM_NR	20
post-pET	TAM_R	post-pET_TAM_R	5
post-pET	TAM_NR	post-pET_TAM_NR	30
post-pET	TAM_R	post-pET_TAM_R	1
post-pET	TAM_NR	post-pET_TAM_NR	30
post-pET	TAM_R	post-pET_TAM_R	5
post-pET	TAM_NR	post-pET_TAM_NR	25
post-pET	TAM_R	post-pET_TAM_R	1
post-pET	TAM_NR	post-pET_TAM_NR	35
post-pET	TAM_R	post-pET_TAM_R	1
post-pET	TAM_NR	post-pET_TAM_NR	20
post-pET	TAM_R	post-pET_TAM_R	5
post-pET	TAM_NR	post-pET_TAM_NR	70
post-pET	TAM_R	post-pET_TAM_R	5
post-pET	TAM_NR	post-pET_TAM_NR	30
post-pET	TAM_R	post-pET_TAM_R	8
post-pET	TAM_NR	post-pET_TAM_NR	65
post-pET	AI_R	post-pET_AI_R	1
post-pET	AI_NR	post-pET_AI_NR	20
post-pET	AI_R	post-pET_AI_R	5
post-pET	AI_NR	post-pET_AI_NR	25
post-pET	AI_R	post-pET_AI_R	1
post-pET	AI_NR	post-pET_AI_NR	30
post-pET	AI_R	post-pET_AI_R	1
post-pET	AI_NR	post-pET_AI_NR	25
post-pET	AI_R	post-pET_AI_R	1
post-pET	AI_NR	post-pET_AI_NR	20
post-pET	AI_R	post-pET_AI_R	1
post-pET	AI_NR	post-pET_AI_NR	30
post-pET	AI_R	post-pET_AI_R	1
post-pET	AI_NR	post-pET_AI_NR	30
post-pET	AI_R	post-pET_AI_R	1
post-pET	AI_NR	post-pET_AI_NR	35
post-pET	AI_R	post-pET_AI_R	3
post-pET	AI_NR	post-pET_AI_NR	20
post-pET	AI_R	post-pET_AI_R	1
post-pET	AI_NR	post-pET_AI_NR	25
post-pET	AI_R	post-pET_AI_R	1
post-pET	AI_NR	post-pET_AI_NR	20
post-pET	AI_R	post-pET_AI_R	1
post-pET	AI_NR	post-pET_AI_NR	20
post-pET	AI_R	post-pET_AI_R	5
post-pET	AI_NR	post-pET_AI_NR	25
post-pET	AI_R	post-pET_AI_R	1
post-pET	AI_NR	post-pET_AI_NR	25
post-pET	AI_R	post-pET_AI_R	1
post-pET	AI_NR	post-pET_AI_NR	25
post-pET	AI_R	post-pET_AI_R	1
post-pET	AI_NR	post-pET_AI_NR	30
post-pET	AI_R	post-pET_AI_R	1
post-pET	AI_NR	post-pET_AI_NR	25
post-pET	AI_R	post-pET_AI_R	1
post-pET	AI_NR	post-pET_AI_NR	35
post-pET	AI_R	post-pET_AI_R	5
post-pET	AI_NR	post-pET_AI_NR	20
post-pET	AI_R	post-pET_AI_R	5
post-pET	AI_NR	post-pET_AI_NR	25
post-pET	AI_R	post-pET_AI_R	5
post-pET	AI_NR	post-pET_AI_NR	40
post-pET	AI_R	post-pET_AI_R	5
post-pET	AI_NR	post-pET_AI_NR	25
post-pET	AI_R	post-pET_AI_R	1
post-pET	AI_NR	post-pET_AI_NR	35
post-pET	AI_R	post-pET_AI_R	1
post-pET	AI_NR	post-pET_AI_NR	40
post-pET	AI_R	post-pET_AI_R	1
post-pET	AI_NR	post-pET_AI_NR	20
post-pET	AI_R	post-pET_AI_R	5
post-pET	AI_NR	post-pET_AI_NR	40
post-pET	AI_R	post-pET_AI_R	5
post-pET	AI_NR	post-pET_AI_NR	30
post-pET	AI_R	post-pET_AI_R	1
post-pET	AI_NR	post-pET_AI_NR	30
post-pET	AI_R	post-pET_AI_R	5
post-pET	AI_NR	post-pET_AI_NR	20
post-pET	AI_R	post-pET_AI_R	5
post-pET	AI_NR	post-pET_AI_NR	20
post-pET	AI_R	post-pET_AI_R	5
post-pET	AI_NR	post-pET_AI_NR	20
post-pET	AI_R	post-pET_AI_R	1
post-pET	AI_NR	post-pET_AI_NR	30
post-pET	AI_R	post-pET_AI_R	1
post-pET	AI_NR	post-pET_AI_NR	25
post-pET	AI_R	post-pET_AI_R	5
post-pET	AI_NR	post-pET_AI_NR	20
post-pET	AI_R	post-pET_AI_R	5
post-pET	AI_NR	post-pET_AI_NR	20
post-pET	AI_R	post-pET_AI_R	5
post-pET	AI_NR	post-pET_AI_NR	25
post-pET	AI_R	post-pET_AI_R	1
post-pET	AI_NR	post-pET_AI_NR	30
post-pET	AI_R	post-pET_AI_R	1
post-pET	AI_NR	post-pET_AI_NR	30
post-pET	AI_R	post-pET_AI_R	1
post-pET	AI_NR	post-pET_AI_NR	20
post-pET	AI_R	post-pET_AI_R	1
post-pET	AI_NR	post-pET_AI_NR	30
post-pET	AI_R	post-pET_AI_R	5
post-pET	AI_NR	post-pET_AI_NR	25
post-pET	AI_R	post-pET_AI_R	1
post-pET	AI_NR	post-pET_AI_NR	25
post-pET	AI_R	post-pET_AI_R	1
post-pET	AI_NR	post-pET_AI_NR	25
post-pET	AI_R	post-pET_AI_R	3
post-pET	AI_NR	post-pET_AI_NR	25
post-pET	AI_R	post-pET_AI_R	1
post-pET	AI_NR	post-pET_AI_NR	20
post-pET	AI_R	post-pET_AI_R	5
post-pET	AI_NR	post-pET_AI_NR	60
post-pET	AI_R	post-pET_AI_R	5
post-pET	AI_NR	post-pET_AI_NR	65
post-pET	AI_R	post-pET_AI_R	1
post-pET	AI_NR	post-pET_AI_NR	65
post-pET	AI_R	post-pET_AI_R	5
post-pET	AI_NR	post-pET_AI_NR	40
post-pET	AI_R	post-pET_AI_R	5
post-pET	AI_NR	post-pET_AI_NR	85
post-pET	AI_R	post-pET_AI_R	1
post-pET	AI_NR	post-pET_AI_NR	25
post-pET	AI_R	post-pET_AI_R	5
post-pET	AI_NR	post-pET_AI_NR	20
post-pET	AI_R	post-pET_AI_R	1
post-pET	AI_NR	post-pET_AI_NR	45
post-pET	AI_R	post-pET_AI_R	5
post-pET	AI_NR	post-pET_AI_NR	30
post-pET	AI_R	post-pET_AI_R	5
post-pET	AI_NR	post-pET_AI_NR	25
post-pET	AI_R	post-pET_AI_R	1
post-pET	AI_NR	post-pET_AI_NR	25
post-pET	AI_R	post-pET_AI_R	5
post-pET	AI_NR	post-pET_AI_NR	55
post-pET	AI_R	post-pET_AI_R	5
post-pET	AI_NR	post-pET_AI_NR	40
post-pET	TAM_R	post-pET_TAM_R	3
post-pET	TAM_NR	post-pET_TAM_NR	25
post-pET	TAM_R	post-pET_TAM_R	1
post-pET	TAM_NR	post-pET_TAM_NR	20
post-pET	TAM_R	post-pET_TAM_R	5
post-pET	TAM_NR	post-pET_TAM_NR	25
post-pET	TAM_R	post-pET_TAM_R	5
post-pET	TAM_NR	post-pET_TAM_NR	25
post-pET	TAM_R	post-pET_TAM_R	5
post-pET	TAM_NR	post-pET_TAM_NR	35
post-pET	TAM_R	post-pET_TAM_R	5
post-pET	TAM_NR	post-pET_TAM_NR	20
post-pET	TAM_R	post-pET_TAM_R	5
post-pET	TAM_NR	post-pET_TAM_NR	25
post-pET	TAM_R	post-pET_TAM_R	5
post-pET	TAM_NR	post-pET_TAM_NR	70
post-pET	TAM_R	post-pET_TAM_R	5
post-pET	TAM_NR	post-pET_TAM_NR	20
post-pET	TAM_R	post-pET_TAM_R	5
post-pET	TAM_NR	post-pET_TAM_NR	30
post-pET	TAM_R	post-pET_TAM_R	5
post-pET	TAM_NR	post-pET_TAM_NR	25
post-pET	TAM_R	post-pET_TAM_R	5
post-pET	TAM_NR	post-pET_TAM_NR	25
post-pET	TAM_R	post-pET_TAM_R	5
post-pET	TAM_NR	post-pET_TAM_NR	30
post-pET	TAM_R	post-pET_TAM_R	5
post-pET	TAM_NR	post-pET_TAM_NR	30
post-pET	TAM_R	post-pET_TAM_R	5
post-pET	TAM_NR	post-pET_TAM_NR	45
post-pET	TAM_R	post-pET_TAM_R	1
post-pET	TAM_NR	post-pET_TAM_NR	60
post-pET	AI_R	post-pET_AI_R	1
post-pET	AI_NR	post-pET_AI_NR	20
post-pET	AI_R	post-pET_AI_R	1
post-pET	AI_NR	post-pET_AI_NR	20
post-pET	AI_R	post-pET_AI_R	1
post-pET	AI_NR	post-pET_AI_NR	20
post-pET	AI_R	post-pET_AI_R	5
post-pET	AI_NR	post-pET_AI_NR	40
post-pET	AI_R	post-pET_AI_R	1
post-pET	AI_NR	post-pET_AI_NR	50
post-pET	AI_R	post-pET_AI_R	1
post-pET	AI_NR	post-pET_AI_NR	30
post-pET	AI_R	post-pET_AI_R	1
post-pET	AI_NR	post-pET_AI_NR	25
post-pET	AI_R	post-pET_AI_R	1
post-pET	AI_NR	post-pET_AI_NR	20
post-pET	AI_R	post-pET_AI_R	5
post-pET	AI_NR	post-pET_AI_NR	30
post-pET	AI_R	post-pET_AI_R	5
post-pET	AI_NR	post-pET_AI_NR	65
post-pET	AI_R	post-pET_AI_R	5
post-pET	AI_NR	post-pET_AI_NR	30
post-pET	AI_R	post-pET_AI_R	1
post-pET	AI_NR	post-pET_AI_NR	75
post-pET	AI_R	post-pET_AI_R	5
post-pET	AI_NR	post-pET_AI_NR	20
post-pET	AI_R	post-pET_AI_R	5
post-pET	AI_NR	post-pET_AI_NR	60
post-pET	AI_R	post-pET_AI_R	1
post-pET	AI_NR	post-pET_AI_NR	30
post-pET	AI_R	post-pET_AI_R	5
post-pET	AI_NR	post-pET_AI_NR	20
post-pET	AI_R	post-pET_AI_R	1
post-pET	AI_NR	post-pET_AI_NR	40
post-pET	TAM_R	post-pET_TAM_R	5
post-pET	TAM_NR	post-pET_TAM_NR	20

## Sheet: Fig. 2H
Validation cohort 1: Grade
Treatment_response	Histology_grade_baseline	Histology_grade_post-pET	Number_of_Samples
TAM R	1	1	9
TAM R	1	2	5
TAM R	2	1	6
TAM R	2	2	45
TAM R	3	1	1
TAM R	3	2	8
TAM R	3	3	1
TAM NR	1	2	2
TAM NR	1	3	2
TAM NR	2	2	19
TAM NR	2	3	29
TAM NR	3	2	3
TAM NR	3	3	25
AI R	1	1	3
AI R	2	1	9
AI R	2	2	24
AI R	3	1	5
AI R	3	2	25
AI R	3	3	1
AI NR	2	2	6
AI NR	2	3	5
AI NR	3	2	9
AI NR	3	3	28

## Sheet: Fig. 2I
Validation cohort 1: Histology type
Treatment_response_group	Type	Counts
TAM_R_baseline	NST	48
TAM_R_baseline	ILBC	22
TAM_R_baseline	Others	5
TAM_NR_baseline	NST	77
TAM_NR_baseline	ILBC	2
TAM_NR_baseline	Others	1
AI_R_baseline	NST	57
AI_R_baseline	ILBC	10
AI_R_baseline	Others	0
AI_NR_baseline	NST	40
AI_NR_baseline	ILBC	7
AI_NR_baseline	Others	1

## Sheet: Fig. 2J
Validation cohort 1: PR groups
Group	Treatment_response_group	Group	Counts
baseline	TAM_R_baseline	more than 10	72
baseline	TAM_R_baseline	less equal 10	3
baseline	TAM_NR_baseline	more than 10	71
baseline	TAM_NR_baseline	less equal 10	9
post-pET	TAM_R_post-pET	more than 10	67
post-pET	TAM_R_post-pET	less equal 10	8
post-pET	TAM_NR_post-pET	more than 10	69
post-pET	TAM_NR_post-pET	less equal 10	11
baseline	AI_R_baseline	more than 10	55
baseline	AI_R_baseline	less equal 10	12
baseline	AI_NR_baseline	more than 10	29
baseline	AI_NR_baseline	less equal 10	19
post-pET	AI_R_post-pET	more than 10	23
post-pET	AI_R_post-pET	less equal 10	44
post-pET	AI_NR_post-pET	more than 10	8
post-pET	AI_NR_post-pET	less equal 10	40

[truncated: 64 more sheets: Fig. 2K, Fig. 2L, Fig. 2M, Fig. 2N, Fig. 3A, Fig. 3B, Fig. 3C, Fig. 3D, Fig. 3E, Fig. 4A, Fig. 4B, Fig. 4C, Fig. 4D, Fig. 5B, Fig. 5C, Fig. 5D, Fig. 5E, Fig. 5F, Fig. 5G, Fig. 6A …]
